# Supplementary material for: Single-cell CAS-seq reveals a class of short PIWI-interacting RNAs in human oocytes
Source: Nat Commun. 2019 Jul 29;10:3389. doi: 10.1038/s41467-019-11312-8 (PMC6662892; doi:10.1038/s41467-019-11312-8)
Supplement: Supplementary file 4 — Supplementary Data 1 [file 41467_2019_11312_MOESM4_ESM.xlsx]

## Sheet: data1
Supplementary Data 1. Expression of miRNAs in human HEK293 and other cell lines
#The number of reads mapped to each miRNA was normalized with RPM.
miRNA	HEK293_1ug_R1	HEK293_1ug_R2	HEK293_10ng_R1	HEK293_10ng_R2	HEK293_10ng_R3	HEK293_1ng_R1	HEK293_1ng_R2	HEK293_1ng_R3	HEK293_1ng_BioR1	HEK293_1ng_BioR2	A549_1ng_BioR1	A549_1ng_BioR2	Hela_1ng_BioR1	Hela_1ng_BioR2
hsa-miR-92a-3p	94140	91806.3	104450	103557	99047.4	147155	157338	147796	139790	141866	25803	23426.7	61683.1	57136.5
hsa-miR-10a-5p	57288.6	53048.3	61250.6	58512.1	60843	64168.6	62825.6	64121.8	58677.7	61138	5211.06	3877.55	2163.69	2997.92
hsa-miR-20a-5p	36760.3	37227.9	1643.46	1900.96	1786.78	1205.76	1400.67	1236.11	1137.75	1139.58	255.654	209.192	800.255	458.279
hsa-miR-10b-5p	23172.5	21771	22917.7	23159.8	23520	13612.6	12828.8	13912.4	16898.5	18547	797.238	680.861	623.673	445.433
hsa-miR-221-3p	19425.3	19421.4	1838.72	1880.15	1713.25	1132.32	1277.95	1195.89	643.992	574.344	609.282	677.703	474.893	119.467
hsa-miR-148a-3p	18216.1	17622.2	8901.19	8334.16	8013.03	10318.1	10183.8	10644.1	9484.98	8448.41	209.401	140.514	297.56	142.269
hsa-miR-30e-5p	15886	16472.8	5978.77	5383.74	5654.88	3709.43	3666.73	4022.09	1616.26	1684.22	637.875	777.957	595.871	531.822
hsa-miR-103a-3p	15810	15854.9	1077.33	1236.32	1164.68	977.598	1287.53	989.026	454.292	893.997	254.393	434.764	237.071	114.008
hsa-miR-99b-5p	15802.6	14894.6	18302.8	17623.4	18330.6	5636.25	5442.16	4908.46	7408.15	8440.88	15536.5	13823.6	9665.05	12694.4
hsa-miR-25-3p	12047	11873.3	2795.85	2782.52	2386.06	2897.24	3026.53	2898.97	2226.62	2140.92	1038.18	1066.48	841.958	552.054
hsa-miR-30d-5p	11656.6	11472.5	4714.53	4386.55	4910.31	4903.51	5679.12	5112.92	3243.28	3399.33	3305.43	3004.08	3162.7	2606.44
hsa-miR-30a-5p	11418.8	11129.6	2918.98	3912.46	3299.82	4812.04	4695.39	5242.33	3741.97	3776.41	18689.7	19017.1	18809	16219.9
hsa-miR-26a-5p	10811.4	11408.9	20179.3	20011.9	18581.8	13305.8	12364.7	12895.1	8996.6	9622.84	7656.18	7910.22	10953	11195.6
hsa-miR-30c-5p	10804.4	11436.9	7796.39	8321.67	7867.75	4683.86	4217.63	4063.15	2186.25	2749.33	2707.08	2432.15	2450.73	1599.64
hsa-miR-93-5p	9638.43	10021.8	721.652	814.036	1035.13	601.881	592.266	811.044	393.301	312.919	342.695	416.41	375.331	385.699
hsa-miR-222-3p	8975.09	8833.43	7099.27	7590.89	6989.42	7227.91	8147.62	7745.98	6727.83	7064.44	10414.6	10883.9	3202.9	3032.6
hsa-miR-191-5p	8849.17	8935.99	21237	21460	22727.1	10601.2	11681.5	10407.9	9121.72	9215.26	6394.73	6175.9	9100.74	9367.58
hsa-miR-148b-3p	8483.39	7745.71	399.827	366.779	640.033	252.703	185.186	333.31	197.323	106.155	38.6846	88.8079	136.006	31.7937
hsa-miR-196b-5p	8274.47	8354.67	1736.67	1793.19	1733.63	1685.47	1377.94	1632.28	1437.77	1541.62	147.17	68.2834	256.608	61.3393
hsa-miR-21-5p	7881.96	7785.07	717.236	617.002	490.766	463.345	531.45	591.009	291.949	317.276	52180.8	47309.8	17597.3	15285.1
hsa-miR-151a-5p	7761.32	7681.75	8521.47	8303.17	9225.77	7795.74	7841.49	7530.05	7442.01	7320.51	13318.2	11366	7823.34	9379.62
hsa-miR-7-5p	7594.25	7539.83	654.932	581.388	525.314	311.456	334.759	303.292	585.243	722.486	513.832	326.418	169.068	217.739
hsa-let-7a-5p	7567.17	7244.62	3920.27	4221.89	4031.98	1864.4	2300.03	1942.65	4042.89	4667.64	38561.8	35359	57268.9	50657.6
hsa-miR-19b-3p	7452.16	8375.48	113.816	237.736	238.296	202.63	212.854	318.584	70.857	95.0639	34.4797	2.76291	51.0961	22.4804
hsa-miR-218-5p	7435.63	7623.47	585.759	599.889	542.145	311.79	443.788	410.053	283.877	279.25	29.8544	1.57881	1.50283	1.28459
hsa-let-7f-5p	7067.73	7016.41	3079.9	2621.57	3018.56	1615.36	1351.09	1255.65	3466.61	2936.29	24119	23420.4	23234.1	20927.3
hsa-miR-186-5p	6977.34	7197.31	5878.2	6501.65	5666.84	4417.8	4549.1	4511.72	4037.51	3563.71	760.656	768.484	3197.26	3117.39
hsa-miR-378a-3p	6592.92	6581.93	1416.81	1534.18	1357.14	1166.37	1373	1388.18	733.236	1239.79	324.614	228.927	188.229	224.483
hsa-miR-423-3p	6429.37	6232.6	9048.85	9572.79	8324.85	8824.25	9927.16	10131.8	2880.92	3217.12	1914.47	1714.19	1620.05	1514.86
hsa-miR-17-5p	5074.91	5306.11	143.251	276.125	340.613	128.188	269.56	198.23	290.155	187.355	13.876	1.57881	51.8475	33.0783
hsa-miR-374a-5p	4954.62	5037.78	1725.39	1729.36	1550.7	974.76	667.326	896	744.447	1245.34	978.047	1234.63	697.311	700.104
hsa-miR-125a-5p	4809.01	5055.95	23279.8	21371.2	24417.4	12851.8	13235	12098	15289	15489.1	67034.5	58746.6	41007.2	51476.2
hsa-miR-26b-5p	4747.46	5087.74	1140.12	1179.43	1365.55	893.641	765.398	687.009	468.643	478.884	475.988	356.416	1115.1	645.187
hsa-miR-374b-5p	4157.63	4369.41	2353.83	1813.08	2080.44	1105.62	848.403	1161.34	1027.88	1018.37	1061.3	1008.07	337.76	508.378
hsa-miR-99a-5p	3867.47	3705.2	2267.98	2112.33	2221.73	1248.49	1245.62	1150.02	1138.65	749.816	613.487	529.69	8024.34	7057.24
hsa-miR-183-5p	3515.4	3230.22	2862.57	3313.03	3118.22	1386.36	1166.72	1197.31	1462.44	1437.84	1704.22	1719.72	1160.93	1062.36
hsa-miR-181a-5p	3334.97	3368.36	411.111	783.51	550.118	820.201	486.797	515.964	540.397	510.968	1956.93	1854.31	5793.02	5120.39
hsa-let-7g-5p	3145.75	2904.74	300.238	529.586	396.865	143.877	119.987	78.4425	213.468	162.005	1234.54	1030.17	2254.24	1483.71
hsa-miR-340-5p	3099.67	3139.76	360.09	283.063	398.636	300.774	255.041	438.938	242.618	219.835	56.7654	39.0755	70.2571	53.3106
hsa-miR-19a-3p	2823.93	3191.61	223.216	58.2776	230.323	137.535	162.174	84.1062	69.5117	108.531	0.420484	0.394702	7.88984	51.7049
hsa-let-7e-5p	2501.76	2398.35	1735.69	1841.76	1910.8	2021.96	2029.65	1624.64	2285.36	2802.4	12437.9	11633.4	8842.25	7616.03
hsa-miR-16-5p	2499.65	2773.79	1198.01	1271.47	1072.33	2564.75	2712.04	2260.67	1352.56	1838.3	998.23	1092.53	1393.5	1128.52
hsa-miR-342-3p	2435.28	2692.8	5049.6	6168.64	5933.48	1375.35	1416.29	1145.77	2150.83	1929	696.743	839.136	597.373	563.937
hsa-miR-128-3p	2422.27	2363.91	556.815	749.283	615.672	598.543	647.876	460.177	347.11	308.165	149.692	112.885	131.497	137.773
hsa-miR-196a-5p	2402.92	2416.89	1368.73	1550.37	1354.03	831.55	821.556	1128.78	1281.26	1382.78	522.242	632.312	2532.64	2620.89
hsa-miR-454-3p	2373.73	2442.25	334.089	457.433	542.145	215.983	140.807	198.513	115.703	195.673	62.2317	101.833	107.828	214.848
hsa-miR-30b-5p	2295.3	2355.58	1251.97	1063.33	1163.58	474.695	503.782	495.292	182.076	297.471	405.767	408.911	297.56	377.349
hsa-miR-107	2228.47	2264.18	107.438	87.8789	163.219	131.359	168.201	124.743	65.4755	26.9348	6.72775	30.1947	24.0452	61.0182
hsa-miR-182-5p	2216.87	2224.63	3102.95	3202.49	3305.14	3873.67	3963.96	3966.58	3869.33	4170.93	8732.2	7037.14	7088.83	6949.65
hsa-miR-192-5p	2073.01	1893.85	1714.11	1614.2	1587.9	987.445	858.813	983.221	1031.01	781.504	6233.68	5580.29	16.1554	113.365
hsa-miR-27b-3p	1930.92	1896.88	2907.21	2491.6	2225.28	594.871	632.261	664.071	697.807	628.214	7201.63	5670.29	2864.39	2890.34
hsa-miR-361-5p	1927.76	1878.33	5129.56	4760.72	4558.63	3489.77	3320.74	3293.45	4411.07	3689.67	2400.54	2419.13	3216.05	3886.54
hsa-miR-18a-5p	1694.22	1726.57	50.0397	68.9156	21.7035	87.4613	84.6485	165.664	19.2839	98.2327	0	0	0	0
hsa-miR-629-5p	1683.66	1673.58	196.725	209.522	151.482	111.497	231.756	149.522	73.5478	121.999	9.25065	111.701	65.3729	109.512
hsa-miR-29a-3p	1656.93	1765.93	188.875	125.343	77.9555	97.1422	135.328	117.522	147.993	211.121	3609.02	3571.26	1031.69	1132.69
hsa-miR-181b-5p	1655.88	1658.07	226.651	355.678	327.325	441.98	535.011	389.097	219.298	375.502	788.408	688.36	2042.72	2009.75
hsa-miR-362-5p	1593.98	1571.02	1103.33	1492.55	1542.28	1484.17	1421.22	1529.77	1712.23	1911.18	691.697	683.229	460.992	531.822
hsa-miR-106b-3p	1462.44	1388.22	305.144	181.771	162.555	227.333	181.077	92.8849	39.4647	38.8178	52.1401	115.648	29.6808	14.7728
hsa-miR-92b-3p	1349.18	1349.24	5876.73	6323.58	7462.47	6695.47	6487.8	6237.45	7866.03	7355.96	6052.03	5073.89	14967.8	16702.9
hsa-miR-941	1348.13	1274.3	2992.08	3499.89	3344.56	2466.94	2821.89	2450.41	1760.66	1976.54	516.775	296.421	759.303	837.876
hsa-miR-320a	1331.6	1342.61	1061.87	999.507	920.628	746.76	703.761	620.177	477.164	318.266	451.39	664.875	573.704	247.284
hsa-miR-331-3p	1324.21	1337.13	701.047	697.944	733.048	480.704	522.684	551.079	303.609	306.977	138.339	152.355	22.9181	15.4151
hsa-miR-96-5p	1262.31	1269	877.658	1046.22	833.15	1398.38	1254.11	1076.11	626.502	1168.49	1113.02	1356.2	766.066	858.43
hsa-miR-423-5p	1156.09	1061.98	14588.5	14233.1	14365.5	22110.4	23071.8	23165.4	17758.2	17758.7	14997	13266.3	13825.2	14478
hsa-miR-151a-3p	1126.9	1182.33	1919.17	1779.78	1609.6	1044.53	971.951	1002.76	1016.22	1158.2	1780.33	1914.7	1162.81	1148.11
hsa-miR-425-5p	1121.27	1165.3	599.986	623.94	464.19	803.843	564.323	673.133	300.021	425.411	262.382	229.322	319.726	94.4176
hsa-miR-106b-5p	1103.68	1226.23	105.476	74.9283	47.8364	194.952	97.7978	107.611	52.9185	26.5387	0.420484	0	13.1497	40.1436
hsa-miR-146b-5p	1061.13	1078.63	1217.63	1272.86	1365.11	925.354	1231.38	884.106	1204.12	1521.02	164.409	100.649	187.853	82.8563
hsa-miR-1180-3p	1005.2	929.894	4646.34	4647.41	4505.92	5943.37	6743.12	6385.84	6045.72	5526.38	2245.81	1857.86	978.34	1214.9
hsa-miR-501-3p	955.612	845.496	1094.5	950.017	1161.8	193.951	222.716	217.487	274.459	382.236	117.736	85.2556	48.8418	48.1723
hsa-miR-615-3p	868.035	863.662	4874.95	5325.46	5499.41	3040.45	3388.95	3238.8	2043.19	2226.87	54.663	16.9722	436.947	308.302
hsa-miR-1271-5p	818.443	848.902	895.319	876.476	1062.59	28.041	21.6415	26.9026	13.9023	24.9543	0.840969	0	3.00565	10.2767
hsa-miR-484	810.002	848.524	1754.82	2159.51	1934.27	864.265	1013.86	958.017	570.444	730.408	381.379	458.249	651.475	489.751
hsa-miR-197-3p	809.65	808.028	1723.43	1860.72	1866.06	168.914	127.658	133.097	360.564	416.301	114.372	60.3894	60.4887	42.0704
hsa-miR-769-5p	785.734	821.274	319.862	260.862	283.918	348.844	521.862	472.071	277.598	294.698	298.544	274.712	87.9153	164.749
hsa-miR-15b-5p	750.914	800.837	976.756	962.043	773.797	1012.15	1053.31	1101.03	517.974	869.042	489.023	550.609	749.91	506.772
hsa-miR-296-5p	735.79	726.657	513.153	427.369	401.737	134.196	193.404	207.858	76.687	234.095	0.840969	0.394702	85.2854	30.188
hsa-miR-1307-3p	720.314	669.887	292.389	305.726	342.827	206.97	382.425	437.239	143.059	197.258	47.0942	182.747	18.0339	25.6919
hsa-miR-660-5p	717.852	751.258	52.0021	41.6269	93.0151	34.0498	53.9669	73.6283	17.49	68.9213	0	0	41.7034	0
hsa-miR-30e-3p	717.501	680.484	527.87	734.02	785.756	1028.51	1049.75	1303.22	1144.92	905.087	472.204	675.73	218.661	166.355
hsa-miR-185-5p	682.681	720.98	250.199	310.814	222.793	37.7219	50.9535	31.1504	1.79385	42.7787	22.2857	41.4437	17.6582	39.5013
hsa-miR-130b-5p	675.295	638.474	883.545	1163.7	965.143	175.924	215.867	190.301	111.219	30.8958	38.6846	1.57881	11.6469	53.3106
hsa-miR-421	672.481	730.063	705.953	657.704	675.91	595.205	551.722	626.973	432.766	292.321	58.0268	7.89404	122.856	67.12
hsa-miR-181d-5p	646.806	681.998	202.612	115.168	40.7495	90.4657	136.698	133.097	141.266	185.771	19.7628	28.0238	76.2684	38.5378
hsa-miR-590-3p	644.695	742.931	78.9843	67.9905	63.7818	114.167	100.811	80.4248	71.3055	14.6557	11.3531	0	12.774	0.321148
hsa-miR-450a-5p	620.427	655.884	420.922	238.198	238.296	53.4115	52.5971	60.3186	99.1102	109.72	192.582	124.726	37.9464	35.9686
hsa-miR-221-5p	608.82	595.329	464.094	418.581	626.302	149.552	165.188	164.531	116.152	319.256	301.908	339.838	153.288	206.177
hsa-miR-181c-5p	605.303	601.006	96.6454	82.3287	93.4581	129.189	121.905	126.867	243.067	122.395	117.736	217.875	171.322	66.4777
hsa-miR-532-5p	592.993	616.145	76.5314	170.208	68.2111	130.524	45.4746	47.5752	58.7486	22.9738	45.4123	17.7616	71.7599	0
hsa-miR-101-3p	590.179	604.412	0	9.71293	16.8313	33.3822	32.0514	43.6106	0.448462	0.792199	0.420484	0.394702	66.1243	21.1958
hsa-miR-23b-3p	579.276	580.947	741.766	614.69	746.779	696.353	620.482	378.336	570.444	476.112	9174.55	8306.11	4593.01	4713.5
hsa-miR-340-3p	558.173	543.101	330.164	567.975	510.254	464.68	399.136	286.584	190.148	74.0706	59.7088	70.6516	28.5537	2.24804
hsa-miR-9-5p	550.787	575.649	35.3222	33.764	39.8636	24.7028	36.9824	40.7787	28.2531	6.33759	0	43.0225	0	0
hsa-miR-339-5p	547.974	496.549	99.0983	41.1643	61.1242	8.01173	37.2563	13.0265	0	0.3961	0	0.789404	0	0.642297
hsa-let-7c-5p	506.471	548.399	526.889	477.784	355.672	341.5	327.362	228.814	650.719	630.59	481.034	497.324	7800.04	6775.27
hsa-miR-23a-3p	498.03	530.99	371.373	340.415	470.391	516.423	424.612	462.442	347.11	253.504	4132.94	3613.5	6822.45	7679.94
hsa-miR-22-3p	468.837	485.952	606.854	659.092	442.486	1042.19	928.12	908.177	328.274	576.325	1790.42	2104.16	2154.3	1511.32
hsa-miR-345-5p	467.782	485.952	390.506	480.096	504.939	621.576	561.31	898.832	341.728	415.508	76.9486	152.75	59.7373	58.7702
hsa-miR-450b-5p	466.375	478.004	363.033	189.633	310.05	76.779	46.0225	81.5575	32.7377	115.661	67.698	58.4159	27.8023	8.02871
hsa-miR-500a-3p	462.858	415.179	845.279	1046.22	839.351	301.775	314.761	358.796	509.005	471.358	107.224	26.8397	70.6328	143.553
hsa-miR-9-3p	460.396	462.109	191.328	210.909	250.255	101.816	122.179	137.345	37.2224	50.7007	44.5713	0.394702	0	0
hsa-miR-194-5p	450.196	460.595	61.3232	58.7401	67.3252	15.022	38.3521	51.2566	14.3508	3.1688	223.277	176.037	1.12712	0
hsa-let-7i-5p	433.666	426.154	127.552	99.4419	55.3662	149.552	112.591	107.894	35.877	116.849	18182.6	15508.2	17023.6	12926.9
hsa-miR-125b-5p	427.335	488.601	1250.01	1197	1105.11	884.294	828.405	870.23	1174.07	1324.16	10723.6	11271.9	15552.7	14546.4
hsa-miR-598-3p	426.983	426.154	35.8128	20.3509	58.4667	26.3719	14.2451	6.23009	13.4539	29.7075	0	0	0	0
hsa-miR-374a-3p	418.19	449.241	22.5669	45.327	93.901	23.0337	31.7774	63.4336	29.15	8.71419	158.523	100.254	58.6102	43.355
hsa-miR-548k	412.387	385.658	215.858	90.654	75.298	233.675	146.834	119.504	85.2078	50.3046	17.6603	30.392	90.5453	9.63445
hsa-miR-500a-5p	353.123	366.735	378.242	302.951	326.882	189.277	312.569	327.363	404.961	293.51	73.5848	99.4649	56.7317	9.3133
hsa-miR-708-5p	345.737	355.381	69.6632	96.2043	40.3066	15.022	5.75281	0.283186	78.4809	97.4405	0	0	0	0
hsa-miR-30a-3p	328.151	307.315	236.953	364.466	296.763	531.111	483.236	642.548	415.725	420.262	2801.69	2103.76	1767.7	1915.65
hsa-miR-4286	313.027	305.045	214.386	200.271	241.396	37.3881	31.7774	29.7345	15.2477	64.1681	44.5713	5.13112	11.6469	6.10182
hsa-miR-140-3p	305.993	326.239	119.703	82.7912	0.442929	69.7688	157.517	70.7964	156.513	16.2401	39.946	169.722	10.8955	2.89034
hsa-miR-1-3p	298.959	395.12	0	0	0	9.34701	0	0	0.448462	0	0.420484	0	80.7769	10.2767
hsa-miR-27a-3p	292.628	327.374	176.611	192.409	188.688	136.199	242.988	144.708	83.414	174.68	1453.61	1329.75	2187.74	1871.65
hsa-miR-10a-3p	285.945	306.18	56.4174	100.367	84.1566	68.4335	52.5971	53.5221	22.8716	34.4607	0	0.394702	0.751413	0
hsa-miR-29c-3p	285.945	298.232	24.5293	23.5885	48.7222	31.0454	41.6394	13.5929	0	0	47.0942	0.394702	7.88984	18.3055
hsa-miR-589-5p	284.89	266.819	715.764	756.221	923.95	543.128	631.713	536.354	448.462	408.775	222.857	268.792	201.754	175.026
hsa-miR-652-3p	262.38	312.236	350.278	240.973	267.529	285.752	356.4	306.973	292.397	274.893	15.5579	0.789404	48.8418	2.56919
hsa-miR-31-5p	260.973	250.167	40.228	61.0527	100.102	109.16	72.595	48.4248	34.5316	1.9805	998.23	1160.03	493.678	369.642
hsa-miR-34a-5p	256.401	269.09	15.2082	0	4.87222	3.0044	7.94436	8.77876	0	0.792199	42.4689	67.8887	33.4379	8.34986
hsa-miR-505-3p	256.401	275.146	56.9079	65.2154	51.3798	131.86	50.4056	44.4602	29.15	1.5844	13.035	0.394702	15.7797	35.3263
hsa-miR-24-3p	252.18	242.976	271.784	222.01	251.141	148.217	197.513	162.265	62.7847	116.849	881.756	1154.5	1548.29	1388.32
hsa-miR-574-5p	244.794	237.677	273.747	355.678	286.575	156.229	242.166	203.327	275.356	257.465	387.266	303.131	1279.28	891.187
hsa-miR-501-5p	236.705	227.459	63.7761	148.932	94.3439	40.7263	61.6373	53.2389	34.5316	61.3954	56.7654	0.789404	9.39266	44.9608
hsa-miR-100-5p	236.353	250.924	67.2102	49.4897	77.9555	46.7351	17.5324	3.39823	37.6708	74.0706	40266.4	31542.2	28866.7	29022.5
hsa-miR-7974	236.001	266.441	154.534	191.484	85.4853	83.1217	289.01	219.469	133.193	88.7263	31.9568	36.3126	4.88418	20.5535
hsa-miR-98-5p	230.374	236.164	77.5125	90.1915	35.4343	41.3939	59.7197	31.1504	113.012	109.72	1155.91	1232.65	2505.59	1589.68
hsa-let-7d-5p	212.436	193.775	93.2113	155.869	89.4717	36.3866	34.7908	40.4956	190.596	141.408	1247.16	889.263	2142.28	1675.11
hsa-miR-181a-3p	208.919	219.133	38.7563	84.6413	0	55.4144	59.9936	27.469	53.367	48.7202	32.7978	12.2358	113.839	101.804
hsa-miR-378a-5p	207.864	205.508	20.6046	27.2887	73.5263	21.6984	22.7373	4.24779	2.24231	0	0	3.94702	0	0
hsa-miR-425-3p	204.699	200.966	119.212	52.2648	102.76	257.377	156.148	151.504	39.0162	45.1553	0.420484	23.6821	7.13842	43.9973
hsa-miR-15a-5p	195.906	204.372	23.0575	18.9633	0	23.0337	7.67042	49.2743	45.7432	0	0	0	0	2.24804
hsa-miR-32-3p	195.202	195.668	21.5858	14.3381	42.0783	1.00147	7.12253	11.0442	0.448462	46.3436	19.3423	6.70993	0.751413	12.8459
hsa-miR-365a-3p	194.323	234.65	1400.87	1702.54	1676.27	334.49	324.897	332.743	818.219	734.17	3078.37	3092.49	2919.43	2990.69
hsa-miR-365b-3p	194.323	234.65	1400.87	1702.54	1676.27	334.49	324.897	332.743	818.219	734.17	3078.37	3092.49	2919.43	2990.69
hsa-miR-363-3p	190.982	192.261	178.573	235.423	227.223	188.276	132.315	221.734	207.19	140.219	0.420484	2.76291	0	0.642297
hsa-miR-28-3p	183.244	205.129	158.459	218.31	191.345	372.211	320.514	364.177	179.833	109.323	663.104	499.693	443.709	384.094
hsa-miR-92a-1-5p	172.341	175.23	284.54	364.929	380.919	469.02	476.114	532.106	321.547	261.426	122.781	80.9139	88.291	179.522
hsa-miR-28-5p	165.307	154.415	17.6611	8.78789	32.7768	39.391	16.9845	18.4071	17.49	24.5582	93.768	153.144	145.398	18.6266
hsa-miR-7-1-3p	164.251	180.907	52.0021	50.8773	49.6081	7.01026	7.12253	19.2566	0.448462	3.5649	36.5821	0	1.12712	0.321148
hsa-miR-126-3p	161.438	168.039	80.9466	66.603	85.0424	79.4496	113.96	93.4513	136.781	34.4607	62.6522	105.385	1.87853	0.963445
hsa-miR-130b-3p	160.734	194.911	0	21.2759	34.1056	58.085	54.5147	44.177	101.352	0	31.9568	0	0	0
hsa-miR-17-3p	157.569	193.018	51.5115	63.8278	23.9182	7.01026	68.2119	5.9469	0	15.4479	82.8354	0	0	5.13837
hsa-miR-132-3p	155.81	165.39	88.3054	94.3542	103.645	63.0923	60.8154	74.1947	49.7793	86.3497	92.927	56.8371	51.0961	78.3602
hsa-miR-1301-3p	153.348	158.956	665.234	556.412	488.108	210.308	243.81	210.407	115.255	232.51	78.2101	20.1298	40.2006	10.919
hsa-miR-874-3p	152.293	138.519	270.313	233.573	295.877	91.4672	117.522	55.7876	131.848	92.2912	7.9892	0	1.12712	8.34986
hsa-miR-95-3p	148.776	166.904	32.8692	33.3015	0	56.4159	35.8866	22.938	0	28.1231	0	0	0	5.45952
hsa-miR-486-5p	147.721	138.519	420.922	406.556	383.577	148.885	156.696	210.69	193.736	297.471	420.905	524.953	77.0198	43.0339
hsa-miR-1307-5p	146.666	149.495	16.6799	44.402	69.5399	53.7453	28.7641	24.354	38.5678	0	40.787	27.6291	10.8955	0
hsa-miR-25-5p	145.61	139.654	132.458	119.793	201.533	156.896	313.391	277.805	267.284	116.849	174.921	193.404	9.76837	119.467
hsa-miR-20a-3p	139.983	156.685	12.2646	52.7273	0	0	4.93098	3.39823	0	0.3961	0	0	0	0
hsa-miR-1260b	139.983	133.22	329.183	341.34	359.216	234.343	274.491	244.389	363.703	398.476	247.245	73.4145	52.5989	35.0052
hsa-miR-374b-3p	136.114	148.359	20.114	33.3015	17.7172	30.7116	17.8063	3.68141	0	34.4607	67.2775	0	48.0904	0
hsa-miR-18a-3p	132.949	146.845	108.419	72.1532	18.603	85.4584	99.7154	25.4867	36.7739	86.3497	0	0	0	0
hsa-miR-149-5p	131.542	183.935	216.348	293.701	353.9	45.066	35.0648	37.9469	9.41771	44.7592	26.07	20.9192	26.6752	10.2767
hsa-miR-424-5p	130.487	147.981	0	0	52.7086	19.3617	12.6014	18.6903	0	0.792199	64.3341	29.9973	0	0
hsa-miR-330-5p	129.08	120.731	80.456	98.0544	30.5621	31.7131	59.4457	115.257	32.2893	90.3107	87.0403	63.9417	18.0339	0
hsa-miR-455-3p	125.211	118.082	48.0774	84.1787	72.6404	38.0557	63.2809	87.5044	4.03616	37.6295	43.7304	124.331	13.9011	70.0104
hsa-miR-148a-5p	122.397	107.485	115.778	178.07	166.984	82.7878	79.4436	20.6726	0.896925	0.3961	0.420484	0	0	0
hsa-miR-126-5p	121.694	134.356	14.227	17.5758	53.1515	42.0616	24.6549	35.9646	49.7793	98.2327	0.840969	0.789404	0.375707	0.642297
hsa-miR-1296-5p	120.99	131.328	104.004	144.306	206.405	77.4467	53.145	9.34513	43.5008	3.1688	0	26.0503	12.3983	0
hsa-miR-140-5p	119.232	135.491	12.2646	0	24.804	0	18.3542	0	0	2.7727	2.10242	0	0	0
hsa-miR-641	118.88	123.38	69.6632	51.3398	70.4257	123.514	55.3366	76.177	80.7232	116.453	40.3665	110.517	12.0226	11.5613
hsa-miR-301a-3p	116.418	155.929	0	20.3509	0	12.3514	2.46549	14.1593	60.9909	0	0	0	0	0
hsa-miR-15b-3p	115.715	117.325	36.3033	23.126	14.6167	25.3705	3.56126	15.0088	8.96925	0	0	45.3907	0	0
hsa-miR-625-3p	114.659	113.54	79.4749	55.0399	42.5212	31.7131	25.4767	64	38.5678	1.5844	0	37.102	0.375707	0
hsa-miR-744-5p	112.197	119.974	120.684	105.917	58.9096	120.844	112.865	124.319	150.683	102.59	39.946	39.0755	135.63	92.1696
hsa-miR-21-3p	111.142	108.62	15.2082	31.9139	1.32879	9.68084	32.3253	23.2212	51.1247	1.9805	5425.09	4549.73	1645.22	1430.07
hsa-miR-424-3p	109.735	102.943	65.2479	26.3637	53.5944	83.7893	37.2563	55.5044	4.48462	22.1816	149.692	159.065	68.3786	35.0052
hsa-miR-301a-5p	99.5356	94.6168	28.9446	15.7257	36.7631	3.67204	14.519	9.34513	0.896925	0.3961	0	0	0	0.321148
hsa-miR-3615	97.4253	93.8599	96.1548	121.643	84.1566	98.4775	63.2809	4.53097	74.4447	42.3826	43.3099	1.97351	0	35.3263
hsa-miR-375	94.6116	102.943	126.571	139.681	163.441	292.428	238.605	254.867	477.612	201.219	24.8086	25.2609	0	0
hsa-miR-671-5p	94.6116	105.971	26.9822	52.7273	48.7222	45.066	68.7598	46.1593	0	0	19.7628	0	0	0
hsa-miR-3065-5p	92.853	115.433	16.1893	52.7273	103.645	29.3763	20.5458	53.2389	0	37.6295	10.9326	0	0	0
hsa-miR-143-3p	92.5013	105.592	4.41527	3.70016	2.65758	0	0	0	12.5569	7.92199	12.6145	9.86755	2069.39	2633.74
hsa-miR-99b-3p	92.1496	96.8876	15.2082	20.3509	0	0	19.7239	0	0	42.7787	0	55.2583	0	18.3055
hsa-miR-671-3p	89.6876	76.4504	260.992	222.472	280.817	148.217	185.734	124.319	256.072	87.9341	110.587	124.726	63.8701	71.295
hsa-miR-3909	88.2807	86.669	43.6621	14.8007	18.1601	54.413	40.2697	10.7611	0.448462	9.11029	0.420484	28.4185	0	0
hsa-miR-3613-5p	87.5773	82.5059	0	0	34.5485	0.333822	1.64366	9.06194	0	0.3961	0	0	0.375707	0
hsa-miR-651-5p	86.8739	72.2873	0	0	0	0	0	0	0	0	0	0	0	0
hsa-miR-193b-3p	86.5221	93.4814	24.0387	46.7146	18.603	6.67644	7.39647	32	0	11.0908	220.754	123.542	83.0311	42.3916
hsa-miR-548b-3p	83.005	87.426	0	31.4514	16.3884	9.68084	4.93098	6.23009	9.41771	0	0	0	0	0
hsa-miR-330-3p	79.4878	85.9121	12.7552	34.2265	108.961	86.7937	113.96	45.5929	34.9801	54.6617	0	0	5.6356	0.321148
hsa-miR-1285-3p	79.1361	77.9643	69.1726	51.3398	62.0101	47.7365	49.3098	32	5.38155	0.3961	52.5605	47.7589	32.6865	22.1592
hsa-miR-576-5p	78.4327	63.961	92.7207	89.729	56.252	18.3602	32.8732	35.6814	19.2839	46.3436	5.04581	6.70993	12.3983	0
hsa-miR-200c-3p	77.0258	80.2351	35.3222	40.7018	18.1601	106.823	82.457	52.6726	2.69077	7.12979	14.2965	0.789404	14.6526	0.321148
hsa-miR-532-3p	76.3224	68.1241	11.2835	34.689	68.654	3.67204	3.01338	0.566372	1.34539	0	0	61.5735	0	0
hsa-miR-548e-3p	75.9707	64.3394	16.1893	24.9761	0	0	15.3408	0	8.07232	0	0	0	0	0
hsa-miR-455-5p	75.6189	86.2906	0	8.32537	0	9.34701	0	5.38053	0.448462	0	18.0808	0	0	0
hsa-miR-502-3p	70.6949	84.0197	74.0784	69.8406	61.1242	2.00293	13.4232	19.823	0	0.3961	0.420484	0.789404	1.12712	12.2036
hsa-miR-542-3p	69.6398	81.7489	13.2458	14.8007	13.7308	8.67937	4.38309	0	0	0	2.10242	0.394702	0	0
hsa-miR-454-5p	67.8812	62.4471	88.3054	67.0655	80.1702	18.3602	40.5436	19.823	2.69077	63.3759	20.6037	27.6291	7.51413	8.02871
hsa-miR-497-5p	67.1778	64.7179	0.490586	0	0	9.68084	0	0	0	0	0	0	0	0
hsa-miR-548h-5p	67.1778	47.6869	0	16.1882	9.30151	0	17.2584	69.9469	0	0.3961	0	0	0	4.49608
hsa-miR-32-5p	66.1226	75.6935	0	0	0	0	0	0	0	0	0	0	0.375707	0.321148
hsa-miR-151b	63.6606	57.9055	443.98	363.079	381.805	404.592	393.794	416.708	289.482	366.59	677.61	353.061	312.964	385.539
hsa-miR-129-5p	62.9572	55.6347	15.2082	0	0	63.4262	0	0	0	0	1.68194	3.94702	0.375707	0.963445
hsa-miR-505-5p	61.902	61.3117	140.798	89.2665	98.7732	153.224	93.9626	75.8938	68.1663	51.0968	120.679	31.5761	64.9972	9.3133
hsa-miR-152-3p	60.8469	58.284	10.7929	12.4881	14.1737	0	16.7105	7.9292	0	0.3961	0.840969	10.2622	0	0.321148
hsa-miR-20b-5p	60.1434	52.9854	52.4927	7.40033	0	0	0	0.283186	0	0	0	0	0	0
hsa-miR-625-5p	57.6814	64.3394	36.3033	0	34.9914	20.697	12.6014	2.26549	10.3146	18.2206	24.3881	43.4172	0	0
hsa-miR-561-5p	57.3297	76.0719	13.7364	34.689	0	3.33822	7.94436	39.646	10.7631	9.50639	0	0	0	0
hsa-miR-7706	56.2746	53.7424	90.2678	93.8917	137.751	95.4731	41.6394	52.9557	156.065	193.297	2.10242	25.2609	31.5593	74.5064
hsa-miR-93-3p	54.8677	66.9887	48.0774	61.9778	48.7222	35.0513	30.6817	33.4159	0	68.9213	0.420484	1.97351	0.375707	0
hsa-miR-324-5p	54.8677	59.7978	0	32.839	0	11.3499	13.6972	20.9557	0	0	0.420484	0	21.0396	0
hsa-miR-190a-5p	53.1091	59.0409	0	0	0	0	7.12253	0	8.52078	0	0	0	13.1497	0
hsa-miR-195-5p	52.054	40.496	14.7176	30.5264	37.2061	0.667644	0	45.3097	13.0054	0.3961	1.26145	0.394702	0	0.321148
hsa-miR-576-3p	52.054	57.9055	0	20.3509	0	28.041	16.9845	0	0	0	0	0	0	0
hsa-miR-361-3p	50.6471	68.1241	16.1893	15.7257	0	8.34555	7.94436	27.7522	0	0	20.1832	0	7.51413	0
hsa-miR-346	49.592	45.0376	142.27	119.33	177.172	5.34115	31.2295	26.3363	0.448462	0	0	0	0	0
hsa-miR-618	49.592	56.3916	16.1893	27.2887	11.9591	25.0366	0	0.566372	0	0.3961	0	0	0	0
hsa-miR-210-3p	49.2402	68.1241	0	29.1388	0	0	0	0	0	0.3961	0	0	0	0
hsa-miR-339-3p	49.2402	47.3084	42.1904	19.8884	16.3884	9.34701	45.4746	20.3894	0	0	0.420484	0	0	0
hsa-miR-1269b	48.5368	51.85	63.2856	79.091	56.6949	92.8025	35.3387	45.5929	47.0885	20.9933	49.6171	5.52583	0.375707	0
hsa-miR-30c-2-3p	48.1851	43.9022	13.7364	18.0383	21.7035	21.0308	0	26.3363	0	0.3961	23.5471	31.5761	49.5933	19.5901
hsa-miR-187-3p	47.8334	41.2529	28.454	12.9506	13.2879	16.6911	1.9176	14.4425	17.9385	46.3436	0	0	0	0
hsa-miR-2277-5p	47.8334	40.8745	52.9833	43.9395	49.6081	21.0308	42.4612	39.3628	0.448462	42.3826	0	0	0	0
hsa-miR-122-5p	47.1299	43.5237	33.8504	11.1005	0	0	41.3655	23.2212	0.448462	2.7727	1.26145	1.97351	2.25424	1.60574
hsa-miR-582-5p	45.7231	44.6591	15.6987	0	0	3.33822	4.65704	0.566372	0	0	47.5147	0	11.6469	30.5091
hsa-let-7b-5p	45.3714	50.7146	82.4184	45.7895	55.8091	70.1026	15.6148	34.8318	204.499	150.518	23966.3	23241.2	41597.5	36025.8
hsa-miR-491-5p	45.3714	47.3084	30.9069	36.5391	0	15.6896	20.5458	10.1947	0	0	2.10242	0	1.12712	26.3342
hsa-miR-3677-3p	45.3714	42.3883	19.1328	90.654	32.3338	25.3705	42.4612	1.9823	30.4954	0	10.9326	0	0	0
hsa-miR-135b-5p	45.0196	39.3606	0.490586	0	16.3884	0	7.67042	12.7434	0	0	0.420484	17.7616	0.375707	0
hsa-miR-744-3p	45.0196	57.527	0	0	0	6.67644	0	0	0	0	0	0	0	0
hsa-miR-548w	44.3162	52.2285	12.2646	0	0	35.3851	30.9556	83.5398	0	35.649	0	0	0.375707	0
hsa-miR-577	43.6128	44.6591	84.8713	28.6763	54.4803	15.6896	1.9176	14.4425	26.4593	24.1621	0	0	0.375707	5.78067
hsa-miR-582-3p	43.6128	63.5825	20.114	0	0	22.3661	0	12.177	0	0	18.5013	5.52583	0	0
hsa-miR-2110	42.2059	37.8467	188.385	231.723	200.204	236.346	313.117	353.982	330.068	299.847	36.1617	82.098	109.706	154.151
hsa-miR-4677-3p	42.2059	41.2529	21.5858	20.8134	0	10.6823	63.007	15.292	28.2531	12.6752	6.72775	0	18.4096	11.5613
hsa-miR-181a-2-3p	41.8542	38.2252	49.5492	0	0	42.0616	62.1852	60.8849	8.52078	19.0128	121.099	217.086	429.433	703.315
hsa-miR-574-3p	41.1508	40.496	17.6611	12.0255	87.2571	31.3793	23.2852	8.21239	31.8408	7.52589	50.4581	37.8914	39.0735	43.0339
hsa-miR-548l	40.7991	39.3606	0	9.71293	0	7.34408	65.1985	37.3805	0	0	0	0	4.50848	0
hsa-miR-362-3p	40.0956	38.6037	0	16.6507	0	0	5.47887	0	0	0	0	0	0	0
hsa-miR-548a-3p	39.0405	37.0898	0	18.9633	0	16.6911	16.1627	39.0796	0	0	0	0	0	0
hsa-miR-624-5p	38.6888	40.496	0	10.1755	1.77172	10.3485	10.4098	20.1062	0	0	2.94339	0	9.76837	0
hsa-miR-877-5p	37.9853	42.3883	209.48	145.694	127.564	190.279	149.847	135.646	137.229	133.882	14.2965	21.3139	96.1809	77.7179
hsa-miR-33b-3p	37.2819	48.8223	23.0575	18.9633	15.0596	60.4218	19.176	32	40.3616	14.6557	61.8112	133.804	0	2.56919
hsa-miR-766-3p	37.2819	38.9821	14.227	30.5264	0	3.0044	22.4634	0	14.3508	0	0	0	0	0.321148
hsa-miR-106a-5p	36.9302	27.6281	0	0	0	0	0	0	0	0	0	0	0	0
hsa-miR-942-5p	35.1716	38.6037	30.9069	25.4386	0	10.3485	16.9845	34.5487	14.7993	5.94149	0	0	0	0.321148
hsa-miR-676-3p	35.1716	29.142	3.4341	0	15.9455	56.0821	28.2162	17.8407	0	0.3961	0	0	0	0
hsa-miR-550a-5p	34.2923	30.2774	28.9446	43.7082	50.7154	102.65	125.329	74.6194	69.7359	9.70444	42.6792	28.6159	40.7642	0
hsa-miR-10b-3p	34.1165	37.0898	64.2667	100.829	52.7086	13.3529	11.5056	1.69911	9.86617	9.11029	0.420484	0	0.375707	0.321148
hsa-miR-204-5p	33.413	44.6591	46.1151	55.5025	81.499	20.3631	28.2162	9.62832	36.3254	19.805	2.94339	5.52583	188.229	248.89
hsa-miR-590-5p	33.413	38.6037	0	0	0	0	0	0	0	0	0	0	0	0
hsa-miR-3200-3p	33.413	45.0376	20.114	0	19.9318	36.0528	93.9626	59.469	0	0	6.30726	0	0	0
hsa-miR-338-5p	33.0613	31.0343	86.3431	4.62521	19.9318	76.1114	57.8021	21.8053	37.2224	113.284	14.2965	0	0	0.642297
hsa-miR-2355-5p	32.7096	35.5759	27.9634	34.689	0	0	20.2718	21.8053	27.3562	0.3961	23.5471	39.0755	33.0622	35.6475
hsa-miR-296-3p	32.3579	19.3018	59.3609	38.8517	31.8909	10.3485	82.183	40.4956	87.8986	34.0646	0.420484	0.789404	0.375707	0.321148
hsa-miR-503-5p	32.3579	25.3573	12.7552	0	0	8.01173	0	3.9646	0	5.94149	0	11.0517	0	0
hsa-miR-551b-5p	32.3579	27.6281	51.0209	40.2393	64.6677	17.6926	18.9021	65.4159	60.5424	17.0323	0.420484	0	20.2882	119.146
hsa-miR-138-5p	32.0062	41.6314	0	0.462521	0	0	0	31.1504	0	84.3692	26.07	24.4715	19.5367	4.81723
hsa-miR-548b-5p	32.0062	25.7358	11.2835	15.2632	0	14.6882	4.10915	0	0	4.75319	0	0	0	0
hsa-miR-4467	32.0062	34.819	23.5481	48.1021	53.1515	31.7131	20.2718	13.5929	12.5569	0	0	0	0	0
hsa-miR-146a-5p	31.6544	34.819	33.8504	51.3398	65.1106	0	73.1429	4.81416	121.085	72.4862	169.876	36.3126	18.0339	13.1671
hsa-miR-320b	31.6544	27.0604	76.2861	46.2521	76.4053	124.516	36.9824	94.0177	34.9801	9.70444	135.186	207.021	173.201	31.7937
hsa-miR-1250-5p	31.6544	23.8434	0	0	0	0	0	0	0	0	0	0	0	0
hsa-miR-3158-3p	30.951	27.2496	20.114	20.8134	14.1737	9.68084	9.04013	17.2743	0.448462	6.73369	0	0.394702	0	0
hsa-miR-1306-5p	28.489	39.7391	140.307	190.558	144.395	77.4467	45.4746	56.0708	65.027	47.1358	0	0	0	2.89034
hsa-miR-125a-3p	28.1373	23.0865	0	46.2521	26.5758	59.4203	58.3499	76.177	0	51.0968	167.773	144.461	93.1752	37.5744
hsa-miR-629-3p	27.7856	21.1942	0	16.6507	0	0	0	0	0	0	0	0	0	0
hsa-miR-605-3p	27.4338	34.4405	50.0397	24.9761	45.1788	1.66911	5.20492	0	5.38155	0.3961	0	0	0	0
hsa-miR-215-5p	27.0821	24.2219	18.1517	49.9522	13.2879	0	21.6415	29.7345	0	0	0	0	0	0
hsa-miR-128-1-5p	27.0821	18.9234	37.2845	32.3764	30.5621	28.7087	32.3253	35.3982	56.0578	26.9348	5.04581	7.89404	10.1441	0
hsa-miR-1246	27.0821	35.1975	0	13.8756	0	2.33675	0	1.9823	0.448462	0.3961	0	0	0	0
hsa-miR-212-5p	26.7304	27.6281	0	133.206	29.6763	58.7527	23.2852	16.9911	21.0777	7.92199	0	0.394702	0	0
hsa-miR-193a-5p	26.7304	34.819	28.9446	9.25041	72.6404	8.67937	18.6282	14.7257	0	0	7.14823	35.9179	28.9294	33.0783
hsa-miR-3074-5p	26.7304	19.6803	0	47.6396	75.7409	25.3705	34.5169	16.708	92.3832	0	0	0	0	45.9242
hsa-miR-3065-3p	26.3787	17.4095	0	0	0	0	4.38309	11.0442	0	13.4674	0	0	0	0
hsa-miR-127-3p	25.6753	22.708	7.84937	4.62521	5.31515	0	0	0	17.0416	18.2206	2216.37	2689.1	1659.12	2132.1
hsa-miR-328-3p	25.6753	29.5205	85.8525	24.9761	62.453	4.00586	32.5993	58.0531	13.4539	25.3504	1.26145	0	1.87853	0.321148
hsa-miR-499a-5p	25.6753	27.6281	0	0	0	0.667644	1.09577	1.41593	0	0.3961	0	0.394702	0.375707	0.642297
hsa-miR-545-3p	25.6753	29.142	0	0	0	0	0	0	0	0	0	0	0	0
hsa-miR-199b-5p	24.9718	26.8712	0	0	15.9455	6.67644	0	8.49557	0	14.2596	0	0	0	0
hsa-miR-628-5p	24.2684	18.5449	0	0	0	3.0044	0	0	0	0	0	0	0	0
hsa-miR-191-3p	23.9167	17.788	49.5492	11.1005	0	45.7336	80.8133	79.5752	9.86617	0.3961	7.56872	37.102	37.5707	52.6683
hsa-miR-331-5p	23.9167	24.6004	12.2646	16.1882	18.1601	15.3558	38.9	72.4956	27.3562	0	14.717	0	0	0
hsa-miR-196b-3p	22.8615	12.8679	0	0	0	0	0	0	0	0	0	0	0	0
hsa-miR-550a-3p	22.8615	27.2496	0	0	0	0	0	12.7434	0	0	0	0	0	0
hsa-miR-769-3p	22.8615	19.3018	17.1705	0	0	13.0191	18.3542	0	0	14.2596	0	20.1298	0	0
hsa-miR-548y	22.8615	29.142	0	3.23764	12.402	6.00879	4.65704	27.1858	5.38155	5.94149	0	0	38.6978	0
hsa-miR-1303	22.5098	18.5449	44.6433	16.1882	43.4071	25.7043	55.0626	14.1593	36.3254	0	0	0	0	0
hsa-miR-92b-5p	22.1581	22.3296	173.177	104.53	77.0697	172.252	224.36	174.159	132.745	152.894	126.145	176.432	391.862	359.044
hsa-miR-199a-3p	21.6305	26.8712	0.735878	0.693781	1.10732	0.166911	0	0.424779	2.46654	28.3211	1.89218	1.18411	1.69068	5.45952
hsa-miR-199b-3p	21.6305	26.8712	0.735878	0.693781	1.10732	0.166911	0	0.424779	2.46654	28.3211	1.89218	1.18411	1.69068	5.45952
hsa-miR-132-5p	21.4547	27.6281	0	0	18.603	13.0191	9.86196	1.9823	0	0	10.9326	0	0	0
hsa-miR-664a-3p	21.103	18.5449	41.2092	27.7512	29.2333	0	3.56126	3.9646	0	19.4089	0.420484	0	4.88418	0
hsa-miR-27b-5p	20.3995	24.6004	0	18.0383	0	0	4.38309	0	0	0	119.838	171.695	46.9633	15.4151
hsa-miR-1287-5p	19.6961	20.8157	0	17.5758	0	0	0	0	14.3508	0	0	0	0	0
hsa-miR-27a-5p	19.3444	17.4095	0	0	0.442929	0	5.47887	0	0	0	56.7654	61.9682	59.7373	30.5091
hsa-miR-29b-3p	18.9927	18.1664	0	0	30.5621	0	2.19155	8.21239	0	0.3961	45.4123	15.7881	0	0
hsa-miR-378d	18.9927	21.1942	0	0	20.3747	0.667644	0	0	34.9801	0	1.26145	0	0.375707	0
hsa-miR-16-2-3p	18.6409	20.4372	29.9257	0	0	0	0.82183	9.06194	0	0	0.420484	0	0	14.1305
hsa-miR-133a-3p	18.6409	15.5172	0	0	0	0	0	0	0	3.5649	0	0	0	0
hsa-miR-556-5p	18.6409	28.7635	21.5858	0	54.9232	0.667644	0	22.938	0	0	0	0	0	11.2402
hsa-miR-708-3p	18.6409	15.5172	0	21.2759	0	0	0	0	0	13.8635	0	0	0	0
hsa-miR-873-5p	18.2892	20.8157	0	6.93781	15.5025	13.6867	0.273943	0.566372	0	7.92199	0	0	9.01696	62.9451
hsa-miR-3157-5p	18.2892	20.8157	25.5105	12.0255	35.4343	9.68084	0	9.62832	0	0	0	0	0	0
hsa-miR-4775	17.9375	14.0033	0	29.1388	0	21.3646	34.2429	8.21239	11.66	4.75319	13.4555	0	30.8079	25.0496
hsa-miR-222-5p	17.5858	12.8679	51.0209	39.3142	26.5758	105.154	44.1049	31.7168	40.8101	91.1029	10.9326	67.8887	0	0
hsa-miR-188-5p	17.5858	21.1942	0	0	0	0	0	0	0	0	0	0	0	0
hsa-miR-190b	17.2341	16.6526	0	11.1005	0	0	0	0	0	0	0	0	0	0
hsa-miR-124-3p	16.8824	25.3573	0	14.3381	0.442929	0.667644	1.64366	0	1.34539	1.1883	0.420484	2.76291	1.50283	0
hsa-miR-141-3p	16.8824	13.2464	0.981171	0	0.885858	0	36.4345	46.4425	0.896925	3.1688	1.26145	2.36821	0.375707	0.642297
hsa-miR-449a	16.5307	16.2741	0	0.462521	0	0	0	0	0	0	0	0.394702	0	0
hsa-miR-450a-1-3p	16.5307	12.111	0	0	0	0	0.547887	0	3.5877	0	0	0	8.26554	0
hsa-miR-301b-3p	16.1789	13.6248	0	0	0	0	2.73943	0	0	0	0	0	0	0
hsa-miR-1255a	16.1789	16.6526	19.1328	16.1882	61.1242	41.0601	41.3655	9.06194	3.13924	15.0518	0	0	19.9124	0
hsa-let-7a-3p	15.8272	20.4372	0	0.462521	0	2.33675	0.82183	0	0	0	11.7736	3.15761	6.0113	11.8825
hsa-miR-30d-3p	15.8272	12.4894	0	18.9633	0	0	22.1894	0	21.0777	0	0	0	0	0
hsa-miR-627-3p	15.4755	17.031	0	11.1005	12.8449	0	4.38309	0.283186	0	0	0	0	0	0
hsa-miR-548j-5p	15.2996	12.6787	0	0	14.1737	0	0	0	0	0	0	0	0	0
hsa-miR-139-5p	15.1238	12.4894	14.227	19.8884	15.9455	3.0044	4.65704	16.4248	0.896925	0.3961	0	0.394702	0.751413	19.5901
hsa-miR-3613-3p	14.7721	11.354	8.83054	53.1899	0	13.0191	7.12253	23.5044	8.07232	11.4869	5.88678	0	10.1441	0
hsa-miR-19b-1-5p	14.4204	6.81241	0	0	0	0	0	0	0	0	0	0	0	0
hsa-miR-548e-5p	14.4204	23.465	0	0	0	0	13.9711	0	0	3.1688	0	0	0	0
hsa-miR-1268a	14.0686	14.0033	422.394	485.647	424.326	449.658	563.502	407.504	1250.99	870.627	759.395	1073.59	455.168	503.721
hsa-miR-4521	14.0686	11.354	0	0	0	0	0	0	0	0	0	0.789404	0	0
hsa-miR-3115	13.7169	18.9234	0	0	0	0	12.6014	0	0	0	0	0	0	0
hsa-miR-4746-5p	13.7169	15.8956	65.2479	20.8134	74.855	0.333822	25.4767	31.4336	7.62386	0	0.420484	0.394702	0	13.1671
hsa-miR-1276	13.3652	15.1387	56.9079	29.6013	30.1192	19.3617	15.6148	3.68141	11.66	11.0908	0	0	6.0113	0
hsa-miR-3173-5p	13.0135	13.6248	26.4916	0	0	7.01026	0	8.21239	0	8.71419	0	0	0.375707	6.42297
hsa-miR-6720-3p	13.0135	9.46168	0	0	0	0	23.5591	0.566372	0	0	0	0	0	0
hsa-miR-550a-3-5p	12.8376	11.7325	14.227	28.445	41.4139	20.8639	92.4559	59.8938	26.235	9.70444	42.6792	21.906	0.56356	0
hsa-miR-372-3p	12.6618	14.7602	0	0	0.442929	0	0	0	0.448462	0.792199	1.68194	2.76291	1.50283	0.321148
hsa-miR-628-3p	12.6618	5.29854	93.2113	58.2776	155.468	131.526	221.894	126.584	165.931	188.543	0	20.5245	57.4831	53.6318
hsa-miR-5699-5p	12.6618	10.5971	0	0	0	3.67204	0	0	0	0	0	0	0	0
hsa-miR-3130-5p	12.3101	11.7325	25.0199	12.4881	13.2879	26.7058	10.9577	13.5929	31.8408	7.92199	5.88678	3.15761	0	6.10182
hsa-miR-3928-3p	12.3101	6.43394	0	18.0383	0	0	0	0	19.2839	0	0	0	0	0
hsa-let-7e-3p	11.9583	10.5971	15.2082	0	0	7.34408	0	0	0	0	0	0	27.8023	0
hsa-miR-616-5p	11.9583	15.8956	0	12.9506	0	0	3.83521	0	8.96925	1.5844	0	0	0	0
hsa-miR-548o-3p	11.9583	12.8679	13.7364	16.6507	0	0	12.6014	4.53097	0	0	0	0	0	0
hsa-miR-580-3p	11.6066	10.2186	0	0	0	0	0	16.1416	0	0	0	0	0	0
hsa-miR-1249-3p	11.6066	16.2741	13.2458	44.402	24.804	2.67058	7.67042	4.53097	0	5.14929	0	0.394702	1.50283	0.321148
hsa-miR-1910-5p	11.2549	6.43394	22.5669	39.3142	14.6167	47.0689	29.8598	30.0177	14.3508	1.5844	13.876	0	0	0
hsa-miR-1277-3p	10.9032	17.4095	0	0	0	0	1.9176	0	0	0	0	0	0	5.78067
hsa-miR-1268b	10.9032	12.4894	389.525	404.243	317.58	416.944	494.468	372.389	1069.81	699.116	627.363	790.982	390.547	426.967
hsa-miR-199a-5p	10.5515	19.6803	0.981171	14.8007	16.3884	0.333822	32.8732	0	1.79385	3.5649	2.10242	2.36821	4.88418	43.9973
hsa-miR-3187-3p	10.5515	13.6248	48.0774	13.8756	36.3202	39.391	36.9824	22.938	19.2839	1.5844	0	0	0.375707	0
hsa-miR-642a-3p	10.1998	9.46168	0	11.1005	15.9455	67.7659	52.5971	11.6106	0.448462	0	0	0.394702	0	0
hsa-miR-320c	10.1998	7.75858	18.8875	18.9633	44.7359	7.6779	98.7566	59.0442	0.896925	0	46.884	4.93377	73.2628	50.2597
hsa-miR-1284	10.1998	10.9756	22.0764	19.4259	0	11.0161	3.56126	0.283186	0	0.3961	0	0	0	0
hsa-miR-4523	10.1998	9.08322	0	0	0	0	0	0	0	0	0	0	0	0
hsa-miR-371a-5p	9.84805	14.7602	0	0	0.442929	0	0	0	1.34539	0.792199	0	0.394702	1.12712	0.321148
hsa-miR-940	9.84805	9.84015	0	0	25.247	0	13.1493	0	0	0	0	0	0	0
hsa-miR-942-3p	9.84805	14.3818	29.4351	65.2154	94.3439	17.6926	14.2451	4.81416	0	55.0578	6.72775	26.8397	0	15.7363
hsa-miR-1257	9.84805	8.32628	0	0	0	8.34555	0	0	24.217	0	0	0	0	0
hsa-miR-1292-5p	9.84805	4.16314	73.5878	47.1771	46.5076	52.0762	54.7887	60.0354	24.6654	39.61	27.752	0	0	0
hsa-miR-3140-3p	9.84805	9.84015	0	0	62.453	3.33822	7.94436	5.66372	0	24.9543	0	0	39.8249	0
hsa-miR-29b-1-5p	9.49633	7.56935	0	10.638	15.0596	0	0	0	0	0	32.3773	110.517	48.4661	12.8459
hsa-miR-592	9.49633	13.2464	0	0	0.442929	0	0	0	0	0	0	0	0	0
hsa-miR-548i	9.49633	6.05548	0	0	0	0	0	57.2035	0	0	0	0	0	0
hsa-miR-3688-3p	9.49633	5.67701	0	0	13.2879	0	0	0	0	0	0	0	0	0
hsa-miR-26b-3p	9.14462	14.3818	17.1705	0	0.442929	1.00147	3.83521	0	0	11.883	0	0	0	22.4804
hsa-miR-145-5p	9.14462	10.2186	15.2082	0	17.7172	9.01319	0	0	0	0.792199	0.420484	0.394702	87.1639	71.6161
hsa-miR-301b-5p	9.14462	6.05548	27.9634	0	0	0	0	0	0	0	0	0	0.751413	0
hsa-miR-1908-5p	9.14462	10.2186	181.026	151.707	351.686	300.774	181.624	146.124	189.251	233.699	188.797	188.273	295.305	437.083
hsa-miR-3139	9.14462	8.32628	0	0	0	0	8.49225	0	0	0	0	0	0	0
hsa-miR-5683	9.14462	6.81241	17.6611	0	0.442929	11.3499	2.73943	22.938	0.448462	0.3961	0.840969	0.394702	0	0
hsa-miR-33a-3p	8.7929	6.43394	0	0	0	0	0	0	0	0	0	0	0	0
hsa-miR-3942-3p	8.7929	14.7602	0	0	0	0	6.3007	7.9292	0	0	0	0	0	0
hsa-miR-200b-3p	8.44118	3.40621	0	17.1133	0	0.667644	0	10.4779	1.34539	1.1883	12.194	28.0238	0	0
hsa-miR-30b-3p	8.44118	5.67701	0	0	18.603	0	6.3007	0	0	0	0	0	0	0
hsa-miR-206	8.44118	9.08322	0	0	0	0	0	0	0.448462	0	0	0	0	0
hsa-miR-30c-1-3p	8.44118	12.4894	26.001	0	18.1601	15.6896	0	0	0	0	0	16.1828	0.375707	0
hsa-miR-570-3p	8.44118	13.2464	14.7176	6.93781	16.3884	12.3514	0	18.1239	0	0	0	36.7073	0	0
hsa-miR-3940-3p	8.44118	8.70475	0	0	79.2843	1.66911	0.82183	0	18.387	0.3961	9.67114	15.3934	0	14.4517
hsa-miR-4517	8.44118	13.2464	0	0	0	6.00879	0	17.8407	0	0	0	9.47284	0	0
hsa-miR-4661-5p	8.44118	6.81241	17.6611	16.1882	14.1737	1.00147	11.5056	1.13274	0	20.2011	0	0	0	0
hsa-miR-31-3p	8.08947	10.5971	0	0	0	0	0	0	0	0	0	26.0503	0	0
hsa-miR-182-3p	8.08947	10.5971	0	0	0	0	0	0	0	0	0	0	0	0
hsa-miR-153-3p	8.08947	5.67701	0	0	0	5.00733	0	0	0	0	0	0	0	0
hsa-miR-652-5p	8.08947	12.111	0	0	0	0	0	0	0	0	0	0	0	0
hsa-miR-760	8.08947	8.32628	14.227	13.8756	30.5621	39.0572	2.46549	9.62832	26.4593	0	0	1.18411	9.76837	23.765
hsa-miR-1295a	8.08947	3.78467	0	0	0	15.022	0	22.3717	48.4339	0	0	0	0	0
hsa-miR-3127-5p	8.08947	6.81241	11.7741	0	0	28.7087	29.8598	2.54867	16.1446	28.1231	0	0	0	0
hsa-miR-4652-5p	8.08947	4.54161	35.8128	0	20.3747	23.0337	18.3542	13.5929	1.79385	21.7855	0	0	0.375707	0
hsa-miR-548ad-5p	8.00154	8.57859	0	0	2.98977	0	0	1.27434	0	0	0	6.11788	0	0
hsa-miR-548ae-5p	8.00154	8.57859	0	0	2.98977	0	0	1.27434	0	0	0	6.11788	0	0
hsa-miR-185-3p	7.73775	6.43394	0	13.4131	0	6.34262	0	0	0	0	0	0	0	0
hsa-miR-383-5p	7.73775	8.70475	0	15.7257	0	43.063	39.4479	0	65.4755	0.792199	1.26145	0.394702	0.375707	0
hsa-miR-579-3p	7.73775	13.2464	19.6234	0	0	5.34115	10.1359	1.41593	0	0	0	0	5.6356	0
hsa-miR-873-3p	7.73775	9.08322	0	18.5008	14.1737	0	0	5.66372	0	15.844	0	0	0	0
hsa-miR-1278	7.73775	6.05548	0	0	0	0	0	0	0	0	0	0	0	0
hsa-miR-3074-3p	7.73775	2.64927	0	16.1882	0	0	31.5035	0	0	0	0	0	0	0
hsa-miR-548ay-5p	7.64982	8.01089	0	0	2.76831	0	0	1.27434	0	0	0	6.11788	0	0
hsa-miR-22-5p	7.38604	12.111	0	0	0	0	0	10.4779	0	0	2.10242	0	0	0
hsa-miR-486-3p	7.38604	9.08322	9.32113	17.5758	0	29.7102	23.0112	9.9115	0.448462	0	48.7762	88.0185	0	0
hsa-miR-615-5p	7.38604	8.70475	6.37761	34.689	39.8636	0	0	0	64.5786	44.7592	34.4797	59.2053	18.7853	13.4882
hsa-miR-624-3p	7.38604	3.02774	0	8.32537	0	6.34262	4.10915	0	0	0	0	0	0	0
hsa-miR-548s	7.38604	6.43394	0	19.4259	38.0919	12.6852	3.83521	0	0	0	0	0	0	0
hsa-miR-3130-3p	7.38604	6.43394	14.227	15.7257	19.046	38.7233	35.0648	41.9115	30.9439	68.9213	40.3665	31.9708	11.2712	0
hsa-miR-3140-5p	7.38604	7.56935	0	0	0	4.00586	0	0	0	0	0.420484	0	0	0
hsa-miR-7976	7.38604	5.67701	0	0	0	12.0176	0	2.54867	0	7.12979	0	0	14.6526	0
hsa-miR-548d-5p	7.29811	7.75858	0	0	2.76831	0	0	1.27434	0	0	0	6.11788	0	0
hsa-miR-103a-2-5p	7.03432	11.354	0	0	0	0	6.3007	0.283186	0	0	0	0	0	0
hsa-miR-188-3p	7.03432	9.84015	16.1893	0	0	0	0	0	0	0	0	0	0	0
hsa-miR-324-3p	7.03432	9.46168	0	0.462521	16.3884	0.333822	9.31408	13.0265	0	0	11.7736	0	0	0
hsa-miR-1254	7.03432	5.67701	0	0	0	13.3529	17.2584	0	0	0	0	0	0	14.1305
hsa-miR-1262	7.03432	4.54161	0	0	0	13.0191	0	17.8407	0	52.2851	0	0	0	11.2402
hsa-miR-3176	7.03432	8.70475	15.6987	3.70016	0	1.66911	0	0	0	0	0	0	0	0
hsa-miR-1273h-3p	7.03432	3.40621	0	16.1882	16.3884	0	0	0	0	0	0	0	7.13842	0
hsa-miR-342-5p	6.6826	5.29854	50.0397	47.1771	56.252	13.6867	0	43.0442	17.49	9.90249	0	0	7.88984	0
hsa-miR-642a-5p	6.6826	8.70475	0	0	13.2879	0	1.64366	0	0	1.5844	0	1.57881	0	0
hsa-miR-3136-5p	6.6826	7.56935	0	0	0	0	0	0	0	0	0	0	0	0
hsa-miR-548aq-5p	6.6826	5.29854	0	0	0	7.01026	0	2.54867	61.4393	0	0	0	0	0
hsa-miR-548au-5p	6.6826	4.44699	4.41527	0	4.87222	5.42461	0	2.0531	0	0	0	0	0	0
hsa-miR-6500-3p	6.6826	4.92008	0	0	0	1.00147	0	0	0	0	0	0	0	0
hsa-miR-212-3p	6.33089	6.05548	0	0	10.6303	2.67058	24.381	0.283186	0.448462	0	0	5.92053	0	0
hsa-miR-451a	6.33089	7.19088	10.3023	7.86285	11.9591	0	0	0.566372	26.4593	23.3699	17.2399	26.445	19.161	9.9556
hsa-miR-556-3p	6.33089	7.19088	0	0	0	0	0	0	0	0	0	0	0	0
hsa-miR-548v	6.33089	5.29854	0	0	0	0	0.273943	0	0	0	0	0	0	0
hsa-miR-4787-3p	6.33089	5.67701	0	0	0	13.0191	0	0	0	0	0	0	0	0
hsa-miR-34a-3p	5.97917	4.92008	0	7.86285	0	0	0	0.283186	0	0	0	2.36821	0	0
hsa-miR-766-5p	5.97917	6.43394	39.7374	22.6635	14.6167	8.01173	23.0112	13.3097	0	9.50639	0	0	0	16.6997
hsa-miR-937-3p	5.97917	2.64927	0	0	0	5.67497	22.1894	17.8407	0.896925	0	0	0	16.9068	0
hsa-miR-548n	5.97917	3.78467	0	0	0	0	0	0	0	0	0	0	0	0
hsa-miR-3939	5.97917	7.19088	32.8692	0	0	53.0777	0.82183	0	0.448462	8.31809	0	0	0	0
hsa-miR-504-5p	5.62746	6.43394	0	0	0	0	0	5.9469	0	0	0	0	0	0
hsa-miR-1305	5.62746	3.40621	0	0	0	0	0	0	0	0	0	0	0	0
hsa-miR-3662	5.62746	3.78467	0	0	0	1.33529	0	0	0	10.6947	0	0	0	0
hsa-miR-5581-3p	5.62746	4.54161	12.2646	10.638	11.9591	8.01173	8.2183	7.07964	0	0	0	0	0	0
hsa-miR-29b-2-5p	5.27574	5.29854	0	13.8756	0	0	0	0	0	0	0	0	0	0
hsa-miR-203a-3p	5.27574	3.40621	0.490586	0.462521	0	0	0	0	1.34539	0.792199	1.26145	0.394702	0.751413	0.321148
hsa-miR-129-2-3p	5.27574	8.70475	0	0	0	11.3499	0	0	0.448462	0	0	0	0	0
hsa-miR-194-3p	5.27574	3.78467	0	0	0	0	0	0	0	0	0	0	0	0
hsa-miR-605-5p	5.27574	4.16314	21.0952	0	0	23.0337	5.75281	10.7611	15.6962	0	0	0	0	0
hsa-miR-548c-5p	5.27574	4.06852	4.41527	0	4.87222	5.42461	0	2.0531	0	0	0	0	0	0
hsa-miR-548o-5p	5.27574	4.06852	4.41527	0	4.87222	5.42461	0	2.0531	0	0	0	0	0	0
hsa-miR-4473	5.27574	7.19088	0	0	0	0	0	0	0	0	0	0	0	21.8381
hsa-miR-548am-5p	5.27574	4.06852	4.41527	0	4.87222	5.42461	0	2.0531	0	0	0	0	0	0
hsa-miR-186-3p	4.92402	6.43394	0	0	0	0	0	0	0	0	0	0	0	0
hsa-miR-195-3p	4.92402	2.64927	18.1517	0	0	0	0	0	0	0	0	0	0	0
hsa-miR-29c-5p	4.92402	8.70475	0	0	19.9318	0	9.04013	0	0	0	0	0	0	0
hsa-miR-561-3p	4.92402	3.02774	0	0	0	0	0	0	0	0	0	0	0	0
hsa-miR-598-5p	4.92402	2.64927	0	19.8884	30.5621	0	0	0	0	0	0	0	0	0
hsa-miR-1266-5p	4.92402	4.92008	0	0	0	0	6.02675	2.83186	2.24231	0	0	0	0	0
hsa-miR-1273d	4.92402	2.64927	16.6799	0	0	7.34408	0	0	0	0	0	6.31523	0	0
hsa-miR-3661	4.92402	6.43394	0	20.3509	12.402	20.0293	8.2183	16.4248	0	85.1614	0	0	0	0
hsa-miR-3944-5p	4.92402	4.54161	11.7741	14.8007	9.74444	6.34262	0.273943	0	0	0	0	0	0	0
hsa-miR-4786-5p	4.92402	1.89234	0	0	0	0	0	0	0	0	0	0	0	0
hsa-miR-1294	4.57231	6.43394	0	0	0	0	0	0	0	0	21.4447	13.4199	0	0
hsa-miR-320d	4.57231	8.13705	9.07583	21.2759	16.8313	3.33822	16.8475	12.6018	0.448462	0	7.77896	3.74967	92.7995	39.0195
hsa-miR-3177-3p	4.57231	7.94781	70.6443	59.6652	72.1975	79.7834	101.359	35.6814	28.2531	176.66	0	0	19.5367	78.0391
hsa-miR-5094	4.57231	7.19088	0	19.8884	0	0	18.9021	0	0	0	0	0	3.00565	0
hsa-miR-589-3p	4.22059	3.02774	0	0	0	0	0	0	0	0	0	0	0	0
hsa-miR-1468-5p	4.22059	4.16314	30.9069	18.9633	0	39.0572	40.5436	0	21.9747	41.1944	29.4339	0	2.62995	0
hsa-miR-1286	4.22059	2.2708	0	0	0	0	16.4366	0	0	0	0	0	0	0
hsa-miR-548p	4.22059	2.64927	0	0	0	0	0	0	0	0	0	0	0	0
hsa-miR-3133	4.22059	4.92008	0	0	0	0	0	0	0	0	0	0	0	0
hsa-miR-5579-5p	4.22059	3.02774	0	0	0	0	0	0	0	0	0	0	0	0
hsa-miR-6516-5p	4.22059	3.40621	0	0	0	0	0	0	0	0	0	0	0	0
hsa-let-7c-3p	3.86888	3.40621	17.6611	0	0	0	0	0	0	0	0	0	0	13.1671
hsa-let-7d-3p	3.86888	4.54161	43.1715	47.6396	49.1651	52.41	3.01338	49.8407	11.2116	1.9805	266.167	277.87	669.133	402.72
hsa-miR-99a-3p	3.86888	1.51387	0	0	0	0	0	0	0	0	0	0	0	0.321148
hsa-miR-125b-2-3p	3.86888	1.89234	0	0	0	0	0	0	0	0	0	0	0	15.4151
hsa-miR-184	3.86888	3.40621	2.45293	1.85008	2.21465	9.01319	0.273943	8.77876	17.49	8.71419	5.88678	1.97351	7.13842	2.56919
hsa-miR-193b-5p	3.86888	2.64927	12.7552	42.5519	0	40.7263	25.2028	13.5929	0.896925	31.2919	203.514	78.9404	151.034	151.582
hsa-miR-579-5p	3.86888	2.64927	0	0	0	0	0	0	0	0	0	0	0	0
hsa-miR-597-5p	3.86888	3.02774	0	0	0	0	0	0	0	0	0	0	0	0
hsa-miR-449c-5p	3.86888	6.81241	0	0	0	0	0	0	0	0	0	0	0	0
hsa-miR-876-5p	3.86888	5.67701	19.6234	0	0	0	0	0	0	0	0	0	0	0
hsa-miR-1243	3.86888	3.40621	0	0	0	0	0	0	0	0	0	0	0	0
hsa-miR-1275	3.86888	2.64927	105.967	101.292	108.518	16.6911	34.2429	12.177	44.8462	0.3961	36.5821	108.938	42.4548	45.2819
hsa-miR-1914-5p	3.86888	3.78467	29.9257	41.6269	17.2742	7.6779	1.64366	3.11504	0	0	0	0	0	0
hsa-miR-3938	3.86888	4.54161	0	0	0	0	0	2.26549	0	9.50639	0	0	0	0
hsa-miR-193a-3p	3.51716	6.43394	0	0	0	0	0	0	0	0	0	0	0	0
hsa-miR-26a-2-3p	3.51716	5.67701	0	0	18.1601	0	0.547887	4.81416	0	0	0	0	0	4.81723
hsa-miR-365a-5p	3.51716	2.2708	9.81171	0	0	0	3.56126	16.9911	0	0	2.94339	165.775	0	10.919
hsa-miR-429	3.51716	1.51387	0	0	0	0	0	0	0	0	56.7654	0	0	0
hsa-miR-216b-5p	3.51716	7.94781	0	0	0	1.33529	0	0	0	0	0	0	0	0
hsa-miR-1304-5p	3.51716	4.16314	0	17.5758	14.1737	0	0	21.2389	0	26.1426	0	28.4185	12.0226	36.6109
hsa-miR-1537-3p	3.51716	0.756935	0	0	0	0	0	0	0	0	0	0	0	0
hsa-miR-3174	3.51716	6.05548	0	0	0	19.3617	0	0	0	0	0	0	0	0
hsa-miR-4326	3.51716	0	9.32113	24.5136	13.7308	0	4.38309	0	0	0	0	0	0	21.1958
hsa-miR-4501	3.51716	0.756935	0	0	0	0	0	0	0	0	0	0	0	59.7336
hsa-miR-548an	3.51716	5.29854	0	0	0	0	0	0	0	0	0	0	0	0
hsa-miR-4659a-3p	3.51716	1.89234	0	0	16.3884	3.0044	19.9979	0	0	0	1.26145	0	0	0
hsa-miR-4713-5p	3.51716	4.16314	13.7364	11.1005	37.649	0	0	0.283186	9.86617	0	0.420484	0	0	0
hsa-miR-4717-3p	3.51716	2.64927	3.92469	2.3126	0	4.00586	0	0	0	0	0	0	0	0
hsa-miR-2467-5p	3.51716	4.16314	0.490586	0	0	0	0	0	0	0	0	0	0	0
hsa-miR-5000-3p	3.51716	5.29854	0	0	16.3884	0	0	0	0	0	0	0	0	0
hsa-miR-33a-5p	3.16544	4.54161	0	20.3509	0	0	0	0	0	0	0	0	0	0
hsa-miR-181c-3p	3.16544	1.89234	0	0	0	0	0	0	0	0	0	0	0	0
hsa-miR-338-3p	3.16544	6.43394	0.490586	0	0	2.00293	0	0	0	0.3961	0	0	0	0
hsa-miR-1323	3.16544	3.02774	0	0.462521	0.885858	0	0	0	0.448462	0.3961	0.420484	0	0	0.963445
hsa-miR-935	3.16544	7.19088	17.1705	12.4881	0	14.0205	4.93098	0.283186	0	3.961	0	30.392	0	0
hsa-miR-1273c	3.16544	2.2708	11.7741	12.9506	0	0	0	0	0	0	0	0	0	0
hsa-miR-3158-5p	3.16544	1.1354	0	0	0	0	7.39647	4.81416	0.448462	73.6745	0	0	0	0
hsa-miR-3912-3p	3.16544	5.67701	0	0	0	0	0	0	0	0	0	0	0	0
hsa-miR-548ab	3.16544	4.54161	0	0	0	0	0	0	0	0	0	0	0	0
hsa-miR-4761-5p	3.16544	2.64927	0	0	0	0	0	0	0	0	0	0	0	0
hsa-miR-4766-3p	3.16544	1.1354	0	0	0	0	0	0	0	0	0	0	0	0
hsa-miR-548aq-3p	3.16544	3.78467	0	0	10.1874	0.333822	8.2183	0	0	0	0	0	0	0
hsa-miR-6882-5p	3.16544	1.89234	0	0	0	0	0	0	0	0	0	0	0	0
hsa-miR-16-1-3p	2.81373	2.2708	0	0	0	0	0	0	0	0	0	0	0	0
hsa-miR-190a-3p	2.81373	1.51387	0	0	0	0	0	0	0	0	0	0	4.88418	0
hsa-miR-18b-5p	2.81373	3.02774	0	0	0.442929	0	0	0	0	0	0	0	0	0
hsa-miR-450a-2-3p	2.81373	1.1354	0	0	0	0	1.36972	0	0	0	0	0	0	0
hsa-miR-653-3p	2.81373	2.64927	0	0	0	0	0	0	0	0	0	0	0	0
hsa-miR-877-3p	2.81373	1.51387	0	15.2632	10.1874	0.333822	0	0	0	13.0713	0	0	0	0
hsa-miR-1226-3p	2.81373	3.78467	47.0962	91.5791	144.838	40.7263	12.0535	14.4425	43.9493	1.1883	13.4555	0	43.2062	7.06527
hsa-miR-3136-3p	2.81373	1.89234	0	0	0	0	0	0	0	0	0	0	0	0
hsa-miR-548t-5p	2.81373	0.756935	0	0	0	0	0	0	0	0	0	0	0	0
hsa-miR-3679-5p	2.81373	3.40621	29.4351	0	0	18.0264	22.1894	69.3805	13.9023	32.4802	7.14823	0	2.62995	0.321148
hsa-miR-4454	2.81373	2.2708	0	0	0	5.34115	0	3.9646	4.48462	0	0	0	0.375707	29.8668
hsa-miR-219b-5p	2.81373	3.02774	0	0	0	0	0	0	0	0	0	0	0	0
hsa-miR-219b-3p	2.81373	2.2708	0	0	0	0	0	0	0	0	0	0	0	0
hsa-miR-217	2.46201	1.89234	0	0	0	0	0	0	0	0	0	0	0	0
hsa-miR-219a-1-3p	2.46201	3.02774	0	0	0	0	0	8.49557	13.0054	0	0	0	0	0.321148
hsa-miR-155-5p	2.46201	2.64927	0	0	0	0	0	0	0	0	3.36387	13.0252	835.947	666.704
hsa-miR-34c-5p	2.46201	1.89234	2.45293	1.38756	2.21465	0	0	0	2.24231	3.5649	2.94339	2.36821	2.25424	3.53263
hsa-miR-597-3p	2.46201	1.51387	0	23.5885	0	0	0	0	0	0	0	0	0	0
hsa-miR-542-5p	2.46201	3.78467	0	0	0	0	0	0	0	0	0	0	0	0
hsa-miR-1271-3p	2.46201	3.40621	0	0	0	0	12.6014	0	0	0	0	0	0	0
hsa-miR-1267	2.46201	3.78467	0	17.1133	0	17.0249	0	0	0	0	0	0	0	0
hsa-miR-1252-5p	2.46201	0.756935	0	0	0	0	0	0	0	0	0	0	0	0
hsa-miR-1255b-5p	2.46201	0.378467	16.1893	0	0	0	6.02675	4.81416	0	5.54539	0	0	0	0
hsa-miR-3192-5p	2.46201	4.54161	0	0	0	0	0	0	0	0	0	0	0	0
hsa-miR-3605-3p	2.46201	1.51387	0	0	0	0	0	0	43.5008	0	0	0	0	0
hsa-miR-1343-3p	2.46201	4.92008	61.8138	135.519	82.8278	19.6955	1.09577	0	0.448462	11.883	0	0	12.3983	0.963445
hsa-miR-4742-5p	2.46201	1.89234	55.9268	0	0	8.34555	6.57464	0	29.15	0	0	0	0	0
hsa-miR-4785	2.46201	1.89234	0	0	0	0	0	0	0	0	0	0	0	0
hsa-miR-181b-3p	2.1103	4.54161	0	0	0	0.333822	0	0	0	0	0	0	0	0
hsa-miR-210-5p	2.1103	0.378467	0	0	0	0	0.547887	0	0	0	0	0	0	0
hsa-miR-144-3p	2.1103	3.02774	0	0	0	0	0	0	0.448462	0.3961	0	0	0.751413	0.321148
hsa-miR-145-3p	2.1103	0	0.490586	0	0	0	0	0	0.896925	0.3961	0	0	6.0113	22.8015
hsa-miR-20b-3p	2.1103	1.1354	0	0	0	8.67937	0	0	0	0	0	0	0	0
hsa-miR-512-3p	2.1103	4.16314	0	0	0	0	0	0	0	0	0	0	0	0
hsa-miR-503-3p	2.1103	1.51387	0	0	0	0	2.46549	2.83186	0	0	0	0	0	0
hsa-miR-654-3p	2.1103	1.51387	0.490586	0.462521	0	0	0	0	0.448462	0.3961	811.535	671.388	238.574	407.537
hsa-miR-1224-5p	2.1103	0	0	0	0	34.3837	0	0	0	0	0	0	0	0
hsa-miR-1180-5p	2.1103	3.40621	22.0764	24.9761	46.9505	6.00879	2.46549	6.23009	0	17.4284	29.4339	0	0	0
hsa-miR-3116	2.1103	0.378467	0	13.8756	0	0	0	22.3717	0	0	0	0	0	0
hsa-miR-3131	2.1103	6.43394	7.35878	0	0	3.33822	7.39647	0	4.93308	0	0	0	0	0
hsa-miR-3148	2.1103	0.378467	0	0	0	0	0	0	0	0	0	0	0	0
hsa-miR-3157-3p	2.1103	4.54161	0	9.71293	0	7.01026	0	1.13274	0	0	0	0	0	0
hsa-miR-3180-3p	2.1103	1.51387	0	8.09411	0	3.0044	4.24612	4.53097	0	0	0	0	0	0
hsa-miR-3184-5p	2.1103	2.2708	0	17.1133	0	0	0	35.6814	0	0	0	0	0	0
hsa-miR-3944-3p	2.1103	3.02774	0	0	0	0.333822	0	10.1947	0	0	0	0	0	0
hsa-miR-4504	2.1103	1.1354	0	0	0	0	0	0	0	0	0	0	0	0
hsa-miR-4511	2.1103	1.89234	0	0	0	15.6896	0	0	2.69077	0	0	23.2874	0	0
hsa-miR-4664-3p	2.1103	1.89234	0	0	0	0	0	0	0	0	0	0	0	0
hsa-miR-4742-3p	2.1103	1.89234	0	0	0	0	4.65704	0	0	0	0	0	0	0
hsa-miR-5008-5p	2.1103	1.89234	0	0	0	0	0	0	0	0	0	0	0	0
hsa-miR-5583-3p	2.1103	4.16314	0	0	0	0	0	0	0	0	0	0	0	0
hsa-miR-5585-3p	2.1103	1.1354	0	0	0	0	0	0	0	0	0	0	0	0
hsa-miR-5697	2.1103	0	0	0	0	0	0	0	0	0	0	0	0	0
hsa-miR-5699-3p	2.1103	0.378467	0	0	0	0	0	0	0	0	0	0	0	0
hsa-miR-548ay-3p	2.1103	3.78467	0	0	0	0	0	0	0	0	0	0	0	0
hsa-miR-6741-3p	2.1103	0.756935	0	0	0	0.667644	0	0	0	0	0	0	0	8.02871
hsa-miR-6803-3p	2.1103	1.1354	12.7552	13.8756	0	2.33675	0	9.62832	0	17.8245	0	0	0	0
hsa-miR-6886-5p	2.1103	2.2708	0	0	0	0	0	7.36283	0	0	0	0	0	0
hsa-miR-3155a	1.93444	2.46004	0	0	0	1.00147	0	0	0	0	0	0	0	0
hsa-miR-92a-2-5p	1.75858	0	0	0	6.64394	0	0	3.11504	0	0	0	0	0	0
hsa-miR-219a-5p	1.75858	1.89234	0	0	0	0	0	0	0	0	0	0	0	0
hsa-miR-224-5p	1.75858	2.2708	0.981171	2.77512	38.5348	7.34408	0.547887	2.26549	5.38155	19.0128	3729.28	4105.69	9327.29	9081.44
hsa-miR-124-5p	1.75858	0.378467	0	0	0	0	0	0	0	0	0	0	0	0
hsa-miR-130a-3p	1.75858	1.51387	0	0	0	0	0	0	0	0	33.2183	0.394702	22.5424	31.4725
hsa-miR-150-5p	1.75858	2.2708	0.981171	0.462521	21.2606	13.6867	0	15.292	1.34539	1.5844	1.68194	3.15761	45.8362	0.642297
hsa-miR-373-3p	1.75858	3.40621	0.490586	0	0	0	0	0	1.34539	0	0	0	0	0.642297
hsa-miR-326	1.75858	1.89234	0	0	0	0	0	4.24779	0	0	0	0	0	0
hsa-miR-452-5p	1.75858	1.89234	0	0	0	0	0	0	0	0	0	9.86755	121.353	31.4725
hsa-miR-489-3p	1.75858	1.89234	0	0	0	0	0	20.6726	0	0	0	0	0	0
hsa-miR-891a-5p	1.75858	3.78467	0	18.5008	0	19.3617	2.73943	5.9469	9.41771	0.3961	0.420484	0	0	0.321148
hsa-miR-2355-3p	1.75858	4.16314	0	0	0	0	0	0	0	0	0	0	0	0
hsa-miR-3685	1.75858	0.378467	0	0	0	5.67497	0	0	0	0	0	0	0	0
hsa-miR-3691-5p	1.75858	1.89234	0	0	0	0	0	0	0	0	0	0	0	0
hsa-miR-4421	1.75858	1.51387	0	0	0	0	0	0	0	0	0	0	0	0
hsa-miR-4660	1.75858	1.89234	0	0	0	0	0	0	0	0	0	0	0	0
hsa-miR-4766-5p	1.75858	1.89234	0	0	0	0	0	0	0	0	0	0	0	0
hsa-miR-5580-3p	1.75858	0.378467	0	0	22.1465	0	0	0	0	0	0	0	0	0
hsa-miR-6509-5p	1.75858	1.51387	0	0	0	13.0191	0	0	0	0	0	0	0	0
hsa-miR-6509-3p	1.75858	0.756935	2.94351	10.638	0	0	0	0	0	0	0	0	0	0
hsa-miR-6733-5p	1.75858	1.51387	0	0	0	0	0	0	0	0	0	0	0	0
hsa-miR-142-3p	1.40686	0.756935	0	0	0	0	0	0	0	0	0	0	0	0
hsa-miR-200a-3p	1.40686	1.51387	0	0	0	0	0.273943	0	2.69077	1.1883	1.68194	1.18411	0.751413	0.642297
hsa-miR-409-3p	1.40686	1.1354	0	0.462521	0.442929	0	0	0	1.79385	0.792199	258.177	255.767	97.6837	190.12
hsa-miR-488-3p	1.40686	0	0	0	0	0	0	0	0	0	0	0	0	0
hsa-miR-545-5p	1.40686	1.51387	0	0	0	0	0	0	0	0	0	0	0	0
hsa-miR-551a	1.40686	3.02774	0	0	0	0	0	0	0	0	0	0	0	0
hsa-miR-588	1.40686	0.378467	0	0	0	0	0	0	0	0	0	0	0	0
hsa-miR-411-5p	1.40686	0.756935	0.490586	0	0	0	0	0	0.896925	0	17.6603	58.8106	92.7995	86.7101
hsa-miR-660-3p	1.40686	1.51387	0	0	0	0	0	0	0	0	0	0	0	0
hsa-miR-887-3p	1.40686	3.78467	22.0764	0	0	7.6779	0	0	24.6654	0	0	0	0	0
hsa-miR-1179	1.40686	1.1354	0	0	0	0	0	0	0	0	0	0	0	0
hsa-miR-1288-3p	1.40686	3.40621	0	0	0	0	0	0	0	0	0	0	0	0
hsa-miR-2276-3p	1.40686	2.2708	0	0	0	34.0498	12.3275	20.3894	0	0	0	0	0	0
hsa-miR-2277-3p	1.40686	2.64927	0	0	0	0	0	0	27.8047	0	0	0	0	0
hsa-miR-3121-3p	1.40686	0	0	0	0	0	0	0	0	0	0	0	0	0
hsa-miR-3127-3p	1.40686	1.51387	0	0	0	0	0	0	0	0	0	0	0	0
hsa-miR-3149	1.40686	0	0	0	0	0	0	0	0	0	0	0	0	0
hsa-miR-3171	1.40686	0	0	0	0	0	0	0	0	0	0	0	0	0
hsa-miR-3605-5p	1.40686	0.378467	0	0	0	1.00147	0	0	0	0	0	0	0	0
hsa-miR-3609	1.40686	0.756935	17.6611	0	31.8909	0	7.12253	0	23.32	30.4997	53.822	0.394702	0	8.02871
hsa-miR-3684	1.40686	1.1354	0	0	0	0	0	0	0	0	0	0	0	0
hsa-miR-3690	1.40686	1.1354	0	0	14.1737	0	0	0	0	0	0	3.55232	0	0
hsa-miR-3180	1.40686	0.756935	0	8.09411	0	0	3.97218	4.53097	0	0	0	0	0	0
hsa-miR-676-5p	1.40686	2.2708	0	0	0	0	0	0	0	0	0	0	0	0
hsa-miR-4512	1.40686	0.378467	0	0	0	0	0	0	0	0	0	0	0	0
hsa-miR-4661-3p	1.40686	0.756935	0	0	0	0	0	0	0	0	0	0	0	0
hsa-miR-4676-3p	1.40686	1.1354	0	0	0	0	0	0	0	0	0	0	0	0
hsa-miR-4691-3p	1.40686	0.378467	0	0	0	0	0	0	0	0	0	0	0	0
hsa-miR-4783-3p	1.40686	1.1354	0	0	0	0	0	0	0	0	0	0	0	0
hsa-miR-4799-5p	1.40686	0	0	0	0	0	0	0	0	0	0	0	0	0
hsa-miR-4804-3p	1.40686	2.64927	0	0	0	0	0	0	0	0	0	0	0	0
hsa-miR-5001-3p	1.40686	3.40621	0	0	0	0	0	0.849557	0	0	0	0	0	0
hsa-miR-5189-3p	1.40686	0.378467	0	0	0	18.0264	0	0	0	0	0	0	0	0
hsa-miR-548as-5p	1.40686	0.378467	0	0	0	0	0	0	0	0	0	0	0	20.2324
hsa-miR-5584-5p	1.40686	1.1354	0	0	0	0	0	0	0	0	0	0	0	0
hsa-miR-5587-3p	1.40686	0.378467	0	0	0	7.34408	0	8.77876	0	0	0	0	1.12712	0
hsa-miR-6511b-3p	1.40686	1.1354	0	0.462521	21.7035	3.0044	6.57464	0	0	0	12.6145	0	0	0
hsa-miR-6866-5p	1.40686	2.2708	0	0	0	1.33529	0	0	0.448462	0	0	0	0	0
hsa-miR-1273h-5p	1.40686	1.89234	0	0	0	0	0	0	0	0	0	0	0	0
hsa-miR-7851-3p	1.40686	4.54161	0	12.4881	0	0	0	0	0	0	0	0	0	0
hsa-miR-7975	1.40686	0.378467	0.490586	12.4881	11.9591	30.044	26.0246	2.26549	10.7631	10.6947	20.6037	0	35.6921	57.8067
hsa-miR-8485	1.40686	0.756935	0	0	0	0	0	2.83186	0	0	0	0	0	0
hsa-miR-548h-3p	1.23101	0.946168	0	0	0	0	0	0	2.01808	0	0	0	0	0
hsa-miR-548z	1.23101	0.946168	0	0	0	0	0	0	2.01808	0	0	0	0	0
hsa-miR-187-5p	1.05515	1.1354	0	0	17.7172	0	21.9155	0	0	0	0	0	0	0
hsa-miR-211-5p	1.05515	0.378467	0	5.08773	17.2742	0.333822	0	0	0	0	0	0	0.375707	0
hsa-miR-214-3p	1.05515	1.1354	0	0.462521	0	0	0	0	0	0	0	0	0	0
hsa-miR-135a-5p	1.05515	1.1354	0.490586	0	0	0	0	0	0	0	0	0	0	0
hsa-miR-144-5p	1.05515	2.64927	0	0	0	0	0.547887	0	0	0	0	0	0	0
hsa-miR-371a-3p	1.05515	0.378467	0.490586	0	0	0	0	0	0	0.3961	0.420484	0	0.375707	0
hsa-miR-379-5p	1.05515	0.756935	0.490586	0	0	0	0	0	0	0.3961	0.420484	64.3364	1.12712	31.7937
hsa-miR-335-3p	1.05515	2.64927	0.490586	0.462521	0.885858	0	0	0	1.79385	7.92199	451.18	452.723	365.187	533.106
hsa-miR-133b	1.05515	0.756935	0	0	0	0	0	0	0	0	0	0	0	0
hsa-miR-345-3p	1.05515	0.378467	0	0	0	0	0	0	0	0	0	0	0	0
hsa-miR-146b-3p	1.05515	1.1354	0	0	0	0	0	0	0	0	0	0	0	0
hsa-miR-519b-3p	1.05515	0	0	0	0	0	0	0	0	0	0	0	0	0
hsa-miR-514a-3p	1.05515	0.756935	0	0	0	0	0	0	0	0	0.420484	0	0	0
hsa-miR-573	1.05515	3.78467	0	0	0	0	0	0	0	0	0	0	0	0
hsa-miR-584-5p	1.05515	0.378467	0.490586	0	0	0	0	0	0.448462	0	14.2965	0.394702	86.0368	143.553
hsa-miR-585-5p	1.05515	0	0	0	0	0	0	0	0	0	10.5121	0	0	0
hsa-miR-585-3p	1.05515	0.378467	0	0	0	0	0	0	0	0	0	0	0	0
hsa-miR-548d-3p	1.05515	0.756935	0	0	0	0	0	0	0	0	0	0	0	0
hsa-miR-654-5p	1.05515	0.756935	0	0	0	0	0	0	0	0	41.6279	76.9669	0.375707	12.5248
hsa-miR-1298-5p	1.05515	0	0	0	0	0	0	0	0	0	0	0	0	0
hsa-miR-874-5p	1.05515	0.378467	0	0	0	0	0	0	0	0	0	0	0	0
hsa-miR-889-3p	1.05515	3.02774	0	0	0	0	0	0	0.896925	0	319.989	243.926	124.359	121.394
hsa-miR-876-3p	1.05515	1.51387	0	0	0	0	0	0	0	0	0	0	0	0
hsa-miR-543	1.05515	0.378467	0	0	0	0	0	0	0.896925	1.1883	59.7088	0	6.76272	8.99216
hsa-miR-1247-5p	1.05515	0.756935	0	0	0.442929	0	4.93098	0	25.1139	0	152.215	276.686	0	16.0574
hsa-miR-1253	1.05515	0	0	0	0	0	0	0	0	0	0	0	0	0
hsa-miR-664a-5p	1.05515	2.64927	0	0	0	0	5.75281	4.81416	0	0	13.876	0	10.5198	0
hsa-miR-1322	1.05515	0.756935	0	12.9506	0	0	0	0	0	0.3961	0	0	0	0
hsa-miR-2278	1.05515	1.1354	0	0	0	0	0	0	0	0	0	0	0	0
hsa-miR-3120-3p	1.05515	0.756935	0	0	0	3.33822	0	0	0	0	0	0	0	0
hsa-miR-3135a	1.05515	0	0	0	0	0	0	0	0	0	0	0	0	0
hsa-miR-3146	1.05515	1.1354	0	0	0	0	0	0	0	0	0	0	0	0
hsa-miR-3150a-3p	1.05515	0.756935	0	0	0	0	0	0	0	0	0	0	0	0
hsa-miR-3164	1.05515	0	0	0	0	0	0	0	0	0	0	0	0	0
hsa-miR-3177-5p	1.05515	0.756935	0	0	0	0	0	0	0	0	0	0	0	0
hsa-miR-3200-5p	1.05515	0.378467	0	0	0	0	0	0	0	0	0	0	0	0
hsa-miR-3677-5p	1.05515	0	0	0	0	0	0	0	0	0	0	0	0	0
hsa-miR-3687	1.05515	0	0	0	0	0	0	0	0	0	0	0	18.7853	0
hsa-miR-3908	1.05515	0	0	0	0	0	9.04013	0	0	0	0	0	0	0
hsa-miR-3913-5p	1.05515	0.378467	0	0	0	0	0	0	0	0	0	0	0	0
hsa-miR-3922-5p	1.05515	0	0	0	0	0	0	0	0	0	0	0	0	0
hsa-miR-3934-5p	1.05515	1.51387	0	0	0	0	0	0	0	0	0	0	0	0
hsa-miR-374c-5p	1.05515	2.2708	0	0	0	0	0	0	0	0	0	0	0	0
hsa-miR-4423-3p	1.05515	2.2708	0	0	0	0	0	0	0	0	0	0	0	0
hsa-miR-4443	1.05515	0.756935	0	0	0	1.33529	0	0	0	8.71419	0	0	0	0
hsa-miR-4479	1.05515	0.378467	0	0	0	0	0	0	0	0	0	0	0	0
hsa-miR-4515	1.05515	2.64927	0	0	0	0	0	0	0	0	0	0	0	0
hsa-miR-4655-5p	1.05515	0	0	16.1882	0	0	11.7796	0	0	0	0	0	0	0
hsa-miR-4666a-5p	1.05515	0	0	0	0	0	0	0	0	0	0	0	0	0
hsa-miR-4725-3p	1.05515	0.378467	0	0	0	0	0	0	0	0	0	0	0	0
hsa-miR-4735-5p	1.05515	0.378467	0	16.6507	0	0	0	0	0	0	0	0	0	0
hsa-miR-4741	1.05515	3.02774	0	0	0	0.667644	0	0	26.4593	10.6947	0	0	0	0
hsa-miR-4753-3p	1.05515	0.378467	0	0	0	0	0	4.81416	0	0	0	0	0	0
hsa-miR-5008-3p	1.05515	0	0	0	0	0	0	0	0	0	0	0	0	0
hsa-miR-5010-3p	1.05515	0.378467	0	11.1005	0	1.00147	0	0	0	0	0	0	0	0
hsa-miR-5582-3p	1.05515	0	0	0	0	0	7.94436	0	0	0	0	0	0	0
hsa-miR-5583-5p	1.05515	2.2708	0	0	0	0	0	0	0	0	0	0	0	0
hsa-miR-5682	1.05515	0.378467	0	0	0	0	0	0	0	13.8635	0	0	0	0
hsa-miR-548ax	1.05515	1.89234	0	0	0	0	0	0	0	0	0	0	0	0
hsa-miR-6720-5p	1.05515	0	0	0	0	0	0	13.5929	0	0	0	0	0	0
hsa-miR-6732-3p	1.05515	0	0	0	0	0	0	0	0	0	0	0	0	0
hsa-miR-6739-3p	1.05515	0.756935	0	0	0	0	0	0	0	0	0	0	0	0
hsa-miR-6798-3p	1.05515	0	0	0.462521	0	0	0	0	0	0	0	0	0	0
hsa-miR-6858-3p	1.05515	0	0	0	0	0	0	0	0	0	0	0	0	0
hsa-miR-6516-3p	1.05515	1.51387	0	0	0	0	0	0	0	0	0	0	0	0
hsa-miR-19a-5p	0.703432	0	0	0	0	0	0	0	0	0	0	0	0	0
hsa-miR-24-1-5p	0.703432	1.89234	0	0	0	0	0	7.9292	0	0	0	49.7324	0	0
hsa-miR-24-2-5p	0.703432	0	0	0	0	0	0	7.36283	0	0	0	0	0	25.6919
hsa-miR-139-3p	0.703432	1.1354	0	0	0	14.3543	0.273943	0	56.5062	0	15.1374	0	0	46.8877
hsa-miR-215-3p	0.703432	0.378467	0	0	0	0	0	0	0	0	0	0	0	0
hsa-miR-216a-5p	0.703432	0.378467	0	0	0	0	0	0	0	0	0	0	0	0
hsa-miR-223-3p	0.703432	0.756935	0	0	0	0	0	0	0	0.3961	0	0.789404	0	0.642297
hsa-let-7g-3p	0.703432	1.1354	0	0	19.046	0	0	0	0	0	0	0	0	0
hsa-miR-125b-1-3p	0.703432	1.51387	15.2082	0	0	0	0	0.283186	0.448462	0.3961	194.264	429.83	166.814	220.629
hsa-miR-142-5p	0.703432	1.1354	0	0	0	0	0	0	0.448462	0	0	0	0	0
hsa-miR-302a-5p	0.703432	1.51387	0	0	0	0	0	0	0	0	0	0	0	0
hsa-miR-365b-5p	0.703432	0.756935	0	0	0	0	0	0	0	0	11.3531	0	0	0
hsa-miR-369-3p	0.703432	0.378467	0	0	0	0	0	0	0	0	12.194	4.34172	0	0
hsa-miR-373-5p	0.703432	0	0	0	0	0	0	0	0	0	0	0	0	0
hsa-miR-382-5p	0.703432	0	0.981171	0	0	0	0	0	0	0	62.6522	0.394702	0	6.10182
hsa-miR-323a-3p	0.703432	0.378467	1.96234	3.23764	0.442929	0	0	0	3.5877	2.7727	30.6954	57.2318	2.62995	4.81723
hsa-miR-148b-5p	0.703432	0.756935	0	0	0	0	0	0	0	0	0	0	0	0
hsa-miR-409-5p	0.703432	1.1354	0	0.925041	0.442929	0	0	0	2.69077	1.5844	7.56872	3.55232	16.9068	25.6919
hsa-miR-410-3p	0.703432	1.1354	0.981171	0	0	0	0	0	0	0	32.7978	27.2344	0	0
hsa-miR-483-3p	0.703432	0.378467	0	9.25041	8.41566	0	7.12253	4.81416	0	0	0	0	0	0
hsa-miR-485-5p	0.703432	0	0.490586	0	0.442929	0	0	0	0	0.3961	23.1266	31.1814	20.2882	9.3133
hsa-miR-494-3p	0.703432	0.756935	0	0	0	0	0	0	0.448462	0	89.9836	94.7284	15.404	63.9085
hsa-miR-515-5p	0.703432	0.756935	0	0	0	0	0	0	0	0	0	0	0	0
hsa-miR-515-3p	0.703432	0.378467	0	0	0	0	0	0	0	0	0	0	0	0
hsa-miR-520h	0.703432	0.189234	0	0	0	0	0	0	0	0	0	0	0	0
hsa-miR-508-3p	0.703432	0.378467	0	0	0	0	0	0	0	0.3961	0.420484	0	0	0.321148
hsa-miR-509-5p	0.703432	0	0	0	0	0	0	0	0	0	0	0	0	0
hsa-miR-509-3p	0.703432	1.51387	0.981171	1.85008	0.885858	0	0	0	4.03616	47.1358	3.36387	3.15761	3.00565	2.56919
hsa-miR-514a-5p	0.703432	0	0	0	0	0	0	0	0	0	0.420484	0	0	0
hsa-miR-616-3p	0.703432	0	0	0	0	0	0	0	0	0	0	0	0	0
hsa-miR-33b-5p	0.703432	1.1354	0	0	0	0	0	0	0	0	0	0	0	0
hsa-miR-651-3p	0.703432	0	0	0	0	0	0	0	0	0	0	0	0	0
hsa-miR-449b-5p	0.703432	0	0	0	0	0	0	0	0	0	0	0	0	0
hsa-miR-758-3p	0.703432	0	0	0	0	0	0	0	0	0	0	35.1285	3.38136	0
hsa-miR-675-3p	0.703432	0.378467	0	0	0	0	0	0	0	0	0	0	0	0
hsa-miR-892a	0.703432	0	0	0	0.442929	0	0	0	0	0	0	0	0	0
hsa-miR-891b	0.703432	0.378467	0	0	0	0	0	0	0	0	0	0	0	0
hsa-miR-888-5p	0.703432	2.64927	0	0	38.0919	0	0	0	0	0	0.420484	0	0	0
hsa-miR-216b-3p	0.703432	0	0	0	0	0	0	0	0	0	0	0	0	0
hsa-miR-509-3-5p	0.703432	1.1354	0	0	0	0	0	0	0	0	0.840969	0	0	0
hsa-miR-938	0.703432	0	0	0	0	0	0	0	0	0	0	0	0	0
hsa-miR-1229-3p	0.703432	0.756935	0	0	0	0	0	0	0	0	0	0	0	0
hsa-miR-1272	0.703432	1.89234	0	0	0	0	0	0	0	0	0	0	0	0
hsa-miR-1306-3p	0.703432	0.756935	0	0	0	0	0	0	0	24.9543	0	0	0	0
hsa-miR-513c-5p	0.703432	0	0	0	0	0	0	0	0	0.3961	0	0	0	0.321148
hsa-miR-1537-5p	0.703432	0	0	0	0	0	0	0	0	0	0	0	0	0
hsa-miR-2682-5p	0.703432	0	0	0	0	0	0	0	0	0	0	0	0	0
hsa-miR-3120-5p	0.703432	0.756935	0	0	0	0	0	0	0	0	0	0	0	0
hsa-miR-3126-5p	0.703432	0.756935	0	0	0	15.6896	13.9711	0	0	0	0	6.31523	12.3983	17.342
hsa-miR-548u	0.703432	0.378467	0	0	0	0	0	0	0	0	0	0	0	0
hsa-miR-3145-5p	0.703432	0.756935	0	0	0	0	0	0	0	0	0	0	0	0
hsa-miR-3150a-5p	0.703432	0.378467	0	18.5008	0	0	0	0	0	13.4674	0.420484	0	0	0
hsa-miR-3159	0.703432	1.1354	0	0	0	0	0	0	0	0	0	0	0	0
hsa-miR-3163	0.703432	0.378467	0	0	0	0	0	0	0	0	0	0	0	0
hsa-miR-3170	0.703432	1.89234	0	0	0	0	0	0	0	0	0	0	0	0
hsa-miR-3179	0.703432	0.756935	0	0	0	5.34115	8.49225	9.62832	0.448462	0	0	0	0	0
hsa-miR-3199	0.703432	0	0	0	0	0	0	0	0	0	0	0	0	0
hsa-miR-3607-3p	0.703432	1.1354	0	0	0	0	0	0	0	0	0	0	0	0
hsa-miR-3659	0.703432	0.756935	0	0	0	0	0	0	0	0	0	0	0	0
hsa-miR-3663-3p	0.703432	0.378467	0	0	0	0	0	0	0	0	0	0	0	0
hsa-miR-3664-3p	0.703432	3.02774	0	0	0	0	0	0	0	0	0	0	0	0
hsa-miR-3691-3p	0.703432	0.756935	0	0	0	0	0	0	0	0	0	0	0	0
hsa-miR-3910	0.703432	0	0	0	0	0	0	0	0	0	0	0	0	0
hsa-miR-3941	0.703432	0.378467	0	0	0	0	0	0	0	0	0	0	0	0
hsa-miR-3943	0.703432	0.378467	0	0	0	0	0	0	0	0	0	0	0	0
hsa-miR-4446-3p	0.703432	3.02774	0	0	0	0	5.47887	0	28.2531	0	0	0	0	0
hsa-miR-4457	0.703432	0.756935	0	0	0	0	0	0	0	0	0	0	0	0
hsa-miR-4470	0.703432	1.1354	0	0	0	0	0	0	0	0	0	0	0	0
hsa-miR-4662a-5p	0.703432	0	0	0	0	0	0	10.1947	0	0	0	0	0	0
hsa-miR-4665-5p	0.703432	0	0	11.563	0	0	0	0	0	0	0	0	0	0
hsa-miR-4699-3p	0.703432	0.378467	0	0	0	0	0	0	0	0	0	0	0	0
hsa-miR-203b-3p	0.703432	0	0	0	0	0	0	0	0	0	0	0	0	0
hsa-miR-4731-3p	0.703432	0.756935	0	0	0	0	0	0	0	0	0	0	0	0
hsa-miR-3064-5p	0.703432	1.1354	0	0	0	0	0	24.0708	0	0	0	0	0	0
hsa-miR-4786-3p	0.703432	0.756935	0	0	0	0	0	0	0	0	0	0	0	0
hsa-miR-4802-3p	0.703432	1.1354	0	0	0	0	0	0	0	0	0	0	0	0
hsa-miR-5001-5p	0.703432	0.756935	0	0	0	0	0	0	0	0	0	0	0	0
hsa-miR-5002-5p	0.703432	1.1354	0	0	0	0	0	0	0	0	0	0	0	0
hsa-miR-548ao-3p	0.703432	1.1354	0	0	0	0	0	0	0	0	0	0	0	0
hsa-miR-548ap-3p	0.703432	1.1354	0	0	0	0	0	0	0	0	0	0	0	0
hsa-miR-5009-5p	0.703432	1.1354	0	0	0	0	0.273943	0	0	0	0	0	0	0
hsa-miR-5187-5p	0.703432	0.378467	0	0	0	0	0	0	0	0	0	0	0	0
hsa-miR-548ar-3p	0.703432	0	0	0	0	0	0	0	0	0	0	0	0	0
hsa-miR-5585-5p	0.703432	0.756935	0	0	0	0	0	0	0	18.2206	0	0	0	0
hsa-miR-5586-5p	0.703432	0	0	0	0	0	0	0	0	0	0	0	0	0
hsa-miR-5690	0.703432	0.756935	0	0	0	0	0	0	0	0	0	0	0	0
hsa-miR-6511b-5p	0.703432	0.378467	0	0	0	0	0	0	0	0	0	0	0	0
hsa-miR-6721-5p	0.703432	0	0	0	32.3338	9.34701	1.09577	0	0	0	0	0	0	0
hsa-miR-6724-5p	0.703432	0	21.0952	0	0	0	11.7796	0	0	0	0	0	0	0
hsa-miR-6728-5p	0.703432	0	0	0	0	0	0	0	0	0	0	0	0	0
hsa-miR-6741-5p	0.703432	0	0	0	0	0	0	0	0	9.50639	0	0	0	0
hsa-miR-6775-3p	0.703432	0	0	0	0	0	0	0	0	0	0	0	0	0
hsa-miR-6781-3p	0.703432	0	0	0	0	0	0	0	0	0	0	0	0	0
hsa-miR-6804-3p	0.703432	0	0	0	0	0	0	0	0	0	0	0	0	0
hsa-miR-6832-5p	0.703432	0.378467	0	0	0	0	0	0	0	0	0	0	0	0
hsa-miR-6840-5p	0.703432	0	0	0	0	0	3.56126	0	26.0108	0	0	0	0	0
hsa-miR-6850-3p	0.703432	0.378467	0	0	0	0	0	0	0	0	0	0	0	0
hsa-miR-6855-3p	0.703432	0	0	0	0	0	0	0	0	0	0	0	0	0
hsa-miR-7112-3p	0.703432	0	0	0	0	0	0	0	0	0	0	0	0	0
hsa-let-7f-2-3p	0.351716	1.89234	0	0	0	0	0	0	0	0	0	0.394702	0	0
hsa-miR-26a-1-3p	0.351716	2.2708	0	0	0	0	0.273943	18.4071	0	0.3961	14.2965	0	0	0
hsa-miR-29a-5p	0.351716	0.378467	0	0	0	0	0	0	0	0	0	0	0	0
hsa-miR-101-5p	0.351716	0	0	0	0	0	0	0	0	0	0	0	0	0
hsa-miR-129-1-3p	0.351716	0	0	0	0	0	0	0	0	0	0	0	0	0
hsa-miR-183-3p	0.351716	0.378467	0	12.9506	0	0	0	0	0	0	0	0	0	0
hsa-miR-200b-5p	0.351716	0	0	0	0	0	0	0	0	0.3961	29.4339	15.7881	0	0
hsa-miR-23b-5p	0.351716	2.64927	17.1705	15.2632	16.3884	6.00879	0	11.3274	0	0	9.25065	31.5761	0	0
hsa-miR-122-3p	0.351716	0	0	0	0	0	0	0	0	0	0	0	0	0
hsa-miR-133a-5p	0.351716	0.378467	0	0	0	0	0	0	0	0	0	0	0	0
hsa-miR-137	0.351716	1.1354	0	0	0	0	0	0	0	0	0	0	0	0
hsa-miR-138-2-3p	0.351716	0	0	0	0	0	0	0	0	0	0	0	0	0
hsa-miR-134-5p	0.351716	0.378467	0	0	0	0	0	0	0.448462	0	5.4663	14.9987	22.1667	0.321148
hsa-miR-136-3p	0.351716	0.756935	0	0	0	0	0	0	1.79385	0.3961	73.5848	62.3629	45.4605	36.2898
hsa-miR-154-3p	0.351716	0	0	0	0	0	0	0	0	0	47.0942	9.86755	12.0226	0
hsa-miR-181b-2-3p	0.351716	0.756935	0	0	0	0	0	0	0	0	0	0	0	0
hsa-miR-200a-5p	0.351716	0	0	0	0	0	0	0	0	0	0	0	0	0
hsa-miR-302a-3p	0.351716	0	0	0	0	0	0	0	0	0	0	0	0	0
hsa-miR-219a-2-3p	0.351716	0	0	0	0	0	0	0	0	0	0	0	0	0
hsa-miR-302b-3p	0.351716	0.378467	0	0	0	0	0	0	0	0	0	0	0	0
hsa-miR-302d-5p	0.351716	0	0	0	0	0	0	0	0	0	0	0	0	0
hsa-miR-302d-3p	0.351716	0.756935	0	0	0	0	0	0	0	0	0	0	0	0
hsa-miR-381-3p	0.351716	0	0	0	0	0	0	0	0	0	89.1427	74.2039	0.375707	0
hsa-miR-135b-3p	0.351716	0.756935	0	0	0	0	0	0	0	0	0	0	0	0
hsa-miR-335-5p	0.351716	2.2708	0.490586	0	0	0	0	0	0.896925	0.792199	119.418	77.3616	185.975	112.081
hsa-miR-431-5p	0.351716	0	0	0	0	0	0	0	0	0	20.6037	49.7324	3.38136	0
hsa-miR-433-3p	0.351716	0.378467	0	0	0	0	0	0	0	0	24.8086	0.789404	0.375707	0
hsa-miR-491-3p	0.351716	0.756935	0	0	0	0	0	0	0	0	0	0	0	0
hsa-miR-511-5p	0.351716	1.51387	0	0	0	0	0	0	0	0	0	0	0	0
hsa-miR-202-3p	0.351716	1.51387	0.490586	0	1.77172	0	0	0	1.79385	1.5844	0.840969	1.18411	1.87853	0.642297
hsa-miR-432-5p	0.351716	0.378467	0	0	0	0	0	0	0	0	89.5632	71.0463	108.579	41.7493
hsa-miR-519c-3p	0.351716	0.756935	0	0	0	0	0	0	0	0	0	0	0	0
hsa-miR-520a-3p	0.351716	0.756935	0	0	0	0	0	0	0	0	0	0.394702	0	0
hsa-miR-518b	0.351716	0.378467	0	0	0	0	0	0	0	0	0	0	0	0
hsa-miR-517a-3p	0.351716	0.378467	0	0	0	0	0	0	0	0	0	0	0	0
hsa-miR-517b-3p	0.351716	0.378467	0	0	0	0	0	0	0	0	0	0	0	0
hsa-miR-520g-3p	0.351716	0.189234	0	0	0	0	0	0	0	0	0	0	0	0
hsa-miR-516b-5p	0.351716	0.378467	0	0	0	0	0	0	0	0	0	0	0	0
hsa-miR-516a-5p	0.351716	1.1354	0	0	0	0	0	0	0	0	0	0	0	0
hsa-miR-580-5p	0.351716	1.1354	0	0	0	0	0	0	0	0	0	0	0	0
hsa-miR-581	0.351716	0.378467	0	0	0	0	0	0	0	0	0	0	0	0
hsa-miR-548a-5p	0.351716	3.78467	0	0	0	0	0	0	0	0	0	0	0	0
hsa-miR-627-5p	0.351716	2.2708	0	0	0	0	0	0	0	0	0	0	0	0
hsa-miR-147b	0.351716	0	0	0	0	0	0	0	0	0	0	0	0	0
hsa-miR-208b-3p	0.351716	1.1354	0	0	0	0	0	0	0	0	0	0	0	0
hsa-miR-933	0.351716	0.378467	0	0	0	0	0	0	0	0	0	0	0	0
hsa-miR-937-5p	0.351716	0	0	0	0	0	0	0	0	0	0	0	0	0
hsa-miR-1226-5p	0.351716	0	0	0.462521	0	0	0	0	0	0	0	0	0	0
hsa-miR-1228-3p	0.351716	0.378467	0	0	0	0	0	0	0	0	0	0	0	0
hsa-miR-1229-5p	0.351716	0	0	0	0	0	0	0	0	0	0	0	0	0
hsa-miR-1234-3p	0.351716	0.378467	0	7.40033	0	0	0	0	0	0.3961	0	0	0	0
hsa-miR-548j-3p	0.351716	0	0	0	0	0	0	0	0	0	0	0	0	0
hsa-miR-1287-3p	0.351716	0.756935	0	0	0	0	0	0	0	0	0	0	0	0
hsa-miR-1289	0.351716	0	0	0	0	0	0	0	0	0	0	0	0	0
hsa-miR-1299	0.351716	0	0	0	0	0	0	0	0	0	60.5497	38.2861	0	0
hsa-miR-1249-5p	0.351716	0	0	18.0383	0	0	0	0	0	0	0	11.0517	0	0
hsa-miR-1258	0.351716	0.756935	0	0	0	0	0	0	0	0	0	0	0	0
hsa-miR-1266-3p	0.351716	0	0	0	0	8.67937	0	0	0	0	0	0	0	0
hsa-miR-1538	0.351716	0.756935	0	12.4881	0	0	0	0	0	0	0	0	0	0
hsa-miR-1908-3p	0.351716	0.378467	0	0	13.2879	0	0	0	0	0	0	0	0	1.28459
hsa-miR-1909-3p	0.351716	0	0	0	0	0	0	0	0	0	0	0	0	0
hsa-miR-1910-3p	0.351716	3.02774	0	10.638	13.7308	0	0	0	0	45.1553	0	0	0	0
hsa-miR-1915-5p	0.351716	0	0	0	0	0	0	0	0	0	0	0	0	0
hsa-miR-1915-3p	0.351716	0	0	0	0	0	0	0	0	0	0	0	0	0
hsa-miR-3122	0.351716	0	0	0	0	0	0	0	0	0	0	0	0	0
hsa-miR-3124-5p	0.351716	0.378467	0	0	0	0	0	0	0	0	0	0	0	0
hsa-miR-3126-3p	0.351716	0	0	0	0	0	0	0	0	0	0	0	0	0
hsa-miR-3128	0.351716	0.378467	0	0	0	0	0	0	0	0	0	0	0	0
hsa-miR-3134	0.351716	2.64927	0	0	0	0	0	0	0	0	0	0	0	0
hsa-miR-548t-3p	0.351716	0.946168	0	0	0	0	0	0	0	0	0	0	0	0
hsa-miR-3143	0.351716	0	0	0	0	0	0	0	0	0	0	0	0	0
hsa-miR-3144-3p	0.351716	1.51387	0	0	0	0	0	0	0	0	0	0	0	0
hsa-miR-3145-3p	0.351716	2.64927	0	0	0	0	0	0	0	0	0	0	0	0
hsa-miR-3165	0.351716	1.89234	0	0	0	0	0	0	0	0	0	0	0	0
hsa-miR-3173-3p	0.351716	0.378467	14.227	0	0	0	0	0	0	0	0	0	0	0
hsa-miR-3175	0.351716	0	0	17.1133	0	0	0	0	0	0	0	0	0	0
hsa-miR-3181	0.351716	1.1354	0	0	0	0	0	0	0	0	0	0	0	0
hsa-miR-3183	0.351716	0.756935	0	0	0	0	0	0	0	0	0	0	0	0
hsa-miR-3189-3p	0.351716	0	0	0	0	0	0	0	0	0	0	0	0	0
hsa-miR-3197	0.351716	0.378467	0	0	0	0	0	0	0	0	0	0	0	0
hsa-miR-3198	0.351716	0.378467	0	0	0	0	0	0	0	0	0	0	0	0
hsa-miR-3614-5p	0.351716	0	0	0	0	0	0	0	0	0	0	0	0	0
hsa-miR-3616-3p	0.351716	0.756935	0	0	0	0	0	0	0	0	0	0	0	0
hsa-miR-3620-5p	0.351716	0	0	0	0	0	0	0	0	0	0	0	0	0
hsa-miR-3660	0.351716	0	0	0	0	0	0	0	0	0	0	0	0	0
hsa-miR-3663-5p	0.351716	0.378467	0	0	0	0	6.57464	6.23009	0	0	0	0	0	0
hsa-miR-3679-3p	0.351716	1.89234	0	0	0	0	0	1.41593	0	0	0	0	0	0
hsa-miR-3907	0.351716	0.378467	0	0	0	0	0	0	0	0	0	0	0	0
hsa-miR-3919	0.351716	0	0	0	0	0	0	0	0	0	0	0	0	0
hsa-miR-3940-5p	0.351716	0.378467	15.2082	0	0	3.67204	22.1894	0	0	0	6.30726	0	0	0
hsa-miR-548aa	0.351716	0.946168	0	0	0	0	0	0	0	0	0	0	0	0
hsa-miR-378e	0.351716	0.378467	0	0	0	0	0	0	0	0	0	0	0	0
hsa-miR-548ac	0.351716	0	0	0	0	0	0	0	0	0	0	0	0	0
hsa-miR-4440	0.351716	0	0	0	0	0	0	0	0	0	0	0	0	0
hsa-miR-548ah-3p	0.351716	1.1354	0	0	0	0	0	0	0	0	0	0	0	0
hsa-miR-4460	0.351716	0	0	0	0	0	0	0	0	0	0	0	0	0
hsa-miR-4484	0.351716	0.378467	0	0	0	0	0	0	0	0	0	0	0	0
hsa-miR-4485-3p	0.351716	0.378467	0	0	0	0	0	0	0	0	0.840969	0	22.1667	0
hsa-miR-4492	0.351716	0	0	0	0	1.66911	0	3.9646	0	7.12979	0	9.47284	0	0
hsa-miR-4532	0.351716	0	0	0	0	0	0	0	0	0	0	0	0	0
hsa-miR-4637	0.351716	0	0	0	0	0	0	0	0	0	0	0	0	0
hsa-miR-4652-3p	0.351716	1.51387	0	0	0	0	0	0	0	0	0	0	0	0
hsa-miR-4671-3p	0.351716	0	0	0	0	0	0	0	0	0	3.36387	0	0	0
hsa-miR-4676-5p	0.351716	0.378467	0	0	0	0	0	0	0	0	0	0	0	0
hsa-miR-4677-5p	0.351716	1.89234	0	0	0	0	0	0	0	0	0	0	0	0
hsa-miR-4682	0.351716	0	0	0	0	0	0	0	0	0	0	0	0	0
hsa-miR-4683	0.351716	0.756935	0	0	0	0	0	0	0	0	0	0	0	0
hsa-miR-4687-3p	0.351716	0	21.5858	0	0	0	0	0	0	0	0	0	0	0
hsa-miR-4706	0.351716	0	0	0	0	0	0	0	0	0	0	0	0	0
hsa-miR-4713-3p	0.351716	0	0	0	0	0	0	0	0	0	0	0	0	0
hsa-miR-4714-5p	0.351716	1.1354	0	0	0	0	0	0	0	0	0	0	0	0
hsa-miR-4714-3p	0.351716	0.756935	0	0	0	0	0	0	0	0	0	0	0	0
hsa-miR-3529-5p	0.351716	0	0	0	0	0	7.94436	0	0	0	0	0	0	0
hsa-miR-4729	0.351716	0	0	0	0	0	0	0	0	0	0	0	0	0
hsa-miR-4731-5p	0.351716	0.378467	0	0	20.3747	0	6.84859	0	0	0	0	0	0	12.8459
hsa-miR-4743-5p	0.351716	0	0	0	0	0	0	0	0	0	0	0	0	0
hsa-miR-4745-5p	0.351716	0	0	0.925041	0	0	0	0	0	0	0	0	0	0
hsa-miR-4750-5p	0.351716	0	0	0	0	0	0	0	0	0	0	0	0	0
hsa-miR-4752	0.351716	0	0	0	0	0	0	0	0	0	0	0	0	0
hsa-miR-4755-5p	0.351716	1.51387	27.4728	0	0	0	0	0	0	0	0	0	0	0
hsa-miR-4761-3p	0.351716	0	0	0	0	0	0	0	0	0	0	0	0	0
hsa-miR-4762-5p	0.351716	0	0	0	0	0	0	5.66372	0	0	0	0	0	0
hsa-miR-4767	0.351716	0	0	0	0	0	0	0	0	0	0	0	0	0
hsa-miR-4778-3p	0.351716	0	0	0	0	0	0	0	0	0	0	0	0	0
hsa-miR-4787-5p	0.351716	0.378467	0	0	0	0	1.9176	6.51327	9.41771	0	0	0	0	0
hsa-miR-4791	0.351716	0.756935	0	0	0	0	0	0	0	0	0	0	0	0
hsa-miR-4793-3p	0.351716	0	0	0	0	0	0	0	0	0	0	0	5.6356	0
hsa-miR-4798-5p	0.351716	0.378467	0	0	0	0	0	0	0	0	0	0	0	0
hsa-miR-4804-5p	0.351716	0	0	0	0	0	0	0	0	0	0	0	0	0
hsa-miR-5000-5p	0.351716	1.1354	0	0	0	0	0	0	0	0	0	0	0	0
hsa-miR-5002-3p	0.351716	0	0	0	0	0	0	0	0	0	0	0	0	0
hsa-miR-5194	0.351716	0	0	0	0	0	0	0	0	0	0	0	0	0
hsa-miR-548ar-5p	0.351716	0	0	0	0	0	0	0	0	0	0	0	0	0
hsa-miR-664b-5p	0.351716	0.378467	0	0	17.2742	5.00733	0	0	0.448462	0.3961	13.035	0	0	0
hsa-miR-664b-3p	0.351716	1.1354	0	0	0	0	0	0	0	0	0	0	0	0
hsa-miR-5580-5p	0.351716	0	0	0	0	0	0	0	0	0	0	0	0	0
hsa-miR-5586-3p	0.351716	0	0	0	0	0	0	0	0	0	0	0	0	0
hsa-miR-5587-5p	0.351716	1.1354	0	0	0	0	0	0	0	0	0	0	0	0
hsa-miR-5588-5p	0.351716	0	0	0	0	0	0	0	0	0	0	0	0	0
hsa-miR-5696	0.351716	0.378467	0	0	0	0	0	0	0	0	0	0	0	0
hsa-miR-5698	0.351716	0.378467	0	0	0	0	2.73943	0	0	0	0	0	0	0
hsa-miR-6505-5p	0.351716	0	0	0	0	0	0	10.7611	0	0	0	0	0	0
hsa-miR-6511a-3p	0.351716	0	0	0	0	0	15.8887	0	0	13.0713	7.14823	0	21.4153	0
hsa-miR-6515-5p	0.351716	1.1354	20.114	0	0	11.6838	0	0	0	0	0	0	0	0
hsa-miR-6735-5p	0.351716	0	0	0	0	0	0	0	0	0	0	0	0	0
hsa-miR-6746-3p	0.351716	0	0	0	0	0	0	15.292	0	0	0	0	0	0
hsa-miR-6748-5p	0.351716	0	0	0	0	0	0	0	0	0	0	0	0	0
hsa-miR-6748-3p	0.351716	0	0	0	0	0	0	0	0	0	0	0	0	0
hsa-miR-6764-5p	0.351716	0.378467	0	0	0	0	0	0	0	0	0	0	0	0
hsa-miR-6766-3p	0.351716	0	0	0	0	0	0	0	0	0	0	0	0	0
hsa-miR-6770-5p	0.351716	0	0	0	0	0	0	0	0	0	0	0	0	0
hsa-miR-6780a-5p	0.351716	0	0	0	0	0	0.273943	3.68141	0	0	0	0	0	0
hsa-miR-6783-5p	0.351716	0	0	0	0	15.3558	0	0	0	0	0	0	0	0
hsa-miR-6783-3p	0.351716	0.378467	0	0	0	0	0	0	0	0	0	0	0	0
hsa-miR-6789-3p	0.351716	0.378467	0	0	10.6303	1.33529	0	0	0.896925	0	0	0	0	0
hsa-miR-6797-3p	0.351716	0.378467	0	0	0	4.33969	0	0	38.1193	0.3961	0	0	0	0
hsa-miR-6802-5p	0.351716	0	0	0	0	0	0	0	0	0	0	0	0	0
hsa-miR-6804-5p	0.351716	0.378467	0	0	0	0	0	0	0	0	0	0	0	0
hsa-miR-6807-5p	0.351716	0	0	0	0	0	0.273943	0	0	0	0	0	0	0
hsa-miR-6807-3p	0.351716	0	0	0	0	0	0	0	0	0	0	0	0	0
hsa-miR-6814-3p	0.351716	0	0	0	0	0	0	0	0	0	0	0	0	0
hsa-miR-6826-5p	0.351716	0.378467	0	0	0	0	0	0	0	0	0	0	0	0
hsa-miR-6827-5p	0.351716	0.756935	0	0	0	0	0	0	0	0	0	0	0.375707	23.1227
hsa-miR-6837-3p	0.351716	0	0	0	0	0	0	0	0	0	0	0	0	0
hsa-miR-6838-5p	0.351716	0	0	0	0	0	0	0	0	0	0	0	0	0
hsa-miR-6839-5p	0.351716	0	0	0	0	0	0	0	0	0	0	0	0	0
hsa-miR-6851-3p	0.351716	0.756935	0	0	0	0	0	0	0	0	0	0	0	0
hsa-miR-6853-5p	0.351716	0	0	0	0	0	0	0	0	0	0	0	0	0
hsa-miR-6853-3p	0.351716	0	0	0	0	0	0	0	0	0	0	0	0	0
hsa-miR-6857-5p	0.351716	0	0	0	0	0	0	0	0	0	0	0	0	0
hsa-miR-6862-5p	0.351716	0	0	0	0	0	0	0	0	0	0	0	0	0
hsa-miR-6873-3p	0.351716	0.756935	0	0	0	0	0	0	0	0	0	0	0	0
hsa-miR-7108-5p	0.351716	1.1354	0	0	0	0	0	0	0	0	0	0	0	0
hsa-miR-7113-5p	0.351716	0.378467	0	0	0	0	0	0	8.52078	0	0	0	0	8.99216
hsa-miR-7704	0.351716	0	0	0.462521	0	2.33675	7.67042	0	0.448462	0.792199	36.5821	0.394702	12.774	0
hsa-miR-7854-3p	0.351716	0.756935	0	0	0	0	28.7641	8.49557	0	0	0	0	0	0
hsa-miR-548ba	0.351716	0.756935	0	0	0	0	0	0	0	0	0	0	0	0
hsa-miR-3155b	0.175858	0.567701	0	0	0	0	0	0	0	0	0	0	0	0
hsa-miR-548ap-5p	0.175858	0.946168	0	0	0	0	0	0	0	0	0	0	0	0
hsa-miR-548av-5p	0.175858	0	0	0	0	0	0	0	0	0	0	0	0	0
hsa-miR-519c-5p	0.0586193	0	0	0	0	0	0	0	0	0	0.0700807	0	0	0
hsa-miR-519b-5p	0.0586193	0	0	0	0	0	0	0	0	0	0.0700807	0	0	0
hsa-miR-523-5p	0.0586193	0	0	0	0	0	0	0	0	0	0.0700807	0	0	0
hsa-miR-518e-5p	0.0586193	0	0	0	0	0	0	0	0	0	0.0700807	0	0	0
hsa-miR-522-5p	0.0586193	0	0	0	0	0	0	0	0	0	0.0700807	0	0	0
hsa-miR-519a-5p	0.0586193	0	0	0	0	0	0	0	0	0	0.0700807	0	0	0
hsa-let-7a-2-3p	0	0	0	0	0	0	0	0	0	0	0	0	0	2.89034
hsa-let-7b-3p	0	0	0	1.85008	0	0	0	0	0	0	25.2291	63.9417	41.3277	16.6997
hsa-let-7f-1-3p	0	0.756935	0	0	0	0	0	0	0	0	0.420484	0	0	0.963445
hsa-miR-15a-3p	0	0.756935	0	0	0	0	0	0	0	0	0	0	0	0
hsa-miR-19b-2-5p	0	0	0	0	0	0	0	0	0	0	0	0	0	0
hsa-miR-23a-5p	0	0	0	0	0	0	0	0	0	0	0	0.394702	0	0
hsa-miR-95-5p	0	0	0	0	0	0	0	0	0	0	0	0	0	0
hsa-miR-96-3p	0	0.756935	0	0	0	0	0	0	0	0	0	0	0	0
hsa-miR-98-3p	0	0	0	0	0	0	0	0	0	0	0	0	0.375707	0
hsa-miR-100-3p	0	0	0	0	0	0	0	0	0	0	0	0	0	0
hsa-miR-105-5p	0	0	0	0	0	0	0	0	0	0	0	0	32.3108	0.321148
hsa-miR-105-3p	0	0	0	0	0	0	0	0	0	0	0	0	0	0
hsa-miR-106a-3p	0	0	0	0	0	0	0	0	0	0	0	0	0	0
hsa-miR-192-3p	0	0.756935	0	0	0	0	0	0	0	0	0	1.18411	0	0
hsa-miR-197-5p	0	0.378467	0	35.1516	29.2333	3.67204	29.8598	0	0	10.2986	0	0	0	0
hsa-miR-198	0	0	0	0	0	0	0	0	0	0	0	0	0	0
hsa-miR-208a-5p	0	0	0	0	0	0	0	0	0	0	0	0	0	0
hsa-miR-208a-3p	0	0	0	0	0	0	0	0	0	0	0	0	0	0
hsa-miR-147a	0	0	0	0	0	0	0	0	0	0	0	0	0	0
hsa-miR-7-2-3p	0	0	0	0	0	0	0	0	0	0	0	0	0	0
hsa-miR-196a-3p	0	0	0	0	0	0	0	0	0	0	0	0	0	0
hsa-miR-203a-5p	0	0	0	0	0	0	0	0	0	0	0	0	0	0
hsa-miR-204-3p	0	0.756935	0	0	0	0	0	0	0	0.3961	0	0	0	0
hsa-miR-205-5p	0	0.756935	0	0	0	0	0	0	0	0	0.420484	0	0	0
hsa-miR-205-3p	0	0	0	0	0	0	0	0	0	0	0	0	0	0
hsa-miR-211-3p	0	0	0	0	0	0	0	0	0	0	0	0	0	0
hsa-miR-214-5p	0	0	0	0	0	0	0	0	0	0	0	0	0	0
hsa-miR-216a-3p	0	0	0	0	0	0	0	0	0	0	0	0	0	0
hsa-miR-218-1-3p	0	0	0	0	0	0	0	0	0	0	0	0	0	0
hsa-miR-218-2-3p	0	0	0	0	0	0	0	0	0	0	0	0	0	0
hsa-miR-223-5p	0	0	0	0	0	0	0	0	0	0	0	0	0	0
hsa-miR-224-3p	0	0	0	0	0	0	0	0	0	0	0	0	0	0
hsa-let-7i-3p	0	0.756935	0	0	0	0	0	0	0	0	0	21.7086	0.375707	0.642297
hsa-miR-130a-5p	0	0	0	0	0	0	0	0	0	0	0	0	0	0
hsa-miR-135a-3p	0	0	0	0	0	0	0	0	0	0	0	0	0	0
hsa-miR-141-5p	0	0	0	0	0	0	0	0	0	0	0	0	0	0
hsa-miR-143-5p	0	0.378467	0	0	0	0	0	0	0	0	0	0	0	0
hsa-miR-152-5p	0	0.378467	0	0	0	0	0	0	0	0	0	0	0	0
hsa-miR-153-5p	0	0	0	0	0	0	0	0	0	0	0	0	0	0
hsa-miR-127-5p	0	0	0	0	0	0	0	0	0	0	0	0	0	0
hsa-miR-134-3p	0	0	0	0	0	0	0	0	0	0	0	0	0	0
hsa-miR-136-5p	0	0	0	0	0	0	0	0	0	0	0	0	0	0
hsa-miR-138-1-3p	0	0	0	0	0	0	0	0	0	0	0	0	0	0
hsa-miR-146a-3p	0	0	0	0	0	0	0	0	0	0	0	0	0	0
hsa-miR-149-3p	0	0	0	0	0	11.6838	0	0	0	0	0	0	0	0
hsa-miR-150-3p	0	0	0	0	0	0	0	0	0	0	0	0	0	0
hsa-miR-154-5p	0	0	0	0	0	0	0	0	0	0	0	0	0	0
hsa-miR-200c-5p	0	0.378467	0	0	0	0	0	0	0	0	0	0	0	0
hsa-miR-1-5p	0	0	0	0	0	0	0	0	0	0	0	0	0	0
hsa-miR-155-3p	0	0	0	0	0	0	0	0	0	0	0	0	0	0
hsa-miR-128-2-5p	0	0	0	0	0	0	0	0	0	0	0	0	0	0
hsa-miR-34b-5p	0	0	0	0	0	0	0	0	0	0	0	0	0	0
hsa-miR-34b-3p	0	0	0	0	0	0	0	0	0	0	0	0	0	0
hsa-miR-34c-3p	0	0	0	0	0	0	0	0	0	0	0	35.5232	0	0
hsa-miR-299-5p	0	0	0	0	0	0	0	0	0	0	0	0	0	0.321148
hsa-miR-299-3p	0	0	3.92469	0	0	0	0	0	0	0	0	0	0	0
hsa-miR-363-5p	0	0.378467	0	0	0	0	0	0	0	0	0	0	0	0
hsa-miR-302b-5p	0	0	0	0	0	0	0	0	0	0	0	0	0	0
hsa-miR-302c-5p	0	0	0	0	0	0	0	0	0	0	0	0	0	0
hsa-miR-302c-3p	0	0.378467	0	0	0	0	0	0	0	0	0	0	0	0
hsa-miR-367-5p	0	0	0	0	0	0	0	0	0	0	0	0	0	0
hsa-miR-367-3p	0	0	0	0	0	0	0	0	0	0	0	0	0	0
hsa-miR-376c-5p	0	0	0	0	0	0	0	0	0	0	0	0	0	0
hsa-miR-376c-3p	0	0	0	0	0	0	0	0	0	0.3961	37.8436	48.943	11.6469	0.321148
hsa-miR-369-5p	0	0.378467	0	0	0	0	0	0	0	0	49.6171	0	0	0
hsa-miR-370-5p	0	0	0	0	0	0	0	0	0	0	0	0	0	0
hsa-miR-370-3p	0	1.1354	0	0	0.442929	0	0	0	1.34539	1.1883	32.3773	12.2358	0.751413	88.637
hsa-miR-372-5p	0	0	0	0	0	0	0	0	0	0	0.420484	0	0	0
hsa-miR-376a-5p	0	0	0	0	0	0	0	0	0	0	0	0	0	0
hsa-miR-376a-3p	0	0	0	0	0	0	0	0	0	0	0	0	0	0
hsa-miR-377-5p	0	0	0	0.462521	0	0	0	0	0	0	0	0	0	0
hsa-miR-377-3p	0	0.378467	0	0	0	0	0	0	0	0	0	31.1814	0	0
hsa-miR-379-3p	0	0	0	0.462521	0	0	0	0	0	0	0	30.7867	0	0
hsa-miR-380-5p	0	0	0	0	0	0	0	0	0	0	0	0	0	0
hsa-miR-380-3p	0	0	0	0	0	0	0	0	0	0	0	0	0	0
hsa-miR-381-5p	0	0	0	0	0	0	0	0	0	0	0	0	0	0
hsa-miR-382-3p	0	0	0	0	0	0	0	0	0	0	44.5713	0	0	0
hsa-miR-383-3p	0	0	0	0	0	0	0	0	0	0	0	0	0	0
hsa-miR-328-5p	0	0	0	0	0	0	0	0	0	0	0	0	0	0
hsa-miR-337-5p	0	0.378467	0	0	0	0	0	0	0	0	0	0	0.375707	0
hsa-miR-337-3p	0	0	0	0	0	0	0	0	0	0	10.5121	16.5775	0	7.38641
hsa-miR-323a-5p	0	0	0	0	0	0	0	0	0	0	0	0.394702	22.1667	43.6762
hsa-miR-325	0	0	0	0	0	0	0	0	0	0	0	0	0	0
hsa-miR-384	0	0	0	0	0	0	0	0	0	0	0	0	0	0
hsa-miR-422a	0	0	0	0	0	0	0	0	0	0	0	0	0	0
hsa-miR-18b-3p	0	0	0	0	0	0	0	0	0	0	0	0	0	0
hsa-miR-448	0	0	0	0	0	0	0	0	0	0	0	0	0	0
hsa-miR-431-3p	0	0	0	0	0	0	0	0	0	0	0	0	0	0
hsa-miR-433-5p	0	0	0	0	0	0	0	0	0	0	0	0	0	0
hsa-miR-329-5p	0	0	0	0	0	0	0	0	0	0	0	0	0	0
hsa-miR-329-3p	0	0	0	0	0	0	0	0	0	0	0	0	0.751413	0
hsa-miR-452-3p	0	0	0	0	0	0	0	0	0	0	0	0	0	0
hsa-miR-412-5p	0	0.756935	0	0	0	0	0	0	0	0	0	0	0	0
hsa-miR-412-3p	0	0	0	0	0	0	0	0	0	0	0	0	0	0
hsa-miR-410-5p	0	0	0	0	0	0	0	0	0	0	0	0	0	0
hsa-miR-376b-5p	0	0	0	0	0	0	0	0	0	0	0	0	0	0
hsa-miR-376b-3p	0	0	0	0	0	0	0	0	0	0	0	0	0	0
hsa-miR-483-5p	0	0	0	0	0	0	0	12.4602	0	0	0	0	0	0.321148
hsa-miR-485-3p	0	0	0	0	0.442929	0	0	0	0	0	0.420484	25.6556	0.751413	0
hsa-miR-487a-5p	0	0	0	0	0	0	0	0	0	0	0	0	0	0
hsa-miR-487a-3p	0	0	0	0	0	0	0	0	0	0	0	0	0	0
hsa-miR-488-5p	0	0.378467	0	0	0	0	0	0	0	0	0	0	0	0
hsa-miR-489-5p	0	0	0	0	0	0	0	0	0	0	0	0	0	0
hsa-miR-490-5p	0	0	0	0	0	0	0	0	0	0	0	0	0	0
hsa-miR-490-3p	0	0	0	0	0	0	0	0	0	0	0	0	0	0
hsa-miR-511-3p	0	0.756935	0	0	0	0	0	0	0	0	0	0	0	0
hsa-miR-202-5p	0	0.756935	0	0	0	0	0	0	0	0.3961	0	0	0	0
hsa-miR-492	0	0	0	0	0	0	0	0	0	0	0	0	0	0
hsa-miR-493-5p	0	0	0.981171	0	0	0	0	0	0	0	0.420484	24.8662	30.8079	32.1148
hsa-miR-493-3p	0	0.378467	0	0	0	0	0	0	0	0	19.7628	66.7046	33.0622	33.7206
hsa-miR-432-3p	0	0	0	0	0	0	0	0	0	0	0	0	0	0
hsa-miR-494-5p	0	0	0	0	0	0	0	0	0	0	0	0	0	0
hsa-miR-495-5p	0	0	0	0	0	0	0	0	0	0	0	0	0	0
hsa-miR-495-3p	0	0.756935	0	0	0	0	0	0	0.448462	0	51.2991	0.394702	18.4096	32.7571
hsa-miR-496	0	0	0	0	0	0	0	0	0	0	5.4663	0	0	0
hsa-miR-497-3p	0	0	0	0	0	0	0	0	0	0	0	0	0	0
hsa-miR-181d-3p	0	0.378467	0	0	0	0	0	0	0	0	0	0	0	0
hsa-miR-512-5p	0	0	0	0	0	0	0	0	0	0	0	0	0	0
hsa-miR-498	0	0	0	0	0	0	0	0	0	0	0	0	0	0
hsa-miR-520e	0	0	0	0	0	0	0	0	0	0	0	0	0	0
hsa-miR-519e-5p	0	0	0	0	0	0	0	0	0	0	0	0	0	0
hsa-miR-519e-3p	0	0	0	0	0	0	0	0	0	0	0	0	0	0
hsa-miR-520f-5p	0	0	0	0	0	0	0	0	0	0	0	0	0	0
hsa-miR-520f-3p	0	0	0	0	0	0	0	0	0	0	0	0	0	0
hsa-miR-520a-5p	0	0.378467	0	0	0	0	0	0	0	0	0.420484	0	0	0.642297
hsa-miR-526b-5p	0	0	0	0	0	0	0	0	0	0	0	0	0	0
hsa-miR-526b-3p	0	0	0	0	0	0	0	0	0	0	0	0	0	0
hsa-miR-525-5p	0	0	0	0	0	0	0	0	0	0	0	0	0.375707	0
hsa-miR-525-3p	0	0	0	0	0	0	0	0	0	0	0	0	0	0
hsa-miR-523-3p	0	0	0	0	0	0	0	0	0	0	0	0	0	0
hsa-miR-518f-5p	0	0.378467	0	0	0	0	0	0	0	0	0	0	0	0
hsa-miR-518f-3p	0	0	0	0	0	0	0	0	0	0	0	0	0	0
hsa-miR-520b	0	0.189234	0	0	0	0	0	0	0	0	0	0	0	0
hsa-miR-526a	0	0	0	0	0	0	0	0	0	0	0	0	0	0
hsa-miR-520c-5p	0	0	0	0	0	0	0	0	0	0	0	0	0	0
hsa-miR-520c-3p	0	0.189234	0	0	0	0	0	0	0	0	0	0	0	0
hsa-miR-518c-5p	0	0	0	0	0	0	0	0	0	0	0	0	0	0
hsa-miR-518c-3p	0	0	0	0	0	0	0	0	0	0	0	0	0	0
hsa-miR-524-5p	0	0.378467	0	0	0	0	0	0	0	0	0	0	0	0
hsa-miR-524-3p	0	0	0	0	0	0	0	0	0	0	0	0	0	0
hsa-miR-517-5p	0	0.378467	0	0	0	0	0	0	0	0.792199	0	0	0	0
hsa-miR-519d-5p	0	0	0	0	0	0	0	0	0	0	0	0	0	0
hsa-miR-519d-3p	0	0	0	0	0	0	0	0	0	0	0	0	0	0
hsa-miR-521	0	0.378467	0	0	0	0	0	0	0	0	0	0	0	0
hsa-miR-520d-5p	0	0	0	0	0	0	0	0	0	0	0	0	0	0
hsa-miR-520d-3p	0	0	0	0	0	0	0	0	0	0	0	0	0	0
hsa-miR-520g-5p	0	0	0	0	0	0	0	0	0	0	0	0	0	0
hsa-miR-516b-3p	0	0	0	0	0	0	0	0	0	0	0	0	0	0
hsa-miR-518e-3p	0	0	0	0	0	0	0	0	0	0	0	0	0	0
hsa-miR-518a-5p	0	0	0	0	0	0	0	0	0	0	0	0	0	0
hsa-miR-518a-3p	0	0	0	0	0	0	0	0	0	0	0	0	0	0
hsa-miR-518d-5p	0	0	0	0	0	0	0	0	0	0	0	0	0	0
hsa-miR-518d-3p	0	0	0	0	0	0	0	0	0	0	0	0	0	0
hsa-miR-517c-3p	0	0	0.490586	0	0	0	0	0	0.448462	0	0	0.394702	0.375707	0
hsa-miR-522-3p	0	0.756935	0	0	0	0	0	0	0	0	0	0	0	0
hsa-miR-519a-3p	0	0	0	0	0	0	0	0	0	0	0	0	0	0
hsa-miR-527	0	0	0	0	0	0	0	0	0	0	0	0	0	0
hsa-miR-516a-3p	0	0	0	0	0	0	0	0	0	0	0	0	0	0
hsa-miR-499a-3p	0	0	0	0	0	0	0	0	0	0	0	0	0	0
hsa-miR-502-5p	0	0	0	0	0	0	0	0	0	0	0	0	0	0
hsa-miR-504-3p	0	0	0	0	0	0	0	0	0	0	0	0	0	0
hsa-miR-513a-5p	0	0	0	0	0	0	0	0	0	0	0	0	0	0
hsa-miR-513a-3p	0	0	0.490586	0	0	0	0	0	0	0	0.420484	0	0	0
hsa-miR-506-5p	0	0	0	0	0	0	0	0	0	0	0	0	0	0
hsa-miR-506-3p	0	0	0	0	0	0	0	0	0	0	0	0	0	0
hsa-miR-507	0	0	0	0	0	0	0	0	0	0	0	0	0	0
hsa-miR-508-5p	0	0	0	0	0	0	0	0	0	0	0	0	0	0
hsa-miR-510-5p	0	0	0	0	0	0	0	0	0	0	0	0	0	0
hsa-miR-510-3p	0	0	0	0	0	0	0	0	0	0	0	0	0	0
hsa-miR-539-5p	0	0.378467	0	0.462521	0	0	0	0	0	0	25.2291	45.3907	0	70.0104
hsa-miR-539-3p	0	0	0	0	0.442929	0	0	0	0	0	5.88678	0	0	9.3133
hsa-miR-544a	0	0	0	0	0	0	0	0	0	0	0	0	0	0
hsa-miR-376a-2-5p	0	0	0	0	0	0	0	0	0	0	0	0	0	0
hsa-miR-487b-5p	0	0	0	0	0	0	0	0	0	0	19.3423	0	0	0
hsa-miR-487b-3p	0	0	0	0	0.442929	0	0	0	0.448462	0.3961	87.4607	29.9973	0.375707	29.2245
hsa-miR-552-5p	0	0	0	0	0	0	0	0	0	0	0	0	0	0
hsa-miR-552-3p	0	0	0	0	0	0	0	0	0	0	0	0	0	0
hsa-miR-553	0	0	0	0	0	0	0	0	0	0	0	0	0	0
hsa-miR-554	0	0	0	0	0	0	0	0	0	0	0	0	0	0
hsa-miR-555	0	0	0	0	0	0	0	0	0	0	0	0	0	0
hsa-miR-557	0	0	0	0	0	0	0	0	0	0	0	0	0	0
hsa-miR-558	0	0	0	0	0	0	0	0	0	0	0	0	0	0
hsa-miR-559	0	0	0	0	0	0	0	0	0	0	0	0	0	0
hsa-miR-562	0	0	0	0	0	0	0	0	0	0	0	0	0	0
hsa-miR-563	0	0	0	0	0	0	0	0	0	0	0	0	0	0
hsa-miR-564	0	0	0	0	0	0	0	0	0	0	0	0	0	0
hsa-miR-566	0	0	0	0	0	0	0	0	0	0	0	0	0	0
hsa-miR-567	0	0	0	0	0	0	0	0	0	0	0	0	0	0
hsa-miR-568	0	0	0	0	0	0	0	0	0	0	0	0	0	0
hsa-miR-551b-3p	0	1.51387	0	0	0	0	0	0	0	0	0	0	0	0
hsa-miR-569	0	0	0	0	0	0	0	0	0	0	0	0	0	0
hsa-miR-570-5p	0	0.189234	0	0	0	0	0	0	0	0	0	0	0	0
hsa-miR-571	0	0	0	0	0	0	0	0	0	0	0	0	0	0
hsa-miR-572	0	0	0	0	0	0	0	0	0	0	0	0	0	0
hsa-miR-575	0	0	0	0	0	0	0	0	0	0	0	0	0	0
hsa-miR-578	0	0	0	0	0	0	0	0	0	0	0	0	0	0
hsa-miR-583	0	0	0	0	0	0	0	0	0	0	0	0	0	0
hsa-miR-584-3p	0	0	0	0	0	0	0	0	0	0	0	0	0	0
hsa-miR-586	0	1.51387	0	0	0	0	0	0	0	0	0	0	0	0
hsa-miR-587	0	0	0	0	0	0	0	0	0	0	0	0	0	0
hsa-miR-591	0	0	0	0	0	0	0	0	0	0	0	0	0	0
hsa-miR-593-5p	0	0	0	0	0	0	0	0	0	0	0	0	0	0
hsa-miR-593-3p	0	0	0	0	0	0	0	0	0	0	0	0	0	0
hsa-miR-595	0	0	0	0	0	0	0	0	0	0	0	0	0	0
hsa-miR-596	0	0	0	0	0	0	0	0	0	0	0	0	0	0
hsa-miR-599	0	0	0	0	0	0	0	0	0	0	0	0	0	0
hsa-miR-600	0	0	0	0	0	0	0	0	0	0	0	0	0	0
hsa-miR-601	0	0	0	0	0	0	0	0	0	0	0	0	0	0
hsa-miR-602	0	0	0	0	0	0	0.82183	0	0	0	0	0	0	0
hsa-miR-603	0	0	0	0	0	0	0	0	0	0	0	0	0	0
hsa-miR-604	0	0	0	0	0	0	0	0	0	0	0	0	0	0
hsa-miR-606	0	0	0	0	0	0	0	0	0	0	0	0	0	0
hsa-miR-607	0	0.378467	0	0	0	0	0	0	0	0	0	0	0	0
hsa-miR-608	0	0	0	0	0	0	0	0	0	0	0	0	0	0
hsa-miR-609	0	0	0	0	0	0	0	0	0	0	0	0	0	0
hsa-miR-610	0	0	0	0	0	0	0	0	0	0	0	0	0	0
hsa-miR-611	0	0	0	0	0	0	0	0	0	0	0	0	0	0
hsa-miR-612	0	0	0	0	0	0	0	0	0	0	0	0	0	0
hsa-miR-613	0	0	0	0	0	0	0	0	0	0	0	0	0	0
hsa-miR-614	0	0	0	0	0	0	0	0	0	0	0	0	0	0
hsa-miR-548c-3p	0	0	0	0	0	0	0	0	0	0	0	0	0	0
hsa-miR-617	0	0	0	0	0	0	0	0	0	0	0	0	0	0
hsa-miR-619-5p	0	0	0	30.0638	0	0	0	0	0	0	0	0	0	0
hsa-miR-619-3p	0	0	0	0	0	0	0	0	0	0	0	0	0	0
hsa-miR-620	0	0	0	0	0	0	0	0	0	0	0	0	0	0
hsa-miR-621	0	0	0	0	0	0	0	0	0	0	0	0	0	0
hsa-miR-622	0	0	0	0	0	0	0	0	0	0	0	0	0	0
hsa-miR-623	0	0	0	0	0	0	0	0	0	0	0	0	0	0
hsa-miR-626	0	0	0	0	0	0	0	0	0	0	0	0	0	0
hsa-miR-630	0	0	0	0	0	0	0	0	0	0	0	0	0	0
hsa-miR-631	0	0	0	0	0	0	0	0	0	0	0	0	0	0
hsa-miR-632	0	0	0	0	0	0	0	0	0	0	0	0	0	0
hsa-miR-633	0	0	0	0	0	0	0	0	0	0	0	0	0	0
hsa-miR-634	0	0	0	0	0	0	0	0	0	0	0	0	0	0
hsa-miR-635	0	0	0	0	0	0	0	0	0	0	0	0	0	0
hsa-miR-636	0	0.378467	0	0	0	0	0	0	0	0	0	0	0	0
hsa-miR-637	0	0	0	0	0	0	0	0	0	0	0	0	0	0
hsa-miR-638	0	0	0	0	0	0	0	0	0	0	0	0	0	0
hsa-miR-639	0	0	0	0	0	0	0	0	0	0	0	0	0	0
hsa-miR-640	0	0	0	0	0	0	0	0	0	0	0	0	0	0
hsa-miR-643	0	0	0	0	0	0	0	0	0	0	0	0	0	0
hsa-miR-644a	0	0	0	0	0	0	0	0	0	0	0	0	0	0
hsa-miR-645	0	0	0	0	0	0	0	0	0	0	0	0	0	0
hsa-miR-646	0	0	0	0	0	0	0	0	0	0	0	0	0	0
hsa-miR-647	0	0	0	0	0	0	0	0	0	0	0	0	0	0
hsa-miR-648	0	0	0	0	0	0	0	0	0	0	0	0	0	0
hsa-miR-649	0	0	0	0	0	0	0	0	0	0	0	0	0	0
hsa-miR-650	0	0	0	0	0	0	0	0	0	0	0	0	0	0
hsa-miR-661	0	0	0	0	0	0	0	0	0	0	0	0	0	0
hsa-miR-662	0	0	0	0	0	0	0	0	0	0	0	0	0	0
hsa-miR-663a	0	0	0	0	0	0	0	0	0	0	0	0	0	0
hsa-miR-449b-3p	0	1.51387	0	0	0	0	0	0	0	0	0	0	0	0
hsa-miR-653-5p	0	0.378467	0	0	0	0	0	0	0	0	0	0	0	0
hsa-miR-411-3p	0	0	0.981171	0	0	0	0	0	0	0	84.5173	12.2358	80.7769	14.1305
hsa-miR-655-5p	0	0	0	0	0	0	0	0	0	0	0	0	0	0
hsa-miR-655-3p	0	0.378467	0	0	0	0	0	0	0	0	0	16.9722	0	0
hsa-miR-656-5p	0	0	0	0	0	0	0	0	0	0	0	0	0	0
hsa-miR-656-3p	0	1.1354	0	0	0	0	0	0	0	0	17.6603	0	21.0396	0
hsa-miR-549a	0	0	0	0	0	0	0	0	0	0	0	0	0	0
hsa-miR-657	0	0	0	0	0	0	0	0	0	0	0	0	0	0
hsa-miR-658	0	0	0	0	0	0	0	0	0	0	0	0	0	0
hsa-miR-659-5p	0	0.378467	0	0	0	0	0	0	0	0	0	0	0	0
hsa-miR-659-3p	0	0.378467	0	0	0	0	0	0	0	0	0	0	0	14.4517
hsa-miR-758-5p	0	0	0	0	0	0	0	0	0	0	0	0	0	0
hsa-miR-1264	0	0	0	0	0	0	0	0	0	0	0	0	0	0
hsa-miR-668-5p	0	0	0	0	0	0	0	0	0	0	0	0	0	0
hsa-miR-668-3p	0	0	0	0	0	0	0	0	0	0	0	0	0.375707	0
hsa-miR-767-5p	0	0	0	0	0	0	0	0	0	0	23.1266	18.1563	20.6639	0
hsa-miR-767-3p	0	0	0	0	0	0	0	0	0	0	0	0	0	0
hsa-miR-1224-3p	0	0	0	0	0	0	0	0	0	0	0	0	0	0
hsa-miR-1296-3p	0	0	0	0	0	0	0	0	0	0	0	0	0	0
hsa-miR-1468-3p	0	0	0	0	0	0	0	0	0	0	0	0	0	0
hsa-miR-1301-5p	0	0	0	0	0	0	0	0	0	0	0	0	0	0
hsa-miR-1185-5p	0	0	0	0	0	0	0	0	0	0	0	0	0	0
hsa-miR-1185-2-3p	0	0	0	0	0	0	0	0	0	0	0	0	0	0
hsa-miR-449c-3p	0	0	0	0	0	0	0	0	0	0	0	0	0	0
hsa-miR-1283	0	0	0	0	0	0	0	0	0	0	0	0	0	0
hsa-miR-1185-1-3p	0	0	0	0	0	0	0	0	0	0	0	0	0	0
hsa-miR-762	0	0	0	0	0	0	0	0	0	0	0	0	0	0
hsa-miR-802	0	0	0	0	0	0	0	0	0	0	0	0	0	0
hsa-miR-670-5p	0	0	0	0	0	0	0	0	0	0	0	0	0	0
hsa-miR-670-3p	0	0	0	0	0	0	0	0	0	0	0	0	0	0
hsa-miR-1298-3p	0	0	0	0	0	0	0	0	0	0	0	0	0	0
hsa-miR-2113	0	0.378467	0	0	0	0	0	0	0	0	0	0	0	0
hsa-miR-761	0	0	0	0	0	0	0	0	0	0	0	0	0	0
hsa-miR-764	0	0	0	0	0	0	0	0	0	0	0	0	0	0
hsa-miR-759	0	0	0	0	0	0	0	0	0	0	0	0	0	0
hsa-miR-765	0	0.378467	0	0	0	0	0	0	0	0	0	0	0	0
hsa-miR-770-5p	0	0	0	0	0	0	0	0	0	0	0	0	0	0
hsa-miR-675-5p	0	0.756935	0	0	0	0	0	0	0	0	0	0	0	0
hsa-miR-298	0	0	0	0	0	0	0	0	0	0	0	0	0	0
hsa-miR-891a-3p	0	0	0	0	0	0	0	0	0	0	0	0	0	0
hsa-miR-300	0	0	0	0	0	0	0	0	0	0	0	0	0	0
hsa-miR-450b-3p	0	0	0	0	0	0	0	0	0	0	0	0	0	0
hsa-miR-890	0	0	0	0	0	0	0	0	0	0	0	0	0	0
hsa-miR-888-3p	0	0	0	0	0	0	0	0	0	0	0	0	0	0
hsa-miR-892b	0	0.378467	0	0	0	0	0	0	0	0	0	0	0	0
hsa-miR-541-5p	0	0	0	0	0	0	0	0	0	0	0	0	0	0
hsa-miR-541-3p	0	0	0	0	0	0	0	0	0	0	0	0	0	15.094
hsa-miR-889-5p	0	0	0	0	0	0	0	0	0	0	0	0	0	0
hsa-miR-875-5p	0	0	0	0	0	0	0	0	0	0	0	0	0	0
hsa-miR-875-3p	0	0	0	0	0	0	0	0	0	0	0	0	0	0
hsa-miR-885-5p	0	0.756935	0	0	0	0	0	0	0	0.792199	0	0	0	0
hsa-miR-885-3p	0	1.1354	0	0	0	6.00879	0	0	0.448462	0.3961	0.420484	0	0.375707	0.321148
hsa-miR-887-5p	0	0	0	0	0	0	0	0	0	0	0	0	0	0
hsa-miR-665	0	0	0	0	0	0	0	0	0	0	9.67114	71.441	0.375707	42.7127
hsa-miR-208b-5p	0	0	0	0	0	0	0	0	0	0	0	0	0	0
hsa-miR-920	0	0	0	0	0	0	0	0	0	0	0	0	0	0
hsa-miR-921	0	0	0	0	0	0	0	0	0	0	0	0	0	0
hsa-miR-922	0	0	0	0	0	0	0	0	0	0	0	0	0	0
hsa-miR-924	0	0	0	0	0	0	0	0	0	0	0	0	0	0
hsa-miR-934	0	0.378467	0	0	0	0	0	0	0	0	0	0	0	0
hsa-miR-936	0	0	0	0	0	0	0	0	0	0	0	0	0	0
hsa-miR-939-5p	0	0	0	0	0	0	0	1.9823	0	0	0	0	0	0
hsa-miR-939-3p	0	0.756935	0	0	0	0	0	0	0	0	0	0	0	0
hsa-miR-943	0	0	0	0	0	0	0	0	0	0	0	0	0	0
hsa-miR-944	0	0	0	0	0	0	0	0	0	0	0	0	0	0
hsa-miR-297	0	0	0	0	0	0	0	0	0	0	0	0	0	0
hsa-miR-1178-5p	0	0	0	0	0	0	0	0	0	0	0	0	0	0
hsa-miR-1178-3p	0	0	0	0	0	0	0	0	0	0	0	0	0	0
hsa-miR-1181	0	0	0	0	0	0	0	0	0	0	0	0	0	0
hsa-miR-1182	0	0	0	0	0	0	0	0	0	0	0	0	0	0
hsa-miR-1183	0	0	0	0	0	0	0	0	0	0	0	0	0	0
hsa-miR-1184	0	0	0	0	0	0	0	0	0	0	0	0	0	0
hsa-miR-1225-5p	0	0	0	0	0	0	0	0	0	0	0	0	0	0
hsa-miR-1225-3p	0	0	0	0	0	0	0	0	0	0	0	0	0	0
hsa-miR-1227-5p	0	0	0	0	0	0	0	0	0	0	0	0	0	0
hsa-miR-1227-3p	0	0	0	0	0.885858	0	0	0	0	0	0	0	0	0
hsa-miR-1228-5p	0	0	0	0	0	5.00733	0	0	0	0	0	0	0	0
hsa-miR-1231	0	0	0	0	0	0	0	0	0	0	0	0	0	0
hsa-miR-1233-5p	0	0	0	0	0	0	0	0	0	0	0	0	0	0
hsa-miR-1233-3p	0	0	0	0	0	0	0	0	0	0	0	0	0	0
hsa-miR-1236-5p	0	0	0	0	0	0	0	0	0	0	0	0	0	0
hsa-miR-1236-3p	0	0	0	0	0	0	0	0	0	0	0	0	0	0
hsa-miR-1237-5p	0	0	0	0	0	0	0	0	0	0	0	0	0	0
hsa-miR-1237-3p	0	0	0	0	0	0	0	0	0	0	0	0	0	0
hsa-miR-1238-5p	0	0	0	0	0	0	0	0	0	0	0	0	0	0
hsa-miR-1238-3p	0	0	0	0	0	0	0	0	0	0	0	0	0	0
hsa-miR-1200	0	0	0	0	0	0	0	0	0	0	0	0	0	0
hsa-miR-1202	0	0	0	0	0	0	0	0	0	0	0	0	0	0
hsa-miR-1203	0	0	0	0	0	0	0	0	0	0	0	0	0	0
hsa-miR-663b	0	0	0	0	0	0	0	0	0	0	0	0	0	0
hsa-miR-1204	0	0	0	0	0	0	0	0	0	0	0	0	0	0
hsa-miR-1205	0	0	0	0	0	0	0	0	0	0	0	0	0	0
hsa-miR-1206	0	0	0	0	0	0	0	0	0	0	0	0	0	0
hsa-miR-1207-5p	0	0	0	0	0	0	0	0	0	0	0	0	0	0
hsa-miR-1207-3p	0	0	0	0	0	0	0	0	0	0	0	0	0	0
hsa-miR-1208	0	0	0	0	0	0	0	0	0	0	0	0	0	0
hsa-miR-1285-5p	0	0	0	0	19.9318	0	0	0	0	0	0	0	0	0
hsa-miR-1290	0	0	0	0	0	0	0	0	0	0	0	0	0	0
hsa-miR-1291	0	0	0	0	0	0	0	0	0	0	3.78436	0	0	0
hsa-miR-1293	0	0	0	0	0	6.34262	0	0	0	0	0	0	0	0
hsa-miR-1297	0	0	0	0	0	0	0	0	0	0	0	0	0	0
hsa-miR-1302	0	0	0	0	0	0	0	0	0	0	0	0	0	0
hsa-miR-1304-3p	0	0	0	0	0.442929	0	0	0	0	0	0	0	14.2768	83.1774
hsa-miR-548f-5p	0	0	0	0	0	0	0	0	0	0	0	0	0	0
hsa-miR-548f-3p	0	0	0	0	0	0	0	0	0	0	0	0	0	0
hsa-miR-1244	0	0	0	0	0	0	0	0	0	0	0	0	0	0
hsa-miR-1245a	0	0	0	0	0	0	0	0	0	0	0	0	0	0
hsa-miR-1247-3p	0	0	0	0	0	0	0	0	0	0	0	0	0	0
hsa-miR-1248	0	0	0	0	0	0	0	0	0	0	0	0	0	0
hsa-miR-1250-3p	0	0	0	0	0	0	0	0	0	0	0	0	0	0
hsa-miR-1251-5p	0	0	0	0	0	0	0	0	0	0	0	0	0	0
hsa-miR-1251-3p	0	0	0	0	0	0	0	0	0	0	0	0	0	0
hsa-miR-1256	0	0.378467	0	0	0	0	0	0	0	0	0	0	0	0
hsa-miR-1260a	0	0.378467	2.45293	1.85008	2.21465	18.3602	16.1627	10.4779	3.5877	3.5649	0.420484	1.18411	0.375707	1.92689
hsa-miR-548g-5p	0	0	0	0	0	0	0	0	0	0	0	0	0	0
hsa-miR-548g-3p	0	0	0	0	0	0	0	0	0	0	0	0	0	0
hsa-miR-1261	0	0	0	0	0	0	0	0	0	0	0	0	0	0
hsa-miR-1263	0	0	0	0	0	0	0	0	0	0	0	0	0	0
hsa-miR-548m	0	0	0	0	0	0	0	0	0	0	0	0	0	0
hsa-miR-1265	0	0	0	0	0	0	0	0	0	0	0	0	0	0
hsa-miR-1269a	0	0	0	0	0	0	0	0	0	0	0	0	0	0
hsa-miR-1270	0	0	0	0	0	0	0	0	0	0	0	0	0	0
hsa-miR-1273a	0	0	0	0	0	0	0	0	0	0	0	0	0	0
hsa-miR-302e	0	0	0	0	0	0	0	0	0	0	0	0	0	0
hsa-miR-302f	0	0	0	0	0	0	0	0	0	0	0	0	0	0
hsa-miR-1277-5p	0	0	0	0	0	0	0	0	0	0	0	0	0	0
hsa-miR-1279	0	0	0	0	0	0	0	0	0	0	0	0	0	0
hsa-miR-1281	0	0	0	0	0	0	0	0	0	0	0	0	0	0
hsa-miR-1282	0	0	0	0	0	0	0	0	0	0	0	0	0	0
hsa-miR-1288-5p	0	0	0	0	0	0	0	0	0	0	0	0	0	0
hsa-miR-1292-3p	0	0.378467	0	18.0383	13.2879	4.67351	0	0	0	0	4.62533	0	0	0
hsa-miR-1252-3p	0	0	0	0	0	0	0	0	0	0	0	0	0	0
hsa-miR-1255b-2-3p	0	0	0	0	0	0	0	0	0	0	0	0	0	0
hsa-miR-513b-5p	0	0.378467	0	0	0	0	0	0	0.448462	0	0	0	0	0
hsa-miR-513b-3p	0	0	0	0	0	0	0	0	0	0	0	0	0	0
hsa-miR-513c-3p	0	0	0	0	0	0	0	0	0	0	0	0	0.375707	0
hsa-miR-1321	0	0	0	0	0	0	0	0	0	0	0	0	0	0
hsa-miR-1197	0	0	0	0	0	0	0	0	0	0	0	0	0	0
hsa-miR-1324	0	0	0	0	0	0	0	0	0	0	0	0	0	0
hsa-miR-1469	0	0	0	0	0	0	0	0	0	0	0	0	0	0
hsa-miR-1470	0	0	0	0	0	0	0	0	0	0	0	0	0	0
hsa-miR-1471	0	0	0	0	0	0	0	0	0	0	0	0	0	0
hsa-miR-1539	0	0	0	0	0	0	0	0	0	0	0	0	0	0
hsa-miR-103b	0	0	0	0	0	0	0	0	0	0	0	0	0	0
hsa-miR-1825	0	0	0	0	0	0	0	0	0	0	0	0	0	0
hsa-miR-1827	0	0	0	0	0	0	0	0	0	0	0	0	0	0
hsa-miR-1909-5p	0	0	0	0	0	0	0	0	0	0	0	0	0	0
hsa-miR-1911-5p	0	0	0	0	0	0	0	0	0	0	0	0	0	0
hsa-miR-1911-3p	0	0	0	0	0	0	0	0	0	0	0	0	0	0
hsa-miR-1912	0	0	0	0	0	0	0	0	0	0	0	0	0	0
hsa-miR-1913	0	0	0.490586	13.8756	0	0	0	0	0	0	0	0	0	0
hsa-miR-1914-3p	0	0	0	0	0	0	7.67042	0	0	0	0	0	0	0
hsa-miR-1972	0	0	0	0	0	0	0	0	0	0	0	0	0	0
hsa-miR-1973	0	0	0	0	0	0	0	0	0	0	0	0	0	0
hsa-miR-1976	0	0	0	0	0	0	0	0	0	0	0	0	0	0
hsa-miR-2052	0	0	0	0	0	0	0	0	0	0	0	0	0	0
hsa-miR-2053	0	0	0	0	0	0	0	0	0	0	0	0	0	0
hsa-miR-2054	0	0	0	0	0	0	0	0	0	0	0	0	0	0
hsa-miR-2114-5p	0	0	0	0	0	0	0	0	0	0	0	0	0	0
hsa-miR-2114-3p	0	0	0	0	0	0	0	0	0	0	0	0	0	0
hsa-miR-2115-5p	0	0	0	0	0	0	0	0	0	0	0	0	0	0
hsa-miR-2115-3p	0	0	0	0	0	0	0	0	0	0	0	0	0	0
hsa-miR-2116-5p	0	0	0	0	0	0	0	0	0	0	0	0	0	0
hsa-miR-2116-3p	0	0	0	0	0	0	0	0	0	0	0	0	0	0
hsa-miR-2117	0	0	0	0	0	0	0	0	0	0	0	0	0	0
hsa-miR-548q	0	0.378467	0	0	0	0	0	0	0	0	0	0	0	0
hsa-miR-2276-5p	0	0	0	0	0	0	0	0	0	0	0	0	0	0
hsa-miR-2681-5p	0	0	0	0	0	0	0	0	0	0	0	0	0	0
hsa-miR-2681-3p	0	0	0	0	0	0	0	0	0	0	0	0	0	0
hsa-miR-2682-3p	0	0	0	0	0	0	0	0	0	0	0	0	0	0
hsa-miR-711	0	0	0	0	0	0	0	0	0	0	0	0	0	0
hsa-miR-718	0	0	0	0	0	0	0	0	0	0	0	0	0	0
hsa-miR-2861	0	0	0	0	0	0	0	0	0	0	0	0	0	0
hsa-miR-2909	0	0	0	0	0	0	0	0	0	0	0	0	0	0
hsa-miR-3117-5p	0	0	0	0	0	0	0	0	0	0	0	0	0	0
hsa-miR-3117-3p	0	0	0	0	0	0	0	0	0	0	0	0	0	0
hsa-miR-3118	0	0	0	0	0	0	0	0	0	0	0	0	0	0
hsa-miR-3119	0	0	0	0	0	0	0	0	0	0	0	0	0	0
hsa-miR-3121-5p	0	0	0	0	0	0	0.82183	0	0	0	0	0	0	0
hsa-miR-3123	0	0	0	0	0	0	0	0	0	0	0	0	0	0
hsa-miR-3124-3p	0	0	0	0	0	0	0	0	0	0	0	0	0	0
hsa-miR-3125	0	0	0	0	0	0	0	0	0	0	0	0	0	0
hsa-miR-3129-5p	0	0	0	0	0	0	0	0	0	0	0	0	0	0
hsa-miR-3129-3p	0	0	0	0	0	0	0	0	0	0	0	0	0	0
hsa-miR-3132	0	0	0	0	0	0	0	0	0	0	0	0	0	0
hsa-miR-378b	0	0	0	0	0	0	0	0	0	0	0	0	0	0
hsa-miR-466	0	0	0	0	0	0	0	0	0	0	0	0	0	0
hsa-miR-544b	0	0	0	0	0	0	0	0	0	0	0	0	0	0
hsa-miR-3137	0	0	0	0	0	0	0	0	0	0	0	0	0	0
hsa-miR-3138	0	0	0	0	0	0	0	0	0	0	0	0	0	0
hsa-miR-3141	0	0	0	0	0	0	0	0	0	9.11029	0	43.0225	0	0
hsa-miR-3142	0	0	0	0	0	0	0	0	0	0	0	0	0	0
hsa-miR-3144-5p	0	0	0	0	0	0	0	0	0	0	0	17.7616	0	0
hsa-miR-3147	0	0	0	0	0	0	0	0	0	0	0	0	0	0
hsa-miR-3151-5p	0	0	0	0	0	0	0	0	12.5569	0	0	0	0	0
hsa-miR-3151-3p	0	0	0	0	0	0	0	0	0	0	0	0	0	0
hsa-miR-3152-5p	0	0	0	0	0	0	0	0	0	0	0	0	0	0
hsa-miR-3152-3p	0	0	0	0	0	0	0	0	0	0	0	0	0	0
hsa-miR-3153	0	0	0	0	0	0	0	0	0	0	0	0	0	0
hsa-miR-3154	0	0	0	0	0	0	0	0	0	0	0	0	0	0
hsa-miR-3156-5p	0	0	0	0	0	0	0	0	0	0	0	0	0	0
hsa-miR-3156-3p	0	0	0	0	0	0	0	0	0	0	0	0	0	0
hsa-miR-3160-5p	0	0	0	0	0	0	0	0	0	0	0	0	0	0
hsa-miR-3160-3p	0	0	0	0	0	0	0	0	0	0	0	0	0	0
hsa-miR-3161	0	0.378467	0	0	14.6167	0	0	0	0	0	0	0	0	0
hsa-miR-3162-5p	0	0.378467	0	0	0	0	0	0	0	0	0	0	0	0
hsa-miR-3162-3p	0	0	0	0	0	0	0	0	0	0	0	0	0	0
hsa-miR-3166	0	0	0	0	0	0	0	0	0	0	0	0	0	0
hsa-miR-3167	0	0	0	0	0	0	0	0	0	0	0	0	0	0
hsa-miR-3168	0	0	0	0	0	0	0	0	0	0	0	0	0	0
hsa-miR-3169	0	0	0	0	0	0	0	0	0	0	0	0	0	0
hsa-miR-1193	0	0	0	0	0	0	0	0	0	0	0	0	0	0
hsa-miR-323b-5p	0	0	0	0	0	0	0	0	0	0	0	12.6305	0	0
hsa-miR-323b-3p	0	0.378467	0	0	0	0	0	0	0	0	71.4823	0.394702	0.375707	34.684
hsa-miR-3178	0	0	0	0	0	0	0	0	0	0	0	0	0	0
hsa-miR-3180-5p	0	0	0	0	18.603	0	0	0	0	0	0	0	0	0
hsa-miR-3182	0	0	0	0	0	0	0	0	0	0	0	0	0	0
hsa-miR-3184-3p	0	0	0	0	0	0	0	0	0	0	0	0	0	0
hsa-miR-3185	0	0	0	0	0	0	0	0	0	0	0	0	0	0
hsa-miR-3186-5p	0	0	0	0	0	0	0	0	0	0	0	0	0	0
hsa-miR-3186-3p	0	0	0	0	0	0	0	0	0	0	0	0	0	0
hsa-miR-3187-5p	0	0	0	0	0	0	0	0	0	0	0	0	0	0
hsa-miR-3188	0	1.1354	0	0	0	0	0	0	0	0	0	0	0	0
hsa-miR-3189-5p	0	0	0	0	0	0	0	0	0	0	0	0	0	0
hsa-miR-320e	0	0	0	0	0	0	0	0	0	0	0	0	0.375707	0
hsa-miR-3190-5p	0	0	0	0	0	0	0	0	0	0	0	0	0	0
hsa-miR-3190-3p	0	0	0	0	0	0	0	0	0	0	0	0	0	0
hsa-miR-3191-5p	0	0	0	0	0	0	0	0	0	0	0	0	0	0
hsa-miR-3191-3p	0	0	0	0	0	0	0	0	0	0	0	0	0	0
hsa-miR-3192-3p	0	0.378467	0	0	0	0	0	0	0	0	0	0	0	0
hsa-miR-3193	0	0	0	0	0	0	0	0	0	0	0	0	0	0
hsa-miR-3194-5p	0	0.378467	0	0	0	0	0	0	0	0	0	0	0	0
hsa-miR-3194-3p	0	0	0	0	0	0	0	0	0	0	0	0	0	0
hsa-miR-3195	0	0	0	0	0	0	0	0	0	0	0	0	0	0
hsa-miR-3196	0	0	0	0	0	0	0	0	0	0	0	0	0	0
hsa-miR-548x-5p	0	0	0	0	0	0	0	0	0	0	0	0	0	0
hsa-miR-548x-3p	0	0	0	0	0	0	0	0	0	0	0	0	0	0
hsa-miR-3201	0	0	0	0	0	0	0	0	0	0	0	0	0	0
hsa-miR-514b-5p	0	0	0	0	0	0	0	0	0	0	0	0	0	0
hsa-miR-514b-3p	0	0	0	0	0	0	0	0	0	0	0	0	0	0
hsa-miR-3202	0	0	0	0	0	0	0	0	0	0	0	0	0	0
hsa-miR-4295	0	0	0	0	0	0	0	0	0	0	0	0	0	0
hsa-miR-4296	0	0	0	0	0	0	0	0	0	0	0	0	0	0
hsa-miR-4297	0	0	0	0	0	0	0	0	0	0	0	0	0	0
hsa-miR-378c	0	0	0	0	0	0	0	0	0	0	0	0	0	0
hsa-miR-4293	0	0	0	0	0	0	0	0	0	0	0	0	0	0
hsa-miR-4294	0	0	0	0	0	0	0	0	0	0	0	0	0	0
hsa-miR-4301	0	0	0	0	0	0	0	0	0	0	0	0	0	0
hsa-miR-4299	0	0	0	0	0	0	0	0	0	0	0	0	0	0
hsa-miR-4298	0	0	0	0	0	0	0	0	0	0	0	0	0	0
hsa-miR-4300	0	0	0	0	0	0	0	0	0	0	0	0	0	0
hsa-miR-4304	0	0	0	0	0	0	0	0	0	0	0	0	0	0
hsa-miR-4302	0	0	0	0	0	0	0	0	0	0	0	0	0	0
hsa-miR-4303	0	0	0	0	0	0	0	0	0	0	0	0	0	0
hsa-miR-4305	0	0	0	0	0	0	0	0	0	0	0	0	0	0
hsa-miR-4306	0	0	0	0	0	0	0	0	0	0	0	0	0	0
hsa-miR-4309	0	0	0	0	0	0	0	0	0	0	0	0	0	0
hsa-miR-4307	0	0	0	0	0	0	0	0	0	0	0	0	0	0
hsa-miR-4308	0	0	0	0	0	0	0	0	0	0	0	0	0	0
hsa-miR-4310	0	0	0	0	0	0	0	0	0	0	0	0	0	0
hsa-miR-4311	0	0	0	0	0	0	0	0	0	0	0	0	0	0
hsa-miR-4312	0	0	0	0	0	0	0	0	0	0	0	0	0	0
hsa-miR-4313	0	0	0	0	0	0	0	0	0	0	0	0	0	0
hsa-miR-4315	0	0	0	0	0	0	0	0	0	0	0	0	0	0
hsa-miR-4316	0	0	0	0	0	0	0	0	0	0	0	0	0	0
hsa-miR-4314	0	0	0	0	0	0	0	0	0	0	0	0	0	0
hsa-miR-4318	0	0	0	0	0	0	0	0	0	0	0	0	0	0
hsa-miR-4319	0	0	0	0	0	0	0	0	0	0	0	0	0	0
hsa-miR-4320	0	0	0	0	0	0	0	0	0	0	0	0	0	0
hsa-miR-4317	0	0	0	0	0	0	0	0	0	0	0	0	0	0
hsa-miR-4322	0	0	0	0	0	0	0	0	0	0	0	0	0	0
hsa-miR-4321	0	0	0	0	0	0	0	0	0	0	0	0	0	0
hsa-miR-4323	0	0	0	0	0	0	0	0	0	0	0	0	0	0
hsa-miR-4324	0	0	0	0	0	0	0	0	0	0	0	0	0	0
hsa-miR-4256	0	0	0	0	0	0	0	0	0	0	0	0	0	0
hsa-miR-4257	0	0	0	0	0	0	0	0	0	0	0	0	0	0
hsa-miR-4258	0	0	0	0	0	0	0	0	0	0	0	0	0	0
hsa-miR-4259	0	0	0	0	0	0	0	0	0	0	0	0	0	0
hsa-miR-4260	0	0	0	0	0	0	0	0	0	0	0	0	0	0
hsa-miR-4253	0	0	0	0	0	0	0	0	0	0	0	0	0	0
hsa-miR-4251	0	0	0	0	0	0	0	0	0	0	0	0	0	0
hsa-miR-4254	0	0.378467	0	0	0	0	0	0	0	0	0	0	0	0
hsa-miR-4255	0	0	0	0	0	0	0	0	0	0	0	0	0	0
hsa-miR-4252	0	0	0	0	0	0	0	0	0	0	0	0	0	0
hsa-miR-4325	0	0	0	0	0	0	0	0	0	0	0	0	0	0
hsa-miR-4327	0	0	0	0	0	0	0	0	0	0	0	0	0	0
hsa-miR-4261	0	0	0	0	0	0	0	0	0	0	0	0	0	0
hsa-miR-4265	0	0	0	0	0	0	0	0	0	0	0	0	0	0
hsa-miR-4266	0	0	0	0	0	0	0	0	0	0	0	0	0	0
hsa-miR-4267	0	0	0	0	0	0	0	0	0	0	0	0	0	0
hsa-miR-4262	0	0	0	0	0	0	0	0	0	0	0	0	0	0
hsa-miR-4268	0	0	0	0	0	0	0	0	0	0	0	0	0	0
hsa-miR-4269	0	0	0	0	0	0	0	0	0	0	0	0	0	0
hsa-miR-4263	0	0	0	0	0	0	0	0	0	0	0	0	0	0
hsa-miR-4264	0	0	0	0	0	0	0	0	0	0	0	0	0	0
hsa-miR-4270	0	0	0	0	0	0	0	0	0	0	0	0	0	0
hsa-miR-4271	0	0	0	0	0	0	0	0	0	0	0	0	0	0
hsa-miR-4272	0	0	0	0	0	0	0	0	0	0	0	0	0	0
hsa-miR-4273	0	0	0	0	0	0	0	0	0	0	0	0	0	0
hsa-miR-4276	0	0	0	0	0	0	0	0	0	0	0	0	0	0
hsa-miR-4275	0	0	0	0	0	0	0	0	0	0	0	0	0	0
hsa-miR-4274	0	0	0	0	0	0	0	0	0	0	0	0	0	0
hsa-miR-4281	0	0	0	0	0	0	0	0	0	0	0	0	0	0
hsa-miR-4277	0	0	0	0	0	0	0	0	0	0	0	0	0	0
hsa-miR-4279	0	0	0	0	0	0	0	0	0	0	0	0	0	0
hsa-miR-4278	0	0	0	0	0	0	0	0	0	0	0	0	0	0
hsa-miR-4280	0	0	0	0	0	0	0	0	0	0	0	0	0	0
hsa-miR-4282	0	0	0	0	0	0	0	0	0	0	0	0	0	0
hsa-miR-4285	0	0	0	0	0	0	0	0	0	0	0	0	0	0
hsa-miR-4283	0	0	0	0	0	0	0	0	0	0	0	0	0	0
hsa-miR-4284	0	0	0	0	0	0	0	0	0	0	0	0	0	0
hsa-miR-4287	0	0	0	0	0	0	0	0	0	0	0	0	0	0
hsa-miR-4288	0	0	0	0	0	0	0	0	0	0	0	0	0	0
hsa-miR-4292	0	0	0	0	0	0	0	0	0	0	0	0	0	0
hsa-miR-4289	0	0	0	0	0	0	0	0	0	0	0	0	0	0
hsa-miR-4290	0	0	0	0	0	0	0	0	0	0	0	0	0	0
hsa-miR-4291	0	0	0	0	0	0	0	0	0	0	0	0	0	0
hsa-miR-4329	0	0	0	0	0	0	0	0	0	0	0	0	0	0
hsa-miR-4330	0	0	0	0	0	0	0	0	0	0	0	0	0	0
hsa-miR-500b-5p	0	0	0	0	0	0	0	0	0	0	0	0	0	0
hsa-miR-500b-3p	0	0	0	0	0	0	0	0	0	0	0	0	0	0
hsa-miR-4328	0	0	0	0	0	0	0	0	0	0	0	0	0	0
hsa-miR-3606-5p	0	0	0	0	0	0	0	0	0	0	0	0	0	0
hsa-miR-3606-3p	0	0	0	0	0	0	0	0	0	0	0	0	0	0
hsa-miR-3607-5p	0	0	0	0	0	0	0	0	0	0	0	0	0	0
hsa-miR-3610	0	0	0	0	0	0	0	0	0	0	0	0	0	0
hsa-miR-3611	0	0.756935	0	0	0	0	0	0	0	0	0	0	0	0
hsa-miR-3612	0	0	0	0	0	0	0	0	0	0	0	0	0	0
hsa-miR-3614-3p	0	0	0	0	0	0	0	0	0	0	0	0	0	0
hsa-miR-3616-5p	0	0	0	0	0	0	0	0	0	0	0	0	0	0
hsa-miR-3617-5p	0	0.756935	0	0	0	0	0	0	0	0	0	0	0	0
hsa-miR-3617-3p	0	0.378467	0	0	0	0	0	0	0	0	0	0	0	0
hsa-miR-3618	0	0	0	0	0	0	0	0	0	0	0	0	0	0
hsa-miR-3619-5p	0	1.1354	0	0	0	0	0	0	0	0	0	0	19.9124	0
hsa-miR-3619-3p	0	0	0	0	0	0	0	0	0	0	0	0	0	0
hsa-miR-23c	0	0	0	0	0	0.333822	0.273943	0	0	0.3961	1.26145	2.76291	0.751413	0.963445
hsa-miR-3620-3p	0	0	0	0	14.6167	0	0	0	0	0	0	0	0	0
hsa-miR-3621	0	0	0	0	0	0	0	0	0	0	0	0	0	0
hsa-miR-3622a-5p	0	0.378467	0	10.1755	0	0	0	4.53097	0.896925	0	0.420484	0	0	3.85378
hsa-miR-3622a-3p	0	0.378467	0	0	0	0	0	0	0	0	0	0	0	0
hsa-miR-3622b-5p	0	0	0	0	0	0	0	0	0	0	0	0	0	0
hsa-miR-3622b-3p	0	0	0	0	0	0	0	0	0	0	0	0	0	0
hsa-miR-3646	0	0	0	0	0	0	0	0	0	0	0	0	0	0
hsa-miR-3648	0	0	0	0	0	0	0	0	0	0	0	0	0	0
hsa-miR-3649	0	0	0	0	0	0	0	0	0	0	0	0	0	0
hsa-miR-3650	0	0	0	0	0	0	0	0	0	0	0	0	0	0
hsa-miR-3651	0	0	0	0	0	0	0	0	0	0	0	0	0	0
hsa-miR-3652	0	0	0	0	0	0	0	0	0	0	0	0	0	0
hsa-miR-3653-5p	0	0	0	0	0	0	0	0	0	0	0	0	0	0
hsa-miR-3653-3p	0	0	0	0	0	0	0	0	0	0	0	0	0	0
hsa-miR-3654	0	0	0	0	0	0	0	0	0	0	0	0	0	0
hsa-miR-3655	0	0	0	0	0	0	0	0	0	0	0	0	0	0
hsa-miR-3656	0	0	0	0	0	0	0	0	0	0	0	0	0	0
hsa-miR-3657	0	0.756935	0	0	0	0	0	4.53097	0	0	0	0	0	0
hsa-miR-3658	0	0	0	0	0	0	0	0	0	0	0	0	0	0
hsa-miR-1273e	0	0	0	0	0	0	0	0	0	0	0	0	0	0
hsa-miR-3664-5p	0	0.378467	0	0	0	0	0	0	0	0	0	0	0	0
hsa-miR-3665	0	0	0	0	0	0	0	0	0	0	0	0	0	0
hsa-miR-3666	0	0	0	0	0	0	0	0	0	0	0	0	0	0
hsa-miR-3667-5p	0	0	0	0	0	0	0	0	0	0	0	0	0	0
hsa-miR-3667-3p	0	0	0	0	0	0	0	0	0	0	0	0	0	0
hsa-miR-3668	0	0	0	0	0	0	0	0	0	0	0	0	0	0
hsa-miR-3670	0	0	0	0	0	0	0	0	0	0	0	0	0	0
hsa-miR-3671	0	0	0	0	0	0	0	0	0	0	0	0	0	0
hsa-miR-3672	0	0	0	0	0	0	0	0	0	0	0	0	0	0
hsa-miR-3674	0	0	0	0	0	0	0	0	0	0	0	0	0	0
hsa-miR-3675-5p	0	0	0	0	0	0	0	0	0	0	0	0	0	0
hsa-miR-3675-3p	0	0	0	0	0	0	0	0	0	0	0	0	0	0
hsa-miR-3678-5p	0	0	0	0	0	0	0	0	0	0	0	0	0	0
hsa-miR-3678-3p	0	0	0	0	0	0	0	0	0	0	0	0	0	0
hsa-miR-3680-5p	0	0	0	0	0	0	0	0	0	0	0	0	0	0
hsa-miR-3680-3p	0	0	0	0	0	0	0	0	0	0	0	0	0	0
hsa-miR-3681-5p	0	0.378467	0	0	0	0	0	0	0	0	0	0	0	0
hsa-miR-3681-3p	0	0	0	0	0	0	0	0	0	0	0	0	0	0
hsa-miR-3682-5p	0	0	0	0	0	0	0	0	0	0	0	0	0	0
hsa-miR-3682-3p	0	0.756935	0	0	0	0	0	0	0	20.5972	0	0	0	0
hsa-miR-3683	0	0	0	0	0	0	0	0	0	0	0	0	0	0
hsa-miR-3686	0	0	0	0	0	0	0	0	0	0	0	0	0	0
hsa-miR-3688-5p	0	0	0	0	0	0	0	0	0	0	0	0	0	0
hsa-miR-3689a-5p	0	0	0.163529	0	0	0	0	0	0	0	0	0	0	0
hsa-miR-3689a-3p	0	0	0	0	0	0	0	0	0	0	0	0	0	0
hsa-miR-3692-5p	0	0	0	0	0	0	0	0	0	0	0	0	0	0
hsa-miR-3692-3p	0	0.378467	0	0	0	0	0	0	0	0	0	0	0	0
hsa-miR-3713	0	0	0	0	0	0	0	0	0	0	0	0	0	0
hsa-miR-3714	0	0	0	0	0	0	0	0	0	0	0	0	0	0
hsa-miR-3689b-5p	0	0	0.163529	0	0	0	0	0	0	0	0	0	0	0
hsa-miR-3689b-3p	0	0	0	0	0	0	0	0	0	0	0	0	0	0
hsa-miR-3911	0	1.51387	0	0	10.1874	0	0	0	0	0	0	0	0	0
hsa-miR-3912-5p	0	0	0	0	0	0	0	0	0	0	0	0	0	0
hsa-miR-3913-3p	0	0	0	0	0	0	0	0	0	0	0	0	0	0
hsa-miR-3914	0	0	0	0	0	0	0	0	0	0	0	0	0	0
hsa-miR-3915	0	0	0	0	0	0	0	0	0	0	0	0	0	0
hsa-miR-3916	0	0	0	0	0	0	0	0	0	0	0	0	0	0
hsa-miR-3917	0	0	0	0	0	0	0	0	0	0	0	0	0	0
hsa-miR-3918	0	0	0	0	0	0	0	0	0	0	0	0	0	0
hsa-miR-3150b-5p	0	0	0	0	0	0	0	0	0	0	0	0	0	0
hsa-miR-3150b-3p	0	0	0	0	0	0	0	0	0	0	0	0	0	0
hsa-miR-3920	0	0	0	0	0	0	0	0	0	0	0	0	0	0
hsa-miR-3921	0	0	0	0	0	0	0	0	0	0	0	0	0	0
hsa-miR-3922-3p	0	0	0	0	0	0	0	0	0	0	0	0	0	0
hsa-miR-3923	0	0.756935	0	0	0	0	0	0	0	0	0	0	0	0
hsa-miR-3924	0	0	0	0	0	0	0	0	0	0	0	0	0	0
hsa-miR-3925-5p	0	0	0	0	0	0	0	0	0	0	0	0	0	0
hsa-miR-3925-3p	0	0	0	0	0	0	0	0	0	0	0	0	0	0
hsa-miR-3926	0	0	0	0	0	0	0	0	0	0	0	0	0	0
hsa-miR-3927-5p	0	0	0	0	0	0	0	0	0	0	0	0	0	0
hsa-miR-3927-3p	0	0	0	0	0	0	0	0	0	0	0	0	0	0
hsa-miR-3928-5p	0	0	0	0	0	0	0	0	0	0	0	0	0	0
hsa-miR-3929	0	0	0	0	0	0	0	0	0	0	0	0	0	0
hsa-miR-3934-3p	0	0	0	0	0	0	0	0	0	0	0	0	0	0
hsa-miR-3935	0	0	0	0	0	0	0	0	0	0	0	0	0	0
hsa-miR-3936	0	0	0	0	0	0	0	0	0	0	0	0	0	0
hsa-miR-3937	0	0	0	0	0	0	0	0	0	0	0	0	0	0
hsa-miR-3942-5p	0	0.756935	0	0	0	0	0	0	0	0	0	0	0	0
hsa-miR-3945	0	0	0	0	0	0	0	0	0	0	0	0	0	0
hsa-miR-374c-3p	0	0	0	0	0	0	0	0	0	0	0	0	0	0
hsa-miR-642b-5p	0	0	0	0	0	0	0	0	0	0	0	0	0	0
hsa-miR-642b-3p	0	0	0	0	0	0	0	0	0	0	0	0	0	0
hsa-miR-550b-2-5p	0	0	0	0	0	0	0	0	0	0	0	0	0	0
hsa-miR-550b-3p	0	0	0	0	0	0	0	0	0	0	0	0	0	0
hsa-miR-4417	0	0	0	0	0	0	2.46549	0	0	0	0	0	0	0
hsa-miR-4418	0	0	0	0	0	0	0	0	0	0	0	0	0	0
hsa-miR-4419a	0	0	0	0	0	0	0	0	0	0	0	0	0	0
hsa-miR-378f	0	0	0	0	0	0	0	0	0	0	0	0	0	0
hsa-miR-4420	0	0	0	0	0	0	0	0	0	0	0	0	0	0
hsa-miR-4422	0	0.378467	0	0	0	0	0	0	0	0	0	0	0	0
hsa-miR-4423-5p	0	0	0	0	0	0	0	0	0	0	0	0	0	0
hsa-miR-378g	0	0.378467	0	0	0.442929	0	0	0	0	0	0	0	0	0
hsa-miR-4424	0	0.378467	0	0	0	0	0	0	0	0	0	0	0	0
hsa-miR-4425	0	0	0	0	0	0	0	0	0	0	0	0	0	0
hsa-miR-4426	0	0	0	0	0	0	0	0	0	0	0	0	0	0
hsa-miR-4427	0	0	0	0	0	0	0	0	0	0	0	0	0	0
hsa-miR-4428	0	0.756935	0	0	0	0	0	0	0	0	0	0	0	0
hsa-miR-4429	0	0	0	0	0	0	0	0	0	0	0	0	0	0
hsa-miR-4430	0	0	0	0	0	0	0	0	0	0	0	0	0	0
hsa-miR-548ad-3p	0	0	0	0	0	0	0	0	0	0	0	0	0	0
hsa-miR-4431	0	0	0	0	0	0	0	0	0	0	0	0	0	0
hsa-miR-4432	0	0	0	0	0	0	0	0	0	0	0	0	0	0
hsa-miR-4433a-5p	0	0	0	0	0	0	0.547887	0	0	0	0	0	0	0
hsa-miR-4433a-3p	0	0	0	0	0	0	0	0	0	0	0	0	0	0
hsa-miR-4434	0	0	0	0	0	0	0	0	0	0	0	0	0	0
hsa-miR-4435	0	1.1354	0	0	0	0	0	0	0	0	0.420484	0	0	33.3994
hsa-miR-4436a	0	0	0	0	0	0	0	0	0	0	0	0	0	0
hsa-miR-4437	0	0	0	0	0	0	0	0	0	0	0	0	0	0
hsa-miR-548ae-3p	0	0	0	0	0	0	0	0	0	0	0	0	0	0
hsa-miR-4438	0	0	0	0	0	0	0	0	0	0	0	0	0	0
hsa-miR-4439	0	0	0	0	0	0	0	0	0	0	0	0	0	0
hsa-miR-4441	0	0	0	0	0	0	0	0	0	0	0	0	0	0
hsa-miR-4442	0	0	0	0	0	0	0	0	0	0	0	0	0	0
hsa-miR-4444	0	0	0	0	0	0	0	0	0	0	0	0	0	0
hsa-miR-4445-5p	0	0	0	0	0	0	0	0	0	0	0	0	0	0
hsa-miR-4445-3p	0	0	0	0	0	0	0	0	0	0	0	0	0	0
hsa-miR-4446-5p	0	0	0	0	0	0	0	0	0	0	0	0	0	0
hsa-miR-4447	0	0	0	0	0	0	0	0	0	0	0	0	0	0
hsa-miR-4448	0	0.756935	0	0	0	0	0	0	0	0	0	0	0	0
hsa-miR-4449	0	0	0	0	0	0	0	0	0	0	0	0	0	0
hsa-miR-548ag	0	0	0	0	0	0	0	0	0	0	0	0	0	0
hsa-miR-4450	0	0	0	0	0	0	0	0	0	0	0	0	0	0
hsa-miR-548ah-5p	0	0	0	0	0	0	0	0	0	0	0	0	0	0
hsa-miR-4451	0	0	0	0	0	0	0	0	0	0	0	0	0	0
hsa-miR-4452	0	0	0	0	0	0	0	0	0	0	0	0	0	0
hsa-miR-4453	0	0	0	0	0	0	0	0	0	0	0	0	0	0
hsa-miR-4455	0	0.378467	0	0	0	0.333822	0	0	0	0	0.420484	0	0	0
hsa-miR-4456	0	0	0	0	0	0	0	0	0	0	0	0	0	0
hsa-miR-4458	0	0	0	0	0	0	0	0	0	0	0	0	0	0
hsa-miR-4459	0	0	0	0	0	0	0	0	0	0	0	0	0	0
hsa-miR-4461	0	0	0	0	0	0	0	0	0	0	0	0	0	0
hsa-miR-378h	0	0	0	0	0	0	0	0	0	0	0	0	0	0
hsa-miR-3135b	0	0	0	0	0	0	0	0	0	0	0	0	0	0
hsa-miR-4462	0	0	0	0	0	0	0	0	0	0	0	0	0	0
hsa-miR-4463	0	0	0	0	0	0	0	0	0	0	0	0	5.6356	0
hsa-miR-4464	0	0	0	0	0	0	0	0	0	0	0	0	0	0
hsa-miR-548ai	0	0.189234	0	0	0	0	0	0	0	0	0	0	0	0
hsa-miR-548aj-3p	0	0	0	0	0	0	0	0	0	0	0	0	0	0
hsa-miR-548aj-5p	0	0	0	0	0	0	0	0	0	0	0	0	0	0
hsa-miR-4465	0	0	0	0	0	0	0	0	0	0	0	0	0	0
hsa-miR-4466	0	0	0	0	0	2.33675	4.38309	3.11504	9.41771	43.5709	0	0	18.0339	3.53263
hsa-miR-4468	0	0	0	0	0	0	0	0	0	0	0	0	0	0
hsa-miR-4469	0	0	0	0	0	0	0	0	0	0	0	0	0	0
hsa-miR-4471	0	0	0	0	0	0	0	0	0	0	0	0	0	0
hsa-miR-4472	0	0	0	0	0	0	0	0	0	0	0	0	0	0
hsa-miR-4474-5p	0	0	0	0	0	0	0	0	0	0	0	0	0	0
hsa-miR-4474-3p	0	1.89234	0	0	0	0	0	0	0	0	0	0	0	0
hsa-miR-4475	0	0	0	0	10.1874	0	0	0	0	0	0	0	0	0
hsa-miR-4476	0	0	0	0	0	0	0	0	0	0	0	0	0	0
hsa-miR-4477a	0	0	0	0	0	0	0	0	0	0	0	0	0	0
hsa-miR-4477b	0	0	0	0	0	0	0	0	0	0	0	0	0	0
hsa-miR-4478	0	0	0	0	0	0	0	0	0	0	0	0	0	0
hsa-miR-3689c	0	0	0	0	0	0	0	0	0	0	0	0	0	0
hsa-miR-3689d	0	0	0	0	0	0	0	0	0	0	0	0	0	0
hsa-miR-3689e	0	0	0.163529	0	0	0	0	0	0	0	0	0	0	0
hsa-miR-3689f	0	0.378467	0	0	0	0	0	0	0	0	0	0	0	0
hsa-miR-548ak	0	0	0	0	0	0	0	0	0	0	0	0	0	0
hsa-miR-4480	0	0	0	0	0	0	0	0	0	0	0	0	0	0
hsa-miR-4481	0	0	0	0	0	0	0	0	0	0	0	0	0	0
hsa-miR-4482-5p	0	0	0	0	0	0	0	0	0	0	0	0	0	0
hsa-miR-4482-3p	0	0	0	0	0	0	0	0	0	0	0	0	0	0
hsa-miR-4483	0	0	0	0	0	0	0	0	0	0	0	0	0	0
hsa-miR-4485-5p	0	0	0	0	0	0	0	0	0	0	0	0	0	0
hsa-miR-4486	0	0	0	0	0	0	0	0	0	0	0	0	0	0
hsa-miR-4487	0	0	0	0	0	0	0	0	0	0	0	0	0	0
hsa-miR-4488	0	0	0	0	0.442929	0	0	0	0	19.805	0	0	12.3983	0
hsa-miR-4489	0	0	0	0	0	0	0	0	0	0	0	0	0	0
hsa-miR-548al	0	0	0	0	0	0	0	0	0	0	0	0	0	0
hsa-miR-4490	0	0	0	0	0	0	0	0	0	0	0	0	0	0
hsa-miR-4491	0	0	0	0	0	0	0	0	0	0	0	0	0	0
hsa-miR-4493	0	0	0	0	0	0	0	0	0	0	0	0	0	0
hsa-miR-4494	0	0	0	0	0	0	0	0	0	0	0	0	0	0
hsa-miR-4495	0	0	0	0	0	0	0	0	0	0	0	0	0	0
hsa-miR-4496	0	0	0	0	0	0	0	0	0	0	0	0	0	0
hsa-miR-4497	0	0	0	0	0	0	0	0	0	0	0	0	0	0
hsa-miR-4498	0	0	0	0	0	0	0	0	0	0	0	0	0	0
hsa-miR-4419b	0	0	0	0	0	0	0	0	0	0	0	0	0	0
hsa-miR-4499	0	0	0	0	0	0	0	0	0	0	0	0	0	0
hsa-miR-4500	0	0	0	0	0	0	0	0	0	0	0	0	0	0
hsa-miR-4502	0	0.756935	0	0	0	0	0	0	0	0	0	0	0	0
hsa-miR-4503	0	0	0	0	0	0	0	0	0	0	0	0	0	0
hsa-miR-4505	0	0	0	0	0	0	0	0	0	0	0	0	0	0
hsa-miR-4506	0	0	0	0	0	0	0	0	0	0	0	0	0	0
hsa-miR-2392	0	0	0	0	0	0	0	0	0	0	0	0	0	0
hsa-miR-4507	0	0	0	0	0	0	0	0	0	0	0	0	0	0
hsa-miR-4508	0	0	0	0	0	0	0	0	0	0	0	0	0	0
hsa-miR-4509	0	0	0	0	0	0	0	0	0	0	0	0	0	0
hsa-miR-4510	0	0	0	0	0	0	0	0	0	0	0	0	0	0
hsa-miR-4513	0	0	0	0	0	0	0	0	0	0	0	0	0	0
hsa-miR-4514	0	0	0	0	0	0	0	0	0	0	0	0	0	0
hsa-miR-4516	0	0	0	0	0	0	0	0	0	0	0	0	0	0
hsa-miR-4518	0	0	0	0	0	0	0	0	0	0	0	0	0	0
hsa-miR-4519	0	0	0	0	0	0	0	0	0	0	0	0	0	0
hsa-miR-4520-5p	0	0	0	0	0	0	0	0	0	0	0	0	0	0
hsa-miR-4520-3p	0	0	0	0	0	0	0	0	0	0	0	0	0	0
hsa-miR-4522	0	0	0	0	0	0	0	0	0	0	0	0	0	0
hsa-miR-4524a-5p	0	0	0	0	0	0	0	0	0	0	0	0	0	0
hsa-miR-4524a-3p	0	0	0	0	0	0	0	0	0	0	0	0	0	0
hsa-miR-4525	0	0	0	0	0	0	0	0	0	0	0	0	0	0
hsa-miR-4526	0	0	0	0	0	0	0	0	0	0	0	0	0	0
hsa-miR-4527	0	0	0	0	0	0	0	0	0	0	0	0	0	0
hsa-miR-4528	0	0	0	0	0	0	0	0	0	0	0	0	0	0
hsa-miR-4529-5p	0	0	0	0	0	0	0	0	0	0	0	0	0	0
hsa-miR-4529-3p	0	0	0	0	0	0	0	0	0	0	0	0	0	0
hsa-miR-4530	0	0	0	0	0	0	0	0	0	0	0	0	0	0
hsa-miR-4531	0	0	0	0	0	0	0	0	0	0	0	0	0	0
hsa-miR-4533	0	0	0	0	0	0	0	0	0	0	0	0	0	0
hsa-miR-4534	0	0	0	0	0	0	0	0	0	0	0	0	0	0
hsa-miR-378i	0	0	0	0	0	0	0.273943	0	0	0	0	0	0	0
hsa-miR-4535	0	0	0	0	0	0	0	0	0	0	0	0	0	0
hsa-miR-548am-3p	0	0	0	0	0	0	0	0	0	0	0	0	0	0
hsa-miR-1587	0	0	0	0	0	0	0	0	0	0	0	0	0	0
hsa-miR-4536-5p	0	0	0	0	0	0	0	0	0	0	0	0	0	0
hsa-miR-4536-3p	0	0	0	0	0	0	0	0	0	0	0	0	0	0
hsa-miR-4537	0	0	0	0	0	0	0	0	0	0	0	0	0	0
hsa-miR-4538	0	0	0	0	0	0	0	0	0	0	0	0	0	0
hsa-miR-4539	0	0	0	0	0	0	0	0	0	0	0	0	0	0
hsa-miR-4540	0	0	0	0	0	0	0	0	0	0	0	0	0	0
hsa-miR-3960	0	0	0	0	0	0	0	0	0	0	0	0	0	0
hsa-miR-3972	0	0	0	0	0	0	0	0	0	0	0	0	0	0
hsa-miR-3973	0	0	0	0	0	0	0	0	0	0	0	0	0	0
hsa-miR-3974	0	0	0	0	0	0	0	0	0	0	0	0	0	0
hsa-miR-3975	0	0	0	0	0	0	0	0	0	0	0	0	0	0
hsa-miR-3976	0	0	0	0	0	0	0	0	0	0	0	0	0	0
hsa-miR-3977	0	0	0	0	0	0	0	0	0	0	0	0	0	0
hsa-miR-3978	0	0	0	0	0	0	0	0	0	0	0	0	0	0
hsa-miR-4632-5p	0	0	0	0	0	0	0	0	0	0	0	0	0	0
hsa-miR-4632-3p	0	0	0	0	0	0	0	0	0	0	0	0	0	0
hsa-miR-4633-5p	0	0	0	0	0	0	0	0	0	0	0	0	0	0
hsa-miR-4633-3p	0	0	0	0	0	0	0	0	0	0	0	0	0	0
hsa-miR-4634	0	0	0	0	0	0	0	0	0	0	0	0	0	0
hsa-miR-4635	0	0	0	0	0	0	0	0	0	0	0	0	0	0
hsa-miR-4636	0	0	0	0	0	0	0	0	0	0	0	0	0	0
hsa-miR-4638-5p	0	0	0	0	0	0	0	0	0	0	0	0	0	0
hsa-miR-4638-3p	0	0.378467	0	0	0	0	0	0	0	0	0	0	0	0
hsa-miR-4639-5p	0	0.756935	0	0	0	0	0	0	0	0	0	0	0	0
hsa-miR-4639-3p	0	0	0	0	0	0	0	0	0	0	0	0	0	0
hsa-miR-4640-5p	0	0	0	0	0	0	0	0	0	0	0	0	0	0
hsa-miR-4640-3p	0	0	0	0	0	0	0	0	0	0	0	0	0	0
hsa-miR-4641	0	0	0	0	0	0	0	0	0	0	0	0	0	0
hsa-miR-4642	0	0	0	0	0	0	0	0	0	0	0	0	0	0
hsa-miR-4643	0	0	0	0	0	0	0	0	0	0	0	0	0	0
hsa-miR-4644	0	0.378467	0	0	0	0	0	0	0	0	0	0	0	0
hsa-miR-4645-5p	0	0	0	0	0	0	0	0	0	0	0	0	0	0
hsa-miR-4645-3p	0	0.378467	0	0	0	0	0	0	0	0	0	0	0	0
hsa-miR-4646-5p	0	0	0	0	0	0	0	0	0	0	0	0	0	0
hsa-miR-4646-3p	0	0	0	0	0	0	0	0	0	0	0	0	0	0
hsa-miR-4647	0	0	0	0	0	0	0	0	0	0	0	0	0	0
hsa-miR-4648	0	0	0	0	0	0	0	0	0	0	0	0	0	0
hsa-miR-4649-5p	0	0	0	0	0	0	0	0	0	0	0	0	0	0
hsa-miR-4649-3p	0	0	0	0	0	0	0	0	0	0	0	0	0	0
hsa-miR-4650-5p	0	0	0	0	0	0	0	0	0	0	0	0	0	0
hsa-miR-4650-3p	0	0	0	0	0	0	0	0	0	0	0	0	0	0
hsa-miR-4651	0	0	0	0	0	0	0	0	0	0	0	0	0	0
hsa-miR-4653-5p	0	0	0	0	0	0	0	0	0	0	0	0	0	0
hsa-miR-4653-3p	0	0	0	0	0	0	0	0	0	0	0	0	0	0
hsa-miR-4654	0	0	0	0	0	0	0	0	0	0	0	0	0	0
hsa-miR-4655-3p	0	0.378467	0	0	0	0	0	3.39823	13.9023	0	0	0	0	0
hsa-miR-4656	0	0	0	0	0	0	0	11.6106	0	0	0	0	0	0
hsa-miR-4657	0	0	0	0	0	0	0	0	0	0	0	0	0	0
hsa-miR-4658	0	0	0	0	0	0	0	0	0	0	0	0	0	0
hsa-miR-4659a-5p	0	0.378467	0	0	0	0	0	0	0	0	0	0	0	0
hsa-miR-4662a-3p	0	0	0	0	0	0	0	0	0	0	0	0	0	0
hsa-miR-4659b-5p	0	0	0	0	0	0	0	0	0	0	0	0	0	0
hsa-miR-4659b-3p	0	0	0	0	0	0	0	0	0	0	0	0	0	0
hsa-miR-4663	0	0	0	0	0	0	0	0	0	0	0	0	0	0
hsa-miR-4662b	0	0	0	0	0	0	0	0	0	0	0	0	0	0
hsa-miR-4664-5p	0	0.378467	0	0	0	0	0	0	0	0	0	0	0	0
hsa-miR-4665-3p	0	0	0	0	0	0	0	0	0	0	0	0	0	0
hsa-miR-4666a-3p	0	0	0	0	0	0	0	0	0	0	0	0	0	0
hsa-miR-4667-5p	0	0	0	0	0	0	0	0	0	0	0	0	0	0
hsa-miR-4667-3p	0	0	0	0	0	0	0	0	0	0	0	0	0	0
hsa-miR-4668-5p	0	0	0	0	0	0	0	0	0	0	0	0	0	0
hsa-miR-4668-3p	0	0	0	0	0	0	0	0	0	0	0	0	0	0
hsa-miR-4669	0	0	0	0	0	0	0	0	0	0	0	0	0	0
hsa-miR-4670-5p	0	0	0	0	0	0	0	9.06194	0	0	0	0	0	0
hsa-miR-4670-3p	0	0	0	0	0	0	0	0	0	0	0	0	0	0
hsa-miR-4671-5p	0	0	0	0	0	0	0	0	0	0	0	0	0	0
hsa-miR-4672	0	0.756935	0	0	0	0	0	0	0	0	0	0	0	0
hsa-miR-4673	0	0	0	0	0	0	0	0	0	0	0	0	0	0
hsa-miR-4674	0	0	0	0	0	0	0	0	0	0	0	0	0	0
hsa-miR-4675	0	0	0	0	0	0	0	0	0	0	0	0	0	0
hsa-miR-4678	0	0	0	0	0	0	0	0	0	0	0	0	0	0
hsa-miR-4679	0	0	0	0	0	0	0	0	0	0	0	0	0	0
hsa-miR-4680-5p	0	0	0	0	0	0	0	0	0	0	0	0	0	0
hsa-miR-4680-3p	0	0	0	0	0	0	0	0	0	0	0	0	0	0
hsa-miR-4681	0	0	0	0	0	0	0	0	0	0	0	0	0	0
hsa-miR-4684-5p	0	0	0	0	0	0	0	0	0	0	0	0	0	0
hsa-miR-4684-3p	0	1.1354	0	0	0	0	0	0	0	0	0	0	0	0
hsa-miR-4685-5p	0	0	0	0	0	0	0	0	0	0	0	0	0	0
hsa-miR-4685-3p	0	0	0	0	0	0	0	0	0	0	0	0	0	0
hsa-miR-4686	0	0	0	0	0	0	0	0	0	0	0	0	0	0
hsa-miR-4687-5p	0	0.378467	0	0	0	0	0	0	0	0	0	0	0	0
hsa-miR-1343-5p	0	0	0	0	0	0	0	0	0	0	0	0	0	0
hsa-miR-4688	0	0	0	0	0	0	0	0	0	0	0	0	0	0
hsa-miR-4689	0	0	0	0	0	1.00147	0	0	0	3.5649	0	0	0	0
hsa-miR-4690-5p	0	0	0	0	0	0	0	0	0	0	0	0	0	0
hsa-miR-4690-3p	0	0	0	0	0	0	0	0	0	0	0	0	0	0
hsa-miR-4691-5p	0	0	0	0	0	0	0	0	0	0	0	0	0	0
hsa-miR-4692	0	0	0	0	0	0	0	0	0	0	0	0	0	0
hsa-miR-4693-5p	0	0	0	0	0	0	0	0	0	0	0	0	0	0
hsa-miR-4693-3p	0	0	0	0	0	0	0	0	0	0	0	0	0	0
hsa-miR-4694-5p	0	0	0	0	0	0	0	0	0	0	0	0	0	0
hsa-miR-4694-3p	0	0	0	0	0	0	0	0	0	0	0	0	0	0
hsa-miR-4695-5p	0	0	0	0	0	0	0	0	0	0	0	0	0	0
hsa-miR-4695-3p	0	0	0	0	0	0	0	0	0	0	0	0	0	0
hsa-miR-4696	0	0	0	0	0	0	0	0	0	0	0	0	0	0
hsa-miR-4697-5p	0	0	0	0	0	0	0	0	0	0	0	0	0	0
hsa-miR-4697-3p	0	0	0	0	0	0	0	0	0	0	0	0	0	0
hsa-miR-4698	0	0	0	0	0	0	0	0	0	0	0	0	0	0
hsa-miR-4699-5p	0	0.378467	0	0	0	0	0	0	0	0	0	0	0	0
hsa-miR-4700-5p	0	0	0	0	0	0	0	0	0	0	0	0	0	0
hsa-miR-4700-3p	0	0	0	0	0	0	0	0	0	0	0	0	0	0
hsa-miR-4701-5p	0	0	0	0	0	0	0	0	0	0	0	0	0	0
hsa-miR-4701-3p	0	0	0	0	0	0	0	0	0	0	0	0	0	0
hsa-miR-4703-5p	0	0	0	0	0	0	0	0	0	0	0	0	0	0
hsa-miR-4703-3p	0	0	0	0	0	0	0	0	0	0	0	0	0	0
hsa-miR-4704-5p	0	0	0	0	0	0	0	0	0	0	0	0	0	0
hsa-miR-4704-3p	0	0	0	0	0	0	0	0	0	0	0	0	0	0
hsa-miR-4705	0	0.756935	0	0	0	0	0	0	0	0	0	0	0	0
hsa-miR-4707-5p	0	0	0	0	0	0	0	0	0	0	0	0	0	0
hsa-miR-4707-3p	0	0	0	0	0	0	0	0	0	0	0	0	0	0
hsa-miR-4708-5p	0	0	0	0	0	0	0	0	0	0	0	0	0	0
hsa-miR-4708-3p	0	0.378467	0	0	0	0	0	0	0	0	0	0	0	0
hsa-miR-4709-5p	0	0	0	0	0	0	0	0	0	0	0	0	0	0
hsa-miR-4709-3p	0	0	0	0	0	0	0	0	0	0	0	0	0	0
hsa-miR-203b-5p	0	0	0	0	0	0	0	0	0	0	0	0	0	0
hsa-miR-4710	0	0.378467	0	0	0	0	1.09577	0	0	0	0	0	0	0
hsa-miR-4711-5p	0	0	0	0	0	0	0	0	0	0	0	0	0	0
hsa-miR-4711-3p	0	0	0	0	0	0	0	0	0	0	0	0	0	0
hsa-miR-4712-5p	0	0	0	0	0	0	0	0	0	0	0	0	0	0
hsa-miR-4712-3p	0	0	0	0	0	0	0	0	0	0	0	0	0	0
hsa-miR-4715-5p	0	0	0	0	0	0	0	0	0	0	0	0	0	0
hsa-miR-4715-3p	0	0	0	0	0	0	0	0	0	0	0	0	0	0
hsa-miR-4716-5p	0	0	0	0	0	0	0	0	0	0	0	0	0	0
hsa-miR-4716-3p	0	0	0	0	0	0	0	0	0	0	0	0	0	0
hsa-miR-3529-3p	0	0	0	0	0	0	0	0	0	0	0	0	0	0
hsa-miR-4717-5p	0	0	0	0	0	0	0	0	0	0	0	0	0	0
hsa-miR-4718	0	0	0	0	0	0	0	0	0	0	0	0	0	0
hsa-miR-4719	0	0	0	0	0	0	0	0	0	0	0	0	0	0
hsa-miR-4720-5p	0	0	0	0	0	0	0	0	0	0	0	0	0	0
hsa-miR-4720-3p	0	0	0	0	0	0	0	0	0	0	0	0	0	0
hsa-miR-4721	0	0	0	0	0	0	0	4.81416	0	0	0	0	0	0
hsa-miR-4722-5p	0	0	0	0	0	0	0	0	0	0	0	0	0	0
hsa-miR-4722-3p	0	0	0	0	0	0	0	0	0	0	0	0	0	0
hsa-miR-4520-2-3p	0	0	0	0	0	0	0	0	0	0	0	0	0	0
hsa-miR-4723-5p	0	0	0	0	0	0	0	1.69911	20.6293	0	0	0	0	0
hsa-miR-4723-3p	0	0	0	0	0	0	0	0	0	0	0	0	0	0
hsa-miR-451b	0	0	0	0	0	0	0	0	0	0	0	0	0	0
hsa-miR-4724-5p	0	0	0	0	0	0	0	0	0	0	0	0	0	0
hsa-miR-4724-3p	0	0	0	0	0	0	0	0	0	0	0	0	0	0
hsa-miR-4725-5p	0	0.756935	0	0	0	0	0	0.283186	0	0	0	0	0	0
hsa-miR-4726-5p	0	0	0	0	0	0	0	0	0	0	0	0	0	0
hsa-miR-4726-3p	0	0	0	0	0	0	0	0	0	0	0	0	0	0
hsa-miR-4727-5p	0	0	0	0	0	0	0	0	0	0	0	0	0	0
hsa-miR-4727-3p	0	0	0	0	0	0	0	0	0	0	0	0	0	0
hsa-miR-4728-5p	0	0	0	0	0	0	0	0	0	0	0	0	0	0
hsa-miR-4728-3p	0	0	0	0	0	0	0	0	0	0	0	0	0	0
hsa-miR-4730	0	0	0	0	0	0	0	0	0	0	0	0	0	0
hsa-miR-4732-5p	0	0	0	0	0	0	0	0	0	0	0	0	0	0
hsa-miR-4732-3p	0	0	0	0	0	0	0	0	0	0	0	0	0	0
hsa-miR-4733-5p	0	0	0	0	0	0	0	0	0	0	0	0	0	0
hsa-miR-4733-3p	0	0	0	0	0	0	0	0	0	0	0	0	0	0
hsa-miR-4734	0	0	0	0	0	0	0	0	0	0	0	0	0	0
hsa-miR-4735-3p	0	0	0	0	0	0	0	0	0	0	0	0	0	0
hsa-miR-4736	0	0	0	0	0	0	0	0	0	0	0	0	0	0
hsa-miR-4737	0	0	0	0	0	0	0	0	0	0	0	0	0	0
hsa-miR-3064-3p	0	0	0	0	0	0	0	0	0	0	0	0	0	0
hsa-miR-4738-5p	0	0	0	0	0	0	0	0	0	0	0	0	0	0
hsa-miR-4738-3p	0	0	0	0	0	0	0	0	0	0	0	0	0	0
hsa-miR-4739	0	0	0	0	0	0	0	0	0	0	0	0	0	0
hsa-miR-4740-5p	0	0	0	0	0	0	0	0	0	0	0	0	0	0
hsa-miR-4740-3p	0	0	0	0	0	0	0	0	0	0	0	0	0	0
hsa-miR-4743-3p	0	0	0	0	0	0	0	0	0	0	0	0	0	0
hsa-miR-4744	0	0	0	0	0	0	0	0	0	0	0	0	0	0
hsa-miR-3591-5p	0	0.756935	0	0	0	0	0	0	0	0	0	0	0	0
hsa-miR-3591-3p	0	0	0	0	0	0	0	0	0	0	0	0	0	0
hsa-miR-4745-3p	0	0	0	0	0	0	0	0	0	0	0	0	0	0
hsa-miR-4746-3p	0	0	0	0	0	0	0	0	0	0	0	0	0	0
hsa-miR-4747-5p	0	0.756935	0	0	0	0	0	20.9557	0	0	0	0	0	0
hsa-miR-4747-3p	0	0	0	0	0	0	0	0	0	0	0	0	0	0
hsa-miR-4748	0	0.378467	0	0	0	0	0	0	0	0	0	0	0	0
hsa-miR-4749-5p	0	0	0	0	0	0	0	0	0	0	0	0	0	0
hsa-miR-4749-3p	0	0	0	0	0	0	0	0	0	0	0	0	0	0
hsa-miR-4750-3p	0	0	0	0	0	0	0	0	0	0	0	0	0	0
hsa-miR-4751	0	0	0	0	0	0	0	0	0	0	0	0	0	0
hsa-miR-4753-5p	0	0	0	16.1882	9.30151	0	0	0	0	0	0	0	0	0
hsa-miR-371b-5p	0	0	0	0	0	0	0	0	0	0	0	0	0	0
hsa-miR-371b-3p	0	0	0	0	0	0	0	0	0	0	0	0	0	0
hsa-miR-4754	0	0.756935	0	0	0	0	0	0	0	0	0	0	0	0
hsa-miR-4755-3p	0	0.378467	12.7552	0	0	0	0	0	0	23.3699	0	0	0	0
hsa-miR-499b-5p	0	0	0	0	0	0	0	0	0	0	0	0	0	0
hsa-miR-499b-3p	0	0	0	0	0	0	0	0	0	0	0	0	0	0
hsa-miR-4756-5p	0	0	0	0	0	0	0	0	0	0	0	0	0	0
hsa-miR-4756-3p	0	0	0	0	0	0	0	0	0	0	0	0	0	0
hsa-miR-4757-5p	0	0	0	0	0	0	0	0	0	0	0	0	0	0
hsa-miR-4757-3p	0	0	0	0	0	0	0	0	0	0	0	0	0	0
hsa-miR-4758-5p	0	0	0	0	0	0	0	0	0	0	0	0	0	0
hsa-miR-4758-3p	0	0	0	0	0	0	0	0	0	0	0	0	0	0
hsa-miR-4759	0	0	0	0	0	0	0	0	0	0	0	0	0	0
hsa-miR-4760-5p	0	0	0	0	0	0	0	0	0	0	0	0	0	0
hsa-miR-4760-3p	0	0	0	0	0	0	0	0	0	0	0	0	0	0
hsa-miR-4762-3p	0	0	0	0	0	0	0	0	0	0	0	0	0	0
hsa-miR-4763-5p	0	0	0	0	0	0	0	0	0	0	0	0	0	0
hsa-miR-4763-3p	0	0	0	0	0	0	0	0	0	0	0	0	0	0
hsa-miR-4764-5p	0	0	0	0	0	0	0	0	0	0	0	0	0	0
hsa-miR-4764-3p	0	0	0	0	0	0	0	0	0	0	0	0	0	0
hsa-miR-4765	0	0.378467	0	0	0	0	0	0	0	0	0	0	0	0
hsa-miR-4768-5p	0	0	0	0	0	0	0	0	0	0	0	0	0	0
hsa-miR-4768-3p	0	0	0	0	0	0	0	0	0	0	0	0	0	0
hsa-miR-4769-5p	0	0	0	0	0	0	0	0	0	0	0	0	0	0
hsa-miR-4769-3p	0	0.378467	0	0	0	0	0	0	0	0	0	0	0	0
hsa-miR-4770	0	0	0	0	0	0	0	0	0	0	0	0	0	0
hsa-miR-4771	0	0	0	0	0	0	0	0	0	0	0	0	0	0
hsa-miR-4772-5p	0	0.378467	0	0	0	0	0	0	0	0	0	0	0	0
hsa-miR-4772-3p	0	0	0	0	0	0	0	0	0	0	0	0	0	0
hsa-miR-4773	0	0	0	0	0	0	0	0	0	0	0	0	0	0
hsa-miR-4774-5p	0	0.756935	0	0	0	0	0	0	0	0	0	0	0	0
hsa-miR-4774-3p	0	0	0	0	0	0	0	0	0	0	0	0	0	0
hsa-miR-4776-5p	0	0	0	0	0	0	0	0	0	0	0	0	0	0
hsa-miR-4776-3p	0	0	0	0	0	0	0	0	0	0	0	0	0	0
hsa-miR-4777-5p	0	0	0	0	0	0	0	0	0	0	0	0	0	0
hsa-miR-4777-3p	0	0	0	0	0	0	0	0	0	0	0	0	0	0
hsa-miR-4778-5p	0	0	0	0	0	0	0	0	0	0	0	0	0	0
hsa-miR-4779	0	0	0	0	0	0	0	0	9.41771	0	0	0	0	0
hsa-miR-4780	0	0	0	0	0	0	0	0	0	0	0	0	0	0
hsa-miR-4436b-5p	0	0	0	0	0	0	0	0	0	0	0	0	0	0
hsa-miR-4436b-3p	0	0	0	0	0	0	0	0	0	0	0	0	0	0
hsa-miR-4781-5p	0	0	0	0	0	0	0	0	0	0	0	0	0	0
hsa-miR-4781-3p	0	0.756935	0	0	0	0	0	0	0	0	0	0	0	0
hsa-miR-4782-5p	0	0	0	0	0	0	0	0	0	0	0	0	0	0
hsa-miR-4782-3p	0	0	0	0	0	0	0	0	0	0	0	0	0	0
hsa-miR-4783-5p	0	0	0	0	0	0	0	0	0	0	0	0	0	0
hsa-miR-4784	0	0	0	0	19.9318	0	0	0	0	0	0	0	0	0
hsa-miR-1245b-5p	0	0	0	0	0	0	0	0	0	0	0	0	0	0
hsa-miR-1245b-3p	0	0	0	0	0	0	0	0	0	0	0	0	0	0
hsa-miR-2467-3p	0	0	0	0	0	0	0	0	0	0	0	0	0	0
hsa-miR-4788	0	0	0	0	0	0	0	0	0	0	0	0	0	0
hsa-miR-4789-5p	0	0	0	0	0	0	0	0	0	0	0	0	0	0
hsa-miR-4789-3p	0	0	0	0	0	0	0	0	0	0	0	0	0	0
[truncated: 591 more rows]
