# Supplementary material for: Single-cell CAS-seq reveals a class of short PIWI-interacting RNAs in human oocytes
Source: Nat Commun. 2019 Jul 29;10:3389. doi: 10.1038/s41467-019-11312-8 (PMC6662892; doi:10.1038/s41467-019-11312-8)
Supplement: Supplementary file 5 — Supplementary Data 2 [file 41467_2019_11312_MOESM5_ESM.xlsx]

## Sheet: data2
Supplementary Data 2. Summary of small RNA sequencing data
SampleName-replicate_ID	Raw reads	High quality reads after removing adapter(17-40nt)	Genome mapped	Percentage of genome mapped reads (%)	Total count of spike-in	Count of spike-in without 2'-O-methylation	Count of spike-in with 2'-O-methylation	Method	RNA input
HEK293_1ug_R1	4539065	3657593	2843203	77.7343				TruSeq	1ug input of total RNA
HEK293_1ug_R2	4324572	3442972	2642236	76.7429				TruSeq	1ug input of total RNA
HEK293_10ng_R1	3501871	2726857	2038380	74.752				10ng-seq	10ng input of total RNA
HEK293_10ng_R2	3734761	2896424	2162066	74.646				10ng-seq	10ng input of total RNA
HEK293_10ng_R3	3867889	3022286	2257697	74.7016				10ng-seq	10ng input of total RNA
HEK293_1ng_R1	6171554	4072233	2888057	70.9207				CAS-seq	1ng input of total RNA
HEK293_1ng_R2	8302008	4924586	3528229	71.6452				CAS-seq	1ng input of total RNA
HEK293_1ng_R3	8141962	4767004	3402573	71.3776				CAS-seq	1ng input of total RNA
HEK293_1ng_BioR1	6619874	3641656	2229842	61.2315				CAS-seq	1ng input of total RNA
HEK293_1ng_BioR2	6687129	4102027	2524618	61.5456				CAS-seq	1ng input of total RNA
A549_1ng_BioR1	6251866	3849085	2378210	61.7864				CAS-seq	1ng input of total RNA
A549_1ng_BioR2	6859129	4191197	2533558	60.4495				CAS-seq	1ng input of total RNA
Hela_1ng_BioR1	5731595	3982196	2661652	66.8388				CAS-seq	1ng input of total RNA
Hela_1ng_BioR2	6620085	4666188	3113825	66.7317				CAS-seq	1ng input of total RNA
human_Oo_R1	7851772	6931494	5630625	81.2325				CAS-seq	single oocyte
human_Oo_R2	7458048	6753709	6112797	90.5102				CAS-seq	single oocyte
human_Oo_R3	7987662	6874721	5610785	81.6147				CAS-seq	single oocyte
human_Oo_R4	12934650	11207947	9808312	87.5121				CAS-seq	single oocyte
human_Oo_R5	11923761	10670256	9295385	87.1149				CAS-seq	single oocyte
human_Oo_R6	12904981	10839478	9175026	84.6445				CAS-seq	single oocyte
human_CumulusCell	8447290	7050112	4838703	68.633				CAS-seq	1ng input of total RNA
monkey_Oo_R1	13775537	10162545	7110049	69.9633				CAS-seq	single oocyte
monkey_Oo_R2	14596130	11051646	7935415	71.803				CAS-seq	single oocyte
monkey_Oo_R3	12456291	10358063	6864006	66.2673				CAS-seq	single oocyte
monkey_Oo_R4	12853493	11025099	7102748	64.4234				CAS-seq	single oocyte
monkey_Oo_R5	14111857	11409101	9142155	80.1304				CAS-seq	single oocyte
monkey_Oo_R6	12163528	9529888	7571229	79.4472				CAS-seq	single oocyte
mouse_Oo_10ng_R1	7079386	5695430	4156434	72.9784				10ng-seq	10ng input of total RNA
mouse_Oo_10ng_R2	5837264	4695067	3417678	72.793				10ng-seq	10ng input of total RNA
mouse_Oo_1ng_R1	10593931	7547989	4659934	61.7374				CAS-seq	1ng input of total RNA
mouse_Oo_1ng_R2	11572241	8078934	4893571	60.572				CAS-seq	1ng input of total RNA
mouse_Oo_1ng_R3	11794421	8568695	5205034	60.7448				CAS-seq	1ng input of total RNA
mouse_Oo_singleOo_R1	11569792	8058565	5658735	70.2201				CAS-seq	single oocyte
mouse_Oo_singleOo_R2	11195173	7902170	5492499	69.5062				CAS-seq	single oocyte
mouse_Oo_singleOo_R3	11889681	8623466	5888351	68.2829				CAS-seq	single oocyte
mouse_Oo_singleOo_R4	14177590	9978606	7094516	71.0973				CAS-seq	single oocyte
mouse_Oo_singleOo_R5	14591471	10276790	7336272	71.3868				CAS-seq	single oocyte
mouse_Oo_singleOo_R6	16580896	11041355	7535695	68.2497				CAS-seq	single oocyte
human_Oo_R1_withSpikeIn	7737119	6427482	5073689	78.9374	11313	6715	4598	CAS-seq	single oocyte
human_Oo_R2_withSpikeIn	13611641	10340288	8820551	85.3028	10838	6949	3889	CAS-seq	single oocyte
human_Oo_R3_withSpikeIn	10534823	9013099	7666891	85.0639	10445	5881	4564	CAS-seq	single oocyte
human_2cell_R1_withSpikeIn	10185245	8313027	6574405	79.0856	24582	13236	11346	CAS-seq	single 2-cell embryo
human_2cell_R2_withSpikeIn	11827808	9759375	8016760	82.1442	11889	6679	5210	CAS-seq	single 2-cell embryo
human_2cell_R3_withSpikeIn	8596982	6731077	5017337	74.5399	12477	8111	4366	CAS-seq	single 2-cell embryo
human_morula_R1_withSpikeIn	17747729	8843757	6042157	68.3212	57062	28176	28886	CAS-seq	single morula embryo
human_morula_R2_withSpikeIn	7516438	5052642	3406072	67.4117	18487	11845	6642	CAS-seq	single morula embryo
human_morula_R3_withSpikeIn	7187339	4818303	2746414	56.9996	20706	12849	7857	CAS-seq	single morula embryo
human_GVoocyte_totalRNA_10oocyte	4289324	3864616	3109878	80.4706				CAS-seq	1ng input of total RNA derived from 10 GV oocytes
human_GVoocyte_totalRNA_5oocyte	6180829	5077866	3731971	73.4949				CAS-seq	1ng input of total RNA derived from 5 GV oocytes
overNight_human_GVoocyte_R1	3671726	3114210	2768272	88.8916				CAS-seq	single GV oocyte
overNight_human_GVoocyte_R2	4112370	3169125	2665759	84.1166				CAS-seq	single GV oocyte
overNight_human_GVoocyte_R3	2906226	2563325	2183818	85.1947				CAS-seq	single GV oocyte
overNight_human_GVoocyte_R4	2941788	2485742	2226265	89.5614				CAS-seq	single GV oocyte
2-4hours_human_GVoocyte_R1	3494366	2739519	2269400	82.8394				CAS-seq	single GV oocyte
2-4hours_human_GVoocyte_R2	3187057	2692801	2390856	88.787				CAS-seq	single GV oocyte
2-4hours_human_GVoocyte_R3	4067080	3290106	2982089	90.6381				CAS-seq	single GV oocyte
2-4hours_human_GVoocyte_R4	3925361	3156675	2821040	89.3675				CAS-seq	single GV oocyte
humanOocyte_IP_input	9818836	7113828	3870293	54.4052	11878	15616	11093	CAS-seq-2E(CAS-seq with modification)	20 μl of oocyte lysis derived from 31 oocytes
humanOocyte_rabbit-IgG-IP_output	13406366	3231086	304730	9.43119	7842	42845	19526	CAS-seq-2E(CAS-seq with modification)	20 μl of oocyte lysis derived from 31 oocytes
humanOocyte_AGO1-IP_output	12863164	3800570	355330	9.34939	7011	37093	15745	CAS-seq-2E(CAS-seq with modification)	20 μl of oocyte lysis derived from 31 oocytes
humanOocyte_AGO2-IP_output	12741542	3254623	525502	16.1463	5524	43218	20836	CAS-seq-2E(CAS-seq with modification)	20 μl of oocyte lysis derived from 31 oocytes
humanOocyte_AGO3-IP_output	12417419	3375691	831530	24.6329	12960	72388	57602	CAS-seq-2E(CAS-seq with modification)	20 μl of oocyte lysis derived from 31 oocytes
humanOocyte_AGO4-IP_output	12841585	2716010	381733	14.0549	3164	27773	6406	CAS-seq-2E(CAS-seq with modification)	20 μl of oocyte lysis derived from 31 oocytes
humanOocyte_HIWI-IP_output	4428886	1120467	136904	12.2185	1500	5282	1872	CAS-seq-2E(CAS-seq with modification)	20 μl of oocyte lysis derived from 31 oocytes
humanOocyte_HIWI3-IP_output	13734239	6151869	3448608	56.0579	4668	37649	15723	CAS-seq-2E(CAS-seq with modification)	20 μl of oocyte lysis derived from 31 oocytes
human_Oocyte_beforeOxidation_R1	6300340	5482666	3235691	59.0167	17084	9393	7691	CAS-seq	1/15 of the RNAs extracted from 10 human oocytes
human_Oocyte_beforeOxidation_R2	8795562	7434466	4576188	61.5537	2054	1480	574	CAS-seq	1/15 of the RNAs extracted from 10 human oocytes
human_Oocyte_beforeOxidation_R3	5480785	4676582	2806028	60.0017	5009	2623	2386	CAS-seq	1/15 of the RNAs extracted from 10 human oocytes
human_Oocyte_afterOxidation_R1	7812824	7288835	5146968	70.6144	211003	10	210993	CAS-seq	14/15 of the RNAs extracted from 10 human oocytes
human_Oocyte_afterOxidation_R2	8979124	8148017	6535159	80.2055	12215	4	12211	CAS-seq	14/15 of the RNAs extracted from 10 human oocytes
human_Oocyte_afterOxidation_R3	6370025	5770657	4521024	78.345	66706	96	66610	CAS-seq	14/15 of the RNAs extracted from 10 human oocytes
mouse_oocyte_beforeOxidation_R1	5803652	5160950	2494537	48.3348	1311	853	458	CAS-seq	1/15 of the RNAs extracted from 30 mouse oocytes
mouse_oocyte_beforeOxidation_R2	5555759	4945267	1828634	36.9775	9610	5841	3769	CAS-seq	1/15 of the RNAs extracted from 30 mouse oocytes
mouse_oocyte_afterOxidation_R1	6042696	5328459	3948748	74.1068	7138	55	7083	CAS-seq	14/15 of the RNAs extracted from 30 mouse oocytes
mouse_oocyte_afterOxidation_R2	5702456	4935577	3002696	60.8378	69796	37	69759	CAS-seq	14/15 of the RNAs extracted from 30 mouse oocytes
30ng_mouseTestis_beforeOxidation_R1	7689494	7332797	5685590	77.5364	74929	40327	34602	CAS-seq	1/15 of 30ng total RNAs extracted from mouse testis
30ng_mouseTestis_beforeOxidation_R2	7952541	7574636	5857861	77.3352	110937	58455	52482	CAS-seq	1/15 of 30ng total RNAs extracted from mouse testis
30ng_mouseTestis_beforeOxidation_R3	5225621	4983062	3858345	77.4292	57190	31446	25744	CAS-seq	1/15 of 30ng total RNAs extracted from mouse testis
30ng_mouseTestis_beforeOxidation_R4	6503297	6202215	4792102	77.2644	86179	45241	40938	CAS-seq	1/15 of 30ng total RNAs extracted from mouse testis
30ng_mouseTestis_afterOxidation_R1	6353947	5798344	4423278	76.2852	182370	105	182265	CAS-seq	14/15 of 30ng total RNAs extracted from mouse testis
30ng_mouseTestis_afterOxidation_R2	6871406	6058151	4581983	75.6334	208067	115	207952	CAS-seq	14/15 of 30ng total RNAs extracted from mouse testis
30ng_mouseTestis_afterOxidation_R3	5166464	4485547	3397401	75.7411	191246	80	191166	CAS-seq	14/15 of 30ng total RNAs extracted from mouse testis
30ng_mouseTestis_afterOxidation_R4	6917808	6394594	4857383	75.9608	198021	41	197980	CAS-seq	14/15 of 30ng total RNAs extracted from mouse testis
4ug_mouseTestis_beforeOxidation_R1	7558796	7185044	5509912	76.6858	202539	96179	106360	CAS-seq	1/12 of 4ug total RNAs extracted from mouse testis
4ug_mouseTestis_beforeOxidation_R2	6561960	6242311	4824594	77.2886	133937	66551	67386	CAS-seq	1/12 of 4ug total RNAs extracted from mouse testis
4ug_mouseTestis_beforeOxidation_R3	7482748	7121338	5490000	77.0923	163015	81322	81693	CAS-seq	1/12 of 4ug total RNAs extracted from mouse testis
4ug_mouseTestis_beforeOxidation_R4	7378479	7022441	5395545	76.8329	189532	95214	94318	CAS-seq	1/12 of 4ug total RNAs extracted from mouse testis
4ug_mouseTestis_afterOxidation_R1	7081440	6663956	4701262	70.5476	227290	60	227230	CAS-seq	11/12 of 4ug total RNAs extracted from mouse testis
4ug_mouseTestis_afterOxidation_R2	7379356	6986221	4922418	70.459	316966	54	316912	CAS-seq	11/12 of 4ug total RNAs extracted from mouse testis
4ug_mouseTestis_afterOxidation_R3	8089457	7655784	5389650	70.3997	309356	55	309301	CAS-seq	11/12 of 4ug total RNAs extracted from mouse testis
4ug_mouseTestis_afterOxidation_R4	6244867	5884941	4139956	70.3483	240740	29	240711	CAS-seq	11/12 of 4ug total RNAs extracted from mouse testis
humanTestis_IP_input	6487599	6216066	5009235	80.5853	150200	1560	1624	CAS-seq-2E(CAS-seq with modification)	80 μl of the cell lysis derived from 20 mg human testis
humanTestis_HILI-IP_output	12266578	10876360	9585400	88.1306	3184	29885	23049	CAS-seq-2E(CAS-seq with modification)	200 μl of the cell lysis derived from 20 mg human testis
humanTestis_HIWI-IP_output	14180516	12175503	9471797	77.7939	52934	102704	73914	CAS-seq-2E(CAS-seq with modification)	200 μl of the cell lysis derived from 20 mg human testis
humanTestis_AGO2-IP_output	9504018	8571229	5656811	65.9977	182759	96906	85853	CAS-seq-2E(CAS-seq with modification)	200 μl of the cell lysis derived from 20 mg human testis
humanTestis_rabbit-IgG-IP_output	17492621	10904213	1339479	12.2841	1152209	591968	560241	CAS-seq-2E(CAS-seq with modification)	200 μl of the cell lysis derived from 20 mg human testis
200ng_mouseTestis_TruSeq_R1	4755668	4522522	3434724	75.9471				TruSeq	200ng input of total RNA
200ng_mouseTestis_TruSeq_R2	4321283	4102399	3113462	75.8937				TruSeq	200ng input of total RNA
200ng_mouseTestis_TruSeq_R3	6240128	5946148	4517595	75.9752				TruSeq	200ng input of total RNA
10ng_mouseTestis_10ng-seq_R1	2061773	1922517	1472554	76.5951				10ng-seq	10ng input of total RNA
10ng_mouseTestis_10ng-seq_R2	4319379	4082637	3134723	76.7818				10ng-seq	10ng input of total RNA
10ng_mouseTestis_10ng-seq_R3	3667232	3449569	2646913	76.7317				10ng-seq	10ng input of total RNA
1ng_mouseTestis_CAS-seq_R1	7550453	7084487	5195084	73.3304				CAS-seq	1ng input of total RNA
1ng_mouseTestis_CAS-seq_R2	6349842	5961232	4342055	72.8382				CAS-seq	1ng input of total RNA
1ng_mouseTestis_CAS-seq_R3	6915071	6490482	4746673	73.1328				CAS-seq	1ng input of total RNA
1ng_mouseTestis_CAS-seq_ComparisonWithCASseq2E_R1	11002101	10384250	7775402	74.8769				CAS-seq	1ng input of total RNA
1ng_mouseTestis_CAS-seq_ComparisonWithCASseq2E_R2	7363128	6949602	5209839	74.966				CAS-seq	1ng input of total RNA
1ng_mouseTestis_CAS-seq_ComparisonWithCASseq2E_R3	9388764	8769042	6534900	74.5224				CAS-seq	1ng input of total RNA
1ng_mouseTestis_CAS-seq-2E_R1	10637419	10060419	7519294	74.7414				CAS-seq-2E(CAS-seq with modification)	1ng input of total RNA
1ng_mouseTestis_CAS-seq-2E_R2	8927234	8440359	6322097	74.9032				CAS-seq-2E(CAS-seq with modification)	1ng input of total RNA
1ng_mouseTestis_CAS-seq-2E_R3	11997859	11361740	8534005	75.1118				CAS-seq-2E(CAS-seq with modification)	1ng input of total RNA
