# Supplementary material for: Single-cell CAS-seq reveals a class of short PIWI-interacting RNAs in human oocytes
Source: Nat Commun. 2019 Jul 29;10:3389. doi: 10.1038/s41467-019-11312-8 (PMC6662892; doi:10.1038/s41467-019-11312-8)
Supplement: Supplementary file 6 — Supplementary Data 3 [file 41467_2019_11312_MOESM6_ESM.xlsx]

## Sheet: data3
Supplementary Data 3. Expression of miRNAs in mouse oocyte
#The number of reads mapped to each miRNA was normalized with RPM.
miRNA	mouse_Oo_10ng_R1	mouse_Oo_10ng_R2	mouse_Oo_1ng_R1	mouse_Oo_1ng_R2	mouse_Oo_1ng_R3	mouse_Oo_singleOo_R1	mouse_Oo_singleOo_R2	mouse_Oo_singleOo_R3	mouse_Oo_singleOo_R4	mouse_Oo_singleOo_R5	mouse_Oo_singleOo_R6
mmu-miR-30c-5p	5715.48	6419.27	3153.78	2545.73	3037.06	1805	2838.96	3024.79	2647.26	2418.12	2704.06
mmu-let-7f-5p	4302.25	4507.15	3753.07	3272.15	3181.76	4314.57	5521.53	5479.46	4012.11	3651.04	3857.51
mmu-miR-182-5p	3750.57	3649.85	5810.01	4335.61	6009.17	4316.51	2825.49	4478.33	3178.51	3829.06	3780.01
mmu-miR-92a-3p	3746	3875.44	7584.7	9044.24	8325.45	3977.57	3681.2	4848.73	4330.95	3979	3039
mmu-miR-871-3p	3605.98	3035.69	5014.11	4645.68	5054.34	2800.1	1595.45	4039.16	2650.64	3467.7	2735.12
mmu-miR-26a-5p	3434.43	3710.12	3234.7	3083.7	3559.73	2320.31	2089.94	1876.59	2044.54	2170.58	1708
mmu-miR-125a-5p	2854.37	2474.78	2347.79	2348.29	2180.04	549.416	381.793	76.2522	170.272	146.941	131.64
mmu-let-7a-5p	2755.01	2481.51	2319.46	2161.47	2425.23	3087.97	4425.13	4445.73	2834.72	2695.51	2446.49
mmu-miR-3471	2693.9	2258.55	1433.4	1694.02	1584.35	1883.46	1725.63	1976.95	2144.76	1856.67	1279.24
mmu-miR-342-3p	2680.9	2297.76	643.291	732.958	662.562	359.091	376.878	396.546	306.152	359.174	239.925
mmu-miR-191-5p	2509.36	2328.19	1458.08	1396.42	1167.55	743.983	931.088	582.166	829.796	867.334	711.149
mmu-miR-183-5p	1893.93	1827.56	1327.79	1119.67	1375.66	950.389	756.668	890.912	1065.05	1335.28	1187.55
mmu-miR-365-3p	1569.13	1707.3	474.151	552.273	522.478	303.248	534.183	287.687	280.075	294.564	259.432
mmu-miR-741-3p	1533.04	1314.64	763.922	592.539	465.984	364.746	381.065	653.154	371.977	657.418	499.888
mmu-let-7c-5p	1479.39	1546.37	1922.58	1957.89	2092.6	1719.11	1364.95	932.859	695.467	780.778	633.12
mmu-miR-96-5p	1186.35	939.527	968.908	823.3	1226.16	1175.35	781.429	1298.84	1057.44	1747.62	1457.2
mmu-miR-470-5p	1065.1	956.79	786.03	811.854	812.637	284.693	241.966	497.762	270.209	477.354	346.882
mmu-miR-125b-5p	858.669	854.089	704.036	795.094	747.111	361.918	350.478	208.547	225.667	199.829	190.162
mmu-miR-99b-5p	809.588	807.273	302.22	243.025	275.939	103.027	119.436	32.6068	20.5793	28.216	3.31754
mmu-miR-30e-5p	783.845	736.172	720.564	581.911	586.083	1247.81	1329.81	1745.14	1872.01	1582	2266.68
mmu-let-7b-5p	753.29	745.243	1199.22	1389.47	1191.38	910.274	935.822	611.037	429.064	664.643	729.329
mmu-let-7d-5p	718.885	674.142	635.35	677.976	718.48	508.594	960.583	738.917	648.811	457.998	280.133
mmu-miR-127-3p	617.356	589.582	901.724	963.31	852.222	293.175	324.26	234.361	0	0	0.132702
mmu-let-7g-5p	607.732	583.144	308.874	276.75	288.622	785.158	1918.25	1147.86	1176.26	885.327	373.157
mmu-miR-23b-3p	572.847	485.417	553.784	565.559	429.666	311.377	289.304	260.175	127.281	359.856	186.977
mmu-miR-295-3p	560.577	600.993	562.799	703.525	605.491	1136.12	707.146	1411.26	1358.09	828.622	890.694
mmu-miR-21a-5p	492.73	575.537	577.181	477.874	692.346	550.476	503.05	177.129	157.305	185.108	198.389
mmu-miR-30d-5p	483.106	442.406	606.802	530.199	690.233	1020.9	780.337	990.09	1158.92	1036.36	671.073
mmu-miR-16-5p	448.702	515.847	733.657	404.088	677.166	481.38	624.488	723.632	711.395	767.147	684.078
mmu-miR-148a-3p	448.221	531.648	954.741	780.786	631.24	947.208	560.947	769.485	844.032	976.79	851.149
mmu-miR-423-5p	442.447	540.718	1571.63	1478.18	1210.79	576.807	270.187	469.571	243.146	533.105	560.267
mmu-let-7d-3p	428.252	441.528	417.485	428.819	313.794	218.954	436.778	226.889	163.929	276.98	246.825
mmu-miR-541-5p	418.869	353.749	378.419	248.135	274.979	151.977	153.664	64.8739	91.761	45.9361	36.7584
mmu-let-7i-5p	377.487	325.952	476.727	535.104	574.553	572.213	602.822	723.632	569.313	427.874	438.579
mmu-miR-99a-5p	366.179	334.73	189.961	357.077	234.817	140.667	75.0114	75.7428	74.0008	26.5803	14.9953
mmu-miR-30a-5p	364.255	368.671	555.931	423.914	558.796	1491.68	1165.95	2030.45	1768.41	1934.91	1672.71
mmu-miR-30b-5p	338.511	394.712	223.016	143.076	0.960791	135.013	160.219	169.997	113.75	106.048	187.773
mmu-miR-10b-5p	323.114	288.5	259.291	406.132	336.469	122.996	58.6254	78.6298	61.5969	87.1015	34.9006
mmu-miR-484	319.264	357.553	76.6283	156.362	72.6358	41.7054	105.599	103.594	31.9965	52.7516	88.7775
mmu-miR-27b-3p	316.618	351.408	92.512	67.6545	13.6432	116.104	138.371	113.614	139.967	178.02	148.759
mmu-miR-361-5p	313.49	381.546	433.798	379.969	401.227	218.247	206.281	160.996	217.351	260.35	78.6921
mmu-miR-501-3p	276.92	265.385	171.072	131.63	160.068	94.5441	74.2831	117.52	190.57	211.143	89.0429
mmu-miR-22-3p	262.485	329.756	280.112	183.546	202.727	232.914	327.173	391.451	249.207	472.174	311.982
mmu-miR-672-5p	261.041	256.314	201.981	413.898	214.449	184.494	107.237	30.9085	94.4391	52.3427	67.9433
mmu-miR-155-5p	248.771	213.888	323.041	264.077	308.606	408.749	510.879	461.25	331.383	410.29	214.579
mmu-miR-664-3p	248.049	251.048	84.5702	97.7005	107.032	48.0673	154.028	89.3289	54.6901	61.2027	46.9764
mmu-miR-151-5p	244.44	300.789	381.21	567.194	384.509	260.836	225.398	160.826	128.691	154.711	83.0713
mmu-miR-200c-3p	234.335	344.678	353.52	359.121	526.898	358.031	334.092	492.158	681.653	653.602	498.693
mmu-miR-335-3p	234.335	187.847	119.128	141.441	159.491	78.286	240.874	138.239	102.614	101.278	101.915
mmu-miR-15b-5p	221.103	284.989	351.374	235.667	274.979	144.202	229.04	240.475	269.786	189.197	205.024
mmu-miR-26b-5p	206.186	283.818	176.224	209.3	181.59	381.004	636.869	514.066	604.692	438.642	447.736
mmu-miR-143-3p	200.412	203.94	133.08	124.476	83.781	182.196	98.68	13.4163	84.5724	101.55	92.4931
mmu-let-7e-5p	197.766	232.321	305.011	346.653	259.99	68.0364	141.466	18.8508	84.0085	30.8058	32.91
mmu-miR-100-5p	176.834	187.262	159.696	413.285	225.978	330.993	182.977	206	116.851	198.875	75.1092
mmu-miR-122-5p	161.918	193.114	245.983	186.612	208.107	0	0	0	0	0	0
mmu-miR-298-5p	155.181	160.635	336.349	230.557	242.504	151.094	152.026	148.938	132.356	327.278	346.086
mmu-miR-434-3p	148.445	113.82	34.9872	124.476	96.6556	46.3001	33.1361	30.5688	44.9643	40.3475	17.5166
mmu-miR-98-5p	148.204	154.491	169.57	202.146	90.8909	214.889	419.481	374.978	254.281	344.862	239.925
mmu-miR-146a-5p	145.076	126.987	120.845	106.285	188.123	94.8975	59.3537	93.5746	52.5758	38.1665	152.209
mmu-miR-328-3p	141.949	155.954	57.9542	88.2983	191.39	54.4291	128.357	70.3083	28.1908	113.818	68.4741
mmu-miR-743b-3p	141.227	115.283	68.2571	162.289	37.663	113.453	82.8403	253.382	194.375	94.8711	55.7347
mmu-miR-3535	131.844	69.3453	82.853	60.0919	63.7966	91.3632	57.7151	16.643	62.4426	34.7588	16.8531
mmu-miR-23a-3p	130.881	123.476	59.242	101.584	103.573	43.6493	44.9704	3.73619	0	0.136309	28.2655
mmu-miR-320-3p	127.032	94.216	111.186	119.366	67.2554	78.8162	204.461	212.963	134.047	97.8699	73.7822
mmu-miR-465a-5p	124.385	169.706	167.423	182.32	99.7302	77.4025	37.8698	209.736	115.723	194.377	122.218
mmu-miR-24-3p	124.145	102.409	125.997	60.5007	72.6358	129.004	88.4843	68.4402	72.1684	72.1075	145.574
mmu-miR-25-3p	123.664	112.942	53.4466	153.296	47.8474	62.3814	105.599	50.4386	47.2196	67.3367	68.4741
mmu-miR-30e-3p	115.965	92.1678	198.761	310.679	251.343	67.683	184.98	140.277	149.975	169.432	98.8628
mmu-miR-10a-5p	111.394	105.042	158.837	266.735	269.598	45.7699	15.1115	4.92498	0.281908	63.7926	0
mmu-miR-103-3p	111.273	123.915	255.213	158.61	171.597	240.336	333.637	371.921	420.325	602.213	269.517
mmu-miR-222-3p	107.785	128.742	191.463	123.454	146.809	110.272	189.349	140.617	29.6003	189.197	224.531
mmu-miR-351-5p	105.138	124.353	191.463	204.394	260.951	71.0406	78.4707	26.8326	4.36957	6.95176	0
mmu-miR-335-5p	96.7175	83.6825	72.9793	50.8942	29.2081	63.4417	161.129	136.201	102.474	129.766	97.9339
mmu-miR-146b-5p	91.1839	113.235	161.413	138.375	94.3497	93.6605	69.5494	90.6875	80.2028	91.4633	0
mmu-miR-141-3p	88.2968	65.5416	53.232	53.7557	7.68633	154.451	197.542	271.044	306.716	341.727	410.977
mmu-miR-880-3p	88.0563	80.1714	21.2499	52.9381	41.8905	83.7643	61.9026	200.226	83.3038	125.813	73.7822
mmu-miR-351-3p	85.4098	43.0117	18.6741	19.6219	7.10986	0.706872	0.182066	0	0	4.77082	1.19432
mmu-miR-290a-5p	84.9286	132.546	66.54	41.492	49.9612	109.742	83.0223	198.528	191.274	43.0736	35.4314
mmu-miR-202-5p	81.3197	60.2748	1.07323	1.63515	0	12.3703	34.9568	13.756	15.5049	5.9976	1.06161
mmu-miR-486a-5p	81.0791	72.4176	70.0816	34.747	70.9064	19.7924	12.0164	7.98186	3.31242	10.8366	11.0142
mmu-miR-486b-5p	81.0791	72.4176	70.0816	34.747	70.9064	19.7924	12.0164	7.98186	3.31242	10.8366	11.0142
mmu-miR-292a-5p	78.4326	67.0046	30.265	46.3975	75.7104	91.3632	157.67	106.481	166.044	86.011	199.716
mmu-miR-465c-5p	75.7861	65.8342	64.3935	45.3755	125.095	25.4474	58.6254	103.085	37.9166	114.908	83.204
mmu-miR-29a-3p	75.5455	38.0375	127.714	64.793	82.4359	76.3422	130.36	72.3462	105.997	28.0797	62.9006
mmu-miR-329-3p	75.3049	81.0492	32.4114	33.1119	53.2278	25.6241	17.6604	5.60429	3.10099	1.09047	2.65404
mmu-miR-423-3p	74.102	58.8119	133.724	163.515	40.1611	21.2062	58.2613	56.892	7.75247	74.6973	19.9053
mmu-miR-151-3p	73.8614	79.5862	82.4237	42.514	64.5652	22.4432	10.924	1.01896	0	0	0
mmu-miR-362-5p	73.1396	101.531	16.957	80.1226	153.534	88.359	130.36	103.425	148.706	105.094	92.7585
mmu-miR-652-3p	70.4931	45.9376	97.4489	16.1472	85.1261	34.9902	93.7642	45.6834	24.8079	31.0785	51.621
mmu-miR-184-3p	69.7713	48.8636	200.693	115.278	62.0671	9.01262	44.7884	49.9291	60.3283	8.17854	52.5499
mmu-miR-676-3p	69.7713	69.6379	150.896	141.645	100.307	53.7223	34.7747	49.4196	1.8324	67.064	70.4646
mmu-miR-409-5p	68.5684	61.1526	0	2.04394	7.30201	0	0.910332	0	0	0	0
mmu-miR-874-3p	64.4783	45.9376	15.4544	4.08789	7.49417	1.41374	5.46199	11.3784	0.563816	0	10.0853
mmu-miR-186-5p	62.313	71.9787	23.1817	80.9401	70.9064	69.0967	71.3701	59.779	40.1719	38.8481	27.602
mmu-miR-293-3p	61.8318	21.6521	36.7043	29.4328	8.07065	49.481	114.702	59.779	38.0576	32.9868	6.76779
mmu-miR-139-5p	61.5913	36.2819	18.4595	22.0746	12.106	59.0238	128.175	46.3627	42.2862	25.2172	37.6873
mmu-miR-296-5p	57.2606	59.3971	42.4997	109.351	19.9845	27.568	49.34	27.8516	12.5449	19.9011	22.5593
mmu-miR-93-5p	55.0953	35.6968	47.0073	42.3096	48.8082	48.5974	101.047	43.3058	58.073	65.7009	8.09481
mmu-miR-204-5p	52.6894	83.9751	30.9089	70.3116	42.6591	10.4264	18.5708	21.2284	10.8535	4.08927	18.3128
mmu-miR-503-3p	48.8399	28.6744	10.9469	6.13183	28.6316	17.3184	0	1.52844	0	0	0
mmu-miR-98-3p	47.3964	45.645	20.6059	11.0373	9.41576	0	5.64406	18.8508	8.59819	13.7672	5.44077
mmu-miR-873a-3p	46.6746	32.7708	20.3913	1.43076	0	25.2707	31.4975	3.05688	27.486	19.3559	29.0617
mmu-miR-1981-3p	45.7123	32.7708	83.7116	21.257	82.6281	31.9859	32.954	23.6059	71.7456	32.3052	26.8058
mmu-miR-434-5p	44.9905	61.4452	62.4617	60.2963	89.5458	27.9214	1.82066	9.34048	23.8212	0.136309	38.8816
mmu-miR-294-3p	44.5093	88.6567	13.9519	47.8283	26.9022	61.6746	81.7479	95.4427	86.4048	41.4379	36.7584
mmu-miR-7a-5p	41.141	28.967	21.4645	81.9621	28.0551	56.0196	141.284	139.258	63.1474	58.4766	38.2181
mmu-miR-148b-3p	40.1787	12.8742	0.214645	0.613183	16.5256	13.9607	39.3264	35.6636	18.8878	6.54283	13.801
mmu-miR-292a-3p	39.2163	36.8671	6.86864	26.1625	60.722	59.3772	103.96	111.237	112.34	75.6515	30.9195
mmu-miR-547-3p	38.7351	2.92596	0.214645	1.02197	16.7178	22.6199	14.7474	25.8137	0	18.2654	27.602
mmu-miR-7068-3p	38.2539	39.7931	13.5226	15.1252	82.8202	36.934	26.9458	15.6241	16.4916	73.7432	17.9147
mmu-miR-1247-5p	36.8104	26.3337	0	16.5559	52.2671	19.2623	31.8616	0	25.6536	15.5392	32.2465
mmu-miR-664-5p	35.848	13.4594	0	34.9514	52.4592	17.4951	37.8698	99.5185	55.9587	21.8094	42.3319
mmu-miR-322-3p	35.1263	28.6744	5.15148	0.817577	6.53338	21.3829	3.09513	0	0	0	9.15642
mmu-miR-465a-3p	33.2817	46.7179	71.1906	62.4084	36.7663	36.6395	43.3318	76.3655	56.6635	72.1983	47.4188
mmu-miR-465b-3p	33.2817	46.7179	71.1906	62.4084	36.7663	36.6395	43.3318	76.3655	56.6635	72.1983	47.4188
mmu-miR-465c-3p	33.2817	46.7179	71.1906	62.4084	36.7663	36.6395	43.3318	76.3655	56.6635	72.1983	47.4188
mmu-miR-181b-5p	32.7204	20.1891	0.42929	4.70107	39.0081	0.176718	9.83159	7.64221	0	0	0
mmu-miR-192-5p	32.2392	37.7449	74.2672	1.63515	18.8315	22.0897	31.8616	15.7939	29.7413	37.0761	40.3413
mmu-miR-450a-5p	31.758	42.1339	1.50252	0.204394	14.9883	2.12062	11.1061	1.69827	3.80576	1.22678	0
mmu-miR-196a-5p	28.3897	2.04817	0	0.204394	11.9138	3.88779	4.18753	3.56636	9.30296	0	0
mmu-miR-346-5p	27.9085	25.7485	0	3.27031	3.45885	0	0	4.58532	0	0	0
mmu-miR-92b-3p	27.4274	15.215	63.9642	5.92744	88.9693	2.29733	8.19299	1.69827	0.140954	0	0.132702
mmu-miR-871-5p	26.9462	55.8859	165.921	42.514	140.66	30.3955	55.8944	80.8376	55.8178	55.7504	25.2133
mmu-miR-128-3p	26.7056	5.26673	37.1336	30.4548	35.165	65.9158	172.235	113.614	36.0842	65.4283	34.7679
mmu-miR-212-5p	26.465	7.6075	34.9872	0.204394	26.3257	0	0	1.18879	0	0	0
mmu-miR-132-3p	25.9838	29.8448	66.1107	26.1625	14.2197	1.41374	2.54893	21.0585	4.65148	0	0
mmu-miR-465b-5p	25.9838	33.6486	0.42929	41.9008	0.192158	6.36185	21.6659	38.3809	39.89	100.187	71.5262
mmu-miR-31-5p	25.262	31.893	64.6082	3.27031	47.2709	8.48246	28.9486	32.2671	44.6824	16.4934	0
mmu-miR-374b-5p	24.2997	19.604	17.3863	38.4261	20.3688	12.1935	3.2772	24.2852	13.8135	7.90592	16.455
mmu-miR-149-5p	24.0591	49.7414	0.214645	6.74501	0	2.12062	5.27993	0	2.67812	1.4994	0
mmu-miR-455-3p	23.8185	23.1151	0.214645	27.1844	43.6199	0.176718	24.761	0	1.12763	0.136309	18.4455
mmu-miR-30a-3p	23.5779	61.7378	31.1235	56.8216	119.715	56.5497	44.6063	32.9464	25.5127	20.4464	35.6968
mmu-miR-1983	21.4126	30.43	30.265	41.0833	0.192158	0.530154	0.182066	10.6991	18.1831	19.2196	31.0522
mmu-miR-211-5p	20.6908	0.292596	2.3611	2.45273	5.76475	0	1.45653	0	0	2.18094	1.19432
mmu-miR-34b-3p	19.969	5.55933	0	0	0.960791	0	0	0	0	0	0
mmu-miR-130b-5p	19.969	0.292596	0	0	7.49417	0	0.364133	0	0	0	0
mmu-miR-181a-5p	19.4879	33.9412	41.4265	5.72304	63.0279	15.5512	23.8507	0.169827	0	5.45236	0
mmu-miR-425-5p	19.2473	23.4077	0	11.0373	0.576475	14.3142	0.182066	11.0387	25.7946	1.90833	3.71565
mmu-miR-674-5p	19.0067	2.92596	13.5226	0	0	0	5.64406	0	0	0	0.265404
mmu-miR-293-5p	18.5255	0.877789	0	0	12.4903	16.7882	19.8452	0.339654	5.35625	0	0
mmu-miR-294-5p	18.0443	23.1151	2.57574	44.3536	0	0	2.54893	23.0964	14.6592	0.136309	17.1185
mmu-miR-433-3p	17.8037	2.92596	0	20.8482	27.0943	0	0	13.4163	11.5582	13.4946	10.4834
mmu-miR-20a-5p	17.082	33.9412	0.85858	63.771	39.7768	63.7952	206.463	127.2	93.7344	114.227	178.351
mmu-miR-181a-1-3p	16.8414	3.51116	0	54.3689	0	0	0.182066	0	0	0	0
mmu-miR-615-3p	15.879	11.4113	20.3913	0.204394	0	13.6073	2.54893	0	0	0	0
mmu-miR-1981-5p	15.1572	39.7931	108.825	44.1492	21.7139	5.30154	50.6145	18.8508	18.1831	59.567	0.663509
mmu-miR-27a-3p	14.9166	24.2855	8.15651	32.2943	9.41576	9.8962	4.55166	7.98186	0.140954	1.77202	5.44077
mmu-miR-671-3p	14.9166	6.43712	7.51258	9.19774	49.3847	0	0	0	0	0	0
mmu-miR-16-2-3p	14.4355	15.8002	43.7876	20.8482	0.192158	9.01262	18.2066	4.92498	21.566	1.4994	27.7347
mmu-miR-378a-3p	14.4355	18.141	0.42929	0.408789	13.8354	14.8443	22.03	10.0198	0	13.4946	31.8484
mmu-miR-291a-5p	13.7137	26.0411	0.214645	7.3582	0	20.3226	33.8644	12.5672	41.2995	5.45236	9.55453
mmu-miR-543-3p	13.4731	4.68154	0	0	9.99223	0.353436	22.3942	26.493	6.48388	36.6671	7.564
mmu-miR-7035-3p	13.2325	22.5299	37.7775	58.2524	0	0	10.924	18.3413	22.5526	18.4017	7.96211
mmu-miR-881-3p	12.9919	1.75558	10.7323	31.6811	53.9965	4.24123	20.3914	108.689	49.3339	57.3861	51.4883
mmu-miR-878-3p	12.7513	14.0446	0	13.49	0	0	0	12.5672	10.9944	0	6.36968
mmu-miR-140-3p	12.5107	20.4817	1.50252	0.204394	0	0	61.7205	2.5474	31.7146	65.5646	52.5499
mmu-miR-486a-3p	12.2701	4.24265	30.265	1.83955	9.51184	15.3745	0.2731	1.95301	0	0	13.3365
mmu-miR-872-3p	12.2701	10.8261	13.5226	0	0	0.176718	9.64952	11.0387	0	0	3.84835
mmu-miR-3068-5p	12.2701	2.34077	0	0	0	15.9046	6.00819	0	0	0	0
mmu-miR-486b-3p	12.2701	4.24265	30.265	1.83955	9.51184	15.7279	0.2731	1.95301	0	0	13.3365
mmu-miR-1a-3p	11.789	4.68154	0	15.7384	0	2.47405	12.5626	10.8689	0	5.04343	0
mmu-miR-338-3p	11.789	6.72972	0	19.8262	5.76475	0	9.83159	22.4171	15.364	15.8118	3.58295
mmu-miR-883b-5p	11.789	0	0	0.613183	0	0	8.19299	25.3042	24.526	0	18.1801
mmu-miR-340-5p	11.3078	13.752	0.214645	0	0.576475	7.95231	23.6686	78.9695	57.2273	32.8505	38.2181
mmu-miR-1839-5p	11.3078	0.585193	16.0984	14.7164	19.408	9.8962	32.954	61.1377	6.48388	32.3052	0
mmu-miR-25-5p	10.8266	0	0	0	42.2748	0	0	16.643	0	0	0
mmu-miR-1843a-5p	10.8266	4.09635	0	0	0	0	0	19.1904	38.7623	0.136309	0
mmu-miR-340-3p	10.586	36.2819	14.1666	29.6372	44.1964	21.3829	7.82886	5.94394	18.0421	19.2196	14.1991
mmu-miR-193a-5p	9.62363	7.9001	0	0	0	25.9775	14.3833	2.37758	4.36957	0	14.0664
mmu-miR-20a-3p	9.62363	0	0	0	0	0	0	0	0	0	0
mmu-miR-345-5p	9.62363	0	0	0	39.0081	0	6.19026	0	19.1697	0	0
mmu-miR-216b-5p	9.62363	0	0	0	0	8.30574	9.46746	19.3603	0.845724	0	0
mmu-miR-451a	9.38304	9.36308	0.214645	16.5559	15.1805	3.00421	0	0	24.1031	0	0.398105
mmu-miR-291b-5p	9.38304	0	0	20.235	0	2.29733	17.1142	1.01896	16.6326	0.136309	0
mmu-miR-495-3p	9.38304	13.1668	7.08329	40.6745	15.3727	15.3745	1.82066	11.5482	31.8556	33.3957	17.6493
mmu-miR-3097-5p	8.66127	0	0	0	0	0	0	0	0	0	0
mmu-miR-191-3p	8.42068	6.14452	0	0	0.192158	0	0.182066	0	0	0	0
mmu-miR-145a-5p	8.18009	21.3595	24.6842	2.24834	7.30201	1.23703	7.64679	0	0	0	0
mmu-miR-200b-3p	8.18009	11.4113	0	0	0	0	0	0	0	4.77082	0
mmu-miR-488-3p	8.18009	0	0	0	0	9.01262	0	0	0	0	0
mmu-miR-202-3p	7.9395	45.3524	13.5226	10.4241	1.15295	9.54277	8.01093	4.75515	0	5.31605	0
mmu-miR-290a-3p	7.69891	0	0	0	0	0	0	0	0	0	0
mmu-miR-466i-5p	7.69891	4.38894	3.43432	6.13183	4.03532	2.65077	12.7447	4.24567	1.55049	5.04343	0.796211
mmu-miR-185-5p	7.45832	13.4594	0	0.204394	0	9.8962	9.46746	4.58532	10.4306	0.136309	0
mmu-miR-139-3p	7.45832	5.85193	69.545	67.4501	152.766	24.7405	26.7638	26.3232	10.5715	35.9856	40.474
mmu-miR-382-5p	7.45832	2.92596	12.2348	0	0	2.82749	4.73373	12.9068	0	6.67914	0
mmu-miR-541-3p	7.45832	0	0	0	0	7.06872	0	0	0	0	0
mmu-miR-673-5p	7.45832	15.5076	0	0	0	0	0	5.26463	0	0	0
mmu-miR-6973b-5p	7.21773	0	0	0	0	0	0	0	0	0	0
mmu-miR-107-3p	7.09743	5.41303	0	0	0	0.176718	3.36823	0.679307	0.140954	0.136309	0
mmu-miR-196a-1-3p	6.97713	0	0	0	0	0	0	0	0	0	0
mmu-miR-214-3p	6.97713	0	0	0	0	0	0	0	0	0	0
mmu-miR-449a-5p	6.97713	0	0	0	0	0	0	0	0	20.8553	0
mmu-miR-702-3p	6.97713	14.9224	0	0	6.14907	0	1.27447	0	0	0.272618	0.663509
mmu-miR-3073b-5p	6.97713	2.63337	0.214645	50.8942	50.1533	31.4558	29.3127	32.7766	0	44.7094	0.132702
mmu-miR-540-3p	6.73654	1.46298	0	0	0	38.8779	0	0	0	0	0
mmu-miR-1839-3p	6.73654	12.289	0	0	0	0	0.364133	0	0	8.99639	11.6778
mmu-miR-9-5p	6.49595	1.46298	0	0	0.192158	17.8485	25.4893	47.2119	0.140954	8.45116	0
mmu-miR-150-5p	6.49595	7.9001	15.8837	0.204394	22.8668	0.530154	3.8234	0	0	0	0
mmu-let-7f-1-3p	6.49595	5.85193	0.42929	12.4681	0.192158	0	10.924	0.679307	0	0	0
mmu-miR-323-5p	6.49595	0	0	0	0	0	0	0	0	0	0
mmu-miR-669c-5p	6.49595	0	19.7473	17.1691	24.9806	0	0	0	0.140954	0	0
mmu-miR-138-5p	6.25536	3.51116	0	0	0.384317	0	0	0	0	0	0
mmu-miR-145a-3p	6.25536	0.292596	0	0	0	0	1.6386	0	3.10099	0	0.928912
mmu-miR-28a-5p	6.25536	0	0.214645	0	14.0276	13.0771	17.6604	1.35861	0	0	0
mmu-miR-878-5p	6.25536	11.4113	0	16.3515	0.576475	68.3898	26.5817	104.953	46.3738	0	67.6779
mmu-miR-873a-5p	6.25536	13.752	0	0	5.95691	6.18513	9.64952	0	4.36957	13.6309	30.1233
mmu-miR-30d-3p	6.01477	11.1187	0	0	0	0	0	0	0	9.81425	0
mmu-miR-672-3p	6.01477	0	0	0	20.3688	0	0	0	0	0	0
mmu-miR-3084-5p	6.01477	0	0	0	0	0	4.73373	0	0	0	0
mmu-miR-93-3p	5.77418	0.585193	0	0	4.22748	0	0	0	0	0	0
mmu-miR-217-5p	5.77418	0	0	0	0	0	0	4.75515	0	0	0
mmu-miR-429-3p	5.77418	14.0446	0	0	0	0	0	0	0	9.95056	0
mmu-miR-467a-5p	5.77418	0	0	0	0	0	0	0.169827	0	0	0
mmu-miR-26b-3p	5.53359	5.26673	0.214645	0	0	0	0	0	0	0	0
mmu-miR-181c-3p	5.53359	0	0	0	0.192158	0	0	0.169827	0	12.5404	0
mmu-miR-370-3p	5.53359	10.5335	0	0	0	5.65497	0	0	0	0	0
mmu-miR-743a-5p	5.53359	0	0	0	0	0	0	0	0	0	0
mmu-miR-199a-3p	5.41329	17.9947	13.63	9.70873	11.0491	0.441795	0	0	7.47056	2.04464	9.42183
mmu-miR-199b-3p	5.41329	17.9947	13.63	9.70873	11.0491	0.441795	0	0	7.47056	2.04464	9.42183
mmu-miR-125a-3p	5.293	0	20.8206	0.613183	15.5648	0	0	0	0	0	0
mmu-miR-224-5p	5.293	7.9001	8.37116	16.1472	16.7178	3.88779	17.1142	0	19.1697	4.4982	6.90049
mmu-miR-676-5p	5.293	4.68154	0	0	0	22.6199	7.82886	4.58532	0	0	2.52133
mmu-miR-3470b	5.293	0	0	0	0	0.353436	0	0	0	0	0
mmu-miR-200a-3p	5.05241	0	0	0.408789	0	0	5.27993	13.9258	0	0	0
mmu-miR-376b-3p	5.05241	5.26673	0	0	0	0	0	0	0.563816	0	0
mmu-miR-1249-3p	5.05241	0	0	0	0	0	4.18753	3.90602	0	0	0
mmu-miR-129-5p	4.81182	0	0	39.8569	0	14.3142	13.4729	0	22.2707	6.81545	0
mmu-miR-190a-5p	4.81182	0	0	0	0	0	0	0	0	0	0
mmu-miR-296-3p	4.81182	9.65568	0.214645	28.002	0	0	0	14.2655	0	0	0
mmu-miR-34c-5p	4.81182	0	0	23.0966	0	0	0.364133	0	0	0	0
mmu-miR-485-3p	4.81182	2.63337	0	0	0	0	10.7419	0	0	0	0
mmu-miR-3105-5p	4.81182	0	0	0	0	0	0	0	0	0	0
mmu-miR-200b-5p	4.57123	0	0	0	0	0	0	0	0	0.136309	0
mmu-miR-669a-5p	4.57123	0	0	0	0	0	0	0	0	0	0
mmu-miR-3074-5p	4.57123	4.68154	0	0	0	3.53436	0	0.169827	0	0	0
mmu-miR-669p-5p	4.57123	0	0	0	0	0	0	0	0	0	0
mmu-miR-126a-5p	4.33064	6.43712	0	0	8.64712	3.18092	2.1848	0.339654	0	0	0
mmu-miR-206-3p	4.33064	5.26673	0	8.58456	0	39.7615	22.3942	0.169827	1.8324	0	14.0664
mmu-miR-409-3p	4.33064	12.289	12.0201	0	34.9728	0.530154	17.4784	4.58532	0	0	16.9858
mmu-miR-431-5p	4.33064	2.92596	0	24.3229	0	22.2665	0	0	0	0	0
mmu-miR-494-3p	4.33064	5.55933	45.0755	14.7164	11.7217	0	6.19026	20.7189	0	0	0
mmu-miR-125b-2-3p	4.09004	0	0	0	0	0	4.9158	0	0	0	0
mmu-miR-338-5p	4.09004	3.21856	16.313	12.8768	14.9883	0	0	0	12.122	15.6755	11.5451
mmu-miR-378a-5p	4.09004	0	0	0	0	0	0	0	0	0	0
mmu-miR-582-3p	4.09004	0	0	0	0	0	0	0	0	0	0
mmu-miR-129-1-3p	3.84945	0	0	0	0	0	0	0	0	0	0
mmu-miR-485-5p	3.84945	4.68154	0.85858	0	18.4472	1.59046	0	2.5474	0	0	0
mmu-miR-99b-3p	3.60886	0	0	0	0	0	0	0	0	0	0
mmu-miR-17-5p	3.60886	5.85193	0	6.54062	0	0	18.0246	0.679307	14.3773	0.136309	0
mmu-miR-135a-5p	3.36827	7.9001	0	0	0	12.547	0	0	0	0	0
mmu-miR-216a-5p	3.36827	2.63337	26.1867	0	23.8276	0	6.73646	9.17065	13.5316	11.7226	0
mmu-miR-221-3p	3.36827	31.893	3.86361	24.7317	0.576475	17.4951	60.4461	61.6471	9.58487	17.4476	76.7016
mmu-miR-467b-5p	3.36827	0	0	0	0	0	0	0	0	0	0
mmu-miR-134-5p	3.12768	7.9001	0	0	0.192158	0	0	0	0	0	0
mmu-miR-369-5p	3.12768	0	4.2929	0	0	0	0	0	0	0	23.7536
mmu-let-7b-3p	2.88709	11.1187	1.71716	1.02197	4.80396	0	8.37506	9.17065	0	0	0
mmu-miR-32-3p	2.88709	0	0	0	0	0	4.18753	0	8.31628	6.95176	0
mmu-miR-411-5p	2.88709	6.14452	0.214645	2.04394	6.53338	12.3703	5.64406	0	0	3.54403	0
mmu-miR-470-3p	2.88709	0	0	0	0	0	0	0	0	11.9952	0
mmu-miR-450b-3p	2.88709	0	0	0	0	0	0	0	0	0	0
mmu-miR-450a-1-3p	2.6465	0	0	0	0	0	0	0	0	0	0
mmu-miR-1195	2.6465	0	0	0	0	0	0	0	0	0	0.132702
mmu-miR-9-3p	2.40591	7.9001	0	7.1538	0	0	5.46199	0	9.30296	0	16.7204
mmu-miR-205-5p	2.40591	3.21856	0	21.6658	23.6355	1.23703	0	0	6.20197	0	0
mmu-miR-361-3p	2.40591	0	0	0	30.9375	0	3.45926	0	0	0	9.02372
mmu-miR-199a-5p	2.16532	13.4594	5.36613	3.4747	0	3.88779	8.37506	0	0	0	0
mmu-miR-291a-3p	2.16532	0	0	21.257	0	0	0	0	0.845724	0	0
mmu-miR-26a-1-3p	2.16532	0	0	0	0	0	0	0	0	0	0
mmu-miR-379-5p	2.16532	0	0	0	0	13.784	8.55712	34.8145	0	0	13.5356
mmu-miR-532-3p	2.16532	0.585193	0	4.90546	0.192158	0	0	0.679307	0	0	0
mmu-miR-574-5p	2.16532	3.21856	0.214645	37.4042	19.7923	3.53436	10.3778	0	0	0	0.663509
mmu-miR-15b-3p	1.92473	2.34077	1.28787	0	0.192158	0.176718	4.73373	6.79307	0.986678	0	0
mmu-let-7i-3p	1.68414	0	0	0	0	0	0	0	0	0	0
mmu-miR-30b-3p	1.68414	16.9706	0	0.204394	0	0	0	2.71723	3.38289	4.63451	0
mmu-miR-18a-5p	1.68414	0	0	0	0	0	0	0.169827	0	0	0
mmu-miR-339-3p	1.68414	0	0	0	0	0	0	0	0	0	0
mmu-miR-365-2-5p	1.68414	0	0	0	0	0	0	0	0	0	0
mmu-miR-342-5p	1.44355	0	22.5377	0	0	0.353436	6.19026	9.17065	0	0	0
mmu-miR-181c-5p	1.20295	5.55933	0	0	5.57259	3.18092	13.4729	18.681	0.281908	0	6.23698
mmu-miR-5099	0.721773	1.46298	1.93181	11.4461	9.41576	0	0	0	0	0	0
mmu-miR-29b-1-5p	0.240591	2.63337	0.214645	0.204394	0.192158	0	0.182066	0	0	0	0
mmu-miR-299a-5p	0.240591	0	0	0	0	0	0	0	0	0	0
mmu-miR-331-3p	0.240591	0.292596	1.07323	0.204394	0	0	2.1848	0	0	4.63451	0.132702
mmu-miR-224-3p	0.240591	0	0	0	0	0	0	0	0	0	0
mmu-miR-196b-5p	0.240591	1.46298	0	1.02197	0.192158	10.0729	0.182066	0	0	0.272618	0.132702
mmu-miR-6976-3p	0.240591	0	0	0	0	0	0	0	0	0	0
mmu-miR-8114	0.240591	4.38894	0	0	18.0629	0	4.18753	0.339654	0	1.4994	0.663509
mmu-let-7g-3p	0	0	0	0	0	0	0	0	0	0	0
mmu-miR-1a-1-5p	0	0	0	0	0	0	0	0	0	0	0
mmu-miR-23b-5p	0	0	0	0	0	0.176718	0	0	0	0	0
mmu-miR-27b-5p	0	0	0	0	0	0	0.364133	0	0	0	0
mmu-miR-29b-3p	0	0	0	0	0	0	1.27447	13.0767	0	0	0
mmu-miR-99a-3p	0	0	0	0	0	0	0	0	0	0	0
mmu-miR-101a-5p	0	0	0	0	0	0	0	0	0	0	0
mmu-miR-101a-3p	0	7.31491	0	0	0	0	0	0	0	0	0
mmu-miR-124-5p	0	0	0	0	0	0	0	0	0	0	0
mmu-miR-124-3p	0	0	0	0	0	0	0	0	0	0	0
mmu-miR-126a-3p	0	0	0	0	0	0	0	0.169827	0	3.54403	0
mmu-miR-127-5p	0	0	0	0	0	0	0	0	0	0	0
mmu-miR-128-1-5p	0	0	0	0	26.3257	0	0	0	0	0	0
mmu-miR-130a-5p	0	0	0	0	0	0	0	0	0	0	0
mmu-miR-130a-3p	0	0	0	18.8043	0	0	0	0	0	0	0
mmu-miR-132-5p	0	0	0	0	0	0	0.182066	0	0	0	0
mmu-miR-133a-5p	0	0	0	0	0	0	0	0	0	0	0
mmu-miR-133a-3p	0	1.17039	0	19.6219	0	0	8.19299	0	0	0	0
mmu-miR-134-3p	0	0	0	0	0	0	0	0	0	0	0
mmu-miR-135a-1-3p	0	0	0	0	0	0	0	0	0	0	0
mmu-miR-136-5p	0	0	0	0	0	0	0	0	0	0	0
mmu-miR-136-3p	0	3.21856	10.0883	19.8262	0	28.4516	0	3.56636	0	10.7684	0.132702
mmu-miR-137-5p	0	0	0	0	0	0	0	0	0	0	0
mmu-miR-137-3p	0	0	0	0	0	0	0	0	0	0	0
mmu-miR-138-2-3p	0	9.07049	0	0	0	0.176718	8.19299	0	0	0	0.132702
mmu-miR-140-5p	0	0.585193	0	0	0	0.176718	9.10332	3.90602	0	1.36309	0
mmu-miR-141-5p	0	0	0	0	0	0	0	0	0	0	0
mmu-miR-142a-5p	0	0	0	0	0	1.41374	0	0	0	0	0
mmu-miR-142a-3p	0	0	0	0	0	0	0	0	0	0	0
mmu-miR-144-5p	0	0	0	0	0	0	0	0	0	0	0
mmu-miR-144-3p	0	0	0	0	0	0	7.46473	0	0	0	0
mmu-miR-146a-3p	0	0	0	0	0	0	0	0	0	0	0
mmu-miR-149-3p	0	0	0	0	0	0	0	0	0	0	0
mmu-miR-150-3p	0	0	0	0	0	0	0	0	0	0	0
mmu-miR-152-5p	0	0	0	0	0	0	0	0	0	0	0
mmu-miR-152-3p	0	0	0	0	0	0	1.6386	0	0	0	0
mmu-miR-153-5p	0	0	0	0	0	0	0	0	0	0	0
mmu-miR-153-3p	0	0	0	0	0	0.353436	5.82613	0	0	3.40773	0
mmu-miR-154-5p	0	0	0	0	0	0	0	0	0	0	0
mmu-miR-154-3p	0	0.877789	0	0	0	11.8401	22.5762	59.6092	0	0.681545	12.474
mmu-miR-155-3p	0	0	0	0	0	0	0	0	0	0	0
mmu-miR-10b-3p	0	0	0	0	0	0	0	0	0	0	0
mmu-miR-181a-2-3p	0	0	0	0	0	0	0	0	0	0	0
mmu-miR-182-3p	0	0	0	0	0	0	0	0	0	0	0
mmu-miR-183-3p	0	0	0	0	0	0	0	3.90602	0	0	0
mmu-miR-184-5p	0	0	0	0	0	0	0	0	0	0	0
mmu-miR-185-3p	0	0	0	0	0	0	0	0	0	0	0
mmu-miR-186-3p	0	0	0	0	0	0	0	0	0	0	0
mmu-miR-187-5p	0	0	0	0	0	0	0	0	0	0	0
mmu-miR-187-3p	0	0	0	0	0	0	0	0	0	0	0
mmu-miR-188-5p	0	0	0	0	0	0	0	0	0	0	0
mmu-miR-188-3p	0	0	0	0	0	0	0	0	0	0	0
mmu-miR-24-1-5p	0	0	0	0	0	0.176718	0	1.18879	0	0	0
mmu-miR-190a-3p	0	0	0	0	0	0	0	0	0	0	0
mmu-miR-193a-3p	0	0	0	0	0	0	0	0	0	0	0
mmu-miR-194-5p	0	5.85193	0	0	0	3.00421	0	0	0	0	0
mmu-miR-194-1-3p	0	0	0	0	0	0	0	0	0	0	0
mmu-miR-195a-5p	0	1.17039	35.6311	0	0.192158	0	0	0	0	0	0
mmu-miR-195a-3p	0	0	0	0	0	0	0	0	0	0	0
mmu-miR-201-5p	0	0	0	0	0	22.0897	1.45653	0	0	0	0
mmu-miR-201-3p	0	0	0	0	0	0	0	0	0	0	0
mmu-miR-203-5p	0	0	0	0	0	0	0	0	0	0	0
mmu-miR-203-3p	0	0	0	0	12.2981	0	0	10.6991	13.2497	0	0
mmu-miR-204-3p	0	0	0	0	0	0	0	0	0	0	0
mmu-miR-205-3p	0	0	0	0	0	0	0	0	0	0	0
mmu-miR-206-5p	0	0	0	0	0	0	0	0	0	0	0
mmu-miR-207	0	0	0	0	0	0	0	0	0	0	0
mmu-miR-122-3p	0	0	0	0	0	0	0	0	0	0	0
mmu-miR-143-5p	0	0	0	0	0	0	0	0	0	0	0
mmu-miR-295-5p	0	7.6075	0	0	0	13.0771	18.5708	0	2.25526	0	0
mmu-miR-297a-5p	0	0	0	0	0	0	0	0	0	0	0
mmu-miR-298-3p	0	0	0	0	0	0	0	0	0	0	0
mmu-miR-299a-3p	0	0	0	0	0	0	0	0	0	0	0
mmu-miR-300-5p	0	0	0	0	0	0	0	0	0	0	0
mmu-miR-300-3p	0	0	0	0	0	0	0	0	0	0	24.9479
mmu-miR-301a-5p	0	0	0	0	0	0	0	0	0	0	0
mmu-miR-301a-3p	0	0	0	0	0	0	1.0924	0	0	0	0
mmu-miR-302a-5p	0	0	0	0	0	0	0	0	0	0	0
mmu-miR-302a-3p	0	0	0	0	0	0	0	0	0	0	0
mmu-miR-34c-3p	0	4.97414	0	0	0	0	0	0	0	0	0
mmu-miR-34b-5p	0	0	0	0	0	0	0	0	0	0	0
mmu-miR-106a-5p	0	0	0	0	0	0	0	0	0	0	0
mmu-miR-106a-3p	0	0	0	0	0	0	0	0	0	0	0
mmu-miR-106b-5p	0	0	0	0	3.84317	4.59467	5.27993	9.17065	6.48388	0	30.7868
mmu-miR-106b-3p	0	4.97414	38.2068	23.5053	0	0	0	16.4732	8.45724	12.1315	13.9337
mmu-miR-130b-3p	0	0	0	0	0	0	0	0	0	0	0
mmu-miR-19b-2-5p	0	0	0	0	0	0	0	0	0	0	0
mmu-miR-19b-3p	0	8.77789	9.87367	0	0	8.30574	30.223	23.6059	10.5715	50.5706	3.18484
mmu-miR-30c-1-3p	0	4.97414	0	0	0	1.23703	4.18753	0.169827	0	0	0
mmu-miR-30c-2-3p	0	26.3337	0	45.9887	5.18827	3.88779	15.8398	0	0	28.7612	0.132702
mmu-miR-148a-5p	0	0	0	0.204394	0	0.176718	0	0	0	0	0
mmu-miR-192-3p	0	0	0	0	0	0	0	0	0	0	0
mmu-miR-196a-2-3p	0	0	0	0	0	0	0	0	0	0	0
mmu-miR-200a-5p	0	0	0	0	0	0	0	0	0	0	0
mmu-miR-208a-5p	0	0	0	0	0	0	0	0	0	0	0
mmu-miR-208a-3p	0	0	0	0	0	0	0	0	0	0	0
mmu-let-7a-1-3p	0	3.65745	0	2.04394	0	0	2.82203	1.10387	0	0	0
mmu-let-7a-2-3p	0	0	0	0	0	0	0	0	0	0	0
mmu-let-7c-1-3p	0	0	27.4746	11.0373	0	4.41795	0	0	0	0	0
mmu-let-7c-2-3p	0	3.65745	0	2.04394	0	0	2.82203	1.10387	0	0	0
mmu-let-7e-3p	0	0	0	0	0	0.176718	0	0	0	0	0
mmu-let-7f-2-3p	0	0	0	0	0	0	0	0	0	0	0
mmu-miR-15a-5p	0	0	0	0	0	6.892	0	0	11.8401	0	0
mmu-miR-15a-3p	0	0	0	0	0	0	0	0	0	0	0
mmu-miR-16-1-3p	0	0	0	0	0	0	0	0	0	0	0
mmu-miR-18a-3p	0	3.51116	0.214645	0	0	0	0	1.52844	0	0	0
mmu-miR-21a-3p	0	0.585193	8.37116	0	0	0	6.73646	0	0	0	0
mmu-miR-22-5p	0	0	0	0	1.34511	0	0	0	0	0	0
mmu-miR-23a-5p	0	0	0	0	0	0	0	0	0	0	0
mmu-miR-24-2-5p	0	0.877789	0	0	0	0	4.9158	0	0	0	0
mmu-miR-29a-5p	0	0	0	0	0	0	0	0	0	0	0
mmu-miR-29c-5p	0	0	0	0	0	0	0	0	0	0	0
mmu-miR-29c-3p	0	0	0.214645	0	0	0	1.0924	8.49134	10.2896	0	22.0285
mmu-miR-27a-5p	0	0	0	0	0	0	0	0	0	0	0
mmu-miR-31-3p	0	0	0	0	0	0	0	0	0	0	0
mmu-miR-92a-2-5p	0	0	0	0	0	0	0	0	0	0	0
mmu-miR-96-3p	0	0	0	0	0	0	0	0	0	0	0
mmu-miR-34a-5p	0	6.43712	0	0.204394	0	0	0	0	0	0	0
mmu-miR-34a-3p	0	0	0	0	0	0	0	0	0	0	0
mmu-miR-129-2-3p	0	0	0	0	0	0	0	0	0	0	0
mmu-miR-103-1-5p	0	0	0	0	0	0	0	0	0	0	0
mmu-miR-103-2-5p	0	0	0	0	0	0	0	0	0	0	0
mmu-miR-322-5p	0	10.8261	24.8988	0	25.5571	0	0.182066	10.3594	0	0	0
mmu-miR-323-3p	0	7.02231	0	0	0	7.95231	0.546199	0	0	0	0
mmu-miR-324-5p	0	0	0	0	0	0	0.182066	0	0	0	0
mmu-miR-324-3p	0	0	0	0	0	0	0	0	0	0	0
mmu-miR-325-5p	0	0	0	0	0	0	0	0	0	0	0
mmu-miR-325-3p	0	0	0	0	0	0	0	0	0	0	0
mmu-miR-326-5p	0	0	0	0	0	0	0	0	0	0	0
mmu-miR-326-3p	0	0	0	0	0	0	0	0	0	0	0
mmu-miR-328-5p	0	0	0	0	0	0	0	0	0	0	0
mmu-miR-329-5p	0	0	0	0	0	0	0	0	0	0	0
mmu-miR-330-5p	0	0	0	0	0	0	3.2772	0	0	0	0
mmu-miR-330-3p	0	0	0	0	0	0	0	0	0	0	0
mmu-miR-331-5p	0	0	0	0	0	0	0.182066	0	0	0	0
mmu-miR-337-5p	0	11.7039	0	0	0	0	8.01093	0	0	0	0
mmu-miR-337-3p	0	0	0	0	0	0	10.924	0	0	0	0
mmu-miR-148b-5p	0	0	0	0	0	0	0	0	0	0	0
mmu-miR-339-5p	0	0	0	0	0	0	0	0	0	0	0
mmu-miR-341-5p	0	0	0	0	0	0	0	0	0	0	0
mmu-miR-341-3p	0	0	0	0.204394	0	0	0	0	0	0.136309	0
mmu-miR-344-5p	0	0	0	0	0	0	0	0	0	0	0
mmu-miR-344-3p	0	0	0	0	0	0	0	0	0	0	0
mmu-miR-345-3p	0	0	0	0	0	0	0	0	0	0	0
mmu-miR-346-3p	0	0	0	0	0	0	0	0	0	0	0
mmu-miR-350-5p	0	0	0	0	0	0	0	0	0	0	0
mmu-miR-350-3p	0	0	0	0	2.88237	0	0	0	0	0	0
mmu-miR-135b-5p	0	0	0	0	0	0	0	0	0	0	0
mmu-miR-135b-3p	0	0	0	0	0	0	0	0	0	0	0
mmu-miR-101b-5p	0	0	0	0	0	0	0	0	0	0	0
mmu-miR-101b-3p	0	0	0	0	0	0	0	4.58532	0	0	0
mmu-miR-1a-2-5p	0	0	0	0	0	0	0	0	0	0	0
mmu-miR-107-5p	0	0	0	0	0	0	0	0	0	0	0
mmu-miR-10a-3p	0	0	0	0	0	0	0	0	0	0	0
mmu-miR-17-3p	0	0	0	0	0	0	0	4.24567	8.45724	0	0
mmu-miR-19a-5p	0	0	0	0	0	0	0	0	0	0	0
mmu-miR-19a-3p	0	0	0	0	0	0	0	0	0	0	0
mmu-miR-28a-3p	0	2.92596	0	0	0	0	0	0	39.4671	32.1689	0
mmu-miR-32-5p	0	0.585193	9.87367	0	0	2.47405	3.2772	3.90602	0	1.90833	0
mmu-miR-100-3p	0	0	0	0	0	0	0	0	0	0	0
mmu-miR-200c-5p	0	0	0	0	0	0	0	0	0	0	0
mmu-miR-210-5p	0	0	0	0	0	0	0	0	0	0	0
mmu-miR-210-3p	0	0	0	0	0	0	0.910332	0	0.422862	0	0
mmu-miR-212-3p	0	1.46298	8.37116	0	0	1.76718	0	0	0	0	0
mmu-miR-214-5p	0	0	0	0	0	0	0	0	0	0	0
mmu-miR-216a-3p	0	0	0	0	0	0	0	0	0	0	0
mmu-miR-218-5p	0	2.63337	4.50755	0.204394	50.7298	6.18513	46.9732	3.73619	35.8023	35.9856	0.132702
mmu-miR-218-1-3p	0	0	0	0	0	0	0	0	0	0	0
mmu-miR-218-2-3p	0	0	0	0	0	0	0	0	0	0	0
mmu-miR-219a-5p	0	0	0	0	0	0	0	0	0	0	0
mmu-miR-219a-1-3p	0	4.09635	12.4494	0	0	5.65497	0	0	0	0	0
mmu-miR-223-5p	0	0	0	0	0	0	0	0	0	0	0
mmu-miR-223-3p	0	0	12.0201	0	0	0	0	0	0	0	0
mmu-miR-320-5p	0	0	0	0	0	0	0	0	0	0	0
mmu-miR-26a-2-3p	0	0	0	0	0	0	0	0	0	0	0
mmu-miR-33-5p	0	0	0	0	0	0	0	0	0	0	0
mmu-miR-33-3p	0	0	0	0	0	0	0	0	0	0	0
mmu-miR-211-3p	0	0	0	0	0	0	0	0	0	0	10.4834
mmu-miR-221-5p	0	8.1927	0.42929	0	0	0	3.45926	0.169827	0	0	0
mmu-miR-222-5p	0	0	0	0	0	0	0	0	0	0	0
mmu-miR-29b-2-5p	0	0	0	0	0	0	0	0	0	0	0
mmu-miR-199b-5p	0	0	0	0	0	0	0	0	0	0	0
mmu-miR-135a-2-3p	0	0	0	0	0	0	0	0	0	0	0
mmu-miR-19b-1-5p	0	0	0	0	0	0	0	0	0	0	0
mmu-miR-92a-1-5p	0	0	13.0934	0	0	0	0	0	0	0	0
mmu-miR-138-1-3p	0	0	0	0	0	0	0	0	0	0	0
mmu-miR-181b-1-3p	0	0	0	0	0	0	0	0	0	0	0
mmu-miR-125b-1-3p	0	25.1633	0	0	0	0.176718	0	0.50948	0	0	0
mmu-miR-128-2-5p	0	0	0	0	0	0	0	0	0	0	0
mmu-miR-7a-1-3p	0	1.17039	0	0.204394	0	5.12482	0	0	0	0	0
mmu-miR-7a-2-3p	0	0	0	0	0	0	0	0	0	0	0
mmu-miR-7b-5p	0	0	0	0.204394	0	0	0	8.49134	0	0	0
mmu-miR-7b-3p	0	0	0	0	0	0	0	0	0	0	0
mmu-miR-217-3p	0	0	0	0	0	0	0	0	0.563816	0	0
mmu-miR-194-2-3p	0	0	0	0	0	0	0	0	0	0	0
mmu-miR-219a-2-3p	0	0	0	0	0.192158	0	0	0	0	0	0
mmu-miR-362-3p	0	0	0	0	0	0	0	0	0	0	0
mmu-miR-363-5p	0	0	0	0	0	0	0	0	0	0	0
mmu-miR-363-3p	0	0	0	0	0	0	0	0	0	0	0
mmu-miR-365-1-5p	0	0	0	0	0	0	0	0	0	0	0
mmu-miR-375-5p	0	0	0	0	0	0	0	0	0	0	0
mmu-miR-375-3p	0	2.04817	19.5327	25.3449	0	0.530154	0.546199	0	0	8.58747	13.2702
mmu-miR-376a-5p	0	0	0	0	0	0	0	0	0	0	0
mmu-miR-376a-3p	0	0	0	0	0	0	0	0	0	0	0
mmu-miR-377-5p	0	0	0	0	0	0	0	0	0	0	0
mmu-miR-377-3p	0	0	0	0	0	0	0	0	0	0	0
mmu-miR-379-3p	0	0	0	9.40214	21.3296	0	0	0	0	0	0
mmu-miR-380-5p	0	0	0	0	0	0	0	0	0	0	0
mmu-miR-380-3p	0	2.63337	0	0	9.99223	0	0	0	0	0	0
mmu-miR-381-5p	0	0	0	0	0	0	0	0	0	0	0
mmu-miR-381-3p	0	0	0	0	0	0	3.8234	0	0	0	0
mmu-miR-382-3p	0	0	0	0	0	0	0	0	0	0	0
mmu-miR-383-5p	0	0	0	0	0	0	0	0	0	0	0
mmu-miR-383-3p	0	0	0	0	0	0	0	0	0	0	0
mmu-miR-133b-5p	0	0	0	0	0	0	0	0	0	0	0
mmu-miR-133b-3p	0	0	0	0	0	0	0	0	0	0	0
mmu-miR-181b-2-3p	0	0	0	0	0	0	0	0	0	0	0
mmu-miR-215-5p	0	0	0	0	0	0	0	0	0	0	0
mmu-miR-215-3p	0	0	0	0	0	0	0	0	0	0	0
mmu-miR-384-5p	0	0	0	0	0	0	0	0	0	0	0
mmu-miR-384-3p	0	0	0	0	0	0	0	0	0	0	0
mmu-miR-196b-3p	0	0	0	0	0	0	0	0	0	0	0
mmu-miR-410-5p	0	0	0	0	0	0	0	0	0	0	0
mmu-miR-410-3p	0	7.31491	0.85858	0	0	0	0.546199	6.45342	0	0	0
mmu-miR-376b-5p	0	3.80375	0	0	0	13.6073	0.910332	0	0	15.1303	10.7488
mmu-miR-411-3p	0	7.6075	0	0	0	15.3745	0	4.75515	1.40954	6.27021	14.9953
mmu-miR-412-5p	0	0	34.9872	0	0	0	0	0	0	0	0
mmu-miR-412-3p	0	0	0	0	0	0	0	0	0	0	0
mmu-miR-370-5p	0	0	0	0	0	0	0	0	0	0	0
mmu-miR-425-3p	0	5.26673	0	0	6.34122	0	4.18753	11.5482	0	0	0
mmu-miR-431-3p	0	0	0	0	0	0	0	0	0	0	0
mmu-miR-433-5p	0	0	0	0	0	0	0	0	5.77911	0	0
mmu-miR-448-5p	0	0	0	0	0	0	0	0	0	0	0
mmu-miR-448-3p	0	0	0	0	0	0	0	0	0	0	0
mmu-miR-429-5p	0	0	0	0	0	0	0	0	0	0	0
mmu-miR-449a-3p	0	0	0	0	0	0	0	0	0	0	0
mmu-miR-452-5p	0	0	0	0	0	0	0	0	0	0	0
mmu-miR-452-3p	0	0	0	0	0	0	0	0	0	0	0
mmu-miR-463-5p	0	10.8261	0.42929	6.74501	0	9.8962	9.83159	6.28359	0	3.95296	4.37916
mmu-miR-463-3p	0	0	0	0	0	0	1.0924	0	0	0	0
mmu-miR-466a-5p	0	0	0	0	0	0	0	0	0	0	0
mmu-miR-466a-3p	0	0	0	0	0	0	3.64133	0	0	0	0
mmu-miR-467a-3p	0	3.51116	0	0	0	0	0	0	0	0	0
mmu-miR-468-5p	0	0	0	0	0	0	0	0	0	0	0
mmu-miR-468-3p	0	0	0	0	0	0	0	0	0	0	0
mmu-miR-471-5p	0	3.80375	0	9.40214	2.69022	0.530154	10.0137	16.4732	35.3794	0	34.3698
mmu-miR-471-3p	0	7.6075	0	0	0	13.2538	12.5626	0.169827	0	17.5839	0
mmu-miR-532-5p	0	24.2855	6.01006	19.6219	0	0	26.2176	56.5523	12.263	11.9952	0
mmu-miR-489-5p	0	0	0	0	0	0	0	0	0	0	0
mmu-miR-489-3p	0	0	0	0	0	0	0	0	0	0	0
mmu-miR-483-5p	0	0	0	0	0	0	0	0	0	0	0
mmu-miR-483-3p	0	0	0	0	0	0	0	0	0	0	0
mmu-miR-546	0	0	0	0	0	0	0	0	0	0	0
mmu-miR-540-5p	0	0	0	0	0	0	0	0	0	0	0
mmu-miR-543-5p	0	0	0	0	0	0	0	0	0	0	0
mmu-miR-539-5p	0	0	0	8.78896	0	9.18933	0	0	0	0	0
mmu-miR-539-3p	0	0	0	0	0	0	0	0	0	0	0
mmu-miR-542-5p	0	0	0	0	0	0	0	0	0	0	0
mmu-miR-542-3p	0	0	0	0	0	0	0	0	0	0	0
mmu-miR-547-5p	0	0	0	0	0	0	0	0	0	0	0
mmu-miR-367-5p	0	0	0	0	0	0	0	0	0	0	0
mmu-miR-367-3p	0	0	0	0	0	0	0	0	0	0	0
mmu-miR-494-5p	0	0	0	0	0	0	0	0	0	0	0
mmu-miR-376c-5p	0	0	0	0	0	0	0	0	0	0	0
mmu-miR-376c-3p	0	4.38894	0	0	2.69022	0	0	0	0	0	0
mmu-miR-487b-5p	0	0	0	0	0	0	0	0	0	0	0
mmu-miR-487b-3p	0	0	0	0	0	0	0	0	0	0	0
mmu-miR-369-3p	0	0	6.86864	0	0	0.176718	8.01093	0	0	0	7.6967
mmu-miR-20b-5p	0	0	0	0	0	0	0	0	0	0	0
mmu-miR-20b-3p	0	0	0	0	0	0	0	0	0	0	0
mmu-miR-450a-2-3p	0	0	0	0	0	0	0	0	0	0	0
mmu-miR-503-5p	0	2.63337	0	0	0	0	0	0	0	0.954163	0
mmu-miR-291b-3p	0	0	0	0	0	0	0	0	0	0	0
mmu-miR-302b-5p	0	0	0	0	0	0	0	0	0	0	0
mmu-miR-302b-3p	0	0	0	0	0	0	0	0	0	0	0
mmu-miR-302c-5p	0	0	0	0	0	0	0	0	0	0	0
mmu-miR-302c-3p	0	0	0	0	0	0	0	0	0	0	0
mmu-miR-302d-5p	0	0	0	0	0	0	0	0	0	0	0
mmu-miR-302d-3p	0	0	0	0	0	0	0	0	0	0	0
mmu-miR-1224-5p	0	0	0	0	0	0	0	0	0	0	0
mmu-miR-1224-3p	0	0	0	0	0	0	0	0	0	0	0
mmu-miR-1247-3p	0	0	0	0	0	0	13.8371	0	0	0	0
mmu-miR-301b-5p	0	0	0	0	0	0	0	0	0	0	0
mmu-miR-301b-3p	0	0	0	0	0	0	0	0	0	0	0
mmu-miR-675-5p	0	0	0	0	0	0	0	0	0	0	0
mmu-miR-675-3p	0	0	0	0	0	0	0	0	0	0	0
mmu-miR-744-5p	0	0.585193	29.8357	3.88349	0	0.176718	0	0	15.0821	0.136309	0
mmu-miR-744-3p	0	0	0	0	0	0	0	0	0	0	0
mmu-miR-374b-3p	0	0	0	0	0	0	0	0	0	0	0
mmu-miR-216b-3p	0	0	0	0	0	0	0	0	0	0	0
mmu-miR-592-5p	0	0	0	0	0	0	0	0	0	0	0
mmu-miR-592-3p	0	0	0	0	0	0	0	0	0	0	0
mmu-miR-758-5p	0	0	0	0	0	0	0	0	0	0	0
mmu-miR-758-3p	0	0	0	0	0	0	0	0	0	0	0
mmu-miR-1264-5p	0	0	0	0	0	0	0	0	0	0	0
mmu-miR-1264-3p	0	0	0	0	0	0	0	0	0	0	0
mmu-miR-551b-5p	0	6.43712	0	0	0	0	0	0	0	0	0
mmu-miR-551b-3p	0	0	0	0	0	0	0	0	0	0	0
mmu-miR-1249-5p	0	0	0	0	0	0	0	0	0	0	0
mmu-miR-671-5p	0	1.17039	0	0	0	0	2.00273	0	0	0	0
mmu-miR-668-5p	0	0	0	0	0	0	0	0	0	0	0
mmu-miR-668-3p	0	4.97414	0	10.4241	0.384317	0	0	0	0	0	0
mmu-miR-1843a-3p	0	10.8261	0	0	0	0	6.19026	15.7939	0	5.31605	0
mmu-miR-665-5p	0	0	0	0	0	0	0	0	0	0	0
mmu-miR-665-3p	0	0	0	0	0	0	0	0	0	0	0
mmu-miR-667-5p	0	0	0	0	0	0	0	0	0	0	0
mmu-miR-667-3p	0	0	0	0	0	0	0	0	0	0	0
mmu-miR-770-5p	0	0	0	0	25.3649	0	0	0	0	4.08927	0
mmu-miR-770-3p	0	0	0	0	0	0	0	0	0	0	0
mmu-miR-762	0	0	0	0	0	0	0	0	0	0	0
mmu-miR-3475-5p	0	0	0	0	0	0	0	0	0	0	0
mmu-miR-3475-3p	0	0	0	0	0	0	0	0	0	0	0
mmu-miR-344d-3-5p	0	0	0	0	0	0	0	0	0	0	0
mmu-miR-344d-3p	0	0	0	0	0	0	0	0	0	0	0
mmu-miR-802-5p	0	0	0	0	0	0	0	0	0	2.72618	0
mmu-miR-802-3p	0	0	0	0	0	0	0	0	0	0	0
mmu-miR-670-5p	0	0	0	0	0	0	0	0	0	0	0
mmu-miR-670-3p	0	0	0	0	0	0	0	0	0	0	0
mmu-miR-1298-5p	0	0	0	0	0	0	0	0	0	0	0
mmu-miR-1298-3p	0	0	0	0	0	0	0	0	0	0	0
mmu-miR-761	0	0	0	0	0	0	0	0	0	0	0
mmu-miR-764-5p	0	0	0	0	0	0	0	0	0	0	0
mmu-miR-764-3p	0	0	0	0	0	0	0	0	0	0	0
mmu-miR-3059-5p	0	0	0	0	0	0	0	0	0	0	0
mmu-miR-3059-3p	0	0	0	0	0	0	0	0	0	0	0
mmu-miR-3058-5p	0	0	0	0	0	0	0	0	0	0	0
mmu-miR-3058-3p	0	0	0	4.29228	0	0	0	0	0	0	0
mmu-miR-3099-5p	0	0	0	0	0	0	0	0	0	0	0
mmu-miR-3099-3p	0	0	0	0	0	0	0	0	0	0	0
mmu-miR-3106-5p	0	0	0	0	0	0	0	0	0	0	0
mmu-miR-3106-3p	0	0	0	0	0	0	0	0	0	0	0
mmu-miR-763	0	0	0	0	0	0	0	0	0	0	0
mmu-miR-669a-3p	0	0.146298	0	0	0	0	1.6386	0	0	0	0
mmu-miR-344d-1-5p	0	0	0	0	0	0	0	0	0	0	0
mmu-miR-666-5p	0	0	0	0	0	0	0	0	0	0	0
mmu-miR-666-3p	0	0	0	0	0	0	0	0	0	0	0
mmu-miR-759	0	0	0	0	0	0	0	0	0	0	0
mmu-miR-496a-5p	0	0	0	0	0	0	0	0	0	0	0
mmu-miR-496a-3p	0	0	0	0	0	0	0	0	0	0	0
mmu-miR-673-3p	0	6.72972	9.22974	0	0	0	0	0	0	0	0
mmu-miR-760-5p	0	0	0	0	0	0	0	0	0	0	0
mmu-miR-760-3p	0	0	0	0	0	0	7.46473	0	0	0	0
mmu-miR-674-3p	0	0	0	0	0	2.82749	0	0	0	0	0
mmu-miR-344d-2-5p	0	0	0	0	0	0	0	0	0	0	0
mmu-miR-488-5p	0	0	0	0	0	0	0	0	0	0	0
mmu-miR-677-5p	0	0	0	0	0	0	2.36686	0	0	6.27021	24.9479
mmu-miR-677-3p	0	0	0	0	0	0	0	0	0	0	0
mmu-miR-678	0	0	0	0	0	0	0	0	0	0	0
mmu-miR-497a-5p	0	0	0	0	0	0	0	0	0	0.681545	0
mmu-miR-497a-3p	0	0	0	0	0	0	0	0	0	0	0
mmu-miR-679-5p	0	0	0	0	0	0	0	0	0	0	0
mmu-miR-679-3p	0	0	0	0	0	0	0	0	0	0	0
mmu-miR-495-5p	0	0	0	0	0	0	0	0	0	0	0
mmu-miR-680	0	0	0	0	0	0	0	0	0	0	0
mmu-miR-681	0	0	0	0	0	0	0	0	0	0	0
mmu-miR-682	0	0	0	0	0	0	0	0	0	0	0
mmu-miR-449c-5p	0	0	0	0	0	0	0	0	0	0	0
mmu-miR-449c-3p	0	0	0	0	0	0	0	0	0	0	0
mmu-miR-683	0	0	0	0	0	0	0	0	0	0	0
mmu-miR-684	0	0	0	0	0	0	0	0	0	0	0
mmu-miR-686	0	0	0	0	0	0	0	0	0	0	0
mmu-miR-719	0	0	0	0	0	0	0	0	0	0	0
mmu-miR-687	0	0	0	0	0	0	0	0	0	0	0
mmu-miR-688	0	0	0	0	0	0	0	0	0	0	0
mmu-miR-690	0	0	0	0	0	0	0	0	0	0	0
mmu-miR-691	0	0	0	0	0	0	0	0	0	0	0
mmu-miR-692	0	0	0	0	0	0	0	0	0	0	0
mmu-miR-693-5p	0	0	0	0	0	0	0	0	0	0	0
mmu-miR-693-3p	0	0	0	0	0	0	0	0	0	0	0
mmu-miR-694	0	0	0	0	0	0	0	0	0	0	0
mmu-miR-146b-3p	0	0	0	0	0	0	0	0	0	0	0
mmu-miR-669b-5p	0	0	0	0	0	0	0	0	0	0	0
mmu-miR-669b-3p	0	0	0	0	0	0	0	0	0	0	0
mmu-miR-669a-3-3p	0	0	0	0	0	0	0	0	0	0	0
mmu-miR-467b-3p	0	0	0	0	0	0	0	0	0	0	0
mmu-miR-669c-3p	0	0	0	0	0	0	0	0	0	0	0
mmu-miR-297b-5p	0	0	0	0	0	0	0	0	0	0	0
mmu-miR-297b-3p	0	0	0	0	0	0	0	0	0	0	0
mmu-miR-695	0	0	0	0	0	0	0	0	0	0	0
mmu-miR-499-5p	0	0	0	0	0	0	0	6.62325	0	0	0
mmu-miR-499-3p	0	0	0	0	0	0	0	0	0	0	0
mmu-miR-696	0	0	0	0	0	0	0	0	0	0	0
mmu-miR-455-5p	0	2.92596	0	0	0	0	0	0	0	0	0
mmu-miR-491-5p	0	0	0	0	0	0	0	0	0	0	0
mmu-miR-491-3p	0	0	0	0	0	0	0	0	0	0	0
mmu-miR-697	0	0	0	0	0	0	0	0	0	0	0
mmu-miR-698-5p	0	0	0	0	0	0	0	0	0	0	0
mmu-miR-698-3p	0	0	0	0	0	0	0	0	0	0	0
mmu-miR-700-5p	0	0	0	0	0	0	0	0	0	0	0
mmu-miR-700-3p	0	2.92596	7.08329	17.1691	20.9453	25.0939	31.8616	90.0082	13.6725	41.5742	33.7062
mmu-miR-701-5p	0	0	0	0	0	0	0	0	0	0	0
mmu-miR-701-3p	0	0	0	0	0	0	0	0	0	0	0
mmu-miR-702-5p	0	0	0	0	0	0	0	0	0	0	0
mmu-miR-703	0	0	0	0	0	0	0	0	0	0	0
mmu-miR-704	0	0	0	0	0	0	0	0	0	0	0
mmu-miR-705	0	0	0	0	0	0	0	0	0	0	0
mmu-miR-706	0	0	0	0	0	0	0	0	0	0	0
mmu-miR-707	0	0	0	0	0	0	0	0	0	0	0
mmu-miR-708-5p	0	0	0	0	0	0	0	0	0	0	0
mmu-miR-708-3p	0	0	0	0	0	0	0	0	0	0	0
mmu-miR-709	0	0	20.8206	8.38017	3.45885	0	0	4.92498	0	0	0
mmu-miR-710	0	0	0	0	0	0	0	0	0	0	0
mmu-miR-711	0	0	0	0	0	0	0	0	0	0	0
mmu-miR-712-5p	0	0	0	0	0	0	0	0	0	0	0
mmu-miR-712-3p	0	0	0	0	0	0	0	0	0	0	0
mmu-miR-713	0	0	0	0	0	0	0	0	0	0	0
mmu-miR-714	0	0	0	0	0	0	0	0	0	0	0
mmu-miR-500-5p	0	0	0	0	0	0	0	0	0	0	0
mmu-miR-500-3p	0	0	0	0	0	0	0	2.37758	0	0	0
mmu-miR-501-5p	0	0	0	0	0	1.23703	0	0	0	0	0
mmu-miR-717	0	0	0	0	0	0	0	0	0	0	0
mmu-miR-450b-5p	0	0	17.1716	0	0	0	0	0	0	0	0
mmu-miR-505-5p	0	3.21856	18.4595	16.9647	16.9099	0	7.28266	6.45342	0	0	0
mmu-miR-505-3p	0	0	0	0	0	0	0	0	0	0	0
mmu-miR-718	0	0	0	0	0	0	0	0	0	0	0
mmu-miR-721	0	0	0	0	0	0	0	0	0	0	0
mmu-miR-652-5p	0	0	0	0	0	0	0	0	0	0	0
mmu-miR-490-5p	0	0	0	0	0	0	0	0	0	0	0
mmu-miR-490-3p	0	0	0	0	0	0	0	0	0	0	0
mmu-miR-615-5p	0	0	0	0	0	0	0	0	0	0	0
mmu-miR-804	0	0	0	0	0	0	0	0	0	0	0
mmu-miR-741-5p	0	7.31491	5.79542	0	0	0	0	0	0	0	0
mmu-miR-742-5p	0	0	0	0	0	0	0	0	0	0	0
mmu-miR-742-3p	0	0	0	0	0	0	0	0	0	0	0
mmu-miR-743a-3p	0	3.21856	8.15651	18.3955	0	19.439	31.3154	38.0412	0.140954	17.4476	44.1897
mmu-miR-181d-5p	0	6.72972	0	2.04394	0	21.913	16.0219	0	0	0	0
mmu-miR-181d-3p	0	0	0	0	0	0	0	0	0	0	0
mmu-miR-743b-5p	0	0	0	0	0	0.176718	0	0	0	16.4934	0
mmu-miR-879-5p	0	0	0	0	0	0	0	0	0	0	0
mmu-miR-879-3p	0	0	0	0	0	0	0	0	0	0	0
mmu-miR-880-5p	0	0	0	0	0	0	0	0	0	0	0
mmu-miR-881-5p	0	0	0	0	0	0	0	0	0	0	0
mmu-miR-882	0	0	0	0	0	0	0	0	0	0	0
mmu-miR-883a-5p	0	0	0	0	0	0	0	0	0	0	0
mmu-miR-883a-3p	0	0	0	0	0	0	0.546199	8.32151	0	0	0
mmu-miR-883b-3p	0	0	0	0	0	0	0	0	0	0	0
mmu-miR-190b-5p	0	0	0	0	0	0	0	0	0	0	0
mmu-miR-190b-3p	0	0	0	0	0	0	0	0	0	0	0
mmu-miR-874-5p	0	0	0	0	0	0	0	0	0	0	0
mmu-miR-876-5p	0	0	0	0	0	0	0	0	0	0	0
mmu-miR-876-3p	0	0	0	0	0	0	0	0	0	0	0
mmu-miR-105	0	0	0	0	0	0	0	0	0	0	0
mmu-miR-147-5p	0	0	0	0	0	0	0	0	0	0	0
mmu-miR-147-3p	0	0	0	0	0	0	0	0	0	0	0
mmu-miR-18b-5p	0	0	0	0	0	0	0	0	0	0	0
mmu-miR-18b-3p	0	0	0	0	0	0	0	0	0	0	0
mmu-miR-193b-5p	0	0	0	0	0	0	0	0	0	0	0
mmu-miR-193b-3p	0	0	0	0	0	0	0	0	0	0	0
mmu-miR-297a-3p	0	0	0	0	0	0	0	0	0	0	0
mmu-miR-297c-5p	0	0	0	0	0	0	0	0	0	0	0
mmu-miR-297c-3p	0	0	0	0	0	0	0	0	0	0	0
mmu-miR-327	0	0	0	0	0	0	0	0	0	0	0
mmu-miR-343	0	0	0	0	0	0	0	0	0	0	0
mmu-miR-421-5p	0	0	0	0	0	0	0	0	0	0	0
mmu-miR-421-3p	0	7.9001	0	0.204394	0	0.176718	0.182066	0.50948	0	0	0
mmu-miR-453	0	0	0	0	0	0	0	0	0	0	0
mmu-miR-466b-5p	0	0	0	0	0	0	0	0	0	0	0
mmu-miR-466b-3p	0	0	0.143097	0	7.0458	0.29453	0	0	0	0	0
mmu-miR-466c-5p	0	0	0	0	0	0	0	0	0	0	0
mmu-miR-466c-3p	0	0	0.143097	0	7.0458	0.29453	0	0	0	0	0
mmu-miR-466e-5p	0	0	0	0	0	0	0	0	0	0	0
mmu-miR-466e-3p	0	0	0	0	0	0	3.64133	0	0	0	0
mmu-miR-466f-5p	0	0	0	0	0	0	0	0	0	0	0
mmu-miR-466f-3p	0	0	0	0	0	0	0	0	0	0	0
mmu-miR-466g	0	0	0	0	0	0	0	0	0	0	0
mmu-miR-466h-5p	0	0	0	0	0	0	0	0	0	0	0
mmu-miR-466h-3p	0	0	0	0	0	0	0	0	0	0	0
mmu-miR-467c-5p	0	5.85193	3.00503	11.0373	0	0	4.18753	8.66117	0	0	0
mmu-miR-467c-3p	0	0	0	0	0	0	0	0	0	0	0
mmu-miR-467d-5p	0	0	0	0	0	0	0	0	0	0	0
mmu-miR-467d-3p	0	2.04817	0	0	0	0	0	0	0	0	0
mmu-miR-493-5p	0	0	0	0	0	0	0	0	0	0	0
mmu-miR-493-3p	0	0	0	0	0	0	0	0	0	0	0
mmu-miR-504-5p	0	0	0	0	0	0	0	0	0	0	0
mmu-miR-504-3p	0	0	0	0	0	0	0	0	0	0	0
mmu-miR-509-5p	0	0	0	0	0	0	0	0	0	0	0
mmu-miR-509-3p	0	0	0	0	0	0	0	0	0	0	0
mmu-miR-568	0	0	0	0	0	0	0	0	0	0	0
mmu-miR-574-3p	0	6.72972	0	13.49	0	0	0	0.339654	0	0	0
mmu-miR-590-5p	0	0	0	0	0	0	0	0	0	0	0
mmu-miR-590-3p	0	0	0	0	0	0	0	0	0	0	0
mmu-miR-654-5p	0	0	0	0	0	0	0	0	0	0	0
mmu-miR-654-3p	0	0	0.643935	0.204394	0	0	0.364133	0	0	0	0
mmu-miR-92b-5p	0	0	0	0	0	0	0	0	0	0	0
mmu-miR-466d-5p	0	0	0	0	0	0	0	0	0	0	0
mmu-miR-466d-3p	0	0	0	0	0	0	0	0	0	0	0
mmu-miR-449b	0	0	0	0	0	0	0	0	0	0	0
mmu-miR-872-5p	0	3.80375	0	0	0	3.53436	0	13.756	0	0	0
mmu-miR-875-5p	0	0	0	0	0	0	0	0	0	0	0
mmu-miR-875-3p	0	0	0	0	0	0	0	0	0	0	0
mmu-miR-208b-5p	0	0	0	0	0	0	0	0	0	0	0
mmu-miR-208b-3p	0	0	0	0	0	0	0	0	0	0	0
mmu-miR-877-5p	0	0	5.58077	0	0	0	0	0	0	0	0
mmu-miR-877-3p	0	0	0	0	0	0	0	0	0	0	0
mmu-miR-511-5p	0	0	0	0	0	0	0	0	0	0	0
mmu-miR-511-3p	0	0	0	0	0	0	0	0	0	0	0
mmu-miR-544-5p	0	0	7.72722	0	0	0	0	0	0	0	0
mmu-miR-544-3p	0	0	0	0	0	0	0	0	0	0	0
mmu-miR-598-5p	0	0	0	0	0	0	0	0	0	0	0
mmu-miR-598-3p	0	0	0	0	0	0	0	0	38.6214	0	0
mmu-miR-653-5p	0	0	0	0	0	0	0	0	0	0	0
mmu-miR-653-3p	0	0	0	0	0	0	0	0	0	0	0
mmu-miR-582-5p	0	0	0	0	0	0	0	0	0	0	4.37916
mmu-miR-467e-5p	0	0	0	4.08789	2.11374	0	0	0	0	0	0
mmu-miR-467e-3p	0	0	0	0	0	0	0	0	0	0	0
mmu-miR-466l-5p	0	0	0	0	0	0	0	0	0	0	0
mmu-miR-466l-3p	0	0	0	0	0	0	0	0	0	0	0
mmu-miR-669k-5p	0	0	0	0	0	0	0	0	0	0	0
mmu-miR-669k-3p	0	0	0	0	0	0	0	0	0	0	0
mmu-miR-669g	0	0	0	0	0	0	0	0	0	0	0
mmu-miR-669d-5p	0	0	0	0	0	0	0	0	0	0	0
mmu-miR-669d-3p	0	0	0	0	0	0	0	0	0	0	0
mmu-miR-466i-3p	0	0	0	0	0	0	0	0	0	0	0
mmu-miR-1b-5p	0	0	0	0	0	0	0	0	0	0	0
mmu-miR-1b-3p	0	0	0	0	0	0	0	0	0	0	0
mmu-miR-1187	0	0	0	0	0	0	0	0	0	0	0
mmu-miR-669j	0	0	0	0	0	0	0	0	0	0	0
mmu-miR-669f-5p	0	0	0	0	0	0	0	0	0	0	0
mmu-miR-669f-3p	0	0	0	0	0	0	0	0	0	0	0
mmu-miR-669i	0	0	0	0	0	0	0	0	0	0	0
mmu-miR-669h-5p	0	0	0	0	0	0	0	0	0	0	0
mmu-miR-669h-3p	0	0	0	0	0	0	0	0	0	0	0
mmu-miR-1188-5p	0	0	0	0	0	0	0	0	0	0	0
mmu-miR-1188-3p	0	0	0	0	0	0	0	0	0	0	0
mmu-miR-466f	0	0	0	0	0	0	0	0	0	0	0
mmu-miR-466k	0	0	0	0	0	0	0	0	0	0	0
mmu-miR-467f	0	0	0	0	0	0	0	0	0	0	0
mmu-miR-1190	0	0	0	0	0	0	0	0	0	0	0
mmu-miR-466j	0	0	0	0	0	0	0	0	0	0	0
mmu-miR-1191a	0	0	0	0	0	0	0	0	0	0	0
mmu-miR-1192	0	0	0	0	0	0	0	0	0	0	0
mmu-miR-1193-5p	0	0	0	0	0	0	0	0	0	0	0
mmu-miR-1193-3p	0	26.0411	1.07323	1.63515	0	0	0	0	0	0	0
mmu-miR-1194	0	0	0	0	0	0	0	0	0	0	0
mmu-miR-669e-5p	0	0	0	0	0	0	0	0	0	0	0
mmu-miR-669e-3p	0	0	0	0	0	0	0	0	0	0	0
mmu-miR-467g	0	0	0	0	0	0	0	0	0	0	0
mmu-miR-467h	0	0	0	0	0	0	0	0	0	0	0
mmu-miR-1197-5p	0	0	0	0	0	0	0	0	0	0	0
mmu-miR-1197-3p	0	0	0	0	0	0	0	0	0	0	0
mmu-miR-1198-5p	0	0	0	13.49	0	12.547	1.82066	0	0	0	0
mmu-miR-1198-3p	0	0	0	0	0	0	0	0	0	0	0
mmu-miR-1199-5p	0	0	0	0	0	0	0	0	0	0	0
mmu-miR-1199-3p	0	0	0	0	0	0	0	0	0	0	0
mmu-miR-1902	0	0	0	0	0	0	0	0	0	0	0
mmu-miR-1897-5p	0	0	0	0	0	0	0	0	0	0	0
mmu-miR-1897-3p	0	0	0	0	0	0	0	0	0	0	0
mmu-miR-1905	0	0	0	0	0	0	0	0	0	0	0
mmu-miR-1895	0	0	0	0	0	0	0	0	0	0	0
mmu-miR-1903	0	0	0	0	0	0	0	0	0	0	0
mmu-miR-1899	0	0	0	0	0	0	0	0	0	0	0
mmu-miR-1900	0	0	0	0	0	0	0	0	0	0	0
mmu-miR-1892	0	0	0	0	0	0	0	0	0	0	0
mmu-miR-1906	0	0	0	0	0	0	0	0	0	0	0
mmu-miR-1896	0	0	0	0	0	0	0	0	0	0	0
mmu-miR-1904	0	0	0	0	0	0	0	0	0	0	0
mmu-miR-1898	0	0	0	0	0	0	0	0	0	0	0
mmu-miR-1907	0	0	0	0	0	0	0	0	0	0	0
mmu-miR-1894-5p	0	0	0	0	0	0	0	0	0	0	0
mmu-miR-1894-3p	0	0	0	0	0	0	0	0	0	0	0
mmu-miR-1893	0	0	0	0	0	0	0	0	0	0	0
mmu-miR-1901	0	0	0	0	0	0	0	0	0	0	0
mmu-miR-1927	0	0	0	0	0	0	0	0	0	0	0
mmu-miR-1928	0	0	0	0	0	0	0	0	0	0	0
mmu-miR-1929-5p	0	0	0	0	0	0	0	0	0	0	0
mmu-miR-1929-3p	0	0	0	0	0	0	0	0	0	0	0
mmu-miR-1930-5p	0	0	0	0	0	0	0	0	0	0	0
mmu-miR-1930-3p	0	0	0	0	0	0	0	0	0	0	0
mmu-miR-1931	0	0	0	0	0	0	0	0	0	0	0
mmu-miR-1932	0	0	0	0	0	0	0	0	0	0	0
mmu-miR-1933-5p	0	0	0	0	0	0	0	0	0	0	0
mmu-miR-1933-3p	0	0	0	0	0	0	0	0	0	0	0
mmu-miR-1934-5p	0	0	0	0	0	0	0	0	0	0	0
mmu-miR-1934-3p	0	0	0	0	0	0	0	0	0	0	0
mmu-miR-1936	0	0	0	0	0	0	0	0	0	0	0
mmu-miR-1938	0	0	0	0	0	0	0	0	0	0	0
mmu-miR-1941-5p	0	0	0	0	0	0	0	0	0	0	0
mmu-miR-1941-3p	0	0	0	0	0	0	0	0	0	0	0
mmu-miR-1942	0	0	0	0	0	0	0	0	0	0	0
mmu-miR-1943-5p	0	0	0	0	0	0	0	0	0	0	0
mmu-miR-1943-3p	0	0	0	0	0	0	0	0	0	0	0
mmu-miR-1945	0	0	0	0	0	0	0	0	0	0	0
mmu-miR-1306-5p	0	0	0	0	0	0	0	0	0	0	0
mmu-miR-1306-3p	0	0	0	0	0	0	0	0	0	0	0
mmu-miR-1946a	0	0	0	0	0	0	0	0	0	0	0
mmu-miR-1947-5p	0	0	0	0	0	0	0	0	0	0	0
mmu-miR-1947-3p	0	0	0	0	0	0	0	0	0	0	0
mmu-miR-1948-5p	0	0	0	0	0	0	0	0	0	0	0
mmu-miR-1948-3p	0	0	0	0	0	0	0	0	0	0	0
mmu-miR-1949	0	0	0	0	0	0	0	0	0	0	0
mmu-miR-1950	0	0	0	0	0	0	0	0	0	0	0
mmu-miR-669l-5p	0	0	0	0	0	0	0	0	0	0	0
mmu-miR-669l-3p	0	0	0	0	0	0	0	0	0	0	0
mmu-miR-669m-5p	0	0	0	0	0	0	0	0	0	0	0
mmu-miR-669m-3p	0	0	0	0	0	0	0	0	0	0	0
mmu-miR-669o-5p	0	0	0	0	0	0.176718	0	0	0	0	0
mmu-miR-669o-3p	0	0.146298	0	0	0	0	1.6386	0	0	0	0
mmu-miR-1951	0	0	0	0	0	0	0	0	0	0	0
mmu-miR-1952	0	0	0	0	0	0	0	0	0	0	0
mmu-miR-1953	0	0	0	0	0	0	0	0	0	0	0
mmu-miR-1954	0	0	0	0	0	0	0	0	0	0	0
mmu-miR-1955-5p	0	0	0	0	0	0	0	0	0	0	0
mmu-miR-1955-3p	0	0	0	0	0	0	0	0	0	0	0
mmu-miR-669n	0	0	0	0	0	0	0	0	0	0	0
mmu-miR-1956	0	0	0	0	0	0	0	0	0	0	0
mmu-miR-1957a	0	0	0	0	0	0	0	0	0	0	0
mmu-miR-1958	0	0	0	0	0	0	0	0	0	0	0
mmu-miR-1960	0	0	0	0	0	0	0	0	0	0	0
mmu-miR-1961	0	0	0	0	0	0	0	0	0	0	0
mmu-miR-1962	0	0	0	0	0	0	0	0	0	0	0
mmu-miR-1963	0	0	0	0	0	0	0	0	0	0	0
mmu-miR-1964-5p	0	0	0	0	0	0	0	0	0	0	0
mmu-miR-1964-3p	0	0	0	0	0	0	0	0	0	0	0
mmu-miR-1966-5p	0	0	0	0	0	0	0	0	0	0	0
mmu-miR-1966-3p	0	0	0	0	0	0	0	0	0	0	0
mmu-miR-1967	0	0	0	0	0	0	0	0	0	0	0
mmu-miR-1968-5p	0	0	0	0	0	0	0	0	0	0	0
mmu-miR-1968-3p	0	0	0	0	0	0	0	0	0	0	0
mmu-miR-1969	0	0	0	0	0	0	0	0	0	0	0
mmu-miR-1946b	0	0	0	0	0	0	0	0	0	0	0
mmu-miR-1970	0	0	0	0	0	0	0	0	0	0	0
mmu-miR-1971	0	0	0	0	0	0	0	0	0	0	0
mmu-miR-1982-5p	0	0	0	0	0	3.35764	0	0	0	0	0
mmu-miR-1982-3p	0	0	0	0	0	0	0	0	0	0	1.59242
mmu-miR-2136	0	0	0	0	0	0	0	0	0	0	0
mmu-miR-2137	0	0	0	0	0	0	0	0	0	0	0
mmu-miR-2139	0	0	0	0	0	0	0	0	0	0	0
mmu-miR-2183	0	0	0	0	0	0	0	0	0	0	0
mmu-miR-432	0	0	0	0	0	0	0	0	0	0	0
mmu-miR-599	0	0	0	0	0	0	0	0	0	0	0
mmu-miR-767	0	0	0	0	0	0	0	0	0	0	0
mmu-miR-2861	0	0	0	0	0	0	0	0	0	0	0
mmu-miR-3057-5p	0	0	0	34.9514	0	0	0	0	0	0	0
mmu-miR-3057-3p	0	0	0	0	0	0	0	0	0	0	0
mmu-miR-1251-5p	0	0	0	0	0	0	0	0	0	0	0
mmu-miR-1251-3p	0	0	0	0	0	0	0	0	0	0	0
mmu-miR-3060-5p	0	0	0	0	0	0	0	0	0	0	0
mmu-miR-3060-3p	0	0	0	0	0	0	0	0	0	0	0
mmu-miR-3061-5p	0	0	0	0	0	0	0	0	0	0	0
mmu-miR-3061-3p	0	0	0	0	0	0	0	0	0	0	0
mmu-miR-3062-5p	0	0	0	0	0	0	0	0	0	0	0
mmu-miR-3062-3p	0	0	0	0	0	0	0	0	0	0	0
mmu-miR-3063-5p	0	0	0	0	0	0	0	0	0	0	0
mmu-miR-3063-3p	0	0	0	0	0	0	0	0	0	0	0
mmu-miR-3064-5p	0	0	0	0	0	0	0	0	0	0	0
mmu-miR-3064-3p	0	8.48529	0	0	0	0	0	0	0	0	0
mmu-miR-3065-5p	0	0	0	0	0	0	0	0	0	0	0
mmu-miR-3065-3p	0	0	0	0	0	0	0	0	0	0	0
mmu-miR-3066-5p	0	0	0	0	0	0	0	0	0	0	0
mmu-miR-3066-3p	0	0	0	0	0	0	0	0	0	0	0
mmu-miR-3067-5p	0	0	0	0	0	0	0	0	0	0	0
mmu-miR-3067-3p	0	0	0	0	0	0	0	0	0	0	0
mmu-miR-3068-3p	0	0	0	0	0	0	0	0	0	0	0
mmu-miR-3069-5p	0	0	0	0	0	0	0	0	0	0	0
mmu-miR-3069-3p	0	0	0	0	0	0	0	0	0	0	0
mmu-miR-3070-5p	0	0	0	0	0	0	0	0	0	0	0
mmu-miR-3070-3p	0	0	0	0	0	0	0	0	0	0	0
mmu-miR-3070-2-3p	0	0	0	0	0	0	0	0	0	0	0
mmu-miR-3071-5p	0	0	0	0	0	0	0	0	0	0	0
mmu-miR-3071-3p	0	0	0	0	0	0	0	0	0	0	0
mmu-miR-3072-5p	0	0	0	0	0	0	0	0	0	0	0
mmu-miR-3072-3p	0	0	0	0	0	0	0	0	0	0	0
mmu-miR-3073a-5p	0	0	0	0	0	0	0	0	0	0	0
mmu-miR-3073a-3p	0	0	0	0	0	0	0	0	0	0	0
mmu-miR-3074-1-3p	0	0	0	0	0	0	0	0	0	0	0
mmu-miR-3075-5p	0	0	0	0	0	0	0	0	0	0	0
mmu-miR-3075-3p	0	0	0	0	0	0	0	0	0	0	0
mmu-miR-3076-5p	0	0	0	0	0	0	0	0	0	0	0
mmu-miR-3076-3p	0	0	0	0	0	0	0	0	0	0	0
mmu-miR-3077-5p	0	0	0	0	0	0	0	0	0	0	0
mmu-miR-3077-3p	0	0	0	0	0	0	0	0	0	0	0
mmu-miR-3078-5p	0	0	0	0	0	0	0	0	0	0	0
mmu-miR-3078-3p	0	0	0	0	0	0	0	0	0	0	0
mmu-miR-3079-5p	0	0	0	0	0	0	0	0	0	0	0
mmu-miR-3079-3p	0	0	0	0	0	0	0	0	0	0	0
mmu-miR-3080-5p	0	0	0	0	0	0	0	0	0	0	0
mmu-miR-3080-3p	0	0	0	0	0	0	0	0	0	0	0
mmu-miR-3081-5p	0	0	0	0	0	0	0	0	0	0	0
mmu-miR-3081-3p	0	0	0	0	0	0	0	0	0	0	0
mmu-miR-3082-5p	0	0	0	0	0	0	0	0	0	0	0
mmu-miR-3082-3p	0	0	0	0	0	7.59887	0	0	0	0	0
mmu-miR-3083-5p	0	0	0	0	0	0	0	0	0	0	0
mmu-miR-3083-3p	0	0	0	0	0	0	0	0	0	0	0
mmu-miR-3084-3p	0	0	0	0	0	0	0	0	0	0	0
mmu-miR-3085-5p	0	0	0	0	0	0	0	0	0	0	0
mmu-miR-3085-3p	0	0	0	0	0	0	0	0	0	0	0
mmu-miR-3086-5p	0	0	0	0	0	0	0	0	24.8079	0	0
mmu-miR-3086-3p	0	0	0	0	0	0	0	0	0	0	0
mmu-miR-466m-5p	0	0	0	0	0	0	0	0	0	0	0
mmu-miR-466m-3p	0	0	0	0	0	0	0	0	0	0	0
mmu-miR-669d-2-3p	0	0	0	0	0	0	0	0	0	0	0
mmu-miR-466o-5p	0	0	0	0	0	0	0	0	0	0	0
mmu-miR-466o-3p	0	0	0	0	0	0	0	0	0	0	0
mmu-miR-669p-3p	0	0	0	0	0	0	0	0	0	0	0
mmu-miR-466p-5p	0	0	0	0	0	0	0	0	0	0	0
mmu-miR-466p-3p	0	0	0.143097	0	7.0458	0.29453	0	0	0	0	0
mmu-miR-466n-5p	0	0	0	0	0	0	0	0	0	0	0
mmu-miR-466n-3p	0	0	0	0	0	0	0	0	0	0	0
mmu-miR-3087-5p	0	0	0	0	0	0	0	0	0	0	0
mmu-miR-3087-3p	0	0	0	0	0	0	0	0	0	0	0
mmu-miR-3088-5p	0	0	0	0	0	0	0	0	0	0	0
mmu-miR-3088-3p	0	0	0	0	0	0	0	0	0	0	0
mmu-miR-3089-5p	0	0	0	0	0	0	0	0	0	0	0
mmu-miR-3089-3p	0	0	0	0	0	0	0	0	0	0	0
mmu-miR-3090-5p	0	0	0	0	0	0	0	0	0	0	0
mmu-miR-3090-3p	0	0	0	0	0	0	0	0	0	0	0
mmu-miR-3091-5p	0	0	0	0	0	0	0	0	0	0	0
mmu-miR-3091-3p	0	0	0	0	0	0	0	0	0	0	0
mmu-miR-3092-5p	0	0	0	0	0	0	0	0	0	0	0
mmu-miR-3092-3p	0	0	0	0	0	0	0	0	0	0	0
mmu-miR-3093-5p	0	0	0	0	0	0	0	0	0	0	0
mmu-miR-3093-3p	0	0	0	0	0	0	0	0	0	0	0
mmu-miR-3094-5p	0	0	0	0	0	0	0	0	0	0	0
mmu-miR-3094-3p	0	0	0	0	0	0	0	0	0	0	0
mmu-miR-3095-5p	0	0	0	0	0	0	0	0	0	0	0
mmu-miR-3095-3p	0	0	0	0	0	0	0	0	0	0	0
mmu-miR-3097-3p	0	0	0	0	0	0	0	0	0	0	0
mmu-miR-3098-5p	0	0	0	0	0	0	0	0	0	0	0
mmu-miR-3098-3p	0	0	0	0	0	0	0	0	0	0	0
mmu-miR-3100-5p	0	0	0	0	0	0	0	0	0	0	0
mmu-miR-3100-3p	0	0	0	0	0	0	0	0	0	0	0
mmu-miR-3101-5p	0	0	0	0	0	0	0	0	0	0	0
mmu-miR-3101-3p	0	0	0	0	0	0	0	0	0	0	0
mmu-miR-344e-5p	0	0	0	0	0	0	0	0	0	0	0
mmu-miR-344e-3p	0	0	0	0	0	0	0	0	0	0	0
mmu-miR-344b-5p	0	0	0	0	0	0	0	0	0	0	0
mmu-miR-344b-3p	0	0	0	0	0	0	0	0	0	0	0
mmu-miR-344c-5p	0	0	0	0	0	0	0	0	0	0	0
mmu-miR-344c-3p	0	0	0	0	0	0	0	0	0	0	0
mmu-miR-344g-5p	0	0	0	0	0	0	0	0	0	0	0
mmu-miR-344g-3p	0	0	0	0	0	0	0	0	0	0	0
mmu-miR-344f-5p	0	0	0	0	0	0	0	0	0	0	0
mmu-miR-344f-3p	0	0	0	0	0	0	0	0	0	0	0
mmu-miR-3102-5p	0	0	0	0	0	0	0	0	0	0	0
mmu-miR-3102-5p.2-5p	0	0	0	0	0	0	0	0	0	0	0
mmu-miR-3102-3p.2-3p	0	0	0	0	0	0	0	0	0	0	0
mmu-miR-3102-3p	0	0	0	0	0	0	0	0	0	0	0
mmu-miR-3103-5p	0	0	0	0	0	0	0	0	0	0	0
mmu-miR-3103-3p	0	0	0	0	0	0.530154	0	0	0	0	0
mmu-miR-3104-5p	0	0	0	0	0	0	0	0	0	0	0
mmu-miR-3104-3p	0	0	0	0	0	0	0	0	0	0	0
mmu-miR-3105-3p	0	5.55933	0	0	0	0	0	0	0	0	0
mmu-miR-3074-2-3p	0	0	0	0	0	0	0	0	0	0	0
mmu-miR-3108-5p	0	0	0	0	0	0	0	0	0	0	0
mmu-miR-3108-3p	0	0	0	0	0	0	0	0	0	0	0
mmu-miR-3109-5p	0	0	0	0	0	0	0	0	0	0	0
mmu-miR-3109-3p	0	0	0	0	0	0	0	0	0	0	0
mmu-miR-3110-5p	0	0	0	0	0	0	0	0	0	0	0
mmu-miR-3110-3p	0	0	0	0	0	0	0	0	0	0	0
mmu-miR-374c-5p	0	0	0	0	0	0	0	0	0	0	0
mmu-miR-374c-3p	0	0	0	0	0	0	0	0	0	0	0
mmu-miR-3112-5p	0	0	0	0	0	0	0	0	0	0	0
mmu-miR-3112-3p	0	0	0	0	0	0	0	0	0	0	0
mmu-miR-1912-5p	0	0	0	0	0	0	0	0	0	0	0
mmu-miR-1912-3p	0	0	0	0	0	0	0	0	0	0	0
mmu-miR-3113-5p	0	0	0	0	0	0	0	0	0	0	0
mmu-miR-3113-3p	0	0	0	0	0	0	0	0	0	0	0
mmu-miR-3470a	0	0	0	0	0	0	11.8343	0	0	0	7.96211
mmu-miR-3472	0	0	0	0	0	0	0	0	0	0	0
mmu-miR-3473a	0	0	0	0	0	0	0	0	0	0	0
mmu-miR-3474	0	0	0	0	0	0	0	0	0	0	0
mmu-miR-3960	0	0	0	0	0	0	0	0	0	0	0
mmu-miR-3961	0	0	0	0	0	0	0	0	0	0	0
mmu-miR-28c	0	0	0	0	0	0	0	0	0	0	0
mmu-miR-3962	0	0	0	0	0	0	0	0	0	0	0
mmu-miR-3963	0	0	0	0	0	0	0	0	0	0	0
mmu-miR-3964	0	0	0	0	0	0	0	0	0	0	0
mmu-miR-1843b-5p	0	0	0	0	0	28.6283	14.7474	5.43446	7.32961	0	0
mmu-miR-1843b-3p	0	0	0	0	0	0	0	0	0	0.136309	0
mmu-miR-3965	0	0	0	0	0	0	0	0	0	0	0
mmu-miR-378b	0	0	0	0	0	0	0	0	0	0	0
mmu-miR-101c	0	0	0	0	0	0	0	0	0	0	0
mmu-miR-3966	0	0	0	0	0	0	0	0	0	0	0
mmu-miR-3967	0	0	0	0	0	0	0	0	0	0	0
mmu-miR-3968	0	0	0	0	0	0	0	0	0	0	0.132702
mmu-miR-3969	0	0	0	0	0	0	0	0	0	0	0
mmu-miR-28b	0	0	0	0	0	0	0	0	0	0	0
mmu-miR-3970	0	0	0	0	0	0	0	0	0	0	0
mmu-miR-3971	0	0	0	0	0	0	0	0	0	0	0
mmu-miR-3473b	0	0	0	0	0	0	0	0	0	0	0
mmu-miR-5046	0	0	0	0	0	0	0	0	0	0	0
mmu-miR-5098	0	0	0	0	0	0	0	0	0	0	0
mmu-miR-5100	0	0	0	0	0	0	0	0	0	0	0
mmu-miR-5101	0	0	0	0	0	0	0	0	0	0	0
mmu-miR-5103	0	0	0	0	0	0	0	0	0	0	0
mmu-miR-5104	0	0	0	0	0	0	0	0	0	0	0
mmu-miR-5106	0	0	0	0	0	0	0	0	0	0	0
mmu-miR-3473c	0	0	0	0	0	0	0	0	0	0	0
mmu-miR-5107-5p	0	0	0	0	0	0	0	0	0	0	0
mmu-miR-5107-3p	0	0	0	0	0	0	0	0	0	0	0
mmu-miR-5108	0	0	0	0	0	0	0	0	0	0	0
mmu-miR-5110	0	0	0	0	0	0	0	0	0	0	0
mmu-miR-5112	0	0	0	0	0	0	0	0	0	0	0
mmu-miR-5113	0	0	0	0	0	0	0	0	0	0	0
mmu-miR-5114	0	0	0	0	0	0	0	0	0	0	0
mmu-miR-5116	0	0	0	0	0	0	0	0	0	0	0
mmu-miR-5118	0	0	0	0	0	0	0	0	0	0	0
mmu-miR-5119	0	0	0	0	0	0	0	0	0	0	0
mmu-miR-5120	0	0	0	0	0	0	0	0	0	0	0
mmu-miR-5121	0	0	0	0	0	0	0	0	0	0	0
mmu-miR-5122	0	0	0	0	0	0	0	0	0	0	0
mmu-miR-466q	0	0	0	0	0	0	0	0	0	0	0
mmu-miR-3473d	0	0	0	0	0	0	0	0	0	0	0
mmu-miR-5123	0	0	0	0	0	0	0	0	0	0	0
mmu-miR-5124a	0	0	0	0	0	0	0	0	0	0	0
mmu-miR-5125	0	0	0	0	0	0	0	0	0	0	0
mmu-miR-3572-5p	0	0	0	0	0	0	0	0	0	0	12.3413
mmu-miR-3572-3p	0	0	0	0	0	0	0	0	0	0	0
mmu-miR-5126	0	0	0	0	0	0	0	0	0	0	0
mmu-miR-5127	0	0	0	0	0	0	0	0	0	0	0
mmu-miR-5128	0	0	0	0	0	0	0	0	0	0	0
mmu-miR-5129-5p	0	0	0	0	0	0	0	0	0	0	0
mmu-miR-5129-3p	0	0	0	0	0	0	0	0	0	0	0
mmu-miR-5130	0	0	0	0	0	0	0	0	0	0	0
mmu-miR-5131	0	0	0	0	0	0	0	0	0	0	0
mmu-miR-5132-5p	0	0	0	0	0	0	0	0	0	0	0
mmu-miR-5132-3p	0	0	0	0	0	0	0	0	0	0	0
mmu-miR-5133	0	0	0	0	0	0	0	0	0	0	0
mmu-miR-5134-5p	0	0	0	0	0	0	0	0	0	0	0
mmu-miR-5134-3p	0	0	0	0	0	0	0	0	0	0	0
mmu-miR-5135	0	0	0	0	0	0	0	0	0	0	0
mmu-miR-5136	0	0	0	0	0	0	0	0	0	0	0
mmu-miR-3544-5p	0	0	0	0	0	0	0	0	0	0	0
mmu-miR-3544-3p	0	0	0	0	0	0	0	0	0	0	0
mmu-miR-299b-5p	0	0	0	0	0	0	0	0	0	0	0
mmu-miR-299b-3p	0	0	0	0	0	0	0	0	0	0	0
mmu-miR-5615-5p	0	0	0	0	0	0	0	0	0	0	0
mmu-miR-5615-3p	0	0	0	0	0	0	0	0	0	0	0
mmu-miR-1231-5p	0	0	0	0	0	0	0	0	0	0	0
mmu-miR-1231-3p	0	0	0	0	0	0	0	7.81203	0	0	0
mmu-miR-5616-5p	0	0	0	0	0	0	0	0	0	0	0
mmu-miR-5616-3p	0	0	0	0	0	0	0	0	0	0	0
mmu-miR-5617-5p	0	0	0	0	0	0	0	0	0	0	0
mmu-miR-5617-3p	0	0	0	0	0	0	0	0	0	0	0
mmu-miR-5618-5p	0	0	0	0	0	0	0	0	0	0	0
mmu-miR-5618-3p	0	0	0	0	0	0	0	0	0	0	0
mmu-miR-5619-5p	0	0	0	0	0	0	0	0	0	0	0
mmu-miR-5619-3p	0	0	0	0	0	0	0	0	0	0	0
mmu-miR-5620-5p	0	0	0	0	0	0	0	0	0	0	0
mmu-miR-5620-3p	0	0	0	0	0	0	0	0	0	0	0
mmu-miR-5621-5p	0	0	0	0	0	0	0	0	0	0	0
mmu-miR-5621-3p	0	0	0	0	0	0	0	0	0	0	0
mmu-miR-5622-5p	0	0	0	0	0	0	0	0	0	0	0
mmu-miR-5622-3p	0	0	0	0	0	0	0	0	0	0	0
mmu-miR-5623-5p	0	0	0	0	0	0	0	0	0	0	0
mmu-miR-5623-3p	0	0	0	0	0	0	0	0	0	0	0
mmu-miR-3073b-3p	0	0	0	0	48.2317	5.12482	0	0	0	4.63451	0
mmu-miR-5624-5p	0	0	0	0	0	0	0	0	0	0	0
mmu-miR-5624-3p	0	0	0	0	0	0	0	0	0	0	0
mmu-miR-5625-5p	0	0	0	0	0	0	0	0	0	0	0
mmu-miR-5625-3p	0	0	0	0	0	0	0	0	0	0	0
mmu-miR-5626-5p	0	0	0	0	0	0	0	0	0	0	0
mmu-miR-5626-3p	0	0	0	0	0	0	0	0	0	0	0
mmu-miR-344h-5p	0	0	0	0	0	0	0	0	0	0	0
mmu-miR-344h-3p	0	0	0	0	0	0	0	0	0	0	0
mmu-miR-5627-5p	0	0	0	0	0	0	0	0	0	0	0
mmu-miR-5627-3p	0	0	0	0	0	0	0	0	0	0	0
mmu-miR-344i	0	0	0	0	0	0	0	0	0	0	0
mmu-miR-5709-5p	0	0	0	0	0	0	0	0	0	0	0
mmu-miR-5709-3p	0	0	0	0	0	0	0	0	0	0	0
mmu-miR-5710	0	0	0	0	0	0	0	0	0	0	0
mmu-miR-6236	0	0	0	0	0	0	0	0	0	0	0
mmu-miR-6237	0	0	0	0	0	0	0	0	0	0	0
mmu-miR-6238	0	0	0	0	0	0	0	0	0	0	0
mmu-miR-6239	0	0	0	0	0	0	0	0	0	0	0
mmu-miR-6240	0	0	0	0	0	0	0	0	0	0	0
mmu-miR-6241	0	0	0	0	0	0	0	0	0	0	0
mmu-miR-6244	0	0	0	0	0	0	0	0	0	0	0
mmu-miR-195b	0	0	0	0	0	0	0	0	0	0	0
mmu-miR-6335	0	0	0	0	0	0	0	0	0	0	0
mmu-miR-133c	0	0	0	0	0	0	0	0	0	0	0
mmu-miR-6336	0	0	0	0	0	0	0	0	0	0	0
mmu-miR-6337	0	0	0	0	0	0	0	0	0	0	0
mmu-miR-6338	0	0	0	0	0	0	0	0	0	0	0
mmu-miR-6339	0	0	0	0	0	0	0	0	0	0	0
mmu-miR-6340	0	0	0	0	0	0	0	0	0	0	0
mmu-miR-6341	0	0	0	0	0	0	0	0	0	0	0
mmu-miR-6342	0	0	0	0	0	0	0	0	0	0	0
mmu-miR-6343	0	0	0	0	0	0	0	0	0	0	0
mmu-miR-6344	0	0	0	0	0	0	0	0	0	0	0
mmu-miR-6345	0	0	0	0	0	0	0	0	0	0	0
mmu-miR-6346	0	0	0	0	0	0	0	0	0	0	0
mmu-miR-6347	0	0	0	0	0	0	0	0	0	0	0
mmu-miR-6348	0	0	0	0	0	0	0	0	0	0	0
mmu-miR-6349	0	0	0	0	0	0	0	0	0	0	0
mmu-miR-6350	0	0	0	0	0	0	0	0	0	0	0
mmu-miR-6351	0	0	0	0	0	0	0	0	0	0	0
mmu-miR-6352	0	0	0	0	0	0	0	0	0	0	0
mmu-miR-6353	0	0	0	0	0	0	0	0	0	0	0
mmu-miR-6354	0	0	0	0	0	0	0	0	0	0	0
mmu-miR-6355	0	0	0	0	0	0	0	0	0	0	0
mmu-miR-6356	0	0	0	0	0	0	0	0	0	0	0
mmu-miR-6357	0	0	0	0	0	0	0	0	0	0	0
mmu-miR-6358	0	0	0	0	0	0	0	0	0	0	0
mmu-miR-6359	0	0	0	0	0	0	0	0	0	0	0
mmu-miR-6360	0	0	0	0	0	0	0	0	0	0	0
mmu-miR-6361	0	0	0	0	0	0	0	0	0	0	0
mmu-miR-145b	0	0	0	0	0	0	0	0	0	0	0
mmu-miR-6362	0	0	0	0	0	0	0	0	0	0	0
mmu-miR-6363	0	0	0	0	0	0	0	0	0	0	0
mmu-miR-6364	0	0	0	0	0	0	0	0	0	0	0
mmu-miR-6365	0	0	0	0	0	0	0	0	0	0	0
mmu-miR-6366	0	0	0	0	0	0	0	0	0	0	0
mmu-miR-6367	0	0	0	0	0	0	0	0	0	0	0
mmu-miR-6368	0	0	0	0	0	0	0	0	0	0	0
mmu-miR-6369	0	0	0	0	0	0	0	0	0	0	0
mmu-miR-6370	0	0	0	0	0	0	0	0	0	0	0
mmu-miR-6371	0	0	0	0	0	0	0	0	0	0	0
mmu-miR-6372	0	0	0	0	0	0	0	0	0	0	0
mmu-miR-6373	0	0	0	0	0	0	0	0	0	0	0
mmu-miR-6374	0	0	0	0	0	0	0	0	0	0	0
mmu-miR-6375	0	0	0	0	0	0	0	0	0	0	0
mmu-miR-6376	0	0	0	0	0	0	0	0	0	0	0
mmu-miR-21b	0	0	0	0	0	0	0	0	0	0	0
mmu-miR-6377	0	0	0	0	0	0	0	0	0	0	0
mmu-let-7j	0	0.292596	0.42929	0	0.384317	0	0	0.169827	0.140954	0	0
mmu-miR-6378	0	0	0	0	0	0	0	0	0	0	0
mmu-miR-6379	0	0	0	0	0	0	0	0	0	0	0
mmu-miR-6380	0	0	0	0	0	0	0	0	0	0	0
mmu-miR-6381	0	0	0	0	0	0	0	0	0	0	0
mmu-miR-6382	0	0	0	0	0	0	0	0	0	0	0
mmu-miR-6383	0	0	0	0	0	0	0	0	0	0	0
mmu-miR-6384	0	0	0	0	0	0	0	0	0	0	0
mmu-miR-6385	0	0	0	0	0	0	0	0	0	0	0
mmu-miR-130c	0	0	0	0	0	0	0	0	0	0	0
mmu-miR-6386	0	0	0	0	0	0	0	0	0	0	0
mmu-miR-6387	0	0	0	0	0	0	0	0	0	0	0
mmu-miR-6388	0	0	0	0	0	0	0	0	0	0	0
mmu-miR-5124b	0	0	0	0	0	0	0	0	0	0	0
mmu-miR-6389	0	0	0	0	0	0	0	0	0	0	0
mmu-miR-378c	0	0	0	0	0	0	0	0	0	0	0
mmu-miR-6390	0	0	0	0	0	0	0	0	0	0	0
mmu-miR-6391	0	0	0	0	0	0	0	0	0	0	0
mmu-miR-6392-5p	0	0	0	0	0	0	0	0	0	0	0
mmu-miR-6392-3p	0	0	0	0	0	0	0	0	0	0	0
mmu-miR-6393	0	0	0	0	0	0	0	0	0	0	0
mmu-miR-6394	0	0	0	0	0	0	0	0	0	0	0
mmu-miR-1957b	0	0	0	0	0	0	0	0	0	0	0
mmu-miR-6395	0	0	0	0	0	0	0	0	0	0	0
mmu-miR-6396	0	0	0	0	0	0	0	0	0	0	0
mmu-miR-21c	0	0	0	0	0	0	0	0	0	0	0
mmu-miR-6397	0	0	0	0	0	0	0	0	0	0	0
mmu-miR-6398	0	0	0	0	0	0	0	0	0	0	0
mmu-miR-6399	0	0	0	0	0	0	0	0	0	0	0
mmu-miR-6400	0	0	0	0	0	0	0	0	0	0	0
mmu-miR-6401	0	0	0	0	0	0	0	0	0	0	0
mmu-miR-6402	0	0	0	0	0	0	0	0	0	0	0
mmu-miR-6403	0	0	0	0	0	0	0	0	0	0	0
mmu-miR-6404	0	0	0	0	0	0	0	0	0	0	0
mmu-miR-6405	0	0	0	0	0	0	0	0	0	0	0
mmu-miR-496b	0	0	0	0	0	0	0	0	0	0	0
mmu-miR-6406	0	0	0	0	0	0	0	0	0	0	0
mmu-miR-6407	0	0	0	0	0	0	0	0	0	0	0
mmu-miR-6408	0	0	0	0	0	0	0	0	0	0	0
mmu-miR-6409	0	0	0	0	0	0	0	0	0	0	0
mmu-miR-6410	0	0	0	0	0	0	0	0	0	0	0
mmu-miR-6411	0	0	0	0	0	0	0	0	0	0	0
mmu-miR-6412	0	0	0	0	0	0	0	0	0	0	0
mmu-miR-6413	0	0	0	0	0	0	0	0	0	0	0
mmu-miR-378d	0	0	0	0	0	0	0	0	0	0	0
mmu-miR-6414	0	0	0	0	0	0	0	0	0	0	0
mmu-miR-6415	0	0	0	0	0	0	0	0	0	0	0
mmu-miR-6416-5p	0	0	0	0	0	0	0	0	0	0	0
mmu-miR-6416-3p	0	0	0	0	0	0	0	0	0	0	0
mmu-miR-6417	0	0	0	0	0	0	0	0	0	0	0
mmu-miR-6418-5p	0	0	0	0	0	0	0	0	0	0	0
mmu-miR-6418-3p	0	0	0	0	0	0	0	0	0	0	0
mmu-miR-6419	0	0	0	0	0	0	0	0	0	0	0
mmu-miR-6420	0	0	0	0	0	0	0	0	0	0	0
mmu-miR-873b	0	0	0	0	0	0	0	0	0	0	0
mmu-miR-451b	0	0	0	0	0	0	0	0	0	0	0
mmu-miR-30f	0	0	0	0	0	0	0	0	0	0	0
mmu-miR-6481	0	0	0	0	0	0	0	0	0	0	0
mmu-miR-6516-5p	0	0	0	0	0	0	0	0	0	0	0
mmu-miR-6516-3p	0	0	0	0	0	0	0	0	0	0	0
mmu-let-7k	0	0	0	0	0	0	0	0	0	0	0
mmu-miR-6537-5p	0	0	0	0	0	0	0	0	0	0	0
mmu-miR-6537-3p	0	6.14452	0	0	0	0	0	0	0	0	0
mmu-miR-6538	0	0	0	0	0	11.8401	0	13.0767	0	0	7.2986
mmu-miR-6539	0	0	0	0	0	0	0	0	0	0	0
mmu-miR-6540-5p	0	5.26673	0	0	0	0	0	0	0	0	0
mmu-miR-6540-3p	0	0	0	0	0	0	0	0	0	0	0
mmu-miR-3473e	0	0	0	0	0	0	0	0	0	0	0
mmu-miR-6541	0	0	0	0	0	0	0	0	0	0	0
mmu-miR-6896-5p	0	0	0	0	0	0	0	0	0	0	0
mmu-miR-6896-3p	0	0	0	0	0	0	0	0	0	0	0
mmu-miR-6897-5p	0	0	0	0	0	0	0	0	0	0	0
mmu-miR-6897-3p	0	0	0	0	0	0	0	0	0	0	0
mmu-miR-6898-5p	0	0	0	0	0	0	0	0	0	0	0
mmu-miR-6898-3p	0	0	0	0	0	0	0	0	0	0	0
mmu-miR-6899-5p	0	0	0	0	0	0	0	0	0	0	0
mmu-miR-6899-3p	0	0	0	0	0	0	0	0	0	0	0
mmu-miR-6900-5p	0	0	0	0	0	0	0	0	0	0	0
mmu-miR-6900-3p	0	0	0	0	0	0	0	0	0	0	0
mmu-miR-6901-5p	0	0	0	0	0	0	0	0	0	0	0
mmu-miR-6901-3p	0	0	0	0	0	0	0	0	0	0	0
mmu-miR-6902-5p	0	0	0	0	0	0	0	0	0	0	0
mmu-miR-6902-3p	0	0	0	0	0	0	0	0	0	0	0
mmu-miR-6903-5p	0	0	0	0	0	0	0	0	0	0	0
mmu-miR-6903-3p	0	0	0	0	0	0	0	0	0	0	0
mmu-miR-6904-5p	0	0	0	0	0	0	0	0	0	0	0
mmu-miR-6904-3p	0	0	0	0	0	0	0	0	0	0	0
mmu-miR-6905-5p	0	0	0	0	0	0	0	0	0	0	0
mmu-miR-6905-3p	0	0	0	0	0	0	0	0	0	0	0
mmu-miR-6906-5p	0	0	0	0	0	0	0	0	0	0	0
mmu-miR-6906-3p	0	0	0	0	0	0	0	0	0	0	0
mmu-miR-6907-5p	0	0	0	0	0	0	0	0	0	0	0
mmu-miR-6907-3p	0	0	0	0	0	0	0	0	0	0	0
mmu-miR-6908-5p	0	0	0	0	0	0	0	0	0	0	0
mmu-miR-6908-3p	0	0	0	0	0	0	0	0	0	0	0
mmu-miR-6909-5p	0	0	0	0	0	0	0	0	0	0	0
mmu-miR-6909-3p	0	0	0	0	0	0	0	0	0	0	0
mmu-miR-6910-5p	0	0	0	0	0	0	0	0	0	0	0
mmu-miR-6910-3p	0	0	0	0	0	0	0	0	0	0	0
mmu-miR-6911-5p	0	0	0	0	0	0	0	0	0	0	0
mmu-miR-6911-3p	0	0	0	0	0	0	0	0	0	0	0
mmu-miR-6912-5p	0	0	0	0	0	0	0	0	0	0	0
mmu-miR-6912-3p	0	0	0	0	0	0	0	0	0	0	0
mmu-miR-6913-5p	0	0	0	0	0	0	0	0	0	0	0
mmu-miR-6913-3p	0	0	0	0	0	0	0	0	0	0	0
mmu-miR-6914-5p	0	0	0	0	0	0	0	0	0	0	0
mmu-miR-6914-3p	0	0	0	0	0	0	0	0	0	0	0
mmu-miR-6915-5p	0	0	0	0	0	0	0	0	0	0	0
mmu-miR-6915-3p	0	0	0	0	0	0	0	0	0	0	0
mmu-miR-6916-5p	0	0	0	0	0	0	0	0	0	0	0
mmu-miR-6916-3p	0	0	0	0	0	0	0	0	0	0	0
mmu-miR-6917-5p	0	0	0	0	0	0	0	0	0	0	0
mmu-miR-6917-3p	0	0	0	0	0	0	0	0	0	0	0
mmu-miR-6918-5p	0	0	0	0	0	0	0	0	0	0	0
mmu-miR-6918-3p	0	0	0	0	0	0	0	0	0	0	0
mmu-miR-6919-5p	0	0	0	0	0	0	0	0	0	0	0
mmu-miR-6919-3p	0	0	0	0	0	0	0	0	0	0	0
mmu-miR-6920-5p	0	0	0	0	0	0	0	0	0	0	0
mmu-miR-6920-3p	0	0	0	0	0	0	0	0	0	0	0
mmu-miR-6921-5p	0	0	0	0	0	0	0	0	0	0	0
mmu-miR-6921-3p	0	0	0	0	0	0	0	0	0	0	0
mmu-miR-6922-5p	0	0	0	0	0	0	0	0	0	0	0
mmu-miR-6922-3p	0	0	0	0	0	0	0	0	0	0	0
mmu-miR-6923-5p	0	0	0	0	0	0	0	0	0	0	0
mmu-miR-6923-3p	0	0	0	0	0	0	0	0	0	0	0
mmu-miR-6924-5p	0	0	0	0	0	0	0	0	0	0	0
mmu-miR-6924-3p	0	0	0	0	0	0	0	0	0	0	0
mmu-miR-6925-5p	0	0	0	0	0	0	0	0	0	0	0
mmu-miR-6925-3p	0	0	0	0	0	0	0	0	0	0	0
mmu-miR-6926-5p	0	0	0	0	0	0	0	0	0	0	0
mmu-miR-6926-3p	0	0	0	0	0	0	0	0	0	0	0
mmu-miR-6927-5p	0	0	0	0	0	0	0	0	0	0	0
mmu-miR-6927-3p	0	0	0	0	0	0	0	0	0	0	0
mmu-miR-6928-5p	0	0	0	0	0	0	0	0	0	0	0
mmu-miR-6928-3p	0	0	0	0	0	0	0	0	0	0	0
mmu-miR-6929-5p	0	0	0	0	0	0	0	3.39654	0	0	0
mmu-miR-6929-3p	0	0	0	0	0	0	0	0	0	0	0
mmu-miR-6930-5p	0	0	0	0	0	0	0	0	0	0	0
mmu-miR-6930-3p	0	0	0	0	0	0	0	0	0	0	0
mmu-miR-6931-5p	0	0	0	0	0	0	0	0	0	0	0
mmu-miR-6931-3p	0	0	0	0	0	0	0	0	0	0	0
mmu-miR-6932-5p	0	0	0	0	0	0	0	0	0	0	0
mmu-miR-6932-3p	0	0	0	0	0	0	0	0	0	0	0
mmu-miR-6933-5p	0	0	0	0	0	0.530154	0	14.6051	0	0	0
mmu-miR-6933-3p	0	0	0	0	0	0	0	0	0	0	0
mmu-miR-6934-5p	0	0	0	0	0	0	0	0	0	0	0
mmu-miR-6934-3p	0	0	0	0	0	0	0	0	0	0	0
mmu-miR-6935-5p	0	0	0	0	0	0	0	0	0	0	0
mmu-miR-6935-3p	0	0	0	0	0	0	0	0	0	0	0
mmu-miR-6936-5p	0	0	0	0	0	0	0	0	0	0	0
mmu-miR-6936-3p	0	0	0	0	0	0	0	0	0	0	0
mmu-miR-6937-5p	0	0	0	0	0	0	0	0	0	0	0
mmu-miR-6937-3p	0	0	0	0	0	0	0	0	0	0	0
mmu-miR-6938-5p	0	0	0	0	0	0	0	0	0	0	0
mmu-miR-6938-3p	0	0	0	0	0	0	0	0	0	0	0
mmu-miR-6939-5p	0	0	0	0	0	0	0	0	0	0	0
mmu-miR-6939-3p	0	0	0	0	0	0	0	0	0	0	0
mmu-miR-6940-5p	0	0	0	0	0	0	0	0	0	0	0
mmu-miR-6940-3p	0	0	0	0	0	0	0	0	0	0	0
mmu-miR-6941-5p	0	0	0	0	0	0	0	0	0	0	0
mmu-miR-6941-3p	0	0	0	0	0	0	0	0	0	0	0
mmu-miR-6942-5p	0	0	0	0	0	0	0	0	0	0	0
mmu-miR-6942-3p	0	0	0	0	0	0	0	0	0	0	0
mmu-miR-6943-5p	0	0	0	0	0	0	0	0	0	0	0
mmu-miR-6943-3p	0	0	0	0	0	0	0	0	0	0	0
mmu-miR-6944-5p	0	0	0	0	0	0	0	0	0	0	0
mmu-miR-6944-3p	0	0	2.3611	1.83955	1.72942	0	0	0	0	6.27021	0
mmu-miR-6945-5p	0	0	0	0	0	0	0	0	0	0	0
mmu-miR-6945-3p	0	0	0	0	0	0	0	0	0	0	0
mmu-miR-6946-5p	0	0	0	0	0	0	0	0	0	0	0
mmu-miR-6946-3p	0	0	0	0	0	0	0	0	0	0	0
mmu-miR-6947-5p	0	0	0	0	0	0	0	0	0	0	0
mmu-miR-6947-3p	0	0	0	0	0	0	0	0	0	0	0
mmu-miR-6948-5p	0	0	0	0	0	0	0	0	0	0	0
mmu-miR-6948-3p	0	0	0	0	0	0	0	0	0	0	0
mmu-miR-6949-5p	0	0	0	0	0	0	0	0	0	0	0
mmu-miR-6949-3p	0	0	0	0	0	0	0	0	0	0	0
mmu-miR-6950-5p	0	0	0	0	0	0	0	0	0	0	0
mmu-miR-6950-3p	0	0	0	0	0	0	0	0	0	0	0
mmu-miR-6951-5p	0	0	0	0	0	0	0	0	0	0	0
mmu-miR-6951-3p	0	0	0	0	0	0	0	0	0	0	0
mmu-miR-6952-5p	0	0	0	0	0	0	0	0	0	0	0
mmu-miR-6952-3p	0	0	0	0	0	0	0	0	0	0	0
mmu-miR-6953-5p	0	0	0	0	0	0	0	0	0	0	0
mmu-miR-6953-3p	0	0	0	0	0	0	0	0	0	0	0
mmu-miR-6954-5p	0	0	0	0	0	0	0	0	0	0	0
mmu-miR-6954-3p	0	0	0	0	0	0	0	0.169827	0	0	0
mmu-miR-6955-5p	0	0	0	0	0	0	0	0	0	0	0
mmu-miR-6955-3p	0	0	0	0	0	0	0	0	0	0	0
mmu-miR-6956-5p	0	0	0	0	0	0	0	0	0	0	0
mmu-miR-6956-3p	0	0	0	0	0	0	0	0	0	0	0
mmu-miR-6957-5p	0	0	0	0	0	0	0	0	0	0	0
mmu-miR-6957-3p	0	0	0	0	0	0	0	0	0	0	0
mmu-miR-6958-5p	0	0	0	0	0	0	0	0	0	0	0
mmu-miR-6958-3p	0	0	0	0	0	0	10.1957	0	0	0	0
mmu-miR-6959-5p	0	0	0	0	0	0	0	0	0	0	0
mmu-miR-6959-3p	0	0	0	0	0	0	0	0	0	0	0
mmu-miR-6960-5p	0	0	0	0	0	0	0	0	0	0	0
mmu-miR-6960-3p	0	0	0	0	0	0	0	0	0	0	0
mmu-miR-6961-5p	0	0	0	0	0	0	0	0	0	0	0
mmu-miR-6961-3p	0	0	0	0	0	0	0	0	0	0	0
mmu-miR-6962-5p	0	0	0	0	0	0	0	0	0	0	0
mmu-miR-6962-3p	0	0	0	0	0	0	0	0	0	0	0
mmu-miR-6963-5p	0	0	0	0	0	0	0	0	0	0	0
mmu-miR-6963-3p	0	0	0	0	0	0	0	0	0	0	0
mmu-miR-6964-5p	0	0	0	0	0	0	0	0	0	0	0
mmu-miR-6964-3p	0	0	0	0	0	0	0	0	0	0	0
mmu-miR-6965-5p	0	0	0	0	0	0	0	0	0	0	0
mmu-miR-6965-3p	0	0	0	0	0	0	0	0	0	0	0
mmu-miR-3547-5p	0	0	0	0	0	0	0	0	0	0	0
mmu-miR-3547-3p	0	0	0	0	0	0	0	0	0	0	0
mmu-miR-6966-5p	0	0	0	0	0	0	0	0	0	0	0
mmu-miR-6966-3p	0	0	0	0	0	0	0	0	0	0	0
mmu-miR-6967-5p	0	0	0	0	0	0	0	0	0	0	0
mmu-miR-6967-3p	0	0	0	0	0	0	0	0	0	0	0
mmu-miR-6968-5p	0	0	0	0	0	0	0	0	0	0	0
mmu-miR-6968-3p	0	0	0	0	0	0	0	0	0	0	0
mmu-miR-6969-5p	0	0	0	0	0	0	0	0	0	0	0
mmu-miR-6969-3p	0	0	0	0	0	0	0	0	0	0	0
mmu-miR-6970-5p	0	0	0	0	0	0	0	0	0	0	0
mmu-miR-6970-3p	0	0	0	0	0	0	0	0	0	0	0
mmu-miR-6971-5p	0	0	0	0	0	0	0	0	0	0	0
mmu-miR-6971-3p	0	0	0	0	0	0	0	0	0	0	0
mmu-miR-6972-5p	0	0	0	0	0	0	0	0	0	0	0
mmu-miR-6972-3p	0	0	0	0	0	0	0	0	0	0	0
mmu-miR-6973a-5p	0	0	0	0	0	0	0	0	0	0	0
mmu-miR-6973a-3p	0	0	0	0	0	0	0	0	0	0	0
mmu-miR-6974-5p	0	0	0	0	0	0	0	0	0	0	0
mmu-miR-6974-3p	0	0	0	0	0	0	0	0	0	0	0
mmu-miR-6975-5p	0	0	0	0	0	0	0	0	0	0	0
mmu-miR-6975-3p	0	0	0	0	0	0	0	0	0	0	0
mmu-miR-6976-5p	0	0	0	0	0	0	0	0	0	0	0
mmu-miR-6977-5p	0	0	0	0	0	0	0	0	0	0	0
mmu-miR-6977-3p	0	0	0	0	0	0	0	0	0	0	0
mmu-miR-6978-5p	0	0	0	0	0	0	0	0	0	0	0
mmu-miR-6978-3p	0	0	0	0	0	0	0	0	0	0	0
mmu-miR-6979-5p	0	0	0	0	0	0	0	0	0	0	0
mmu-miR-6979-3p	0	0	0	0	0	0	0	0	0	0	0
mmu-miR-6980-5p	0	0	0	0	0	0	0	0	0	0	0
mmu-miR-6980-3p	0	0	0	0	0	0	0	0	0	0	0
mmu-miR-6981-5p	0	0	0	0	0	0	0	0	0	0	0
mmu-miR-6981-3p	0	0	0	0	0	0	0	0	0	0	0
mmu-miR-6982-5p	0	0	0	0	0	0	0	0	0	0	0
mmu-miR-6982-3p	0	0	0	0	0	0	0	0	0	0	0
mmu-miR-6983-5p	0	0	0	0	0	0	0	0	0	0	0
mmu-miR-6983-3p	0	0	0	0	0	0	0	0	0	0	0
mmu-miR-6984-5p	0	0	0	0	0	0	0	0	0	0	0
mmu-miR-6984-3p	0	0	0	0	0	0	0	0	0	0	0
mmu-miR-6985-5p	0	0	0	0	0	0	0	0	0	0	0
mmu-miR-6985-3p	0	0	0	0	0	0	0	0	0	0	0
mmu-miR-6986-5p	0	0	0	0	0	0	0	0	0	0	0
mmu-miR-6986-3p	0	0	0	0	0	0	0	0	0	0	0
mmu-miR-6987-5p	0	0	0	26.7757	0	0	0	0	0	0	0
mmu-miR-6987-3p	0	0	0	0	0	0	0	0	0	0	0
mmu-miR-6988-5p	0	0	0	0	0	0	0	0	0	0	0
mmu-miR-6988-3p	0	0	0	0	0	0	0.182066	0	0	0	0
mmu-miR-6989-5p	0	0	0	0	0	0	0	0	0	0	0
mmu-miR-6989-3p	0	0	0	0	0	0	0	0	0	14.5851	0
mmu-miR-6990-5p	0	0	0	0	0	0	0	0	0	0	0
mmu-miR-6990-3p	0	0	0	0	0	0	0	0	0	0	0
mmu-miR-6991-5p	0	0	0	0	0	0	0	0	0	0	0
mmu-miR-6991-3p	0	0	0	0	0	0	0	0	0	0	0
mmu-miR-6992-5p	0	0	0	0	0	0	0	0	0	0	0
mmu-miR-6992-3p	0	0	0	0	0	0	0	0	0	0	0
mmu-miR-6993-5p	0	0	0	0	0	0	0	0	0	0	0
mmu-miR-6993-3p	0	0	0	0	0	0	0	0	0	0	0
mmu-miR-6994-5p	0	0	0	0	0	0	0	0	0	0	0
mmu-miR-6994-3p	0	0	0	0	0	0	0	0	0	0	0
mmu-miR-6995-5p	0	0	0	0	0	0	0	0	0	0	0
mmu-miR-6995-3p	0	0	0	0	0	0	0	0	0	0	0
mmu-miR-6996-5p	0	0	0	0	0	0	0	0	0	0	0
mmu-miR-6996-3p	0	0	0	0	0	0	0	0	0	0	0
mmu-miR-6997-5p	0	0	0	0	0	0	0	0	0	0	0
mmu-miR-6997-3p	0	0	0	0	0	0	0.182066	0	0	0	0
mmu-miR-6998-5p	0	0	0	0	0	0	0	0	0	0	0
mmu-miR-6998-3p	0	0	0	0	0	0	0	0	0	0	0
mmu-miR-6999-5p	0	0	0	0	0	0	0	0	0	0	0
mmu-miR-6999-3p	0	0	0	0	0	0	0	0	0	0	0
mmu-miR-7000-5p	0	0	0	0	0	0	0	0	0	0	0
mmu-miR-7000-3p	0	0	0	0	0	0	0	0	0	0	0
mmu-miR-7001-5p	0	0	0	0	0	0	0	0	0	0	0
mmu-miR-7001-3p	0	0	0	0	0	0	0	0	0	0	0
mmu-miR-7002-5p	0	0	0	0	0	0	0	0	0	0	0
mmu-miR-7002-3p	0	0	0	0	0	0	0	0	0	0	0
mmu-miR-6973b-3p	0	0	0	0	0.192158	0	0	0	0	0	0
mmu-miR-7003-5p	0	0	0	0	0	0	0	0	0	0	0
mmu-miR-7003-3p	0	0	0	0	0	0	0	0	0	0	0
mmu-miR-7004-5p	0	0	0	0	0	0	0	0	0	0	0
mmu-miR-7004-3p	0	0	0	0	0	0	0	0	0	0	0
mmu-miR-7005-5p	0	0	0	0	0	0	0	0	0	0	0
mmu-miR-7005-3p	0	0	0	0	0	0	0	0	0	0	0
mmu-miR-7006-5p	0	0	0	0	0	0	0	0	0	0	0
mmu-miR-7006-3p	0	0	0	0	0	0	0	0	0	0	0
mmu-miR-7007-5p	0	0	0	0	0	0	0	0	0	0	0
mmu-miR-7007-3p	0	0	0	0	0	0	0	0	0	0	0
mmu-miR-7008-5p	0	0	0	0	0	0	0	0	0	0	0
mmu-miR-7008-3p	0	0	0	0	0	0	0	0	0	0	0
mmu-miR-7009-5p	0	0	0	0	0	0	0	0	0	0	0
mmu-miR-7009-3p	0	0	0	0	0	0	0	0	0	0	0
mmu-miR-7010-5p	0	0	0	0	0	0	0	0	0	0	0
mmu-miR-7010-3p	0	0	0	0	0	0	0	0	0	0	0
mmu-miR-7011-5p	0	0	0	0	0	0	0	0	0	0	0
mmu-miR-7011-3p	0	0	0	0	0	0	0	0	0	0	0
mmu-miR-7012-5p	0	0	0	0	0	0	0	0	0	0	0
mmu-miR-7012-3p	0	0	0	0	0	0	0	0	0	0	0
mmu-miR-7013-5p	0	0	6.43935	0	0	0	0	0	0	0	0
mmu-miR-7013-3p	0	0	0	0	0	0	0	0	0	0	0
mmu-miR-7014-5p	0	0	0	0	0	0	0	0	0	0	0
mmu-miR-7014-3p	0	0	0	0	0	0	0	0	0	0	0
mmu-miR-7015-5p	0	0	0	0	0	0	0	0	0	0	0
mmu-miR-7015-3p	0	0	0	0	0	0	0	0	0	0	0
mmu-miR-7016-5p	0	0	0	0	0	0	0	0	0	0	0
mmu-miR-7016-3p	0	0	0	0	0	0	0	0	0	0	0
mmu-miR-7017-5p	0	0	0	0	0	0	0	0	0	0	0
mmu-miR-7017-3p	0	0	0	0	0	0	0	0	0	0	0
mmu-miR-7018-5p	0	0	0	0	0	0	0	0	0	0	0
mmu-miR-7018-3p	0	0	0	0	0	0	0	0	0	0	0
mmu-miR-7019-5p	0	0	0	0	0	0	0	0	0	0	0
mmu-miR-7019-3p	0	4.09635	0	0	0	0	0	0	0	0	0
mmu-miR-7020-5p	0	0	0	0	0	0	0	0	0	0	0
mmu-miR-7020-3p	0	0	0	0	0	0	0	0	0	0	0
mmu-miR-7021-5p	0	0	0	0	0	0	0	0	0	0	0
mmu-miR-7021-3p	0	0	0	0	0	0	0	0	0	0	0
mmu-miR-7022-5p	0	0	0	0	0	0	0	0	0	0	0
mmu-miR-7022-3p	0	0	0	0	0	0	0	0	0	0	0
mmu-miR-7023-5p	0	0	0	0	0	0	0	0	0	0	0
mmu-miR-7023-3p	0	0	0	0	0	0	0	0	0	0	0
mmu-miR-7024-5p	0	0	0	0	0	0	0	0	0	0	0
mmu-miR-7024-3p	0	0	0	0	0	0	0	0	0	0	0
mmu-miR-7025-5p	0	0	0	0	0	0	0	0	0	0	0
mmu-miR-7025-3p	0	0	0	0	0	0	0	0	0	0	0
mmu-miR-7026-5p	0	0	0	0	0	0	0	0	0	0	0
mmu-miR-7026-3p	0	0	0	0	0	0	0	0	0	0	0
mmu-miR-7027-5p	0	0	0	0	0	0	0	0	0	0	0
mmu-miR-7027-3p	0	0	0	0	0	0	0	0	0	0	0
mmu-miR-7028-5p	0	0	0	0	0	0	0	0	0	0	0
mmu-miR-7028-3p	0	0	0	0	0	0	0	0	0	0	0
mmu-miR-7029-5p	0	0	0	0	0	0	0	0	0	0	0
mmu-miR-7029-3p	0	0	0	0	0	0	0	0	0	0	0
mmu-miR-7030-5p	0	0	0	0	0	0	0	0	0	0	0
mmu-miR-7030-3p	0	0	0	0	0	0	0	0	0	0	0
mmu-miR-7031-5p	0	0	0	0	0	0	0	0	0	0	0
mmu-miR-7031-3p	0	0	0	0	0	0	0	0	0	0	0
mmu-miR-7032-5p	0	0	0	0	0	0	0	0	0	0	0
mmu-miR-7032-3p	0	0	0	0	0	0	0	0	0	0	0
mmu-miR-7033-5p	0	0	0	0	0	0	0	0	0	0	0
mmu-miR-7033-3p	0	0	0	0	0	0	0	0	0	0	0
mmu-miR-7034-5p	0	0	0	0	0	0	0	0	0	0	0
mmu-miR-7034-3p	0	0	0	0	0	0	0	0	0	0	0
mmu-miR-7035-5p	0	0	0	0	0	0	0	0	0	0	0
mmu-miR-7036a-5p	0	0	0	0	0	0	0	0	0	0	0
mmu-miR-7036a-3p	0	0	0	0	0	0	0	0	0	0	0
mmu-miR-7037-5p	0	0	0	0	0	0	0	0	0	0	0
mmu-miR-7037-3p	0	0	0	0	0	0	0	0	0	0	0
mmu-miR-7038-5p	0	0	0	0	0	0	0	0	0	0	0
mmu-miR-7038-3p	0	0	0	0	0	0	0	0	0	0	0
mmu-miR-7039-5p	0	0	0	0	0	0	0	0	0	0	0
mmu-miR-7039-3p	0	0	0	0	0	0	0	0	0	0	0
mmu-miR-7040-5p	0	0	0	0	0	0	0	0	0	0	0
mmu-miR-7040-3p	0	0	0	0	0	0	0	0	0	0	0
mmu-miR-7041-5p	0	0	0	0	0	0	0	0	0	0	0
mmu-miR-7041-3p	0	0	0	0	0	0	0	0	0	0	0
mmu-miR-7042-5p	0	0	0	0	0	0	0	0	0	0	0
mmu-miR-7042-3p	0	0	0	0	0	0	0	0	0	0	0
mmu-miR-7043-5p	0	0	0	0	0	0	0	0	0	0	0
mmu-miR-7043-3p	0	0	0	0	0	0	0	0	0	0	0
mmu-miR-7044-5p	0	0	0	0	0	0	0	0	0	0	0
mmu-miR-7044-3p	0	0	0	0	0	0	0	0	0	0	0
mmu-miR-7045-5p	0	0	0	0	0	0	0	0	0	0	0
mmu-miR-7045-3p	0	0	0	0	0	0	0	0	0	0	0
mmu-miR-7046-5p	0	0	0	0	0	0	0	0	0	0	0
mmu-miR-7046-3p	0	0	0	0	0	0	0	0	0	0	0
mmu-miR-7047-5p	0	0	0	0	0	0	0	0	0	0	0
mmu-miR-7047-3p	0	0	0	0	0	0	0	0	0	0	0
mmu-miR-7048-5p	0	0	0	0	0	0	0	0	0	0	0
mmu-miR-7048-3p	0	0	0	0	0	0	0	0	0	0	0
mmu-miR-7049-5p	0	0	0	0	0	0	0	0	0	0	0
mmu-miR-7049-3p	0	0	0	0	0	0	0	0	0	0	0
mmu-miR-7050-5p	0	0	0	0	0	0	0	0	0	0	0
mmu-miR-7050-3p	0	0	0	0	0	0	0	0	0	0	0
mmu-miR-7051-5p	0	0	0	0	0	0	0	0	0	0	0
mmu-miR-7051-3p	0	0	0	0	0	0	0	0	0	0	0
mmu-miR-7052-5p	0	0	0	0	0	0	0	0	0	0	0
mmu-miR-7052-3p	0	0	0	0	0	0	0	0	0	0	0
mmu-miR-7053-5p	0	0	0	0	0	0	0	0	0	0	0
mmu-miR-7053-3p	0	0	0	0	0	0	0	0	0	0	0
mmu-miR-7054-5p	0	0	0	0	0	0	0	0	0	0	0
mmu-miR-7054-3p	0	0	0	0	0	0	0	0	0	0	0
mmu-miR-7055-5p	0	0	0	0	0	0	0	0	0	0	0
mmu-miR-7055-3p	0	0	0	0	0	0	0	0	0	0	0
mmu-miR-7056-5p	0	0	0	0	0	0	0	0	0	0	0
mmu-miR-7056-3p	0	0	0	0	0	0	0	0	0	0	0
mmu-miR-7057-5p	0	0	0	0	0	0	0	0	0	0	0
mmu-miR-7057-3p	0	0	0	0	0	0	0	0	0	0	0
mmu-miR-7058-5p	0	0	0	0	0	0	0	0	0	0	0
mmu-miR-7058-3p	0	0	0	0	0	0	0	0	0	0	0
mmu-miR-7059-5p	0	0	0	0	0	0	0	0	0	0	0
mmu-miR-7059-3p	0	0	0	0	0	0	0	0	0	0	0
mmu-miR-7060-5p	0	0	0	0	0	0	0	0	0	0	0
mmu-miR-7060-3p	0	0	0	0	0	0	0	0	0	0	0
mmu-miR-7061-5p	0	0	0	0	0	0	0	0	0	0	0
mmu-miR-7061-3p	0	0	0	0	0	0	0	0	0	0	0
mmu-miR-7062-5p	0	0	0	0	0	0	0	0	0	0	0
mmu-miR-7062-3p	0	0	0	0	0	0	0	0	0	0	0
mmu-miR-7063-5p	0	0	0	0	0	0	0	0	0	0	0
mmu-miR-7063-3p	0	0	0	0	0	0	0	0	0	0	0
mmu-miR-7064-5p	0	0	0	0	0	0	0	0	0	0	0
mmu-miR-7064-3p	0	0	0	0	0	0	0	0	0	0	0
mmu-miR-7065-5p	0	0	0	0	0	0	0	0	0	0	0
mmu-miR-7065-3p	0	0	0	0	0	0	0	0	0	0	0
mmu-miR-7066-5p	0	0	0	0	0	0	0	0	0	0	0
mmu-miR-7066-3p	0	0	0	0	0	0	0	0	0	0	0
mmu-miR-7067-5p	0	0	0	0	0	0	0	0	0	0	0
mmu-miR-7067-3p	0	0	0	0	0	0	0	0	0	0	0
mmu-miR-6769b-5p	0	0	0	0	0	0	0	0	0	0	0
mmu-miR-6769b-3p	0	0	0	0	0	0	0	0	0	0	0
mmu-miR-7068-5p	0	0	0	0	0	0	5.27993	0	0	0	0
mmu-miR-7069-5p	0	0	0	0	0	0	0	0	0	0	0
mmu-miR-7069-3p	0	0	0	0	0	0	0	0	0	0	0
mmu-miR-7070-5p	0	0	0	0	0	0	0	0	0	0	0
mmu-miR-7070-3p	0	0	0	0	0	0	0	0	0	0	0
mmu-miR-7071-5p	0	0	0	0	0	0	0	0	0	0	0
mmu-miR-7071-3p	0	0	0	0	0	0	0	0	0	0	0
mmu-miR-7072-5p	0	0	0	0	0	0	0	0	0	0	0
mmu-miR-7072-3p	0	0	0	0	0	0	0	0	0	0	0
mmu-miR-7073-5p	0	0	0	0	0	0	0	0	0	0	0
mmu-miR-7073-3p	0	0	0	0	0	0	0	0	0	0	0
mmu-miR-7074-5p	0	0	0	0	0	0	0	0	0	0	0
mmu-miR-7074-3p	0	0	0	0	0	0	0	0	0	0	0
mmu-miR-7075-5p	0	0	0	0	0	0	0	0	0	0	0
mmu-miR-7075-3p	0	0	0	0	0	0	0	0	0	0	0
mmu-miR-7076-5p	0	0	0	0	0	0	0	0	0	0	0
mmu-miR-7076-3p	0	0	0	0	0	0	0	0	0	0	0
mmu-miR-7077-5p	0	0	0	0	0	0	0	0	0	0	0
mmu-miR-7077-3p	0	0	0	0	0	0	0	0	0	0	0
mmu-miR-7078-5p	0	0	0	0	0	0	0	0	0	0	0
mmu-miR-7078-3p	0	0	0	0	0	0	0	0	0	0	0
mmu-miR-7079-5p	0	0	0	0	0	0	0	0	0	0	0
mmu-miR-7079-3p	0	0	0	0	0	0	0	0	0	0	0
mmu-miR-7080-5p	0	0	0	0	0	0	0	0	0	0	0
mmu-miR-7080-3p	0	0	0	0	0	0	0	0	0	0	0
mmu-miR-7081-5p	0	0	0	0	0	0	0	0	0	0	0
mmu-miR-7081-3p	0	6.14452	0	0	0	0	0	0	0	0	0
mmu-miR-7082-5p	0	0	0	0	0	0	4.3696	0	0	0	0
mmu-miR-7082-3p	0	0	0.42929	0	0	0	0	0	0	0	0
mmu-miR-7083-5p	0	0	0	0	0	0	0	0	0	0	4.77726
mmu-miR-7083-3p	0	0	0	0	0	0	0	0	0	0	0
mmu-miR-7084-5p	0	0	0	0	0	0	0	0	0	0	0
mmu-miR-7084-3p	0	0	0	0	0	0	0	0	0	0	0
mmu-miR-7085-5p	0	0	0	0	0	0	0	0	0	0	0
mmu-miR-7085-3p	0	0	0	0	0	0	0	0	0	0	0
mmu-miR-7086-5p	0	0	0	0	0	0	0	0	0	0	0
mmu-miR-7086-3p	0	0	0	0	0	0	0	0	0	0	0
mmu-miR-7087-5p	0	0	0	0	0	0	0	0	0	0	0
mmu-miR-7087-3p	0	0	0	0	0	0	0	0	0	0	0
mmu-miR-7088-5p	0	0	0	0	0	0	0	0	0	0	0
mmu-miR-7088-3p	0	0	0	0	0	0	0	0	0	0	0
mmu-miR-7089-5p	0	0	0	0	0	0	0	0	0	0	0
mmu-miR-7089-3p	0	0	0	0	0	0	0	0	0	0	0
mmu-miR-7090-5p	0	0	0	0	0	0	0	0	0	0	0
mmu-miR-7090-3p	0	0	0	0	0	0	0	0	0	0	0
mmu-miR-7091-5p	0	0	0	0	0	0	0	0	0	0	0
mmu-miR-7091-3p	0	0	0	0	0	0	0	0	0	0	0
mmu-miR-7092-5p	0	0	0	0	0	0	0	0	0	0	0
mmu-miR-7092-3p	0	0	0	0	0	0	0	0	0	0	0
mmu-miR-7093-5p	0	0	0	0	0	0	0	0	0	0	0
mmu-miR-7093-3p	0	0	0	0	0	0	0	0	0	0	0
mmu-miR-7094-1-5p	0	0	0	0	0	0	0	0	0	0	0
mmu-miR-7094-3p	0	0	0	0	0	0	0	0	0	0	0
mmu-miR-7094b-2-5p	0	0	0	0	0	0	0	0	0	0	0
mmu-miR-7115-5p	0	0	0	0	0	0	0	0	0	0	0
mmu-miR-7115-3p	0	0	0	0	0	0	0	0	0	0	0
mmu-miR-7116-5p	0	0	0	0	0	0	0	0	0	0	0
mmu-miR-7116-3p	0	0	0	0	0	0	0	0	0	0	0
mmu-miR-7117-5p	0	0	0	0	0	0	0	0	0	0	0
mmu-miR-7117-3p	0	0	0	0	0	0	0	0	0	0	0
mmu-miR-7118-5p	0	0	0	0	0	0	0	0	0	0	0
mmu-miR-7118-3p	0	0	0	0	0	0	0	0	0	0	0
mmu-miR-7119-5p	0	0	0	0	0	0	0	0	0	0	0
mmu-miR-7119-3p	0	0	0	0	0	0	0	0	0	0	0
mmu-miR-7210-5p	0	0	0	0	0	0	0	0	0	0	0
mmu-miR-7210-3p	0	0	0	0	0	0	0	0	0	0	0
mmu-miR-7211-5p	0	0	0	0	0	0	0	0	0	0	0
mmu-miR-7211-3p	0	0	0	0	0	0	0	0	0	0	0
mmu-miR-7212-5p	0	0	0	0	0	0	0	0	0	0	0
mmu-miR-7212-3p	0	0	0	0	0	0	0	0	0	0	0
mmu-miR-7213-5p	0	0	0	0	0	0	0	0	0	0	0
mmu-miR-7213-3p	0	0	0	0	0	0	0	0	0	0	0
mmu-miR-7214-5p	0	0	0	0	0	0	0	0	0	0	0
mmu-miR-7214-3p	0	0	0	0	0	0	0	0	0	0	0
mmu-miR-7215-5p	0	0	0	0	0	0	0	0	0	0	0
mmu-miR-7215-3p	0	0	0	0	0	0	0	0	0	0	0
mmu-miR-7216-5p	0	0	0	0	0	0	0	0	0	0	0
mmu-miR-7216-3p	0	0	0	0	0	0	0	0	0	0	0
mmu-miR-7217-5p	0	0	0	0	0	0	0	0	0	0	0
mmu-miR-7217-3p	0	0	0	0	0	0	0	0	0	0	0
mmu-miR-7218-5p	0	0	0	0	0	0	0	0	0	0	0
mmu-miR-7218-3p	0	0	0	0	0	0	0	0	0	0	0
mmu-miR-7219-5p	0	0	0	0	0	0	0	0	0	0	0
mmu-miR-7219-3p	0	5.55933	0	0	0	0	0	0	0	0	0
mmu-miR-7220-5p	0	0	0	0	0	0	0	0	0	0	0
mmu-miR-7220-3p	0	0	0	0	0	0	0	0	0	0	0
mmu-miR-7221-5p	0	0	0	0	0	0	0	0	0	0	0
mmu-miR-7221-3p	0	0	0	0	0	0	0	0	0	0	0
mmu-miR-7222-5p	0	0	0	0	0	0	0	0	0	0	0
mmu-miR-7222-3p	0	0	0	0	0	0	0	0	0	0	0
mmu-miR-7223-5p	0	0	0	0	0	0	0	0	0	0	0
mmu-miR-7223-3p	0	0	0	0	0	0	0	0	0	0	0
mmu-miR-7224-5p	0	0	0	0	0	0	0	0	0	0	0
mmu-miR-7224-3p	0	0	0	0	0	0	0	0	0	0	0
mmu-miR-7225-5p	0	0	0	0	0	0	0	0	0	0	0
mmu-miR-7225-3p	0	0	0	0	0	0	0	0	0	0	0
mmu-miR-7226-5p	0	0	0	0	0	0	0	0	0	0	0
mmu-miR-7226-3p	0	0	0	7.1538	0	0	0	0	0	0	0
mmu-miR-7227-5p	0	0	0	0	0	0	0	0	0	0	0
mmu-miR-7227-3p	0	0	0	0	0	0	0	0	0	0	0
mmu-miR-7228-5p	0	0	0	0	0	0	0	0	0	0	0
mmu-miR-7228-3p	0	0	0	0	0	0	0	0	0	0	0
mmu-miR-7229-5p	0	0	0	0	0	0	0	0	0	0	0
mmu-miR-7229-3p	0	0	0	0	0	0	0	0	0	0	0
mmu-miR-7230-5p	0	0	0	0	0	0	0	0	0	0	0
mmu-miR-7230-3p	0	0	0	0	0	0	0	0	0	0	0
mmu-miR-7231-5p	0	0	0	0	0	0	0	0	0	0	0
mmu-miR-7231-3p	0	0	0	0	0	0	0	0	0	0	0
mmu-miR-7232-5p	0	0	0	0	0	0	0	0	0	0	0
mmu-miR-7232-3p	0	0	0	0	0	0	0	0	0	0	0
mmu-miR-7233-5p	0	0	0	0	0	0	0	0	0	0	0
mmu-miR-7233-3p	0	0	0	0	0	0	0	0	0	0	0
mmu-miR-7234-5p	0	0	0	0	0	0	0	0	0	0	0
mmu-miR-7234-3p	0	0	0	0	0	0	0	0	0	0	0
mmu-miR-7235-5p	0	0	0	0	0	0	0	0	0	0	0
mmu-miR-7235-3p	0	0	0	0	0	0	0	0	0	0	0
mmu-miR-7236-5p	0	0	0	0	0	0	0	0	0	0	0
mmu-miR-7236-3p	0	0	0	0	0	0	0	0	0	0	0
mmu-miR-7237-5p	0	0	0	0	0	0	0	0	0	0	0
mmu-miR-7237-3p	0	0	0	0	0	0	0	0	0	0	0
mmu-miR-7238-5p	0	0	0	0	0	0	0	0	0	0	0
mmu-miR-7238-3p	0	0	0	0	0	0	0	0	0	0	0
mmu-miR-7239-5p	0	0	0	0	0	0	0	0	0	0	0
mmu-miR-7239-3p	0	0	0	0	0	0	0	0	0	0	0
mmu-miR-7240-5p	0	0	0	0	0	0	0	0	0	0	0
mmu-miR-7240-3p	0	0	0	0	0	0	0	0	0	0	0
mmu-miR-7241-5p	0	0	0	0	0	0	0	0	0	0	0
mmu-miR-7241-3p	0	0	0	0	0	0	0	0	0	0	0
mmu-miR-7242-5p	0	0	0	0	0	0	0	0	0	0	0
mmu-miR-7242-3p	0	0	0	0	0	0	0	0	0	0	0
mmu-miR-7578	0	0	0	0	0	0	0	0	0	0	0
mmu-miR-6546-5p	0	0	0	0	0	0	0	0	0	0	0
mmu-miR-6546-3p	0	0	0	0	0	0	0	0	0	0	0
mmu-miR-7646-5p	0	0	0	0	0	0	0	0	0	0	0
mmu-miR-7646-3p	0	0	0	0	0	0	0	0	0	0	0
mmu-miR-7647-5p	0	0	0	0	0	0	0	0	0	0	0
mmu-miR-7647-3p	0	0	0	0	0	0	0	0	0	0	0
mmu-miR-7648-5p	0	0	0	0	0	0	0	0	0	0	0
mmu-miR-7648-3p	0	0	0	0	0	0	0	0	0	0	0
mmu-miR-7649-5p	0	0	0	0	0	0	0	0	0	0	0
mmu-miR-7649-3p	0	0	0	0	0	0	0	0	0	0	0
mmu-miR-7650-5p	0	0	0	0	0	0	0	0	0	0	0
mmu-miR-7650-3p	0	0	0	0	0	0	0	0	0	0	0
mmu-miR-7651-5p	0	0	0	0	0	0	0	0	0	0	0
mmu-miR-7651-3p	0	0	0	0	0	0	0	0	0	0	0
mmu-miR-219b-5p	0	0	0	0	0	0	0	0	0	0	0
mmu-miR-219b-3p	0	0	0	0	0	0	0	0	0	0	0
mmu-miR-7036b-5p	0	0	0	0	0	0	0	0	0	0	0
mmu-miR-7036b-3p	0	0	0	0	0	0	0	0	0	0	0
mmu-miR-7652-5p	0	0	0	0	0	0	0	0	0	0	0
mmu-miR-7652-3p	0	0	0	0	0	0	0	0	0	0	0
mmu-miR-7653-5p	0	0	0	0	0	0	0	0	0	0	0
mmu-miR-7653-3p	0	0	0	0	0	0	0	0	0	0	0
mmu-miR-7654-5p	0	0	0	0	0	0	0	0	0	0	0
mmu-miR-7654-3p	0	0	0	0	0	0	0	0	0	0	0
mmu-miR-7655-5p	0	0	0	0	0	0	0	0	0	0	0
mmu-miR-7655-3p	0	0	0	0	0	0	0	0	0	0	0
mmu-miR-7656-5p	0	0	0	0	0	0	0	0	0	0	0
mmu-miR-7656-3p	0	0	0	0	0	0	0	0	0	0	0
mmu-miR-7657-5p	0	0	0	0	0	0	0	0	0	0	0
mmu-miR-7657-3p	0	0	0	0	0	0	0	0	0	0	0
mmu-miR-7658-5p	0	0	0	0	0	0	0	0	0	0	0
mmu-miR-7658-3p	0	0	0	0	0	0	0	0	0	0	0
mmu-miR-7659-5p	0	0	0	0	0	0	0	0	0	0	0
mmu-miR-7659-3p	0	0	0	0	0	0	0	0	0	0	0
mmu-miR-7660-5p	0	0	0	0	0	0	0	0	0	0	0
mmu-miR-7660-3p	0	0	0	0	0	0	0	0	0	0	0
mmu-miR-7661-5p	0	0	0	0	0	0	0	0	0	0	0
mmu-miR-7661-3p	0	0	0	0	0	0	0	0	0	0	0
mmu-miR-7662-5p	0	0	0	0	0	0	0	0	0	0	0
mmu-miR-7662-3p	0	0	0	0	0	0	0	0	0	0	0
mmu-miR-7663-5p	0	0	0	0	0	0	0	0	0	0	0
mmu-miR-7663-3p	0	0	0	0	0	0	0	0	0	0	0
mmu-miR-7664-5p	0	0	0	0	0	0	0	0	0	0	0
mmu-miR-7664-3p	0	0	0	0	0	0	0	0	0	0	0
mmu-miR-7665-5p	0	0	0	0	0	0	0	0	0	0	0
mmu-miR-7665-3p	0	0	0	0	0	0	0	0	0	0	0
mmu-miR-7666-5p	0	0	0	0	0	0	0	0	0	0	0
mmu-miR-7666-3p	0	0	0	0	0	0	0	0	0	0	0
mmu-miR-7667-5p	0	0	0	0	0	0	0	0	0	0	0
mmu-miR-7667-3p	0	0	0	0	0	0	0	0	0	0	0
mmu-miR-7668-5p	0	0	0	0	0	0	0	0	0	0	0
mmu-miR-7668-3p	0	0	0	0	0	0	0	0	0	0	0
mmu-miR-7669-5p	0	0	0	0	0	0	0	0	0	0	0
mmu-miR-7669-3p	0	0	0	0	0	0	0	0	0	0	0
mmu-miR-7670-5p	0	0	0	0	0	0	0	0	0	0	0
mmu-miR-7670-3p	0	0	0	0	0	0	0	0	0	0	0
mmu-miR-7671-5p	0	0	0	0	0	0	0	0	0	0	0
mmu-miR-7671-3p	0	0	0	0	0	0	0	0	0	0	0
mmu-miR-7672-5p	0	0	0	0	0	0	0	0	0	0	0
mmu-miR-7672-3p	0	0	0	0	0	0	0	0	0	0	0
mmu-miR-7673-5p	0	0	0	0	0	0	0	0	0	0	0
mmu-miR-7673-3p	0	0	0	0	0	0	0	0	0	0	0
mmu-miR-3569-5p	0	0	0	0	0	0	0	0	0	0	0
mmu-miR-3569-3p	0	0	0	0	0	0	0	0	0	0	0
mmu-miR-7674-5p	0	0	0	0	0	0	0	0	0	0	0
mmu-miR-7674-3p	0	0	0	0	0	0	0	0	0	0	0
mmu-miR-7675-5p	0	0	0	0	0	0	0	0	0	0	0
mmu-miR-7675-3p	0	0	0	0	0	0	0	0	0	0	0
mmu-miR-7676-5p	0	0	0	0	0	0	0	0	0	0	0
mmu-miR-7676-3p	0	0	0	0	0	0	0	0	0	0	0
mmu-miR-129b-5p	0	0	0	0	0	0	0	0	0	0	0
mmu-miR-129b-3p	0	0	0	0	0	0	0	0	0	0	0
mmu-miR-292b-5p	0	0	0	0	0	0	0	0	0	0	0
mmu-miR-292b-3p	0	0	0	0	0	0	0	0	0	0	0
mmu-miR-1191b-5p	0	0	0	0	0	0	0	0	0	0	0
mmu-miR-1191b-3p	0	0	0	0	0	0	0	0	0	0	0
mmu-miR-7677-5p	0	0	0	0	0	0	0	0	0	0	0
mmu-miR-7677-3p	0	0	0	0	0	0	0	0	0	0	0
mmu-miR-7678-5p	0	0	0	0	0	0	0	0	0	0	0
mmu-miR-7678-3p	0	0	0	0	0	0	0	0	0	0	0
mmu-miR-7679-5p	0	0	0	0	0	0	0	0	0	0	0
mmu-miR-7679-3p	0	0	0	0	0	0	0	0	0	0	0
mmu-miR-7680-5p	0	0	0	0	0	0	0	0	0	0	0
mmu-miR-7680-3p	0	0	0	0	0	0	0	0	0	0	0
mmu-miR-6715-5p	0	0	0	0	0	0	0	0	0	0	0
mmu-miR-6715-3p	0	0	0	0	0	0	0	0	0	0	0
mmu-miR-3620-5p	0	0	0	0	0	0	0	0	0	0	0
mmu-miR-3620-3p	0	0	0	0	0	0	0	0	0	0	0
mmu-miR-465d-5p	0	0	0	0.204394	0	0.176718	0	0	0	0	0
mmu-miR-465d-3p	0	0	0	0	0	0	0	0	0	0	0
mmu-miR-7681-5p	0	0	0	0	2.3059	0	0	0	0	0	0
mmu-miR-7681-3p	0	0	0	0	0	0	0	0	0	0	0
mmu-miR-7682-5p	0	0	0	0	0	0	0	0	0	0	0
mmu-miR-7682-3p	0	0	0	0	0	0	0	0	0	0	0
mmu-miR-7683-5p	0	0	0	0	0	0	0	0	0	0	0
mmu-miR-7683-3p	0	0	0	0	0	0	0	0	0	0	0
mmu-miR-216c-5p	0	0	0	0	0	0	0	0	0	0	0
mmu-miR-216c-3p	0	0	0	0	0	0	0	0	0	0	0
mmu-miR-7684-5p	0	0	0	0	0	0	0	0	0	0	0
mmu-miR-7684-3p	0	0	0	0	0	0	0	0	0	0	0
mmu-miR-219c-5p	0	0	0	0	0	0	0	0	0	0	0
mmu-miR-219c-3p	0	0	0	0	0	0	0	0	0	0	0
mmu-miR-126b-5p	0	0	0	0	0	0	0	0	0	0	0
mmu-miR-126b-3p	0	0	0	0	0	0	0	0	0	0	0
mmu-miR-7685-5p	0	0	0.214645	0	0	0	0	0	0	0	0
mmu-miR-7685-3p	0	0	0	0	0	0	0	0	0	0	0
mmu-miR-7686-5p	0	0	0	0	0	0	0	0	0	0	0
mmu-miR-7686-3p	0	0	0	0	0	0	0	0	0	0	0
mmu-miR-290b-5p	0	0	0	0	0	0	0	0	0	0	0
mmu-miR-290b-3p	0	0	0	0	0	0	0	0	0	0	0
mmu-miR-7687-5p	0	0	0	0	0	0	0	0	0	0	0
mmu-miR-7687-3p	0	0	0	0	0	0	0	0	0	0	0
mmu-miR-1258-5p	0	0	0	0	0	0	0	0	0	0	0
mmu-miR-1258-3p	0	0	0	0	0	0	0	0	0	0	0
mmu-miR-7688-5p	0	0	0	0	0	0	0	0	0	0	0
mmu-miR-7688-3p	0	0	0	0	0	0	0	0	0	0	0
mmu-miR-7689-5p	0	0	0	0	0	0	0	0	0	0	0
mmu-miR-7689-3p	0	0	0	0	0	0	0	0	0	0	0
mmu-miR-7243-5p	0	0	0	0	0	0	0	0	0	0	0
mmu-miR-7243-3p	0	0	0	0	0	0	0	0	0	0	0
mmu-miR-3473f	0	0	0	0	0	0	0	0	0	0	0
mmu-miR-8090	0	0	0	0	0	0	0	0	0	0	0
mmu-miR-8091	0	0	0	0	0	0	0	0	0	0	0
mmu-miR-8092	0	0	0	0	0	0	0	0	0	0	0
mmu-miR-8093	0	0	0	0	0	0	0	0	0	0	0
mmu-miR-8094	0	0	0	0	0	0	0	0	0	0	0
mmu-miR-8095	0	0	0	0	0	0	0	0	0	0	0
mmu-miR-1291	0	0	0	4.49667	0	0	5.82613	0	0	0	3.45025
mmu-miR-8096	0	0	0	0	0	0	0	0	0	0	0
mmu-miR-8097	0	0	0	0	0	0	0	0	0	0	0
mmu-miR-8098	0	0	0	0	0	0	0	0	0	0	0
mmu-miR-8099	0	0	0	0	0	0	0	0	0	0	0
mmu-miR-142b	0	0	0	0	0	0	0	0	0	0	0
mmu-miR-8100	0	0	0	0	0	0	0	0	0	0	0
mmu-miR-497b	0	0	0	0	0	0	0	0	0	0	0
mmu-miR-8101	0	0	0	0	0	0	0	0	0	0	0
mmu-miR-8102	0	0	0	0	0	0	0	0	0	0	0
mmu-miR-8103	0	0	0	0	0	0	0	0	0	0	0
mmu-miR-8104	0	0	0	0	0	0	0	0	0	0	0
mmu-miR-8105	0	0	0	0	0	0	0	0	0	0	0
mmu-miR-8106	0	0	0	0	0	0	0	0	0	0	0
mmu-miR-8107	0	0	0	0	0	0	0	0	0	0	0
mmu-miR-8108	0	0	0	0	0	0	0	0	0	0	0
mmu-miR-1668	0	0	0	0	0	0	0	0	0	0	0
mmu-miR-8109	0	0	0	0	0	0	0	0	0	0	0
mmu-miR-8110	0	0	0	0	0	0	0	0	0	0	0
mmu-miR-8111	0	0	0	0	0	0	0	0	0	0	0
mmu-miR-8112	0	0	0	0	0	0	0	0	0	0	0
mmu-miR-8113	0	0	0	0	0	0	0	0	0	0	0
mmu-miR-8115	0	0	0	0	0	0	0	0	0	0	0
mmu-miR-8116	0	0	0	0	0	0	0	0	0	0	0
mmu-miR-8117	0	0	0	0	0	0	0	0	0	0	0
mmu-miR-8118	0	0	0	0	0	0	0	0	0	0	0
mmu-miR-8119	0	0	0	0	0	0	0	0	0	0	0
mmu-miR-8120	0	0	0	0	0	0	0	0	0	0	0
mmu-miR-3473g	0	0	0	0	0	0	0	0	0	0	0
mmu-miR-3154	0	0	0	0	0	0	0	0	0	0	0
mmu-miR-3552	0	0	0	0	0	0	0	0	0	0	0
mmu-miR-3618-5p	0	0	0	0	0	0	0	0	0	0	0
mmu-miR-3618-3p	0	0	0	0	0	0	0	0	0	0	0
mmu-miR-935	0	0	0	0	0	0	0	0	0	0	0
mmu-miR-9768-5p	0	0	0	0	0	0	0	0	0	0	0
mmu-miR-9768-3p	0	0	0	0	0	0	0	0	0	0	0
mmu-miR-9769-5p	0	0	0	0	0	0	0	0	0	0	0
mmu-miR-9769-3p	0	0	0	0	0	0	0	0	0	0	0
