# Supplementary material for: Single-cell CAS-seq reveals a class of short PIWI-interacting RNAs in human oocytes
Source: Nat Commun. 2019 Jul 29;10:3389. doi: 10.1038/s41467-019-11312-8 (PMC6662892; doi:10.1038/s41467-019-11312-8)
Supplement: Supplementary file 7 — Supplementary Data 4 [file 41467_2019_11312_MOESM7_ESM.xlsx]

## Sheet: data4
Supplementary Data 4. Expression of 30nt-piRNA sequences in human oocyte and early embryos
#The read count of each 30nt-piRNA sequence was normalized with RPM.
30nt-piRNA sequence	human_Oo_R1	human_Oo_R2	human_Oo_R3	human_Oo_R4	human_Oo_R5	human_Oo_R6	human_Oo_R1_withSpikeIn	human_Oo_R2_withSpikeIn	human_Oo_R3_withSpikeIn	human_2cell_R1_withSpikeIn	human_2cell_R2_withSpikeIn	human_2cell_R3_withSpikeIn	human_morula_R1_withSpikeIn	human_morula_R2_withSpikeIn	human_morula_R3_withSpikeIn	humanOocyte_IP_input	humanOocyte_HIWI-IP_output	humanOocyte_HIWI3-IP_output	human_Oo_beforeOxidation_R1	human_Oo_afterOxidation_R1	human_Oo_beforeOxidation_R2	human_Oo_afterOxidation_R2	human_Oo_beforeOxidation_R3	human_Oo_afterOxidation_R3
TGAAGGATGGAAACTTCTGTATACTTGAAGT	2858.85	1754.41	3397.44	3223.16	527.954	1141.75	1832.99	875.796	1284.75	1894.92	931.174	3424.33	2875.96	3107.39	3695.73	1790.05	1044.53	4.63955	1176.87	5438.54	881.52	5387.32	874.189	4930.74
TCGGACAGAGAGCAGCATGTAGAGACTCGC	957.746	195.516	313.719	618.626	33.8915	325.123	372.313	512.553	163.43	658.006	228.272	1483.46	1147.6	2369	2335.77	532.001	146.088	1.15989	502.52	2247.93	492.331	2660.53	301.137	1292.85
TACTTGGCTCAGAAAGCACTGGATCTGC	926.306	983.635	1107.46	706.229	135.674	147.516	640.56	347.484	331.816	528.413	284.529	1096.8	748.739	1275.96	2126.41	396.352	905.744	88.1515	287.11	2395.97	450.593	2931.07	322.876	2341.28
TCAGACTTGAGAATCAGGTCCCAACTTGGCC	919.912	1157.55	1950.05	2434.02	200.982	429.136	1511.33	923.412	1946.81	1942.08	19.2098	1242.49	3806.59	3113.26	6.18989	2568.02	1037.22	5.50947	2511.98	18556.9	2247.94	14105.1	1667.13	12506.2
TCCTAGGACATCCAGCTGGCAGCTGTGCT	867.158	927.025	887.861	1359.53	90.8077	173.246	1655.01	285.356	292.557	511.377	419.371	608.889	1810.12	1283	434.385	1225.23	1336.7	0.869916	714.84	4943.49	765.047	5056.95	494.649	2849.35
TCAGACCAGAGATTGTTGAACATGCAAAAGT	866.98	567.897	1085.01	859.304	194.204	341.477	235.135	172.438	304.687	904.721	397.417	750.797	621.963	1594.21	951.422	790.638	752.352	0.869916	573.602	2703.92	426.119	2864.2	659.295	3595.42
CCCATGTGTTCTGGCCTGAAGAAAGC	776.392	316.589	445.089	17.337	6.56311	106.412	7.68671	16.6656	66.7807	20.3821	29.9373	78.727	293.935	527.881	919.017	85.5232	0	0	46.0489	364.486	83.0385	534.493	29.5792	261.888
TACCTGAAACCGATCATCTGCTATAGTT	748.15	399.377	585.193	574.365	144.173	8.17714	1179.81	461.989	1353.74	17.34	525.649	1629.55	1468.85	63.7098	109.962	484.459	1826.1	0.289972	379.517	2116.2	204.974	1544.57	292.941	2178.27
ACCGCCTGAGGACAAGACAATGTGTATTCCT	676.745	790.573	508.19	757.934	42.714	120.367	732.603	412.899	536.984	523.089	627.685	1005.71	1216.62	1699.02	931.76	1118.78	438.263	2.60975	635.104	5078.52	862.29	6115.84	901.987	4734.55
TTCGCACAACTCATGACCATCTTGTTAGA	640.865	43.3572	39.2149	308.191	8.17699	10.9028	83.7655	166.543	58.9548	118.642	226.276	20.1302	196.619	71.6368	109.962	85.0065	357.915	0	129.184	690.698	49.6046	480.172	122.95	797.165
ACCGCCTGAGGACAAGACAATGTGTATT	618.485	560.207	617.991	465.856	52.5049	91.0388	718.806	318.121	402.249	469.548	560.825	1149.81	920.863	1370.2	1489.58	723.459	14.6088	1.15989	380.753	1854.88	268.346	2324.96	289.377	1998
TCCAGGAATTTCAGTCCCTTTTGCAGGCC	608.36	112.565	326.019	215.897	56.5934	20.6064	849.875	172.211	139.3	175.377	114.011	323.478	434.613	734.57	680.524	630.185	116.87	107.29	817.445	4958.26	887.201	6274.52	592.296	3778.57
TTTGGACCACTAGGCAGACTTTCTTTGCTT	555.073	327.06	726.902	1073.26	40.2394	287.835	360.487	134.799	400.293	425.286	67.8578	519.399	570.326	1156.76	356.101	1412.81	1037.22	8.11922	580.711	2970.1	814.652	4294.16	634.349	3879.21
TTCAGGATGATAAACTACTTTTAACAGAGTT	485.267	224.312	664.871	676.144	78.327	209.553	504.367	323.676	360.902	346.647	419.87	629.218	368.246	1248.36	1142.58	365.605	233.74	0.869916	193.776	1184.78	139.636	1039	133.997	1006.63
ACCTTACCTGGAGCTGAGATGAATTTAGAGA	476.741	211.55	293.755	202.945	48.9544	98.7798	133.828	57.2527	62.9982	155.299	153.054	595.934	216.975	451.253	393.968	558.614	0	2.89972	252.805	1370.32	212.404	1229.66	200.283	1360.31
TAACTCAAGATGGATGAAAGACTTTGATTC	470.88	284.848	793.567	909.99	209.912	337.007	487.614	222.775	225.776	546.057	311.223	724.289	379.335	1237.79	1003.49	256.053	58.4351	0.579944	186.668	1083.36	180.5	835.175	196.363	948.458
CACCTGAGCCCTGATTTTGTTGAATTG	455.959	185.372	247.232	219.874	40.347	47.5364	279.678	120.061	179.995	294.627	214.551	138.719	203.073	913.956	737.689	719.325	7.30439	1.73983	223.445	1562.08	240.812	2240.34	113.684	1617.11
TTCCAAACTCCTGTAATGCCTGCTGAAATT	448.677	229.875	14.7947	34.4701	4.73405	9.04937	45.3319	302.589	159.648	406.425	125.113	814.576	575.622	1381.36	736.961	487.302	394.437	17.9783	733.074	3283.49	1006.95	5225.89	737.341	3032.28
CACCTGAGCCCTGATTTTGTTGAATT	430.737	115.183	127.448	159.705	23.1323	30.528	262.531	63.148	101.084	146.781	100.04	208.278	153.257	403.104	564.008	553.705	7.30439	1.15989	172.143	991.263	289.324	1572.88	138.274	916.607
ACCGCCTGAGGACAAGACAATGTGTATTCC	424.875	411.157	255.966	468.813	41.9609	65.6352	384.336	235.813	215.994	383.609	396.42	671.671	836.125	689.651	511.212	394.544	416.35	2.0298	284.329	1760.26	372.144	2262.68	259.441	1888.51
TACCTGAGTTAAATTTTGGAAAGCTTCCATG	420.257	129.09	67.7348	14.7875	14.7401	10.9028	132.448	30.1568	69.6501	35.1363	362.366	64.9747	30.1217	222.544	584.763	29.4551	0	0	28.4329	192.735	63.3715	391.268	17.4624	216.765
TTCACCCTGACATAAGACCTCTAAGAAATA	416.349	389.069	391.436	253.019	27.9739	29.0016	267.261	131.171	170.212	185.264	170.643	303.747	389.099	830.869	373.578	218.071	357.915	0.869916	399.915	2024.88	302.872	2918.83	217.746	1778.14
TCATGAGAGAACGTGAACCAGAGGCA	405.514	420.155	752.392	807.803	123.193	322.07	330.529	159.287	439.031	438.367	235.008	342.413	472.348	1486.76	1125.1	552.671	1307.49	127.298	383.226	1411.32	312.924	1026.75	213.825	1228.48
GCACCGACCAATACATTCTGTGACTGTTT	364.483	18.1609	11.9427	20.9064	0.107592	3.92503	9.85476	31.4039	18.3908	5.77999	2.99373	2.1924	188.178	223.718	199.533	25.5795	7.30439	0.289972	11.1259	107.248	53.7565	209.482	0.356376	72.1076
TCCTTGTAGATTCTGGACATAAGCCCTTTGTC	360.043	318.716	1009.61	280.554	36.4737	72.1769	177.977	63.3747	192.907	306.035	222.16	77.5312	120.487	2123.85	505.386	979.254	14.6088	2.31978	323.578	2848.47	362.31	2912.71	444.044	4008.38
TCATGAGAGAACGTGAACCAGAGGCATT	335.531	392.669	589.115	505.935	386.148	1009.28	694.958	311.999	1387.13	968.148	469.017	352.378	1126.09	2708.1	1923.24	1195	986.092	41.176	1186.45	8262.53	1142.65	5712.33	1021.02	6581.47
ACCGCCTGAGGACAAGACAATGTGTAT	333.577	283.376	268.266	225.687	38.1952	60.1837	332.894	143.415	194.212	179.332	262.45	398.817	449.674	615.372	627.364	147.276	0	0.579944	110.95	783.568	31.9043	789.269	45.9725	549.654
TTCCAGAGTTTGCCTGTCTCTAAGTATGATC	328.959	167.866	56.3269	130.436	8.39218	49.826	71.5456	54.8719	55.8245	50.4989	50.5192	11.5599	202.246	439.803	765.726	415.731	21.9132	2.0298	176.469	910.633	257.638	1056.13	179.97	1105.06
AACCAGAGAATCAGAAGCTGCAGGATT	327.005	88.514	124.953	197.948	26.898	35.5433	42.5726	73.0113	21.782	54.3015	55.8829	17.5392	277.384	332.641	108.869	14.2108	0	0.289972	18.8522	88.9844	33.871	220.959	27.0845	151.072
TTGGAGAGATAAGAGTACTGAATAGCATC	321.321	219.894	524.767	384.576	61.8654	79.0457	187.438	279.914	162.778	261.316	175.383	412.569	255.207	551.368	439.482	589.361	1059.14	1.15989	785.304	2374.8	601.374	2647.53	562.717	2786.09
TTCACAGTGAGAATTGCAGATGGTGTTC	302.138	57.2642	178.428	81.7899	9.36051	27.0391	133.039	126.409	104.997	174.617	163.408	221.034	234.85	521.422	722.397	366.639	233.74	0.289972	275.984	1165.15	224.86	1559.26	220.953	1323.59
TGGATGAGAAGTCTGCAAGTGTTTACTGCT	294.855	76.5704	172.902	115.138	221.962	156.02	8.278	140.581	140.605	101.15	229.394	386.859	275.398	291.832	919.381	175.439	0	2.0298	36.1592	448.031	53.3195	551.785	70.5624	403.227
TGACATTTTGGGCTGGATGATTCTTCACT	287.217	300.391	256.679	547.34	373.775	1122.99	495.497	135.592	590.07	490.691	195.84	683.231	749.236	1006.73	795.947	1052.63	204.523	2.89972	425.566	6506.55	278.179	4141.6	268.351	5083.36
TTTGGACCACTAGGCAGACTTTCTTTGC	281.888	171.465	319.245	489.312	28.5119	131.488	75.4875	56.9125	140.865	107.082	27.193	89.2904	160.208	318.255	133.993	410.046	7.30439	0.579944	267.022	1315.73	354.662	1681.98	222.378	1169.2
TTCATGCCTTATGACCCTGAGCTTGAGCCT	279.224	119.6	129.587	71.5917	10.3288	29.2196	493.132	155.319	308.991	259.947	133.346	307.135	557.913	642.969	685.257	519.341	628.177	2.0298	215.101	2060.82	278.398	2483.8	289.021	1798.93
AGGACTTGAAAGTTGCAGGGATACTGCTTC	269.277	142.015	98.7503	226.095	38.7331	176.081	65.4356	109.29	45.5204	107.082	171.516	268.668	129.589	332.348	440.21	228.148	7.30439	1.15989	33.6868	425.493	66.8679	344.598	49.1798	290.2
TTTGGACCACTAGGCAGACTTTCTTTGCT	268.922	205.006	388.049	577.833	43.1444	148.279	146.639	73.3514	169.43	102.367	22.453	291.788	203.404	230.764	94.6689	766.092	372.524	2.31978	268.258	1360.8	517.68	1870.19	235.208	1521.34
ACCTGAGCCCTGATTTTGTTGAATTG	266.258	146.923	99.8198	128.6	29.0498	36.0884	95.7883	35.9388	28.5644	89.8941	52.3902	64.1775	54.9473	247.793	182.056	109.294	7.30439	0.579944	57.4839	417.527	101.831	527.149	34.5684	289.757
TTAAGTTCTAGGATACATGTACATGCA	265.014	182.754	177.715	85.7673	6.13275	3.37988	11.6286	16.8924	57.2592	32.5505	67.4836	42.4528	91.3581	0.293593	187.881	85.5232	102.261	0.289972	47.5942	204.586	12.0187	141.083	35.6376	245.52
TAGGCAGAGATGAGGTCAACTGTGACATAGT	250.271	140.87	217.465	146.957	4.19609	21.5876	3.35062	28.9098	77.7369	178.267	0	125.963	71.4976	354.074	128.167	123.246	175.305	0.289972	80.6628	437.928	124.776	695.622	39.5577	550.981
TCCCATTGTTATCCTGATGCTTCTGAGCTC	239.436	305.954	136.183	792.608	40.885	217.839	473.62	418.341	316.947	335.239	412.261	750.996	1389.9	2177.29	3507.85	1534.77	533.22	135.707	1541.87	4628.74	1764.13	4254.83	1869.19	5973.87
TCTGAGTTCTAGGTGACCCACATGTCTCC	238.548	264.233	125.309	329.301	47.1253	70.5414	200.84	122.441	113.084	225.876	171.765	461.4	428.489	771.563	987.469	204.894	197.218	0	171.215	1360.22	67.742	1291.32	174.98	1154.61
TATAAAGGCACTAATCCCATTCATGATAACT	230.555	42.5391	107.128	77.4047	12.0503	27.9113	45.9232	49.9969	46.0421	77.1172	36.299	223.226	70.3391	312.97	196.984	33.5892	511.307	0.289972	104.46	586.17	82.82	581.164	52.7436	732.135
TCGGGTCACATGTAGCCTGTCTGGGCAGA	221.852	0	243.667	4.28326	65.7387	235.174	186.452	223.002	267.644	282.155	204.197	279.63	623.287	752.186	1128.74	732.761	36.5219	0.579944	224.063	1248.7	365.588	1686.88	506.41	1980.97
TACTGAATTTGTTGTTTCGTAGCTTTGGTT	212.438	21.2695	19.7857	118.504	8.39218	102.378	15.1763	42.7411	7.1737	47.3047	64.7394	62.1844	176.758	290.364	701.642	248.818	0	0.289972	29.9781	358.463	98.3351	472.674	86.2429	918.818
TAAGTTCTAGGATACATGTACATGCA	207.464	34.8493	51.6924	249.653	59.8212	1.63543	18.9211	79.5869	1.6956	163.361	96.2983	273.651	163.187	0	126.347	35.6562	211.827	0	5.87201	159.9	29.282	100.227	12.8295	80.7339
TGCGACCTGAACTGCCTATCATAACTGGG	205.866	86.2235	37.6107	33.3483	3.44294	39.3593	26.805	430.359	39.651	53.0847	51.5171	287.802	212.01	558.121	759.172	267.68	204.523	0	176.469	514.866	76.2643	315.065	95.865	391.062
TTCTGACCAATGCTCAAGATTCCAGGGGT	197.517	58.2458	149.195	310.435	55.8403	56.5858	115.104	38.9998	157.561	0	51.6418	117.991	156.898	257.775	350.639	96.3751	7.30439	0.289972	138.456	975.137	102.487	606.106	87.6684	534.171
AGCCAAAGAATGGATATCAACGGAAGAGA	193.965	148.56	103.385	94.6397	44.0051	46.9913	40.9958	28.1162	25.9558	73.0104	155.175	174.595	109.067	117.731	255.606	50.3838	0	0.869916	59.9563	146.883	13.7669	202.137	53.4563	221.631
TGTCCAGCAACAAGAGATCTTCAGAAGGC	193.432	6.54448	5.52574	4.99714	1.72147	4.14308	16.9502	18.7063	7.30413	6.0842	6.73589	0	16.5504	46.0942	17.1132	10.3351	0	0	21.0156	34.0006	0	96.0956	6.05839	43.353
TTGGGTTAAATGAGTTGTCAGGTGGAAATC	193.432	79.0245	140.282	105.858	31.4169	69.4512	129.886	50.6771	87.9105	127.616	25.0725	184.759	150.608	137.108	133.629	374.649	21.9132	42.046	279.693	1093.27	542.591	1601.8	310.403	1129.17
TAATCACATAGAGCAACATGACAAGTTTCA	192.011	131.38	69.5173	175.308	30.341	93.0013	107.417	60.4271	129.518	151.649	98.0446	247.542	151.105	335.284	543.254	65.8865	102.261	0	155.454	514.089	27.5338	405.958	122.593	362.086
TACTTTTGCACCGACCAATACATTCTGTGA	187.038	35.831	189.479	197.948	35.8281	22.896	239.077	65.5288	38.9989	135.526	35.301	107.627	184.702	302.988	354.28	217.296	628.177	2.60975	233.953	1586.95	135.484	1202.27	174.268	1133.15
TACTTGGACCAGTCAAACTCAACCAGCTTTGA	186.682	60.2092	102.85	143.897	17.4299	43.6114	63.4647	98.1798	19.5646	76.6609	73.2216	61.1878	142.499	220.489	200.261	67.1784	0	0.289972	19.7794	174.277	28.4079	205.963	33.1429	176.73
TCAGAAGTCTGTTGTGACATAACTTGTGCCC	186.327	66.9173	113.367	216.917	152.135	337.334	434.398	164.729	313.556	458.292	373.468	399.415	468.376	1127.69	805.414	281.116	438.263	1.15989	513.646	5694.61	449.719	2462.37	557.728	3891.15
TAATCCTGTAGAAGAGAGAATGTTTTCTATA	186.149	86.0599	167.911	48.7476	14.7401	13.3015	113.33	25.9621	39.1293	83.5057	19.9582	78.5277	79.4418	194.652	217.738	18.3449	116.87	0	29.6691	133.671	6.7742	114.458	15.6805	212.784
TACTTGGACCAGTCAAACTCAACCAGCTTTGAC	184.018	93.0952	146.343	82.4018	14.9553	24.8585	50.0622	48.6364	53.7376	81.6804	53.1387	109.62	100.461	248.086	340.444	44.4411	0	0	42.3403	296.097	12.8928	377.344	33.1429	314.973
TAAGCAAAAATAACCAAGTGAGAGACATCGCATT	181.531	82.1332	220.673	25.5976	14.4173	8.50422	186.452	67.4561	225.385	402.774	38.4195	116.596	28.7977	851.421	454.047	64.0778	7.30439	0	101.987	716.344	64.0271	467.165	243.405	1115.01
TGGCACATATGTAGTTAACCCTTCTAGAGA	179.933	12.9253	34.4022	48.1357	8.82255	11.7751	44.3464	11.5639	25.1732	46.8483	28.9394	64.3768	47.9961	56.0763	83.3815	88.8822	0	0	36.4683	190.792	18.5744	207.799	0	208.802
TGCAAGATGAAATGGACTACCCTGAGAGG	177.446	211.877	135.648	312.474	60.2515	93.8735	51.0477	48.7498	126.127	261.469	96.2983	169.612	200.756	281.556	613.163	110.069	7.30439	0.579944	118.985	551.004	93.3091	549.489	76.2644	321.166
ACCGCCTGAGGACAAGACAATGTGTATTC	176.913	133.507	177.893	361.834	35.3978	40.4496	104.46	67.2294	88.1713	203.212	114.884	367.326	391.582	273.629	343.721	174.664	7.30439	0.579944	151.127	697.887	144.88	952.081	227.011	759.562
TACTTTTGCACCGACCAATACATTCT	175.847	56.1189	153.295	125.336	17.1071	25.6217	281.649	82.3078	40.8249	113.166	34.3031	132.341	126.61	269.812	352.46	119.629	0	0	364.373	2254.73	249.771	2070.34	132.572	1327.13
TACCTGAGTTAAATTTTGGAAAGCTTCCATGT	174.071	44.1752	16.9337	9.48437	7.53144	4.25211	27.5933	6.00869	37.5641	5.62789	178.501	62.9816	10.4267	105.694	250.144	23.5124	0	0	10.8169	119.682	51.7898	165.26	27.0845	196.637
TGAATGTAAATAGCATTTGACACTGAGAGC	172.295	168.684	115.862	164.294	56.3782	152.749	67.0124	69.9503	74.9978	110.428	49.7707	169.014	214.327	286.547	306.217	119.112	423.655	0.289972	344.594	2895.69	235.13	1012.98	241.266	1141.11
TACAGATGAGCAAACCGAGACTGAAAGGTT	167.499	44.8297	24.4202	32.0225	17.6451	21.3696	148.019	75.3921	38.4771	76.2046	232.638	162.237	159.38	109.217	356.101	5.9427	226.436	0	33.9958	64.3097	0	6.73281	9.26577	42.4683
TGGAACCAACACTACATGTAGAATTTGCAGT	165.19	74.7706	105.524	45.6881	6.34793	39.2503	12.8112	34.3516	54.3897	46.6962	0.124739	101.648	152.098	179.092	194.435	41.5989	0	0	39.8678	235.09	8.52238	268.088	12.4731	190.665
TAGAATGACAACTCTGGCTAAGAAGGAACT	164.657	279.776	145.63	254.752	47.8785	111.427	71.1514	195.453	125.605	100.085	325.817	200.903	535.901	425.123	509.027	167.429	0	0	183.577	521.666	101.613	542.603	101.923	478.21
TTCGCACAACTCATGACCATCTTGTTAGAGA	163.769	5.72642	5.52574	90.2545	6.02515	1.09028	3.15352	27.776	13.4344	35.5926	76.7143	0	36.5763	0.293593	20.3902	56.5849	226.436	0	97.6607	176.609	3.05931	125.628	32.7866	186.683
TCCAGGTGGAAGTAGATAGGAGTCATCACC	163.414	83.7693	140.639	124.317	12.6959	36.1975	84.3568	34.8051	40.8249	56.1268	53.0139	109.819	85.8965	212.855	315.684	99.9924	175.305	0.289972	84.6805	677.098	76.9199	672.669	76.9771	606.942
ACACCTTGCATCCCAAACTGTCCAACC	162.348	39.2669	101.781	40.793	16.6768	21.6967	62.4792	54.4184	51.3898	89.4378	70.6021	214.257	95.8267	275.684	228.298	191.458	65.7395	1.15989	121.458	649.897	247.367	866.544	161.438	727.711
TCCAGGCAAGAATGAAGACCAGTTCCTTTT	160.749	3.10863	23.1724	1.93767	22.9171	40.2315	38.8278	40.8138	15.2604	70.7288	49.147	75.5381	60.0779	163.825	107.049	90.1741	0	0	20.7066	166.894	24.9116	112.928	39.9141	174.297
ACCCAGAGGATGTTAGTGCTTGAAGACTC	158.973	80.1698	52.9401	52.623	13.5566	10.0306	102.292	38.6597	51.3898	37.1136	71.3505	39.8618	95.3302	95.7114	154.383	58.9103	0	0.289972	81.2809	406.064	65.3382	555.151	18.5315	318.512
CACCTGAGCCCTGATTTTGTTGAATTGA	155.598	43.3572	90.729	102.492	6.56311	8.39519	61.8879	23.6947	12.3909	96.4346	44.7812	138.32	105.26	215.204	242.862	237.708	0	1.15989	128.875	499.517	185.526	732.346	161.438	514.706
TACTTTTGCACCGACCAATACATTCTGT	152.223	41.721	146.521	96.3734	9.89847	14.3918	499.834	142.055	95.8668	127.768	44.5317	157.853	233.691	434.518	407.44	180.09	357.915	0.289972	540.534	3485.94	382.196	4164.7	341.051	2275.81
TCTGCAGTGAGAGTGTGTGTTTGAAGGTG	151.158	71.1712	99.4633	103.614	35.3978	82.9707	103.278	104.982	73.8239	103.584	94.9261	145.894	113.205	339.394	220.287	451.387	7.30439	0.869916	75.4089	852.346	45.4527	582.388	101.923	811.984
TCAAGGCAAAAGTAACAATCTAGGAATAAGT	149.914	26.0143	38.1454	25.5976	5.3796	7.74102	43.5581	21.3139	21.9124	23.2721	36.5484	40.8583	49.3201	100.996	171.496	39.7903	0	0	10.1987	169.42	74.9532	368.315	46.6852	339.746
ACATGGCCCCTTATATACATGTTGAATGTA	149.559	44.0116	83.7773	35.2859	13.1262	10.3577	21.0892	3.51452	104.606	18.4047	5.86272	15.1475	95.4957	76.3343	61.1707	51.6757	182.61	0.289972	4.94485	222.267	50.2602	442.988	29.5792	267.196
TACCTGAAACCGATCATCTGCTATAGT	149.204	117.473	153.295	265.154	60.3591	0.545142	332.697	148.063	271.818	10.4952	116.132	349.588	451.494	12.9181	30.9494	204.894	21.9132	0.579944	124.857	590.056	86.0979	340.619	111.902	600.97
TAGGTTGGCACAAAAGTAATTGCGGTTTT	148.316	26.3415	27.2722	76.9968	1.50629	10.3577	6.50414	26.3022	39.1293	0	3.24321	0	58.9194	46.9749	39.6881	56.0681	102.261	0.869916	63.3559	167.866	17.9188	213.002	53.4563	92.2357
TGCACCCAATCATCAGGACTGGCATCCAGT	147.605	129.908	249.906	128.192	12.5883	36.3065	202.614	100.674	112.823	48.6736	92.6808	297.369	95.6612	425.71	144.188	37.2065	0	0.869916	10.8169	191.181	40.2081	367.244	7.12751	144.215
TTGGGGCAGAATAGAAGTTGTACTTTGAGG	144.408	341.622	365.412	422.105	115.554	220.783	338.61	115.186	325.686	203.212	103.907	372.907	349.048	203.46	144.188	1283.62	36.5219	2.31978	585.346	5006.44	517.461	5482.19	333.924	3199.05
TGTGAACCTTCCAACATTTGTACTTTGTGT	141.566	76.4068	118.536	70.1639	11.1896	21.4786	189.211	14.0581	122.605	63.732	1.37213	344.406	159.049	369.34	337.895	233.316	0	0.579944	80.0447	812.129	124.339	1325.91	86.9557	913.952
TGGGCACAGAACAGAGGAACTGCATTTCTC	141.033	60.8636	51.3359	168.679	8.93014	12.1022	0	14.1715	66.2589	27.2268	84.3233	34.4804	61.2364	134.172	56.0731	61.2357	0	0	26.8876	301.925	15.5151	413.303	44.547	235.345
CTCCAGGACGTTAATTTTGGCACTAGATGCTTC	134.816	3.76307	16.9337	10.5042	5.48719	5.77851	10.446	0	0.913017	45.7836	23.8251	0	0	77.215	56.8013	23.2541	0	0	76.027	305.034	0	111.244	41.6959	135.146
TGGGCACAGAACAGAGGAACTGCATTTC	134.283	49.738	62.3874	340.825	20.5501	21.0425	8.08091	12.1308	36.1294	30.1168	73.0969	20.9274	56.9333	65.4713	28.7648	115.237	0	0.289972	48.5213	261.902	45.4527	252.021	26.0154	283.564
ACCGCCTGAGGACAAGACAATGTGT	133.75	129.581	151.156	98.617	19.5817	21.9147	188.226	70.6305	67.5632	103.584	124.24	241.562	214.658	264.821	245.775	40.307	248.349	0	63.974	256.267	27.9709	345.516	31.3611	266.754
TTGAATACAGAGTGGTCCAGAGCAGCCAGC	132.152	11.6164	43.6712	42.0168	5.48719	47.4274	38.2365	3.74126	0.130431	44.4147	59.7498	88.2938	64.712	74.2791	16.385	32.8141	0	0.289972	49.4485	169.809	58.7826	285.073	16.7497	188.674
TTTGAGAAAGCTTTGCGGTCAAGTCGTT	131.974	44.8297	34.4022	32.8384	16.2464	3.48891	38.8278	53.1713	9.52146	79.5509	61.2467	62.1844	93.6752	64.5905	235.216	29.7135	233.74	0.579944	25.6514	96.3674	22.9449	168.626	44.547	243.087
TCCCTGTAGAACAAGGTAATGGCAAACCCT	131.619	187.499	164.703	180.815	10.544	20.3883	139.938	96.9327	167.604	138.568	198.21	245.549	159.711	325.008	468.611	132.29	336.002	0.869916	111.259	605.016	124.558	544.44	80.5409	558.944
TTGGGTTAAATGAGTTGTCAGGTGGAAAT	131.441	38.6124	46.3449	54.7646	20.8729	61.383	75.2904	34.8051	58.6939	59.6252	11.2265	116.396	63.057	148.265	48.4268	188.099	0	0.289972	74.7908	979.217	87.409	1411.44	78.4026	806.897
TACCTGAGTTAAATTTTGGAAAGCTTCCAT	131.264	43.5208	28.6982	14.3795	5.05683	6.75977	31.3381	8.04938	35.3468	2.73789	97.5456	108.225	4.96511	78.3894	172.953	31.7805	0	0	18.5432	83.9329	55.7232	116.141	31.3611	80.7339
TTTGTCTGTATTTCCAAAGCCTAACTTTTACTT	127.889	28.7957	68.8043	128.294	10.544	23.9863	42.7697	21.2005	51.3898	111.341	84.0739	180.175	67.1945	399.287	149.65	334.6	7.30439	91.0512	86.5348	869.25	153.621	741.681	240.554	1062.81
TACCTACAAAAACAGTGAACCAAAAGC	127.534	78.0429	97.6808	111.365	10.8668	97.5805	26.0166	117.906	85.4323	74.9878	163.907	114.802	44.5205	398.406	467.519	44.9578	131.479	0	26.5786	260.542	42.8304	189.437	56.3073	235.124
TCAGATGAGAACATGTCCTGGCTAACAGA	126.468	117.964	66.6653	318.593	39.9166	107.611	88.1016	67.2294	128.344	122.901	21.954	122.974	192.977	342.33	76.4633	144.692	219.132	0.869916	264.24	1523.03	248.46	674.046	163.933	859.761
CATACCCCTGAGTGACAATGTGACCT	124.336	50.5561	121.744	65.7787	7.74663	8.94034	57.5518	22.7877	26.9992	61.4504	27.0683	90.8849	57.4298	121.841	89.5713	87.5903	0	0.289972	72.9365	236.45	44.1415	267.17	30.6483	132.271
ACCAGAGAATCAGAAGCTGCAGGATT	123.804	24.3782	15.5077	47.2179	7.20867	4.25211	8.278	14.1715	5.60853	33.4631	15.3429	6.57719	30.1217	134.759	30.2212	16.2778	0	0	7.10822	12.6288	0	40.8559	16.0369	31.4088
GAGGATCACACATGTCTGACTTGGGAGG	123.448	169.011	300.885	161.132	20.5501	57.458	72.7281	64.9619	96.3885	122.597	86.3192	198.91	67.5256	296.236	516.31	142.883	642.786	0.289972	205.211	628.914	372.362	1010.07	242.692	506.522
TACAAGTCCAAAATTTAAGAAAAGTGAGTTC	120.962	55.1372	65.5959	30.1868	8.60736	12.8654	38.0394	35.7121	50.8681	57.7999	62.6188	195.123	177.42	70.4624	302.94	32.5557	357.915	0	16.3798	321.937	35.8377	186.07	96.2214	259.233
TTTAAGTTCTAGGATACATGTACATGCA	120.606	42.3755	11.408	33.6542	6.13275	0	0	24.6016	2.34776	24.0326	47.8997	29.4977	27.1426	0	110.69	3.87568	343.306	0	7.41727	41.1893	0	52.0263	18.5315	61.2693
TGCCTAATGAATCACTGGATATAAATGTC	120.251	50.5561	71.1216	87.8069	2.47462	10.5758	112.936	48.2963	60.7808	22.0552	51.8913	57.9989	135.382	268.051	204.63	50.1254	65.7395	0	27.8148	282.885	41.5193	249.879	37.4194	203.051
TCCTTGTAGATTCTGGACATAAGCCCTTT	120.073	22.5784	95.8983	66.2886	60.3591	175.645	78.641	41.6074	86.9975	63.8841	47.5254	65.3733	81.4279	183.789	282.55	154.51	226.436	0.289972	8.65348	456.385	0.218522	293.183	2.85101	333.332
TGTGCCCGGAATTGAACCTCAAAATTGATC	120.073	72.4801	65.2394	53.9487	6.7783	14.1737	76.6701	72.3311	64.4329	25.8579	60.7477	91.8814	102.943	255.72	349.183	99.4757	0	0	85.9167	521.278	107.076	791.105	5.34563	453.658
TGTCCTAGACGTTCCTGCTACTCATGC	119.008	167.048	111.762	94.1298	24.7462	31.1822	399.118	138.653	109.171	213.403	131.724	89.8883	293.438	261.885	205.359	96.3751	1008.01	0	459.871	2221.31	390.063	1846.63	241.979	1490.37
GGGATACGAGCTGAATGACTTCTGC	117.764	70.1895	55.0791	9.79032	7.20867	9.37645	12.2199	14.0581	4.69551	13.081	18.0871	42.6521	27.1426	103.345	98.6741	20.1535	0	0	37.0864	224.015	72.1124	205.963	44.1906	138.464
ACAGCCAGCATTAGAATAGGGACCTAAGC	117.054	34.5221	14.6165	23.558	4.51887	6.65074	12.0228	14.5116	19.8255	24.3368	0	8.17167	47.3341	134.172	138.726	40.8238	0	0	6.49011	75.9671	63.153	109.867	12.4731	69.6745
TCCCAGAAGACTGAGATCCTAGAGTTACT	116.521	62.6634	85.3816	76.9968	11.8351	15.482	42.5726	44.8952	51.2594	69.2078	76.9638	57.6003	135.217	169.697	169.312	15.2443	14.6088	0	17.616	117.739	21.4152	176.583	21.3825	74.3194
TCTCATCTTAGGCCTCATGTCATCCCTGT	115.81	26.996	82.3513	61.2915	12.4807	59.2025	120.622	71.1974	172.821	100.541	49.646	66.7685	102.447	270.693	183.148	189.391	7.30439	2.0298	67.9917	734.219	15.5151	521.946	32.4302	549.654
TTCAAACCAACACAAGAAGGACAAATGTGT	115.633	45.9749	52.9401	99.6369	14.0946	19.08	27.7904	35.3719	4.30422	23.7284	76.5895	8.9689	94.3372	253.665	162.029	11.8854	0	0	0	21.3718	12.0187	6.57979	0.356376	3.9814
TCTCCATCCAGTTTTGTTCCCTTGCTAGC	113.501	35.9946	28.6982	8.56653	5.16442	0.981256	12.417	30.497	11.0866	7.45315	32.5568	27.106	1.32403	89.8396	126.347	81.9059	138.783	43.7858	233.644	972.806	86.0979	681.85	141.838	811.542
TTTCGGAAACGTAATGGTAGATCAGCTATC	111.725	179.482	127.983	76.2829	161.603	167.468	78.0497	39.2266	73.4326	139.176	102.286	104.438	266.792	231.058	146.373	40.307	7.30439	0	25.9605	408.201	26.2227	307.567	22.4517	317.848
TCCCCATGGAATGATATGCTAGTGAACA	108.883	56.6097	162.742	102.798	18.5058	32.3815	98.5476	74.7119	87.3887	84.1141	51.7665	233.191	152.098	231.645	216.282	23.2541	7.30439	0	26.8876	325.046	45.4527	245.748	31.7174	173.191
ACCCAGAGGATGTTAGTGCTTGAAGACT	105.686	62.827	64.1699	80.8721	29.0498	41.3218	210.695	105.095	77.2151	102.367	74.0948	163.035	71.0011	283.024	246.503	86.8151	0	0	80.9719	339.035	35.6192	501.901	62.3657	454.985
AACCAAGTGTCTCGGAGGGCTAACT	105.331	19.9607	55.0791	21.6203	8.28459	10.5758	8.278	6.57555	11.7388	7.60525	38.7937	4.98272	37.5694	57.5443	4.73345	9.81838	0	0	0	12.4345	0	44.9874	0	2.65427
TCTTGGCTGCGGGTTCATTAAGGGT	104.443	27.9776	66.4871	27.4333	2.25943	3.16183	13.4025	0.793601	11.8692	1.97737	3.36794	12.9551	13.9023	10.2758	10.1951	41.8573	182.61	0.289972	26.5786	87.0415	38.2414	256.765	16.7497	191.771
TTGGAACCAACACTACATGTAGAATTTGCA	103.377	18.979	23.1724	31.1047	4.30368	7.41394	12.8112	8.04938	39.3902	37.5699	0	12.1578	64.5465	131.53	48.7909	13.4357	153.392	0	23.488	38.6635	24.693	55.0866	23.1644	37.3809
CTGAGTCTTGGCATGAAACTTGAAGT	99.6468	24.0509	38.1454	44.4644	8.93014	49.0628	48.0912	9.9767	3.39121	19.6215	14.7192	16.9413	63.057	121.841	100.131	36.9481	0	0	28.1238	133.088	0	77.5804	23.5208	86.2636
TCAACAGATGCCCAAGGCAATGAACTATTGCT	99.6468	94.4041	96.9678	80.2602	18.8286	55.3865	24.6369	48.6364	151.3	71.9457	110.394	152.272	76.4628	379.616	437.298	104.643	197.218	0.579944	94.8793	1461.64	83.2571	1049.86	107.982	1070.11
TTCACCTGGATGTCAAATGTTGGCATTTGA	99.1139	47.7747	86.9858	100.963	45.7266	111.645	113.527	37.526	50.2159	131.267	51.2676	168.017	144.65	187.606	308.766	55.8097	540.525	0	59.6472	462.408	67.742	364.031	118.317	576.86
TCAGGGATTAACAAGAACAGAATATGAGCT	97.8705	131.871	173.793	146.753	16.6768	74.1394	42.7697	74.7119	152.343	137.655	71.2258	190.938	119.825	620.363	360.106	193.009	7.30439	0	178.633	915.49	167.17	1248.94	140.056	995.571
TCTGAAGCTAAGCGGGGGTTCTTGTT	97.16	128.763	89.8378	291.772	30.1258	25.0766	160.238	70.9706	72.1283	106.474	79.708	160.444	248.256	123.603	61.1707	140.816	0	0	97.3517	449.585	159.74	672.21	170.704	467.814
TACTTGGACCAGTCAAACTCAACCAGCTT	96.2719	43.0299	29.2329	70.4699	4.94923	28.8926	0	34.3516	3.65207	17.7963	13.0976	82.5139	29.1287	17.9092	71.7299	9.04324	0	0	6.79917	25.4519	0.218522	26.1662	11.404	44.0166
TCTCATCTTAGGCCTCATGTCATCCCTGTT	95.739	34.1949	74.3301	65.5747	29.4802	84.8242	95.9854	43.4213	218.602	151.344	75.0927	176.588	85.8965	484.135	349.183	188.875	0	0.579944	63.0468	799.5	8.08533	638.699	28.5101	790.308
TGCTTTCTGGAACTCCAACTTACACTTTAGT	95.3838	22.7421	26.3809	11.9319	8.60736	5.45142	22.2718	22.1075	3.65207	7.75736	231.764	30.0956	46.1756	99.8217	45.1498	83.4562	0	0.289972	45.4308	240.53	59.0011	391.421	25.659	245.52
TTTGGACCACAGGGAAAATTCATTTTCTT	94.8509	65.9356	106.059	86.991	10.1137	21.6967	117.272	31.4039	58.6939	55.8225	22.8272	115.4	24.3291	283.905	212.641	84.2313	343.306	0	77.8814	407.424	139.417	580.552	49.1798	344.612
TGGGAAGATGAATCAACTGAGATACCACT	94.3181	41.8846	103.028	156.135	29.265	76.2109	27.9875	37.7527	40.1727	78.3341	29.0641	57.9989	126.776	84.2613	100.859	15.5027	0	0.289972	21.9428	125.511	68.3975	95.3305	0	85.1577
TCATGTTGATATAATCCCACTGTTGGACAGT	93.2523	52.1922	37.4324	93.212	47.0177	63.1275	94.9999	53.398	77.2151	92.3277	73.8453	181.969	48.6581	139.457	474.801	130.739	569.742	0.579944	50.0666	645.04	40.2081	340.466	53.8127	656.71
TCTTGTGTTAGTTTGCTGAGGATTGCTTC	93.2523	89.9865	90.5508	132.475	164.185	421.613	410.549	101.921	254.08	117.881	86.4439	323.279	140.347	263.647	378.676	205.411	0	1.44986	56.2476	1723.73	31.4672	1091.02	147.183	1467.15
TACATTAGAACCTGTTCCTGAAAGAC	92.8971	44.0116	27.6287	64.6569	10.6516	47.5364	32.9149	35.9388	40.3032	82.593	26.6941	48.8307	79.2763	129.768	170.768	64.5946	0	0	32.4506	145.134	29.282	81.0998	33.4993	105.286
CCTGGGCACTGAAAGACTGAAGTTT	92.5418	45.4841	32.4414	12.3399	0.860736	5.3424	17.3444	11.6773	1.17388	0	2.99373	50.6245	2.81356	30.5337	0.364111	22.4789	0	0	19.1613	51.6809	0	59.2181	0	42.4683
TCAGACCAGAGATTGTTGAACATGCAAAA	91.6537	20.6151	51.1576	107.897	20.0121	47.4274	43.1639	17.7993	21.5211	29.3563	12.4739	27.5046	7.61318	16.4412	83.7456	29.9719	0	0	16.6889	111.716	10.9261	125.934	16.7497	162.795
TTTGCTGTGAAACATGTCTACTCCTTTGATC	91.4761	32.5588	19.4292	45.8921	8.93014	11.448	15.7676	18.7063	1.04345	40.7641	25.6962	20.9274	88.048	54.3148	109.233	121.955	0	0.289972	20.0884	239.753	36.7118	215.909	37.0631	188.453
TTGTCTGTATTTCCAAAGCCTAACTTTTACTT	91.2985	18.8154	80.0341	65.8807	5.05683	13.8466	39.0249	36.7324	18.9125	55.3662	29.0641	74.7408	78.2833	137.402	37.8676	256.053	7.30439	0.869916	121.149	660.583	130.676	579.634	125.444	817.956
TTGGACCTGGGACGTTAGTCAAAAAA	90.9432	22.4148	29.4112	41.4049	6.99348	7.19588	75.2904	30.7237	31.5643	20.6863	19.9582	86.6994	52.1337	83.3805	26.5801	38.24	80.3483	0.289972	40.795	305.423	49.6046	272.373	9.26577	234.018
TCCAAGATTTCTGTTAGAGCTTCAGCTACT	90.7656	40.4121	54.3661	29.6769	12.8035	19.7342	37.8423	29.7034	23.3471	62.6673	32.931	113.606	168.648	201.992	124.162	83.4562	197.218	0	118.367	749.762	170.666	425.697	48.1107	430.212
TTCCCAATGTGAATTCCAGGCCTGGTGTT	90.7656	11.1256	18.8945	8.97446	0.645552	2.2896	31.7323	19.3865	1.82603	23.2721	16.8397	47.6348	20.688	108.042	49.5191	89.9157	0	0.289972	18.8522	333.206	42.3934	345.21	52.3872	185.799
TTGGACCTGGGACGTTAGTCAAAAAAA	89.5222	21.1059	24.0637	45.8921	3.55054	5.99657	86.919	14.9651	13.4344	14.9063	13.0976	71.7512	60.5744	56.3699	1.82056	47.8	116.87	0.289972	66.4464	343.697	14.8595	282.931	30.2919	363.634
GAGGATAAGTCCTGTAACTAAGTTGGGGT	89.3446	75.9159	37.6107	0	28.2967	129.526	0	0.113372	130.692	11.1037	35.5505	251.329	9.59922	0.587187	272.719	186.549	0	0.289972	35.5411	444.339	51.5713	408.1	48.8235	305.904
TCCTAGACAACTTTGATCCATGTCAATGT	87.3907	59.2275	23.1724	22.5381	1.93666	18.4258	33.9004	13.6046	26.9992	16.2752	4.98955	9.56683	90.3651	156.192	95.033	2.06703	0	0	7.10822	59.6468	10.052	109.561	25.3027	53.9701
TTGAAGGATGGAAACTTCTGTATACTTGAAGT	86.5026	101.276	203.561	161.744	48.9544	38.0509	75.4875	30.6103	103.171	64.6446	50.0202	264.084	139.189	261.004	104.136	141.075	284.871	0.579944	46.9761	368.761	27.9709	344.751	52.3872	392.831
AGCCAGAGAAGAATTGCAGAGAATCCTAAGT	86.1474	39.9213	23.8854	36.9177	2.25943	3.70697	88.1016	32.5376	86.4757	74.3794	41.2885	171.605	49.8166	275.391	163.122	87.3319	0	0.289972	72.0093	490.969	106.42	417.281	77.3335	432.203
TTGGGTTAAATGAGTTGTCAGGTGGAAA	85.9698	42.5391	48.1274	54.4586	16.7844	54.8413	60.7053	33.4446	55.8245	54.4536	21.2056	116.596	36.4108	84.5549	29.1289	177.248	0	0.579944	55.3205	603.268	32.3413	794.472	81.9664	715.103
TCTCCAGATCTTGTTGACTTATCTTCTAATC	85.0816	31.0863	55.6139	47.9318	9.68328	10.9028	48.4854	33.8981	53.0854	89.4378	129.853	169.413	52.7957	100.409	112.874	118.337	138.783	0	60.5744	275.696	60.9678	264.263	78.4026	358.989
GAGGATAAGTCCTGTAACTAAGTTGGGG	84.7264	272.741	5.70399	0.101982	61.0047	97.6895	0.197095	0.113372	0.391293	228.462	99.5415	21.5254	13.4058	0	29.493	146.242	0	0.289972	47.5942	391.104	105.765	272.373	61.653	297.941
TTAATCCTGTAGAAGAGAGAATGTTTTCTATA	83.8383	19.3062	33.5109	14.8894	3.01258	6.43268	41.5871	9.40984	7.30413	54.1494	17.9624	0.797236	10.4267	24.3682	145.28	12.1438	0	0	7.41727	92.8702	8.08533	31.5218	0	77.6373
CACCTGAGCCCTGATTTTGTTGAAT	83.6606	26.1779	33.3327	45.0763	5.05683	8.94034	36.6597	9.52321	15.7821	43.1978	23.2014	60.1913	41.8725	115.969	58.6219	115.237	7.30439	0	22.8699	99.6703	32.1228	214.532	34.9248	144.436
TTGGTACATAGTAAAACAATTGGGAAGGGT	83.3054	62.3361	110.871	6.52688	3.12017	5.88754	20.8921	56.9125	20.0864	22.6636	47.8997	103.441	119.825	622.124	102.679	235.899	21.9132	220.959	162.871	309.114	217.211	1030.58	200.283	802.473
TTGGACCTGGGACGTTAGTCAAAAA	82.9502	28.7957	54.1879	41.7108	2.47462	5.77851	72.9252	24.3749	26.0862	23.8805	10.2286	35.8756	46.0101	94.5371	64.4477	29.4551	14.6088	0	45.1217	231.398	6.33715	174.594	28.8664	98.429
TTATGCCTTTGCAACCTCACAGGTTAGATCC	82.7725	0	83.5991	0	8.17699	6.32365	44.3464	12.811	35.8685	10.191	21.7045	16.9413	28.1356	19.3772	26.216	39.2735	270.262	0.579944	42.3403	218.187	30.5931	257.683	26.7282	205.042
ATCTGCTCTGAATTTCACAGGGATGTTTCCCTT	82.062	23.2329	32.9762	61.9034	6.88589	9.70354	76.473	18.2528	32.4773	0.152105	29.5631	36.2742	25.8186	119.786	199.533	222.464	0	0.579944	75.4089	434.042	66.4308	412.997	122.237	560.271
TGCAGCAATAGCAAACCTGAACCTGAGA	80.9963	16.1976	25.8462	24.0679	0.968328	6.54171	50.4564	21.7673	15.13	19.3173	14.4697	0	23.1705	140.631	24.3954	10.8519	0	0.579944	4.94485	26.4233	21.1967	80.1817	0	5.30853
TCCCTAGAATTCTGCAGTGGAGTGCTGA	80.6411	33.7041	203.918	46.504	3.87331	5.66948	170.882	154.639	162.517	135.526	105.404	83.3111	77.7868	296.529	1534	75.7049	0	0	99.206	551.975	69.9272	702.202	150.034	856.664
TCCAGGATTTAAAGAAGGAATAAGCTTTTT	80.4634	32.0679	58.1094	45.2802	5.80997	8.94034	58.5373	25.622	39.5206	55.6704	50.5192	87.098	56.2713	120.96	50.2473	17.053	0	0	44.1946	253.353	33.6525	311.087	0	210.351
TTCATCCTAAAATGCTCTAATGAAGCGGCCT	80.4634	50.5561	73.6171	82.6058	7.53144	14.7188	335.062	90.3572	98.8667	235.154	144.572	224.422	368.908	607.151	562.552	213.679	292.176	0.579944	375.808	4152.15	303.091	2010.36	347.466	2442.81
TACCGCCTGAGGACAAGACAATGTGTATT	79.5753	67.2445	68.8043	69.96	6.34793	15.7001	70.7572	40.4737	104.475	50.4989	44.407	67.765	131.079	302.988	120.885	64.5946	0	0.289972	23.488	284.051	64.9012	440.234	21.0262	230.7
TAAGAAATTATAAGAGTATTATTAGGGAAGT	79.0424	22.9057	20.4987	26.2095	25.0689	44.2656	0.197095	5.78195	86.2149	20.3821	5.73798	23.1198	43.8585	100.996	137.27	81.9059	0	0.579944	0	309.891	0	384.535	26.7282	311.213
TCCAGGTGGAAGTAGATAGGAGTCATC	78.6872	36.6491	76.2908	68.0223	12.1579	24.0953	22.666	36.2789	49.5638	37.4178	15.5923	108.623	64.05	21.7259	64.4477	89.3989	0	0.289972	35.232	185.546	52.6639	229.681	41.6959	186.683
TTGGAGAGATAAGAGTACTGAATAGCATCT	77.6215	87.5324	145.986	194.073	27.6512	44.7017	45.529	69.4968	78.6499	125.639	95.3003	104.039	123.3	161.476	134.721	211.612	197.218	0.289972	410.731	1408.98	310.52	870.522	399.497	1383.76
TGCCTGGATTGATAACTGTATTGACCTTAAGT	76.911	60.5364	40.6409	60.8835	5.05683	11.9931	38.6307	13.6046	0.652155	29.9647	23.0767	27.3053	45.1825	95.1242	82.2891	61.4941	0	0	31.2144	52.2638	20.7596	121.038	55.951	164.122
TCCAGAGAATAAGGATGCTTATAAAATGCC	76.7333	96.3674	197.857	34.3681	22.4867	12.2112	23.6514	12.3575	54.5201	22.6636	254.342	161.44	78.1178	82.4997	27.6724	36.173	438.263	0	40.795	339.812	39.1155	328.531	72.7006	390.398
TCCCATGAAGCCAAGGACTTGATCGTCTA	76.7333	54.3191	97.146	67.5124	8.0694	5.3424	162.998	12.4709	52.1724	64.0362	12.3491	7.57374	73.1527	27.3042	4.73345	22.9957	0	0	10.8169	158.151	10.9261	188.978	0	94.6688
TCTTGGAACGGAACTCAGACTGACTTTC	76.7333	119.437	162.564	102.39	9.68328	21.9147	28.973	24.3749	44.9987	44.7189	21.954	55.6072	93.0131	102.758	13.8362	31.0054	7.30439	119.179	15.1436	81.2129	14.4225	192.038	0	74.0983
TTGTTTCTTGTTCGTTTCCTGTTATCTGT	76.7333	51.865	30.4807	90.7644	45.0811	66.1803	116.877	22.9011	53.868	86.2435	33.5547	32.6867	127.934	115.382	174.045	158.128	87.6527	0.289972	13.2893	389.744	17.2633	327.306	50.249	339.746
TCCAGGAATTTCAGTCCCTTTTGCAGGC	75.8452	11.7801	22.1029	14.8894	4.94923	3.48891	74.502	8.04938	13.5648	14.6021	10.478	31.4908	31.1147	44.9198	55.709	41.0822	0	0	84.6805	371.675	54.1936	381.169	34.5684	256.137
CACCTGAGCCCTGATTTTGTTGAATTGAA	75.49	15.0523	19.4292	54.3567	0.645552	3.37988	9.26348	9.52321	7.69543	23.12	13.0976	35.2777	22.5085	62.829	79.3762	37.9816	0	0	50.3756	247.33	78.8866	300.375	38.8449	219.641
TGCTGATACACATACCCGAGACTGAGTAAT	75.49	69.6987	73.7953	27.7392	4.41127	9.04937	7.68671	20.2935	8.21715	36.9615	81.3296	123.572	30.2872	113.327	20.7543	72.3459	7.30439	0	14.8345	153.1	9.17794	117.212	12.1168	158.814
TGGGCCAAGAGAATAAGGACCTTGCTGTC	75.3123	58.4094	84.8468	71.0818	12.0503	23.4411	127.324	46.0289	77.476	37.8741	11.9749	136.327	157.063	313.558	118.7	72.8627	0	0.289972	56.5567	219.158	53.7565	393.104	38.4886	221.189
TACTTGGACCAGTCAAACTCAACCAGCTTT	75.1347	10.962	43.4929	73.5294	11.5123	35.5433	0	4.98835	6.13026	10.6474	9.85436	0	18.7019	39.0479	7.64633	24.8043	0	0.579944	9.8897	39.0521	8.95942	36.5714	15.6805	9.06874
TGTGACCTGAGATGCCCATGAGGAA	75.1347	26.6687	1.7825	1.83568	0.107592	2.39863	2.56224	39.5667	9.91275	0.152105	0.249477	39.8618	7.61318	160.596	186.061	6.71784	0	0	18.2341	60.0353	18.5744	86.3024	10.6913	56.8455
TGGGAAGAAAGAAGTTTTAATGGACTC	73.1809	4.0903	19.0727	23.456	5.59479	7.30491	28.3817	2.83429	4.17379	9.27841	10.7275	0.199309	6.78566	19.6708	24.3954	25.3211	0	0	26.5786	71.4984	7.21124	21.2696	48.1107	69.6745
TGTTTTGAAACCAGTTGTTTGTTACGTAG	72.8256	57.4278	60.0701	53.1329	24.9614	75.2297	12.8112	10.8837	83.0845	20.0779	24.823	69.7581	8.93721	117.437	266.165	51.6757	0	0.579944	16.6889	272.588	0	188.366	14.6114	278.256
TGCGAGATGTAGAAACATGGGCCTAACA	72.1151	195.843	186.984	99.2289	68.9665	41.7579	5.51867	87.9764	16.956	139.024	132.597	199.309	220.451	155.898	330.249	37.7232	0	0	43.5765	294.154	39.5526	152.865	46.6852	223.401
TTCCAGAGCCATGTAATTTGTTTATTATT	72.1151	26.6687	27.0939	21.8242	4.73405	3.59794	72.334	29.1365	44.9987	30.8773	17.2139	46.6383	60.9054	113.621	88.8431	70.2789	0	0.289972	9.8897	183.409	61.8419	381.475	4.27651	190.665
TACTTGGCTCAGAAAGCACTGGATCTGCC	71.4046	110.765	45.9884	110.345	35.1826	42.085	42.5726	34.6917	55.694	61.1462	22.8272	104.836	48.6581	62.2418	165.671	53.4843	7.30439	0.289972	23.488	398.487	63.3715	284.002	59.5147	322.715
TATGGGAAAGAAAGCATTCTTAGTGAGGAGC	71.4046	32.3952	36.8977	29.5749	4.51887	7.74102	26.4108	17.3459	14.9996	13.6895	17.3387	35.2777	22.5085	64.5905	86.6585	78.0303	0	0.289972	38.6316	183.603	32.5599	303.742	49.5362	174.96
TGGCATAACAAACTGCTATGAACTTGGTG	70.3389	70.0259	109.802	581.198	115.661	264.394	439.128	206.903	344.729	257.514	269.685	493.688	519.847	867.275	1098.89	749.039	964.179	3.18969	418.458	1602.3	236.441	1004.41	263.005	1554.29
TCCAAGTCTGTAATGAAGTCAAGATT	69.9836	0.818059	31.3719	13.1557	1.2911	4.90628	22.863	1.5872	2.60862	6.54052	14.2202	0	9.93023	33.176	75.0069	2.84216	124.175	0	0	22.3433	0	0	0	2.87545
TCCTAGGACATCCAGCTGGCAGCTGTGC	68.9179	46.6294	39.2149	131.149	11.5123	15.482	53.2157	11.3372	18.6516	45.1752	23.0767	33.2846	102.447	26.1298	1.45644	72.3459	7.30439	0.289972	18.8522	226.153	25.7857	218.051	31.3611	176.509
GCACCGACCAATACATTCTGTGACTGTT	68.385	5.39919	3.03024	10.6062	0.860736	0.545142	0	13.8313	6.78241	1.67316	0.498955	0	61.0709	54.0212	122.341	2.58378	0	0	0	4.66294	0.655567	24.789	0	27.8698
TAGGAAACAAGCATGAGAAGCCTAGAGGGT	68.2074	80.9879	49.3751	36.2038	77.6814	99.652	93.029	19.6133	98.3449	72.2499	46.0286	27.9032	90.0341	208.158	184.604	154.252	0	0	58.102	1319.61	74.7347	1332.18	65.2167	1091.35
TGCATACAGACCAGAAACGGACACGGTTC	68.0298	26.996	25.6679	28.963	4.30368	20.4974	24.2427	10.8837	19.4342	31.4857	82.3275	42.6521	71.4976	121.254	40.0522	14.7276	0	0	0	64.1154	40.4267	72.9898	18.8879	65.0295
TGCATCTGAGCAATTGTGAGATAACTT	67.6745	33.5404	68.6261	43.3425	14.9553	14.2827	23.6514	24.715	41.9988	33.0068	27.8167	65.9713	107.743	89.2524	10.9233	31.7805	7.30439	0.289972	12.6712	115.602	8.7409	113.693	12.1168	121.875
TCCTTGTAGATTCTGGACATAAGCCCTTTGT	67.3193	34.0313	88.7683	91.9882	11.1896	42.8482	19.1182	3.06103	42.2596	48.3694	62.993	32.0887	59.9124	247.499	218.103	175.697	7.30439	0.869916	63.3559	455.219	57.6899	338.171	106.2	564.916
TTGACACTCAGTACCATCACACCCAGT	67.3193	30.1046	36.7194	38.9573	4.30368	8.72228	23.8485	39.7934	26.0862	41.0684	13.5965	41.6556	36.9073	103.051	88.8431	33.3308	226.436	0	86.5348	310.668	63.3715	221.112	11.7604	271.178
TCATGTTGATATAATCCCACTGTTGGACAG	67.1417	1.63612	30.3024	30.7987	10.1137	10.6848	37.0539	11.3372	30.7817	20.6863	23.7003	56.6037	13.2403	43.4518	109.597	57.8768	29.2176	0	17.616	103.556	14.641	81.8649	24.9463	161.689
CACCGACCAATACATTCTGTGACTGTTT	66.964	5.07197	3.03024	8.36256	0.860736	2.61668	0	4.19475	6.78241	3.34631	4.24111	0.398618	24.4946	44.9198	148.921	12.4022	0	0	0	84.9044	10.052	61.6664	0	32.9571
TAGGTTGGCACAAAAGTAATTGCGGTTT	66.0759	6.70809	20.677	38.8553	1.07592	7.30491	0.39419	11.6773	2.60862	0	2.12056	0	33.9283	19.3772	10.1951	22.2205	0	0	12.3621	82.3786	26.8783	59.5242	33.1429	50.8734
TCATGGGACAGAAAGATGAAAAAATGGCATT	65.8983	56.4461	78.7863	89.6426	13.449	22.4599	10.446	32.1975	37.3033	49.8904	73.5958	67.5657	29.9562	201.405	181.327	119.888	73.0439	0.579944	151.436	595.496	185.307	857.209	183.533	1114.35
TCCCCGAGTGACCAGCTAGAGATGAGATGT	65.8983	15.3795	19.7857	5.60904	2.36702	1.85348	29.5643	13.2645	8.60844	3.19421	8.35749	47.6348	16.5504	12.0373	69.5452	29.1968	0	0	31.8325	112.299	32.1228	129.301	0	57.9515
TCTTCCTAGACCATTTCCTTTAACCCTTGTATC	65.8983	10.1439	23.7072	10.8101	2.58221	4.03405	23.4543	5.55521	2.47819	2.73789	13.846	12.9551	7.61318	22.3131	32.4059	168.204	0	0	124.548	368.372	162.362	381.781	328.222	640.784
TAGGAGGCACCTAGAGAGACACTGGTCAGC	65.5431	20.7787	17.6467	23.048	0.53796	2.94377	12.417	11.5639	6.65198	8.9742	8.35749	11.1613	34.5903	134.466	16.385	35.6562	0	0.289972	179.869	895.284	109.043	753.463	45.6161	396.149
TCCTGGAGAAATGTTAACACTTTAACCTGT	65.5431	41.8846	88.59	48.3397	28.6195	31.2912	2.36514	28.0028	36.6511	105.713	56.7561	146.691	74.1457	129.475	359.014	15.2443	51.1307	0.579944	23.179	153.1	38.2414	85.5373	50.6053	150.187
TTCTAGGACCATGGATCCACCTACCAAGGG	65.0102	81.3151	104.098	160.826	12.8035	22.5689	214.834	69.9503	62.9982	78.182	52.016	123.771	297.741	174.101	267.986	89.3989	262.958	0.289972	46.667	313.388	63.59	355.003	80.5409	281.131
AGAACCAAGTGTCTCGGAGGGCTAACT	64.6549	17.8337	43.6712	10.4022	8.49977	3.816	0.39419	5.44184	9.13017	23.5763	15.7171	4.18549	0	36.4056	81.925	3.10054	0	0	14.8345	42.355	4.37045	52.0263	0	24.3308
TCAGAAGTCTGTTGTGACATAACTTGTGCC	64.6549	73.789	73.9736	90.5604	311.156	630.839	139.346	72.3311	153.648	126.095	151.183	225.817	139.685	321.191	436.933	105.935	160.697	0.289972	84.9896	562.273	30.1561	161.587	32.0738	381.993
TTGGGTTAAATGAGTTGTCAGGTGGAAATCC	64.6549	39.7577	23.7072	39.0593	12.4807	23.5502	21.2863	18.2528	49.5638	67.0783	19.8334	79.9229	62.8914	114.795	26.216	141.075	0	0.289972	112.804	516.226	101.176	670.833	158.231	563.81
TATAAAGGCACTAATCCCATTCATGATAA	63.9444	10.962	38.8584	21.9262	2.79739	5.01531	40.4045	16.779	30.3904	50.651	21.0808	29.697	9.10271	130.062	54.9808	16.2778	0	0	32.7596	115.213	0.218522	121.191	33.8557	148.86
TGCAGAGGACATAGAGTTTTGTTACAATA	63.9444	16.852	53.2966	66.0846	20.3349	4.47017	75.0933	10.3168	3.13034	12.9289	9.72962	55.2086	30.1217	218.14	68.817	11.627	0	0	0	51.6809	0	125.781	0	57.0667
TGGGAAGGTACAGGTGCTCTGCGCGGT	63.5892	22.2512	49.5534	126.05	14.4173	20.6064	38.0394	32.5376	32.2164	39.6994	22.2035	45.0438	41.376	38.1671	53.1602	159.419	14.6088	1.44986	114.968	500.489	123.028	650.635	99.7852	487.721
TGTTAGCCTAAGACCTTCAGCAGTGCCTGT	63.4116	41.5574	25.6679	93.7219	16.8919	14.6098	31.5352	12.2441	31.0426	66.622	14.0955	42.8514	61.2364	92.7755	29.493	43.9243	7.30439	0.289972	41.104	170.78	29.5005	100.38	32.7866	131.829
TTTGGGATAGAGAATGCAAGATGAAGTCTGC	63.234	57.5914	48.3056	20.6005	4.62646	11.9931	13.7967	10.8837	29.347	17.7963	23.3261	56.4044	75.6352	125.658	92.8483	66.1449	0	0.579944	41.104	296.68	145.973	545.664	11.7604	435.521
ACCCAGAGGATGTTAGTGCTTGAAGAC	62.8787	59.7183	43.8494	32.7364	11.5123	14.8279	53.6099	47.1626	53.0854	66.622	34.3031	24.9136	55.2783	55.4891	152.927	14.2108	0	0	0	189.043	29.0635	180.868	12.8295	145.321
TGTGGCTGCAGGGTATTCCATGGTATATGT	62.8787	19.1426	10.8732	22.5381	0.645552	0.327085	54.9896	23.9214	25.9558	12.7768	2.99373	43.6487	11.9163	113.621	73.9146	117.045	0	0.579944	197.485	825.535	478.346	1342.12	288.664	1111.7
TCTCCTAGGCACCTGGACCATTGTTGGGC	62.7011	92.7679	65.9523	60.1697	7.20867	4.14308	21.0892	11.904	2.60862	23.8805	13.5965	23.3191	23.9981	21.1387	0	58.1351	0	0	22.2518	441.036	84.5682	399.837	62.7221	217.65
TCCAGGCTGTAGGACTTTGTGTCTTAAATC	61.813	21.2695	27.6287	30.4928	0.968328	21.4786	26.2137	15.872	30.6513	33.1589	16.9645	14.1509	15.0608	81.0318	131.444	48.5751	0	0.289972	10.8169	135.614	36.7118	225.243	34.5684	147.091
TGGCACCACAGGAAGCAATGCGAACTT	61.813	23.3965	20.1422	26.9234	1.61388	4.47017	44.5435	11.4505	15.6517	18.4047	1.87108	26.1095	12.7438	67.5265	136.542	8.52649	0	0	21.6337	106.47	0	87.5266	23.8772	56.8455
TAGAAAATCACTATTTCCGAAGAACTGCCT	61.6353	5.5628	9.80373	0.101982	0	0.436114	5.32157	129.357	141.126	11.56	0.124739	0	0	244.857	459.872	43.4076	0	0.289972	174.306	776.768	32.1228	247.431	66.2859	351.69
TGGTTTTTGGAATTTTCAACATTTTTGTGCT	61.4577	14.5615	3.74324	3.05947	5.48719	0.545142	83.1742	16.779	61.9547	35.7447	55.6334	163.832	0.165504	91.3075	39.324	12.4022	14.6088	0.289972	53.7752	925.399	39.9896	392.951	66.6422	716.209
TTAGATCCAGCTACTGATATTTTTATTATGC	61.4577	11.1256	0	0	0	0	0	0	0	0	0	0	0	0	0	7.23459	0	0	0	10.4916	0	11.0173	0	2.43308
TCCAGGAGAGATTAGTACAGATTTGAGCC	61.1025	40.4121	30.3024	84.3395	7.20867	7.63199	79.8236	55.4387	26.2166	102.823	32.8063	46.8376	39.0589	198.175	78.648	63.3027	0	0	20.3975	309.114	25.1301	330.367	43.4778	257.685
TTGTTTCTTGTTCGTTTCCTGTTATC	60.9248	10.1439	17.4685	30.4928	52.2897	40.2315	27.9875	10.4302	32.2164	64.1883	12.9728	49.2293	63.719	73.1047	180.235	58.6519	0	0	15.1436	88.9844	0	117.365	0.356376	115.239
TATTCCAGTAAGAACAAAATGCTGTCCATTC	60.5696	20.6151	55.0791	30.5947	19.9045	42.8482	30.1556	49.3166	31.4339	29.3563	65.3631	50.0265	88.5445	145.916	295.658	27.9049	124.175	0.289972	138.765	654.949	77.794	275.28	49.5362	361.644
TTTCGCACAACTCATGACCATCTTGTTAGA	60.5696	9.98033	21.0335	23.048	4.0885	3.59794	15.7676	17.0057	11.2171	25.5536	23.8251	17.7385	15.5574	56.0763	74.2787	21.187	0	0	15.1436	76.5499	25.1301	103.594	16.3933	61.7117
TCCCTGAATTCTGTGCTTTACTGTCTGCA	59.8591	12.2709	11.0515	9.79032	1.72147	1.30834	33.5062	9.74996	4.17379	10.7995	21.954	66.9678	14.0678	136.814	16.7491	114.203	0	0.289972	55.6295	275.502	52.8824	527.914	104.062	358.547
TGCAGAATGATAAGGTTAGAATCTATGATC	59.5039	50.7197	18.8945	28.4531	24.531	15.8091	46.3174	17.0057	21.3907	109.516	35.0516	225.618	106.088	41.3967	272.355	38.24	0	0.289972	62.1197	311.445	20.7596	283.849	32.4302	162.574
TAATTGCCCTGAGATTCTGTACCATATATT	59.3262	23.2329	33.1544	16.0112	2.6898	2.50766	89.0871	37.4126	36.7815	29.5084	66.2362	141.709	113.039	168.816	199.897	151.151	7.30439	0.289972	85.2986	657.28	90.6868	1136.47	68.4241	787.211
ACCTGGTTGAAACATCATAACATGAAATATGA	59.1486	12.5981	11.2297	11.0141	4.0885	4.5792	24.2427	20.2935	27.5209	46.0878	43.0348	57.0024	16.7159	78.683	200.261	9.04324	0	18.8482	102.297	563.439	28.6264	180.409	19.2443	251.713
TCCAGGCTGTAGGACTTTGTGTCTTAAATCC	58.7934	37.958	37.7889	21.8242	3.44294	11.2299	5.32157	17.5726	9.13017	13.5373	11.3512	29.4977	26.8116	74.2791	90.6637	20.9286	336.002	0	0	117.545	44.3601	222.03	3.92013	136.474
ACTCAGTGAAAGAACCTAGATGTGGCT	58.6157	5.39919	70.9433	39.7732	2.36702	14.1737	11.0373	18.8197	1.43474	39.5473	10.2286	42.6521	31.9422	47.5621	30.9494	11.8854	0	0	0	58.6753	0	47.4357	37.0631	36.7173
TAACTCAAGATGGATGAAAGACTTTGATTCT	58.2605	73.6254	123.705	237.415	101.674	147.079	28.7759	37.9795	121.17	125.639	137.337	151.076	68.1876	322.953	361.562	111.619	0	180.653	84.9896	396.544	50.9157	238.556	78.4026	347.266
TACATTAGAACCTGTTCCTGAAAGACTAGC	58.2605	76.734	70.0521	58.232	132.661	671.07	230.404	63.8282	161.474	184.351	132.223	103.641	174.938	332.641	730.771	40.5654	0	0	14.5255	746.653	0	297.315	8.90939	380.224
GAGACATTCAATGTAACTCTGATCATTGGA	57.55	37.4671	56.6834	14.2775	0.968328	1.85348	22.4689	0	25.0427	10.3431	16.8397	41.2569	30.6182	70.4624	74.2787	0	0	0	7.10822	40.8007	17.4818	14.9958	14.6114	3.9814
TTTCCAGAGCCATGTAATTTGTTTATTATT	57.3724	13.7434	13.3687	10.8101	0.645552	0.545142	53.2157	7.36915	20.869	10.7995	14.5944	11.7592	23.1705	55.1955	99.4023	34.6227	0	0	20.0884	63.5325	50.9157	167.555	16.0369	149.966
TACACCCATGACCTGAGCTATCATAAACT	57.0171	10.962	60.0701	16.2152	4.0885	9.81256	87.5103	27.3226	28.0427	0.152105	24.9477	21.7247	20.8535	33.4696	69.5452	19.6368	0	0	44.8127	125.122	11.3632	242.687	0	108.383
TAAGAAATTACAAGTGTTATTTGAGAACT	56.4843	74.1162	56.5051	286.061	0.107592	21.8057	158.662	66.4358	73.9544	0	0.249477	205.487	70.6701	191.129	315.684	45.9914	664.699	0.289972	69.5369	308.143	26.4412	220.5	16.0369	213.005
AGCCAGCATTAGAATAGGGACCTAAGC	56.3066	21.4332	4.45624	12.4419	1.2911	2.83474	13.4025	8.84298	26.8688	4.25894	0	4.98272	8.44069	78.683	25.4878	8.00973	0	0	0	38.0807	11.1446	88.5977	0	21.6765
TTGATGTTGATGCTAGTCCTTTGTTTGTT	56.3066	14.7251	49.0186	37.3256	20.4425	47.8635	46.9087	36.7324	86.4757	27.2268	26.5693	173.598	64.381	57.2507	260.704	106.452	482.09	0.579944	5.87201	585.782	0	310.015	15.6805	619.108
CAGGCAGAGTTCTAGTGTTCTAAGAACC	55.7738	12.5981	30.1242	26.0055	3.44294	9.59451	24.0456	14.5116	19.4342	41.0684	19.584	47.2362	28.7977	161.183	62.9912	13.4357	0	0	9.8897	109.968	14.4225	99.309	35.6376	150.187
CACCAAGTTGTTGTGTGACCTGAGA	55.4185	17.5065	30.1242	34.4701	6.24034	26.93	18.3299	60.7672	63.9112	38.1784	111.017	50.4252	67.6911	227.535	196.62	16.7946	0	0	22.2518	65.6697	6.99272	74.214	12.4731	107.94
TTCAACTACTGGTAACATGGAACCCTTCA	55.4185	13.5798	22.6377	39.5692	6.02515	11.7751	39.8132	16.0988	34.0425	43.3499	22.2035	43.4493	70.3391	79.2702	120.157	32.0389	328.697	0	55.6295	337.286	70.3642	142.766	13.1859	186.02
ACTTGGAACCAACACTACATGTAGAATTTG	55.2409	30.759	12.834	22.0282	1.61388	8.72228	10.249	3.96801	8.21715	15.0584	0	0	32.9353	7.04624	76.4633	4.90919	0	0	11.744	45.2694	9.61499	34.1231	0	19.2434
TGTGCCCGGAATTGAACCTCAAAATTGA	55.0633	23.8873	24.5984	8.36256	2.79739	3.70697	31.3381	39.6801	27.5209	22.9679	42.1617	18.9343	45.5135	89.2524	131.444	21.9622	51.1307	0	24.7242	157.568	18.1374	271.455	38.1322	250.165
TGTGCCTAATGAATCACTGGATATAAATGTC	55.0633	12.9253	25.6679	55.7844	8.93014	3.70697	44.3464	2.15406	11.7388	36.0489	8.98118	10.7627	5.79263	74.5727	17.8414	21.7038	0	0	26.5786	166.7	57.4714	214.073	54.8818	204.821
TGGCTATAAACTCACCAGCTGTCTGTCTT	54.708	2.45418	2.139	0	4.73405	77.1922	7.88381	0	0.130431	6.69262	4.24111	8.17167	10.7577	205.515	166.763	6.97622	0	0	0	7.38299	0	18.0562	0	10.6171
TCTTACTCAGGATACATGGTTTGTCTGCCA	54.3528	40.5758	33.6892	57.0082	3.22776	16.2452	58.5373	21.654	27.5209	57.952	37.7958	57.401	108.405	196.708	235.58	22.9957	0	0	35.5411	232.758	0	239.015	33.1429	220.083
TAAGAAATTATAAAAGTATTATTTGGGAACT	54.1752	30.5954	51.5141	116.872	40.9926	136.068	88.1016	37.7527	110.345	111.949	0.498955	205.886	157.394	221.369	241.042	93.0162	0	0	65.5192	1481.26	46.3268	663.029	50.6053	618.665
TACCGCCTGAGGACAAGACAATGTGTAT	53.9975	34.0313	29.0547	17.7449	4.84164	3.816	20.1037	15.9854	21.3907	29.0521	22.0787	28.7005	48.4926	147.971	72.4581	12.6605	0	0	14.2164	23.3147	7.42976	81.4058	19.2443	52.8641
TGGCACATATGTAGTTAACCCTTCTAGAGAGA	53.6423	2.45418	10.8732	10.3002	2.58221	0.218057	28.3817	2.94766	10.9562	5.62789	9.85436	6.7765	8.10969	69.5816	20.3902	11.3686	146.088	0	8.65348	60.0353	16.3892	81.8649	12.1168	72.1076
TTTGGAAGGGAAAAAAACTTGAATGATTAGT	53.4647	22.7421	47.9491	31.1047	3.65813	9.92159	22.863	24.715	28.5644	66.622	24.1993	78.727	62.0639	102.17	127.439	27.9049	58.4351	0	86.8439	237.421	31.9043	365.867	58.0892	297.72
TACCAGTACAGAGAAAGATGATAGAATTCC	53.287	34.3585	20.1422	41.8128	5.91756	5.3424	30.7469	12.9244	5.08681	19.9258	33.9289	5.38134	28.7977	43.1582	81.5609	13.9524	0	0	9.8897	112.493	17.7003	93.0352	20.6698	68.5685
CATGCCTTATGACCCTGAGCTTGAGCCT	52.9318	12.2709	12.834	22.6401	2.04425	5.88754	23.8485	21.3139	22.5646	21.4468	41.9122	25.1129	107.908	54.0212	167.127	54.7762	438.263	0	50.9937	212.941	22.5078	138.482	20.6698	175.845
TCAGATGAGAACATGTCCTGGCTAACA	52.7542	24.0509	21.7465	95.9655	3.87331	11.7751	14.7821	26.6423	24.7819	33.0068	15.0934	28.7005	81.0969	92.1883	204.266	35.9146	0	0	74.1727	319.606	11.1446	185.917	60.2275	209.245
ACACCTTGCATCCCAAACTGTCCAACCT	52.5765	6.05364	7.66473	5.20111	2.04425	5.3424	20.4979	14.8517	27.5209	20.5342	11.6007	20.1302	21.5155	63.1226	43.6933	66.92	0	0	17.307	324.463	117.128	394.329	70.5624	316.3
TACCTGAGGACAAGATATAATGTATACTT	51.6884	40.0849	86.4511	20.3965	18.8286	19.9522	84.3568	55.4387	73.0413	78.7904	36.0495	83.9091	88.71	113.327	280.366	40.8238	0	0	0	103.945	0	215.144	22.0953	123.202
TGAATTCTTAATTTTATCCAGGTGTAATT	51.3332	6.54448	16.0425	60.2716	0.753144	2.72571	26.0166	8.61624	7.04327	20.6863	5.11429	1.59447	4.1376	110.978	21.1184	45.2162	0	0	14.8345	141.054	9.39647	91.352	5.34563	117.894
TTCCACGAGAGTTTCTCCATCAATCACTGA	51.3332	1.3089	81.2818	0	1.50629	0	6.89833	0	0	1.97737	0.124739	12.5565	0	0	0	36.9481	87.6527	1.15989	94.8793	314.748	51.3528	299.151	21.0262	169.873
GCTAAAGACCCTGGAAATCGCTCCTATGAGC	50.9779	80.4971	111.406	5.71102	1.93666	2.72571	29.9585	20.747	36.1294	73.0104	0	56.6037	99.1368	404.865	389.599	8.52649	43.8263	0	54.7024	376.144	163.018	596.313	47.0416	491.039
TGTGCCCGGAATTGAACCTCAAAATTGAT	50.9779	14.2342	19.4292	14.0736	5.91756	4.14308	25.2282	34.5783	12.7822	11.1037	21.7045	54.4113	28.4667	49.9109	57.8937	33.8476	0	0.289972	8.03538	180.689	36.2747	250.032	65.5731	141.118
TTTGTCTGTATTTCCAAAGCCTAACTT	50.9779	33.3768	32.2632	67.7164	6.02515	24.7495	14.1909	15.0784	25.3036	48.8257	57.3798	160.444	58.7539	115.676	176.23	93.2746	0	0.289972	26.2695	176.415	37.5859	206.116	60.5839	227.161
TCCATACTCAGAGCCAACGATCCCT	50.8003	30.9226	70.9433	96.1695	8.28459	27.9113	52.0331	32.5376	40.9553	53.8452	50.6439	0	24.8256	111.272	83.0173	37.4649	255.654	0	50.9937	146.3	116.472	181.48	67.7114	109.046
TGCCTTGGTGTCGTCATAGATCAGATC	50.8003	19.797	62.9221	43.4445	3.12017	21.6967	0	9.29647	4.56508	25.4015	18.8355	30.8929	16.2194	92.7755	36.047	21.9622	7.30439	0	11.435	82.9615	26.0042	118.283	12.8295	72.7711
TGGGCACAGAACAGAGGAACTGCATTTCT	50.8003	38.4488	18.0032	76.8948	1.93666	7.08685	6.30705	8.72961	7.565	9.43051	15.5923	12.7558	6.78566	35.8184	0	50.3838	0	0.289972	12.6712	77.3271	0.655567	88.7507	11.0476	102.632
TTAGCACCACCTGAGTCGACAAAAATGT	50.8003	44.1752	37.4324	38.3454	5.16442	7.30491	52.8215	10.0901	33.2599	18.7089	19.4592	32.4874	7.28217	173.514	52.7961	37.4649	0	0	26.2695	287.354	86.5349	330.673	0	208.36
TCACTGGGGAACCTGAAGGTCTAGATC	50.6227	20.9423	52.5836	57.7221	27.436	89.4034	28.973	13.718	19.5646	45.4794	21.2056	112.809	29.4597	73.9855	37.1393	97.667	409.046	0	45.7398	298.622	83.4756	184.081	37.0631	211.014
TTCAGGGATTAACAAGAACAGAATATGAGCT	50.6227	47.6111	79.6776	48.7476	3.44294	28.4564	23.6514	19.6133	55.3027	69.9683	22.3282	68.1636	45.8446	115.676	141.639	62.0108	0	0.289972	64.9011	247.913	78.0125	384.229	54.1691	294.181
TTAGGGAGATATAAGGACAGACATAAATGT	50.2674	3.92669	9.26898	14.0736	4.19609	2.50766	0.591286	6.46218	1.82603	1.21684	0	0.398618	5.95814	9.68858	28.0366	4.90919	0	0	7.72632	23.7033	8.95942	85.2313	47.7543	21.0129
TTGCTGATACACATACCCGAGACTGAGTA	50.0898	131.544	172.011	20.9064	0	9.81256	43.5581	44.7818	53.2158	107.234	23.3261	17.5392	21.681	25.249	58.6219	102.576	36.5219	0	48.2123	399.07	17.0448	236.72	15.6805	262.994
TTTCAGGATGATAAACTACTTTTAACAGAGTT	49.7346	8.99865	46.3449	43.2406	4.30368	13.6286	49.8651	12.811	50.2159	30.5731	33.43	43.6487	51.8027	231.645	13.108	27.6465	0	0.289972	11.1259	59.6468	3.71488	118.283	14.255	96.2171
GGCATCTGTTAGACAACATTATTCAAAACCGT	49.2017	22.2512	24.4202	24.5778	6.24034	4.03405	14.7821	33.4446	9.52146	23.7284	49.5213	96.4655	80.1038	140.631	88.479	13.4357	0	0	29.36	95.9788	30.1561	229.375	20.6698	178.499
TGTTAATCTGTAACTTTGCCCCAACCTCTTT	49.2017	2.45418	6.77348	7.64869	22.164	23.9863	14.7821	8.72961	24.7819	21.9031	47.6502	77.5312	29.4597	92.1883	68.4529	206.961	7.30439	0.869916	16.9979	213.135	0	154.09	81.2536	257.906
TTCCATGGCCTGTAGTTGAATCAGTGTA	49.2017	35.9946	31.9067	40.1811	5.48719	6.54171	13.9938	15.9854	21.6515	23.8805	17.2139	47.2362	78.4488	23.7811	63.7195	16.0195	0	0.579944	0	140.86	8.08533	156.538	10.3349	104.401
TCCAGGACGTTAATTTTGGCACTAGATGCTTC	49.0241	23.0693	35.2934	26.6174	8.28459	2.94377	21.6805	5.44184	8.73887	20.6863	17.3387	44.4459	62.0639	76.3343	33.4982	31.2638	0	0	33.9958	200.701	38.0229	331.591	8.55302	196.858
TCCAGGAATTTCAGTCCCTTTTGCAGGCCT	48.8465	28.4685	77.5386	91.1723	25.0689	14.1737	374.481	109.29	98.0841	238.196	104.656	268.868	418.063	442.445	337.531	170.271	409.046	1.44986	234.88	1528.28	241.03	1291.78	285.101	1248.17
TTCACATACATCTGCCCTGGACAGGCTGA	48.8465	50.0652	64.8829	63.739	6.45552	19.6251	82.1887	53.398	24.1297	33.9194	65.4878	74.9402	48.8236	181.441	199.897	72.0876	175.305	0	38.6316	183.603	23.1634	104.206	40.6268	149.524
TGGCACCACAGGAAGCAATGCGAACTTT	48.6688	7.85337	23.8854	14.1756	1.82906	0.981256	9.46057	1.47383	4.43465	14.1458	1.87108	34.4804	4.79961	17.9092	51.3397	5.42595	0	0	41.7222	52.2638	0	78.8045	18.5315	38.708
TCATGGCACATATGTAGTTAACCCTTCTA	48.4912	13.5798	13.9035	15.1954	1.07592	3.16183	9.85476	3.1744	3.39121	6.99683	4.11638	11.5599	17.2124	9.10139	14.9286	1.80865	87.6527	0	20.0884	82.9615	0	148.122	3.92013	92.0146
CCTTTGCTGTGAAACATGTCTACTCCTTTGATC	48.3136	5.07197	15.686	6.01697	1.93666	3.16183	2.75933	1.92732	3.52164	0	14.5944	25.1129	7.77868	21.7259	49.5191	32.5557	0	0	40.1769	130.951	28.845	133.279	50.9617	133.377
TCCTCAGTGGGGATGTGTGTTTGAAAGC	48.3136	47.2838	47.0579	59.2518	46.3722	205.955	104.46	42.2876	62.2156	78.182	16.3408	57.6003	99.4678	100.409	182.784	145.984	0	0.289972	62.7378	899.753	36.2747	649.104	46.6852	853.789
TTTCTAGACACAGGTCCATGAACTTCAGGGC	48.136	86.2235	73.7953	198.152	216.26	272.244	136.981	33.1045	151.169	138.568	19.584	53.0162	241.801	362.294	116.88	152.443	14.6088	0.289972	70.4641	1209.84	40.2081	566.627	28.5101	522.448
TCAGTGGCTCTCAACACCTTGAAGGGTGC	47.9583	38.4488	32.0849	67.5124	10.2212	10.6848	42.9668	13.1511	20.3472	30.8773	6.98537	49.8272	53.2922	54.0212	53.8885	58.3935	0	0	60.8834	334.76	60.3122	228.916	59.1584	302.144
TCATGAGAGAACGTGAACCAGAGGC	47.7807	42.7027	63.2786	60.0677	81.7699	177.389	45.529	17.0057	161.213	20.6863	15.3429	70.356	55.1128	113.327	168.219	56.8432	0	0.289972	16.3798	215.467	5.46306	108.184	12.8295	115.461
TGACATTTTGGGCTGGATGATTCTTCAC	47.6031	25.3598	12.2992	80.8721	22.5943	93.7645	65.6327	13.4912	68.7371	28.2915	20.4571	66.7685	52.1337	74.2791	37.8676	60.7189	0	0	32.1415	461.048	6.99272	307.567	62.7221	384.426
TCTGCAGTGAGAGTGTGTGTTTGAAGGT	47.4255	13.2526	79.1428	59.8637	33.4611	86.0235	47.5	43.9882	79.1716	52.172	54.6355	42.8514	45.6791	36.112	242.862	241.067	7.30439	0	28.1238	391.104	23.819	231.517	44.547	416.72
TTGCTGATACACATACCCGAGACTGAGT	47.4255	40.0849	78.6081	12.7478	0	2.50766	24.834	22.3342	39.5206	64.1883	13.5965	9.96545	24.6601	21.4323	68.0888	82.6811	7.30439	0	29.36	391.104	33.4339	328.531	0	239.105
AATTACTTTTGCACCGACCAATACATTCTGT	46.5373	6.05364	2.139	0.40793	0.430368	1.30834	0.197095	0	3.13034	6.23631	18.5861	9.36752	25.4876	7.04624	0	11.1103	0	0	15.1436	179.912	24.9116	144.449	47.398	258.791
TGGTTTTTGGAATTTTCAACATTTTTGTGC	46.3597	16.852	1.60425	2.54956	0.753144	0.218057	20.1037	4.42149	13.0431	20.8384	27.193	50.6245	0	39.9287	30.5853	9.81838	0	0.289972	35.8501	331.846	15.9521	146.439	4.27651	232.469
TTGGTGCGAAATGTTCAGGACTCAGTCTCC	46.3597	24.3782	0	19.6826	2.04425	6.1056	35.8713	18.0261	4.82595	34.6799	0	7.57374	0	54.6084	40.4163	43.9243	0	0	43.8855	146.3	20.3226	224.631	37.0631	161.689
TGGCACATATGTAGTTAACCCTTCTA	46.1821	5.07197	12.6557	12.0339	0.430368	2.18057	11.8257	2.49418	6.78241	8.82209	2.12056	7.57374	26.9771	0	62.9912	8.78486	0	0	0	46.2408	19.0115	27.3903	0	10.8383
TTGGAACCAACACTACATGTAGAATTTGCAGT	46.1821	28.4685	83.4208	40.0791	2.04425	11.339	23.8485	24.0348	34.6946	28.7478	0.124739	21.7247	49.6511	507.036	79.3762	22.2205	0	0	31.8325	199.924	24.4745	254.623	53.4563	149.081
TTGGAAGGGAAAAAAACTTGAATGATTAGT	46.1821	20.1243	34.4022	37.6315	4.51887	3.92503	15.9647	38.5463	39.3902	40.612	34.9268	51.4217	46.3411	121.841	108.505	28.1632	0	0.289972	16.3798	109.19	18.1374	175.053	8.19664	138.022
TCTAGAAACCAGGCCATTTGAAATGTGTA	46.0045	24.0509	27.4504	28.2491	2.04425	10.1397	18.1328	4.19475	3.65207	15.2105	11.476	0.398618	2.81356	42.571	0	20.9286	0	0	14.8345	57.3153	12.2373	42.6922	7.48389	30.7452
TTGGCATGGTTGTCAGTTGATGGGCAGC	46.0045	11.1256	63.1004	29.269	9.03773	21.5876	10.6431	5.89532	5.08681	1.52105	6.48641	8.9689	21.681	48.7365	84.4738	2.32541	0	0.289972	28.7419	49.1552	34.5266	102.981	85.8865	84.7153
TACGGCATAAAAGCTCTACATCAGGGAGGC	45.8269	49.0836	34.4022	89.1327	0	17.7716	0	38.8865	10.5649	1.52105	0	0.199309	50.4787	50.4981	21.8467	9.30162	0	0	6.18106	47.2123	30.1561	159.751	16.3933	174.518
TAGAAGACTGAGAATGCAAGGAAATGAAGT	45.6492	21.4332	8.02123	9.48437	0.53796	1.85348	0	8.3895	1.04345	8.36578	2.74425	22.1233	13.2403	18.4964	10.1951	3.35892	0	0	0	24.869	5.46306	44.5284	0	11.9442
TATGTGATTACAATCAAGGGATACTGTT	45.4716	22.7421	31.3719	73.9373	10.3288	43.2843	23.4543	6.46218	27.6514	36.0489	40.0411	113.008	32.2732	169.991	146.373	37.4649	0	0	10.8169	79.4643	0	74.52	0	90.4662
TGCAGCAATAGCAAACCTGAACCTGAGAA	45.4716	19.1426	29.9459	9.07644	3.76572	4.47017	27.5933	3.40115	8.60844	20.3821	12.7233	0	11.4198	91.8947	0	6.97622	0	0	0	5.63439	0	48.3538	0	29.1969
TAAGGATAGAAAATAGATTACTCATGGCATA	45.294	29.6138	17.4685	119.116	52.9353	51.4615	45.9232	36.5057	29.2165	62.8194	46.777	133.338	56.2713	24.0747	242.862	43.1492	0	0.869916	86.8439	432.293	23.1634	198.924	42.7651	328.023
TCGGACAGAGAGCAGCATGTAGAGACTCGCA	45.294	11.6164	38.3237	18.0509	1.72147	14.7188	15.5705	15.9854	18.3908	32.2463	17.7129	54.81	41.5415	96.5922	73.5505	18.6032	0	0	36.7773	87.6244	8.7409	43.6103	0	31.4088
TCTGCTTTGGGTTGTGAGGTAGAGCCT	45.294	29.2865	49.0186	28.2491	6.34793	11.339	10.446	31.6307	21.1298	39.6994	36.6732	65.7719	55.1128	123.603	366.296	127.381	131.479	0	26.2695	440.842	115.598	573.666	137.205	444.368
TATCCAGAGTCCTACAGAGAGTTCTATTGT	44.9387	9.81671	9.44723	9.68833	2.79739	2.07154	42.5726	7.5959	16.8256	12.9289	9.85436	35.477	46.0101	31.7081	72.094	22.2205	0	0.289972	18.2341	84.7101	30.1561	112.316	14.9678	96.6595
TAGGCACCTACTTCTGACTGTCTTTGAACA	44.7611	65.2811	87.877	194.583	56.4858	46.9913	63.0705	32.5376	44.477	53.541	74.5937	102.843	76.2973	122.722	204.266	67.1784	43.8263	0.579944	79.7357	356.132	60.7493	297.315	64.8604	240.875
TGGCTGATTAGAAACTCTCCTGTCATAGAGGT	44.7611	0	9.98198	8.56653	0.107592	2.2896	2.95643	14.7383	0	3.80263	2.86899	3.18894	0	40.2223	28.0366	4.39243	0	0	5.87201	10.2973	10.4891	18.3622	0	24.7731
TCATAGAGATCTCCCCTTGAGGCTACAGG	44.5835	36.4855	34.2239	64.4529	9.36051	18.3168	4.53319	5.89532	20.0864	36.8094	23.9498	31.6901	44.8515	44.6262	2.54878	18.3449	0	0	15.4526	98.3103	6.11863	50.6491	21.3825	90.4662
TTGGATGAGAAGTCTGCAAGTGTTTACTGCT	44.5835	4.58113	9.09073	73.5294	9.14532	11.0119	0	14.6249	30.1296	10.191	6.73589	6.57719	0.496511	97.1794	86.2943	61.7524	0	0.289972	13.5983	136.78	34.7451	39.6318	14.9678	147.091
TCCTTGTAGATTCTGGACATAAGCCC	44.4059	15.2159	43.1364	43.9544	8.60736	31.5092	7.88381	3.40115	8.34758	19.3173	12.3491	37.0715	8.93721	24.9554	12.7439	38.4984	0	0	7.41727	81.4072	0	11.4764	3.56376	32.2936
TCCAGGCACTGATCTCTAACTTCAAGT	44.2282	32.7224	42.4234	33.0423	2.90498	6.43268	40.4045	33.6714	50.6072	26.9226	17.0892	46.439	37.0729	84.2613	99.7665	36.4314	14.6088	0.289972	18.2341	123.762	0	180.256	9.26577	89.8027
GCGAGATGTAGAAACATGGGCCTAACA	44.0506	40.5758	11.408	29.5749	0	1.96251	7.68671	0.453486	21.6515	0	5.86272	33.6832	15.2264	0	0.364111	12.1438	0	0	0	61.5897	10.052	55.2397	9.97852	23.8884
TGAACCCAAAAGATAACCAGAGTTTTTATGCC	43.6954	8.99865	29.0547	2.44758	2.04425	0.654171	36.2655	1.92732	0	10.7995	2.37003	88.8918	28.7977	39.3415	81.925	20.6703	0	0	0	39.4407	21.6337	103.747	4.98926	53.5277
TGCCCAGGATTGTACTTGTCTGACAGT	43.6954	59.882	83.7773	34.1641	1.2911	10.5758	10.249	33.3313	43.8248	40.4599	19.2098	25.5115	24.3291	131.53	17.1132	67.6951	0	0	40.1769	142.025	20.3226	150.264	0	77.8585
TCACCCTGACATAAGACCTCTAAGAAATA	43.5177	34.1949	8.73423	29.065	0.53796	1.5264	37.6452	12.9244	6.65198	11.56	6.86063	52.4182	29.6252	89.8396	137.634	11.8854	0	0	18.2341	93.4531	0	243.146	9.97852	111.7
TGCTCCTATAGAACTCACAAGACTGTCT	43.5177	0	17.6467	6.93481	2.58221	3.16183	5.32157	0	0.521724	23.12	24.6983	7.77305	7.94418	41.9838	90.6637	20.1535	0	0	8.65348	11.4631	7.42976	52.4853	27.7973	77.4161
TGCGGGACTGTGATTTCTGACTTTGAGTGT	43.1625	37.3035	91.6203	82.8098	8.71495	25.2946	16.7531	40.9271	24.2602	50.651	10.8523	14.7489	41.5415	103.051	53.1602	84.2313	146.088	0.289972	43.8855	276.085	87.846	384.994	123.662	462.727
TCTTGTGTTAGTTTGCTGAGAAGGATGGT	42.8073	41.721	27.9852	39.4672	10.3288	29.4377	42.1784	24.1482	68.998	28.9	17.2139	80.5208	54.2852	54.902	74.6428	353.203	7.30439	0.869916	68.6098	507.289	71.4569	444.366	96.2214	601.191
TTCATGTGTGGATATGCTCAGTGTGGCTTT	42.8073	15.7067	48.4839	55.0705	9.36051	94.7458	8.08091	25.9621	102.519	29.6605	11.3512	11.5599	31.2802	87.1972	138.362	232.799	7.30439	0.869916	6.18106	659.417	0.218522	441.152	24.9463	704.708
TACCATGTAGTGAGTTGGTCTCCTTATA	42.452	71.1712	96.6113	47.9318	2.90498	19.6251	40.2074	35.5987	30.7817	36.9615	72.2237	64.7754	86.8895	125.952	41.8728	45.4746	0	0	6.79917	87.6244	9.83351	78.3455	17.106	112.364
TGGTAGGATGATGGATACTGTGATCAGGTC	42.452	69.2078	25.6679	17.235	13.2338	9.04937	9.65767	1.02034	9.13017	8.51788	11.6007	46.8376	42.038	81.3254	20.0261	34.3643	0	0	29.9781	116.768	69.0531	266.099	46.6852	141.34
TTGATGTTGATGCTAGTCCTTTGTTTGTTT	42.452	53.9919	84.4903	51.9091	33.1383	56.2587	139.543	45.462	191.473	38.0263	53.3882	47.8341	32.6043	21.1387	259.611	235.383	0	0.289972	29.9781	629.885	11.3632	363.572	50.6053	749.388
TTGATGTTGATGCTAGTCCTTTGTTTGTTTT	42.452	23.2329	41.3539	34.674	22.7019	46.5552	69.1804	44.1016	127.692	24.9452	58.6272	27.9032	42.7	88.078	267.986	177.248	0	1.15989	55.3205	630.663	27.0968	393.257	62.3657	704.929
TTTTGCACCGACCAATACATTCTGTGACTGT	42.452	36.4855	17.825	94.8437	20.0121	40.5586	54.9896	47.0492	133.953	47.4568	73.4711	213.261	54.6163	295.061	183.876	404.362	168.001	2.31978	79.1176	366.429	53.9751	466.706	144.689	900.902
TAAAGTGTTAATTGAATGCAGGAACCAGGGA	42.2744	11.9437	29.0547	28.3511	0	6.75977	0	7.82264	21.782	0	66.1115	0	0	270.987	0	68.4703	0	0.289972	69.5369	213.912	20.5411	130.219	37.0631	73.8771
TGTCAAAGTATTTCAGGTTGTCCAGGGA	42.2744	2.12695	0.534749	18.8668	6.24034	1.30834	0.39419	1.47383	0	13.2331	3.11847	16.7419	25.8186	0	0	21.187	0	0	0	55.1781	0	80.3347	2.49463	59.4998
TTGAATACAGAGTGGTCCAGAGCAGC	42.2744	3.27224	4.99099	7.13877	4.41127	10.7938	0.985476	0	3.26077	11.1037	12.2244	10.1648	3.14457	23.4875	0	9.81838	0	0	0	31.8634	31.6858	60.1363	10.3349	50.4311
TACTTGGACCAGTCAAACTCAACCAGCT	42.0968	10.3075	14.26	32.6344	3.65813	14.9369	15.1763	2.49418	6.26069	6.99683	4.98955	7.37443	12.9093	26.1298	14.5644	2.06703	0	0	0	0	0	7.65092	0	0
TCCAGGCACTGATCTCTAACTTCAAGTT	42.0968	16.3612	41.1757	48.6456	4.73405	3.16183	35.28	9.1831	5.4781	46.0878	9.85436	34.6798	29.4597	62.829	63.7195	31.7805	262.958	0	15.1436	76.1613	0	62.2785	13.8986	50.8734
TGAGTTTTCATGATATCTGGTTGTATAATA	42.0968	14.5615	24.0637	0	8.71495	0	0	12.0174	0	18.1005	41.1638	48.4321	16.8814	0	23.3031	15.5027	0	0	20.0884	76.9385	30.1561	73.2958	20.6698	111.7
ACCTGAGCCCTGATTTTGTTGAATT	41.9191	11.1256	19.0727	21.8242	2.25943	2.83474	36.0684	6.91567	11.3475	13.2331	22.8272	1.39516	27.8046	20.5515	52.0679	38.24	0	0	20.3975	75.3842	18.3559	134.35	22.0953	75.4254
TCCTGGCCCATATCCTGATTCATGTGAGATT	41.5639	9.6531	30.4807	12.8498	1.18351	2.39863	0	1.47383	2.73905	3.80263	4.11638	23.9171	35.7488	0.88078	22.2108	66.4032	0	0.289972	6.49011	111.328	45.0156	220.041	20.6698	156.159
TTCCCAATGTGAATTCCAGGCCTGGTGTTT	41.5639	9.6531	10.8732	6.93481	0	0.327085	5.32157	6.46218	2.0869	15.971	10.3533	34.0818	45.348	20.8451	0	50.6422	0	0	17.9251	167.089	0	186.376	4.27651	121.211
TCTGAGTTCTAGGTGACCCACATGTCTC	41.3863	36.1582	34.5804	124.623	20.5501	24.3134	27.002	15.5319	47.216	53.8452	38.2948	220.037	118.335	112.446	154.747	87.5903	7.30439	0.289972	10.5078	161.843	45.6712	218.357	65.9295	335.986
TTCTGCAGTGTGTTGGAGTGATATGGGG	41.3863	0	3.38674	36.5097	2.6898	0.327085	0	4.87498	5.34767	1.97737	8.35749	14.3502	3.47558	7.92702	0.728222	48.0584	0	0.579944	36.1592	73.0527	0	57.688	21.0262	166.334
TTGGAAGGAATAAGTGGGAAGCTTGGTGT	41.3863	13.5798	3.03024	9.17842	0	7.19588	0	1.70057	6.78241	1.67316	0	179.577	0	10.2758	22.5749	53.2259	0	0.289972	0	53.8181	20.3226	81.7119	0	90.0239
TGGGAATCATTCTGATGTCGGGCATTAGG	41.031	32.2315	46.1666	74.8551	14.2021	16.0272	202.811	19.4999	30.3904	24.4889	21.2056	84.7063	196.95	68.4072	87.7508	76.7384	0	0.289972	75.0999	208.861	85.2238	484.303	68.7805	283.122
TCCAAGATCAGTGCAGCTGCACACGACT	40.6758	6.70809	21.7465	39.6712	0	6.32365	45.7261	21.2005	12.2605	0	8.48223	50.6245	24.3291	147.384	193.707	20.4119	94.9571	0	3.09053	41.1893	0	43.6103	0	31.63
TCGGACAGAGAGCAGCATGTAGAGAC	40.4981	11.2892	9.80373	15.1954	0.107592	12.6473	8.4751	11.6773	6.13026	12.0163	1.74634	0.199309	15.7229	90.1332	146.737	32.0389	0	0	10.8169	73.6356	29.7191	44.6814	7.48389	61.7117
TGCTCTGAATTTCACAGGGATGTTTCCCTT	40.4981	15.2159	12.6557	27.0254	6.45552	5.77851	57.946	2.83429	22.0428	22.8158	16.0913	29.0991	33.1008	50.7916	40.0522	51.9341	0	0	33.6868	221.878	27.7524	124.557	13.1859	157.265
ATGAAATCCAATGGATCATATGGTGGTGT	40.3205	26.996	27.4504	16.1132	7.74663	7.95908	21.6805	1.70057	5.21724	4.86736	6.98537	10.1648	54.2852	39.3415	0.364111	24.8043	0	0	12.3621	52.4581	0	57.688	16.7497	57.9515
TGGCACCACAGGAAGCAATGCGAACTTTA	39.7877	0.981671	7.48648	7.95463	1.93666	0.981256	12.6141	0	9.78232	1.21684	0.124739	18.5357	7.61318	27.8914	0	5.9427	0	0	0	29.5319	5.46306	55.3927	12.4731	42.6894
TACTCCAGCTCTCTCCTGATCAGTGTCAGGAGTC	39.61	17.6701	21.39	40.895	7.10107	16.0272	7.88381	2.04069	7.30413	29.9647	14.9686	55.6072	31.6112	61.6546	44.7857	65.8865	0	0.289972	155.763	543.621	62.4974	242.993	52.3872	324.484
TAGGGGAAACAAAGCATTCTTAGCAAGGAGC	39.61	16.5248	13.0122	20.4985	2.58221	3.70697	7.29252	3.85463	7.82586	10.7995	2.12056	0	11.7508	61.6546	42.9651	8.26811	0	0.289972	42.9584	56.9267	0	140.777	21.0262	113.691
TCCCTGAATTCTGTGCTTTACTGTCTGCAT	39.61	6.05364	9.44723	5.71102	2.79739	1.30834	3.9419	8.16276	4.30422	10.7995	16.715	28.1026	13.2403	29.6529	48.4268	64.3362	686.613	0	85.9167	104.333	63.8086	200.148	56.3073	223.18
GACAACTGTACTGGCCACGGGGATT	39.4324	0	7.30823	1.52974	3.01258	1.85348	0	1.02034	2.47819	11.56	11.7254	24.7143	5.46163	60.7738	18.9338	1.29189	0	0	10.8169	17.6803	10.4891	31.9809	0	23.6672
TCCAGTCCATTTGTACTCAATAGTAGTTA	39.4324	12.4345	16.5772	17.643	4.51887	2.83474	56.7634	18.4796	65.3459	16.1231	15.3429	9.76614	74.9732	115.969	24.0313	89.9157	7.30439	0.579944	33.3777	177.58	26.6597	108.49	24.9463	182.038
TCGAGGATTAACTCCTGTAAAAGATGAGGA	39.4324	20.7787	5.34749	8.36256	0.860736	8.39519	0.197095	1.36046	6.65198	10.9516	7.98328	9.96545	12.5783	33.7632	23.3031	4.13405	7.30439	0	19.1613	8.16014	0	23.1058	0	5.30853
TCTTGTGTTAGTTTGCTGAGGATTGCTT	39.4324	51.5377	56.8616	46.606	74.0233	111.1	69.3775	31.2906	117.127	69.8162	41.4132	83.9091	26.9771	148.558	362.291	180.865	657.395	0.289972	30.5962	566.547	0.437045	435.797	23.5208	459.63
TCATGAGAGAACGTGAACCAGAGGCAT	39.2548	35.6674	55.9704	47.9318	33.4611	68.0338	73.5165	19.84	129.518	48.6736	21.0808	7.37443	84.9035	144.448	100.859	97.4086	0	0.869916	79.1176	361.766	69.4902	218.357	18.8879	307.895
TGCACTGTGATATTAAATTAGAAATAAT	39.2548	7.52615	8.73423	1.63172	2.04425	0.545142	23.4543	10.3168	5.08681	1.06474	5.61324	19.9309	7.28217	17.9092	13.8362	18.3449	0	0.289972	0	3.10863	5.90011	31.2158	0	13.0501
TGTTTGCTAGTTTTGGGTCTCTTTTGCCT	39.2548	17.3429	31.3719	25.2917	12.1579	22.787	146.836	67.6828	67.5632	177.659	68.9805	137.722	170.634	215.497	350.639	87.8486	29.2176	0.869916	139.692	2027.99	140.947	1438.07	156.449	2286.87
TAATCACATAGAGCAACATGACAAGT	38.7219	11.2892	27.6287	31.0027	7.53144	20.3883	55.3838	15.0784	17.869	39.6994	11.1017	28.1026	16.3849	64.2969	52.0679	6.97622	0	0	8.65348	105.693	10.9261	72.2247	17.4624	52.8641
TTGGATGTGAGACACAGAATCAAAGGAGATC	38.7219	10.3075	123.17	126.05	63.1565	4.36114	0	44.3283	0	151.344	101.163	541.124	0.331008	297.997	9.10278	195.334	255.654	0	57.1748	186.712	25.5671	234.271	38.4886	480.422
AAATAGACTAAGACAAGGATCAAAATGGCACC	38.3667	0.163612	0	0.509912	0.430368	0	0	0	0	0	48.2739	71.9505	8.6062	0.587187	25.1237	0	0	0	21.9428	405.093	0	63.1966	31.7174	78.522
TGGGAAAGGAGACAAAAAGCTAGAGTTAGC	38.3667	1.63612	1.426	2.54956	0.53796	0	15.1763	0	7.565	3.49842	1.49686	8.37097	0.662015	3.81671	0	0.258378	0	0	2.78148	29.3377	0	40.5499	0	37.8233
TGGTAGTGACTGAGTTGTCCCAAGAGCT	38.3667	12.4345	22.1029	38.1414	26.5752	18.6439	13.7967	9.86333	16.6952	7.60525	10.1038	60.5899	10.0957	0	22.5749	37.2065	0	0.289972	28.7419	120.265	10.7076	80.6407	17.8188	110.152
TGTAGCACAAAATCCTGATGTCAAAGTC	38.189	15.0523	8.37773	34.98	7.42385	8.28617	24.834	6.46218	7.04327	7.45315	2.61951	9.76614	11.5853	8.22061	29.493	0.516757	0	0	8.34443	26.0347	0	25.8601	0	26.7638
TCTGCCTGAATTGAGAATCTCATTGT	38.0114	26.8324	41.5322	57.3141	3.76572	8.17714	0.39419	0	11.9996	0	0	4.98272	0	0	0	28.68	0	0	0	4.85723	0	2.75433	7.84026	0
TGCACCTGAGCCTGTTGAACCAGCTTCACTT	38.0114	24.5418	12.4775	14.7875	1.50629	1.41737	16.1618	7.14241	14.6083	4.25894	12.8481	24.3157	33.5973	60.4802	0.728222	26.8714	65.7395	0.289972	21.6337	367.012	60.3122	419.424	24.2335	259.233
TTCTGGAACCAAAACATTAGTGAAAACTAA	38.0114	15.7067	11.0515	11.1161	0.645552	3.37988	24.6369	5.55521	12.7822	48.2173	7.35958	0	29.2942	16.4412	87.0226	1.29189	0	0	23.488	37.3035	12.2373	42.9982	0	9.28993
ACAAGGACAGCTACTCATAATCAGGC	37.8338	2.61779	3.74324	7.75067	4.73405	1.63543	9.06638	0	0.521724	1.52105	10.3533	5.58065	2.15155	12.3309	5.09756	9.81838	0	0	0	50.1266	0	6.27376	0	9.73231
TGTGGCTGCAGGGTATTCCATGGTATA	37.8338	12.4345	16.0425	8.56653	0.860736	0.436114	34.8859	15.5319	26.7383	13.5373	2.37003	6.37789	14.5643	27.8914	26.5801	22.2205	7.30439	0.289972	101.369	118.905	140.728	239.78	72.3443	103.074
TCATGAGAGAACGTGAACCAGAGGCATTT	37.6562	21.2695	9.44723	29.167	19.9045	36.3065	25.4253	21.2005	126.909	35.1363	6.61115	1.99309	17.8744	86.9036	72.094	84.7481	0	0	37.3954	522.055	19.4485	362.042	22.0953	343.949
TGAGTGAACTCGACGTACAGCCCAGCCT	37.6562	42.0483	39.5714	68.4302	0	7.95908	154.326	39.5667	68.085	0	22.3282	160.444	95.4957	169.11	125.254	38.24	204.523	0	44.8127	340.2	99.8648	284.308	74.1261	203.494
ACTGGAAAGACTAAAGCATGATTAGAGGGT	37.4785	21.7604	1.7825	31.9205	32.8156	42.3031	12.6141	3.40115	29.6078	17.34	35.5505	33.0853	66.367	26.1298	145.28	61.4941	146.088	0.579944	21.3247	220.712	0	338.324	27.7973	343.285
TCCGAGACTCAAACTTGGAAAAAGGAGCCT	37.4785	9.81671	16.0425	47.2179	10.8668	11.339	28.7759	26.1888	46.8247	59.4731	53.5129	63.1809	71.0011	105.987	256.698	28.4216	255.654	0	5.56295	75.3842	11.5817	80.0287	10.6913	76.9737
TACTTTTGCACCGACCAATACATTCTGTGACT	37.3009	12.5981	45.9884	53.8467	7.74663	7.19588	106.431	18.5929	37.6945	71.9457	28.6899	40.4597	90.6961	125.071	235.58	98.4422	7.30439	0	258.368	921.513	203.663	774.426	164.646	913.731
TAGGTTGGCACAAAAGTAATTGCGGTT	37.3009	1.14528	7.84298	27.9432	0.968328	5.23337	8.08091	1.02034	4.82595	0.760525	0	0	14.5643	0	45.878	24.5459	0	0.289972	8.34443	67.8069	0	78.3455	0	45.1225
TGCACCTGAGCCTGTTGAACCAGCTTC	37.3009	18.8154	23.3507	20.3965	2.90498	5.01531	28.7759	7.93601	9.91275	22.6636	31.5589	60.7892	48.3271	36.9928	32.4059	28.4216	0	0	34.6139	230.816	44.5786	241.157	23.1644	153.063
TGCTCCTATAGAACTCACAAGACTGTCTTG	37.3009	0.654448	15.3295	3.16146	3.55054	5.12434	27.5933	1.5872	13.0431	23.12	21.8293	27.7039	3.14457	58.1315	90.6637	13.4357	0	0	9.8897	78.8814	0	122.874	31.3611	127.847
TACCTGAGTTAAATTTTGGAAAGCTTCCA	37.1233	10.1439	1.7825	2.24361	0.645552	0.981256	12.6141	0.906973	12.1301	0.456315	25.9456	11.1613	3.14457	7.92702	22.5749	11.1103	0	0.289972	0	5.4401	0.218522	12.3945	0.356376	9.28993
TCACACGGACCTGACAGTTGACCTTTCATC	37.1233	10.3075	52.0489	45.0763	9.79087	9.26742	58.3402	23.1278	36.3902	6.69262	18.4613	50.8238	36.5763	265.996	30.5853	16.2778	0	0	0	44.6865	33.4339	76.0502	19.2443	23.446
TTGGGGCAGAATAGAAGTTGTACTTTGAGGG	37.1233	88.3504	52.9401	57.7221	16.8919	27.5842	75.0933	17.2325	81.3889	52.172	37.4216	46.2397	20.688	57.5443	24.7596	257.345	0	1.15989	217.264	1044.11	168.918	1059.35	286.17	1009.73
CCCAGAGGATGTTAGTGCTTGAAGAC	36.9457	10.962	11.408	19.4787	0.430368	5.3424	25.0311	5.55521	0.521724	6.84473	8.48223	7.37443	31.1147	39.0479	4.36933	3.6173	7.30439	0	1.54526	19.8175	9.83351	55.2397	0	24.9943
TACTCAGAGCCCTGATGAAATATCTACATTA	36.9457	17.5065	42.7799	21.6203	3.65813	5.45142	20.4979	41.3806	29.2165	18.861	20.5819	40.4597	46.3411	81.0318	63.3553	73.8962	0	0	25.0333	193.318	13.5484	199.842	41.6959	162.795
TATTCCAAGATTTCTGTTAGAGCTTCAGCT	36.9457	26.996	35.8282	44.6683	8.49977	12.8654	43.361	23.1278	64.9546	29.2042	21.7045	110.019	60.0779	142.98	16.7491	120.404	0	0.289972	32.4506	440.065	105.765	482.008	38.8449	469.584
TTCAACCAGAGAATCAGAAGCTGCAGGATT	36.9457	3.10863	4.81274	30.3908	13.987	3.70697	8.278	12.811	6.39112	16.7316	8.85645	22.9205	17.0469	29.6529	15.2927	9.04324	0	0	0	72.8584	15.2966	42.9982	13.8986	31.63
AATTACTTTTGCACCGACCAATACATTCT	36.7681	2.61779	3.56499	0.713877	0.860736	3.16183	0	0	0.130431	5.32368	7.48432	0.199309	13.2403	6.75265	6.18989	0	0	0	8.03538	63.144	0	36.1124	12.4731	52.8641
TATGGCAGAGAAGGAAATCGGAATGAGT	36.5904	4.74474	5.16924	2.95749	2.58221	1.5264	3.9419	2.72092	0.130431	0	4.24111	0	17.0469	9.98217	0	5.68432	0	0	14.2164	18.846	0	28.1554	0	26.985
TCAACCAGAGAATCAGAAGCTGCAGGATT	36.5904	31.5771	60.7831	21.4163	9.36051	0.981256	60.3111	12.0174	16.043	41.0684	5.23902	20.9274	63.057	44.039	16.7491	12.9189	94.9571	0	0	38.4693	24.4745	66.7161	10.3349	24.9943
TCAGTTGGAAATGCGGAAATCACCTGCCT	36.5904	25.0326	40.2844	28.5551	34.6446	34.562	69.3775	67.6828	49.4333	45.4794	51.6418	111.812	248.918	294.474	294.93	139.266	0	0	30.2872	444.145	103.143	251.715	0	187.789
TCCCACCTGATTGGAGATTCCAAAGCTCT	36.5904	5.39919	5.16924	13.8696	0.430368	2.83474	0	4.87498	9.2606	11.2558	4.11638	2.98963	7.77868	29.9465	8.37456	5.68432	0	0	11.435	57.8982	14.204	37.1835	1.78188	2.43308
TCAGGAAACTGAGCATTTTAGTTGGCATC	36.4128	8.67143	44.7406	26.1075	4.30368	8.83131	50.6535	3.62789	18.7821	4.56315	0.623693	57.9989	31.1147	51.966	9.831	22.9957	0	0	14.5255	254.13	9.83351	225.09	54.5255	251.713
TTGTTTCCTAGGATCTTAGTGGTAGAGA	36.4128	24.3782	32.0849	16.2152	40.9926	81.4443	79.0352	15.9854	48.9116	28.7478	11.7254	35.2777	40.0519	21.1387	60.8066	101.543	0	0	9.27159	212.941	0	96.5547	0	139.349
TATAAAGGCACTAATCCCATTCATGATAACTT	36.2352	2.45418	10.3385	10.1982	1.93666	3.27085	19.1182	0.906973	4.82595	7.30104	1.74634	11.1613	4.79961	13.5053	13.108	2.58378	0	0	39.8678	61.2011	10.7076	57.2289	6.41476	52.6429
TAAATGGAAAGTGACAGTATGGTCTTGAGTGC	36.0576	20.7787	49.1969	53.1329	20.6577	21.9147	8.86929	11.904	46.303	49.1299	48.2739	43.6487	14.2333	91.6011	68.4529	101.026	0	0.289972	37.3954	405.676	23.6004	260.437	68.4241	559.387
TGCACAGGGAAAACATACCACACAGGACATT	36.0576	8.34421	34.2239	10.9121	1.72147	9.70354	4.53319	9.63659	49.1725	18.2526	4.36585	0	1.82054	14.6797	132.172	42.8908	233.74	0	25.6514	68.9726	19.0115	121.956	11.404	114.797
TGGAAGGAATAAGTGGGAAGCTTGGTGTG	36.0576	10.3075	14.26	11.9319	0	6.43268	0	8.72961	2.0869	6.99683	0	2.98963	9.93023	52.8468	30.5853	49.6086	0	0.579944	15.7617	70.9155	7.42976	35.0412	4.63288	89.1391
AGAAATGTAGCTTTCTGCCTAGGAACC	35.8799	2.45418	120.318	2.75353	13.5566	8.17714	18.527	2.15406	32.3469	20.3821	0	0	13.0748	40.5159	5.82578	23.7708	0	0	31.2144	114.631	36.9303	191.732	0	41.8047
TCAGGCAGAGTTCTAGTGTTCTAAGAACC	35.8799	4.41752	12.2992	72.5095	8.17699	13.4105	28.1846	29.4766	48.3899	17.1879	19.7087	21.924	32.6043	76.0407	50.6115	33.0724	204.523	84.6718	43.2674	184.186	24.9116	164.648	29.9356	145.1
TAACACAAGAATAGAAAACCATATCAGCCA	35.7023	12.4345	36.5412	32.8384	25.0689	25.1856	26.6079	12.811	34.4338	32.7026	22.3282	48.8307	76.4628	130.943	91.0278	13.9524	0	0	58.411	322.714	36.7118	231.058	70.9188	294.845
TGCACCGACCAATACATTCTGTGACTGTTT	35.7023	10.4712	9.44723	21.4163	0	1.63543	14.585	12.811	15.13	0	12.4739	52.2189	42.5345	6.75265	67.7247	19.6368	7.30439	0	6.79917	52.8466	26.6597	57.5349	0	83.167
TGGGAGTAAAGTTAAGTGGGGACATTTCT	35.7023	39.9213	27.8069	38.1414	3.55054	10.3577	23.2572	11.5639	11.9996	33.7673	17.8376	30.0956	17.3779	104.519	134.721	23.2541	0	0	51.9209	58.2867	121.717	284.308	93.7268	267.196
TAGAATGACAACTCTGGCTAAGAAGGAAC	35.5247	62.0089	23.7072	62.4133	16.9995	45.2468	23.2572	59.4067	13.5648	33.6152	79.2091	14.1509	141.34	46.0942	95.033	14.4692	0	0.289972	36.4683	110.162	20.1041	161.128	24.2335	109.71
TATGAAGGAAAAATGAAGTGGGCATATAAGA	35.5247	27.9776	29.5894	45.4842	8.71495	20.3883	17.1473	10.997	96.7798	25.7057	30.3115	16.9413	37.2384	87.4908	26.5801	128.414	0	0.579944	59.6472	553.141	68.179	411.008	27.4409	601.191
TCCCAGCCAAATAAAAACCTCTTCCTTCTT	35.3471	23.7237	20.3205	100.861	22.5943	30.8551	86.919	45.2353	15.6517	24.641	33.5547	51.4217	23.5015	73.3983	181.691	70.5373	496.698	0.869916	224.991	438.511	356.192	521.64	430.858	790.75
TCTCCTAGGCACCTGGACCATTGTTGGGCTC	35.3471	89.9865	57.3964	42.7307	1.72147	2.07154	8.4751	5.10172	1.56517	4.10684	5.4885	6.97581	17.5434	19.6708	6.554	35.3978	0	0.289972	21.9428	349.72	33.871	329.296	46.3288	168.546
TCTGCATCCATGTAGTCTTCCTATA	35.3471	22.5784	23.1724	9.79032	1.18351	1.41737	64.8443	3.51452	2.86948	30.2689	6.23693	0	50.8097	0	76.0992	12.1438	0	0	0	19.6232	0	62.4315	8.19664	44.2378
TGCCCAGGTCTGACTTAAGTGATACCAGT	35.1694	5.5628	8.73423	5.09912	1.18351	3.70697	27.9875	2.04069	1.82603	0	3.36794	6.7765	3.14457	35.5248	52.432	3.87568	0	0	11.435	16.126	0	22.7998	0	14.1561
TGTGCCCGGAATTGAACCTCAAAATT	35.1694	27.6504	44.2059	19.2747	2.15184	6.97782	43.9522	38.7731	30.9121	4.56315	20.4571	21.7247	75.8007	113.327	105.592	11.627	0	0	42.0312	70.9155	16.1707	110.173	0	82.2822
TTGTTTCCTAGGATCTTAGTGGTAGAGAGA	35.1694	46.9566	13.1905	31.9205	101.137	142.609	83.7655	6.12207	100.301	53.2368	23.5756	84.9056	19.695	11.4501	48.4268	94.8249	0	0	37.7045	448.225	50.6972	320.115	32.7866	346.161
TAAATGGAAAGTGACAGTATGGTCTTGAGT	34.9918	36.3218	35.1152	34.776	39.7015	92.5652	75.2904	33.8981	58.8244	66.622	19.7087	117.194	20.026	45.2134	209.728	135.132	7.30439	0.869916	45.1217	459.3	12.8928	422.178	86.5993	454.322
TCAACCCACCCAGTAAACATGCCTATTAAGT	34.9918	11.7801	49.9099	37.1216	2.90498	4.47017	16.3589	6.57555	17.0865	14.45	24.9477	90.0876	12.7438	22.3131	12.7439	42.8908	0	0.289972	72.0093	288.908	131.332	324.093	84.8174	297.72
TAAGCAAAAATAACCAAGTGAGAGACATCGC	34.8142	6.70809	2.31724	3.56939	15.1705	39.3593	24.2427	23.0144	52.6941	39.3952	3.8669	58.3975	6.78566	41.1031	97.9459	3.6173	7.30439	0	2.47242	101.808	13.5484	85.2313	0	90.6874
TAGAACTGGAAAACATGAGCACGGCCTCA	34.8142	13.2526	4.99099	1.83568	2.15184	0.763199	32.9149	7.02904	3.13034	4.56315	20.9561	16.7419	29.2942	123.896	65.54	0	0	0	0	0	0	0	0	0
TCCAGGTTCCTATTGCCTAGTATGACAGGTT	34.8142	30.759	59.8919	35.3879	4.19609	6.21462	19.1182	13.718	23.2167	32.3984	67.8578	92.878	50.8097	147.971	90.2996	40.8238	350.611	0.289972	63.974	259.57	67.5234	226.467	24.9463	270.956
TCTGGAGGTGTTGAGGGTTTAGGGT	34.8142	17.5065	16.5772	27.7392	15.816	12.8654	13.2054	3.40115	18.7821	4.86736	0	45.4424	0.165504	0	0	21.7038	0	0	0.309053	150.574	0	97.3197	14.6114	51.0946
TGGATCTTGGAGAATGACAGTGGATTATC	34.8142	3.92669	15.8642	8.36256	1.82906	4.47017	0	10.3168	3.39121	0	28.4404	15.1475	6.78566	47.8557	31.6777	7.49297	0	0	2.16337	29.1434	0	19.8924	0.712751	21.6765
TTAAGGCATAGAATCACCTGAGGCTTCTCCGT	34.8142	13.4162	5.70399	8.77049	7.20867	5.12434	4.73029	4.98835	4.56508	3.0421	7.98328	39.0645	5.95814	14.3861	46.2421	49.6086	0	0.289972	46.3579	356.326	27.7524	216.368	48.1107	230.479
TCTCCACATATGGTCAAAGGTGTCATGTA	34.6366	18.4881	67.2001	45.8921	23.993	1.19931	42.9668	19.9534	26.3471	4.71526	59.2509	0.199309	21.681	73.6919	24.7596	37.4649	0	0	49.1394	183.992	27.9709	71.6126	28.1537	143.552
TCTTGAACCACCACTGTACCGTATGTTAG	34.6366	4.0903	7.12998	9.17842	0.322776	4.90628	0.197095	3.85463	7.43457	3.19421	0	2.79032	29.4597	39.0479	62.263	19.8951	0	0	8.96254	12.8231	0	47.7418	0	36.4962
TTCATGTGTGGATATGCTCAGTGTGGCTT	34.6366	10.4712	29.9459	44.4644	10.2212	116.115	4.92738	24.0348	89.9974	56.7352	3.36794	50.0265	38.3969	105.4	228.298	227.115	7.30439	0	23.179	518.752	20.7596	265.028	33.8557	428
TAGGCTAACAATATGCAAACCCATCAGCGT	34.459	11.4528	13.547	33.5522	42.9292	60.0747	54.2012	30.7237	40.9553	59.7773	29.4383	63.1809	55.4438	87.1972	182.784	17.3114	0	0	19.4703	200.312	0	64.2678	33.8557	118.115
TCACTGAATGCCCATTGTGTCTTTTTCCCTC	34.459	1.3089	9.26898	0.203965	5.05683	1.96251	0	0	0	15.0584	0	63.7789	0	0	0	14.9859	0	0.289972	14.5255	65.6697	22.2893	56.4638	44.547	114.355
TCCCTGACCTGTAGAATGAAGACTTTTTGGT	34.459	22.9057	9.44723	13.9716	0.860736	2.2896	20.4979	28.1162	7.1737	15.5147	14.7192	18.3364	14.7298	85.4357	44.0575	13.1773	0	0	28.4329	166.117	0	259.213	50.9617	110.816
TGGCTGTAGATTGTTCACGATGTTTCTGGT	34.459	52.3558	25.6679	28.4531	7.42385	23.5502	89.2841	37.1859	48.6508	51.7157	27.9415	64.7754	79.6073	152.375	91.756	145.209	0	0.579944	67.0645	602.685	29.0635	648.186	86.2429	579.294
GCCATGAAGTGACAAGACTGTGTTCT	34.2813	0	2.31724	1.63172	0	13.9556	0	0	0	0	0.498955	0	0	32.8825	14.2003	0.516757	0	0	0	0	0	8.72205	23.8772	12.3866
TGGGCACTGAAAGACTGAAGTTTACCTTC	34.2813	13.907	6.06049	20.8044	0.322776	4.25211	30.7469	10.0901	1.6956	6.38841	7.7338	38.068	2.97907	43.4518	48.4268	27.1297	0	0	0	18.6518	20.3226	65.6449	10.6913	33.6207
ACCGACCAATACATTCTGTGACTGTTTGCT	34.1037	10.7984	3.56499	8.56653	0.860736	0.872228	2.36514	0.340115	2.73905	10.191	3.36794	10.1648	41.2104	62.829	37.5034	12.6605	0	0	0	40.6064	0	47.5887	0	11.723
TCCTTGGTGACAGAAGCCAGATAGTATGGCC	34.1037	50.2289	62.5656	100.759	15.9236	16.2452	41.7842	25.9621	47.4769	32.3984	16.715	40.0611	31.1147	112.74	82.2891	94.8249	0	0.579944	77.5723	391.298	55.7232	798.297	92.3013	566.907
TCTCCATCCAGTTTTGTTCCCTTGCTAGCGA	34.1037	3.27224	8.19948	3.77335	0.968328	0	0	2.94766	0.130431	0.152105	15.2181	1.79378	0.165504	52.8468	13.108	23.5124	153.392	240.387	14.5255	183.603	23.1634	66.257	32.4302	150.851
CTACCATGTAGTGAGTTGGTCTCCTTATA	33.9261	66.4264	43.6712	24.8837	0.968328	7.19588	17.3444	14.7383	8.08672	12.6247	57.3798	20.1302	61.7329	35.8184	80.4686	30.747	0	0	14.8345	73.6356	15.7336	25.4011	0	66.3566
GCATCTGTTAGACAACATTATTCAAAACCGT	33.9261	30.5954	25.4897	22.5381	3.33535	3.59794	13.5996	21.9941	7.04327	14.2979	13.5965	31.4908	38.5624	37.2864	130.716	13.9524	0	0.289972	0	31.6691	15.2966	72.8368	16.7497	82.9458
TGGCACTGAGTACTGAGATTAACATAGGA	33.9261	25.5235	10.3385	37.7335	1.07592	2.94377	9.46057	10.7703	7.1737	5.77999	1.12265	0.199309	1.32403	14.3861	12.3798	46.7665	73.0439	0.579944	5.87201	148.048	13.7669	203.668	39.5577	105.065
TGGCACTGAGTACTGAGATTAACATAGGAT	33.7485	43.0299	15.1512	66.3906	0.53796	1.5264	17.5415	13.9447	0	0	8.60697	0	12.9093	14.3861	0	59.6854	0	0	26.8876	158.346	7.21124	323.328	36.3503	111.258
CACATTGCTGATACACATACCCGAGA	33.5708	4.74474	12.6557	3.97732	1.61388	1.09028	18.724	6.57555	6.65198	2.28158	2.2453	18.3364	11.9163	24.0747	12.7439	5.42595	0	0	7.72632	92.2873	0	43.4572	16.7497	63.9236
TGGCCTGTGTTAACCACTCCTATTAAAGAGG	33.5708	8.34421	20.8552	44.2604	10.4364	5.3424	24.4398	12.9244	1.30431	17.9484	9.10592	51.4217	1.48953	37.8735	30.9494	31.0054	7.30439	0	51.3028	124.928	44.7971	133.279	19.6007	151.293
TTCTGTCCAAGTGGGAGTTGCACATT	33.5708	5.39919	4.45624	15.7053	1.18351	2.94377	9.26348	13.2645	7.30413	42.2852	1.49686	17.1406	24.8256	38.7543	58.986	13.6941	138.783	0	13.9074	79.27	0	78.3455	23.8772	18.5799
ACTTGGAACCAACACTACATGTAGAATTTGCA	33.3932	12.4345	11.2297	6.11895	2.25943	0.545142	0	4.08138	19.0429	13.081	0	0	32.2732	92.7755	11.2874	4.90919	0	0	0	34.3892	0	29.6856	0	33.3995
TGCTGGATTTCAAGAGTGTTTAGATATAACT	33.3932	17.1792	11.0515	17.1331	1.82906	5.45142	40.4045	11.7906	12.1301	18.4047	6.23693	4.98272	11.9163	151.494	49.5191	32.2973	0	0.289972	0	87.0415	12.6743	155.467	31.0047	160.362
TTAACCTGAGGACAAAGACTACATTGCTAGC	33.3932	8.83504	24.5984	6.4249	0.860736	2.94377	38.6307	3.96801	6.26069	15.0584	5.36376	26.5081	8.6062	2.34875	79.0121	5.68432	0	0.579944	10.8169	29.9205	21.1967	92.4232	0	77.8585
TTCCTGTTGCATGTGTACCAAAACCATA	33.3932	14.8887	69.3391	35.082	4.73405	5.66948	15.1763	16.6656	27.9122	43.3499	37.5463	19.7316	9.10271	61.6546	149.286	22.7373	0	0	25.6514	118.128	7.64829	101.604	8.19664	166.555
CAGAAGGAAATGAGATGTATTTGAAATCA	33.2156	9.48949	46.8796	37.3256	6.02515	10.1397	5.51867	14.7383	5.73896	40.7641	93.9282	34.2811	59.9124	56.6635	82.6532	38.24	0	0	44.5036	88.9844	10.052	83.7011	86.9557	128.29
TTGGGGCAGAATAGAAGTTGTACTT	33.2156	40.2485	52.4054	62.8212	33.2459	20.1703	12.0228	6.23544	26.3471	27.0747	17.3387	30.295	50.1477	40.8095	9.46689	34.3643	21.9132	0.289972	17.307	106.082	30.5931	93.1882	20.3134	57.7303
TCTGCCTGAGACTTCTCACCCTAGTGATT	33.038	18.6518	16.9337	32.4304	0	2.2896	30.3527	4.64824	11.8692	0	2.2453	17.9378	31.9422	36.112	10.9233	68.987	87.6527	0	3.39958	68.3898	47.8564	205.351	11.404	93.1205
TTCAGGAAACTGAGCATTTTAGTTGGCATC	33.038	13.4162	26.5592	28.6571	4.0885	7.52297	30.3527	17.1191	39.2597	10.7995	21.8293	40.2604	63.719	84.2613	51.3397	41.0822	43.8263	0.289972	14.8345	468.625	116.035	616.817	70.9188	443.484
ACCTTACCTGGAGCTGAGATGAATTTAGAGAC	32.8603	17.6701	4.27799	14.2775	16.5692	11.557	0	1.24709	7.04327	0.760525	4.74007	0	0	0	0.364111	18.0865	0	0	16.0708	77.3271	42.8304	72.9898	16.3933	80.7339
CTCTTGAGGATGTAAGAATTAACTGTTCT	32.8603	1.79973	30.3024	9.58635	1.07592	2.72571	16.9502	2.3808	9.39103	13.8416	9.23066	65.5726	4.4686	0.587187	13.108	0	0	0	0	6.41154	0	28.1554	0	20.1282
TCCTTGTAGATTCTGGACATAAGCC	32.6827	13.4162	26.0244	30.7987	26.4676	45.3559	17.7386	10.8837	2.60862	15.8189	1.87108	2.98963	1.82054	4.99109	17.8414	4.39243	197.218	0	0	14.3774	0	33.358	0	22.1189
TGTGACACCACAGGGCATCCTTCAAGGGA	32.6827	11.6164	14.6165	54.7646	15.4933	33.6898	69.5746	12.2441	33.3903	28.7478	12.4739	33.8825	3.14457	180.853	17.8414	68.987	0	0	19.4703	163.98	39.334	208.105	16.3933	155.053
TACCGCCTGAGGACAAGACAATGTGT	32.5051	11.9437	16.5772	22.4361	1.50629	5.3424	12.0228	7.36915	17.2169	19.4694	9.23066	2.39171	11.4198	106.574	72.094	9.81838	0	0	5.87201	65.864	18.7929	65.0328	0	33.6207
TAGTTCATGGAGATGGTGCAGTTGAGC	32.5051	6.05364	19.7857	25.1897	10.8668	38.16	12.2199	7.48253	28.1731	31.0294	27.193	8.57028	17.7089	88.3716	65.1759	76.48	0	0.579944	21.6337	314.166	52.4454	343.679	12.8295	377.348
TCCCTGCCAACCTGTGAGTCTCACACAAAGC	32.5051	6.21725	11.0515	8.05661	3.33535	9.15839	0	0.793601	0	4.10684	8.23275	23.3191	7.11666	0	40.4163	22.4789	124.175	0	0	122.985	47.4194	134.35	20.3134	155.717
TCCTTGTAGATTCTGGACATAAGCCCTT	32.5051	38.1216	86.0946	84.5435	9.36051	45.6829	49.668	15.872	31.9556	23.4242	17.4634	54.0127	31.2802	49.0301	112.874	71.3124	116.87	0.579944	8.96254	146.883	10.7076	114.764	48.1107	102.632
TTGGACCTGAAAGACGCTTTCTTTAGTATC	32.3275	26.996	3.74324	46.708	9.68328	0	13.7967	4.30812	6.78241	18.7089	1.49686	11.3606	13.2403	22.0195	121.977	16.7946	262.958	0	19.1613	52.8466	13.3299	34.7352	13.8986	43.353
TATGTTAAGAAGCCAGCAGGACAGAGC	32.1498	6.70809	8.91248	15.3994	3.9809	0.981256	17.3444	1.13372	19.8255	12.9289	16.4655	5.77996	0	9.39499	0	6.71784	0	0	0	115.796	33.2154	93.4943	16.0369	57.7303
TCAACATCAACAAAAAGGCCGTCTACTCAAA	32.1498	10.6348	3.20849	7.34274	21.3032	24.6404	0.197095	10.2034	29.7383	7.60525	31.8084	77.5312	18.2054	37.5799	34.2264	27.1297	102.261	0	0	111.911	0	103.287	0	101.968
TGAGAGACATGAGGTAAAATCAACATTA	32.1498	8.18059	4.45624	4.0793	0.430368	2.50766	0.985476	20.6336	31.173	21.1426	2.99373	18.1371	34.4248	119.199	136.178	7.75135	0	0	10.5078	40.2179	0	26.9312	0	36.7173
ACTGAGTTTATATCCAGGCAGCGGG	31.9722	21.2695	33.5109	34.2661	5.91756	8.61325	0	0.340115	0	0	4.11638	0	2.97907	0	0	13.6941	0	0	0	17.8746	0	7.4979	0	0
TACACGAGAATCATTTTCGAAAGCATACGTC	31.9722	11.9437	24.9549	31.6146	3.87331	5.99657	11.4315	6.68892	22.9559	3.65052	12.0997	66.5692	9.76472	69.288	81.5609	8.00973	0	0	0	20.9832	0	34.8882	14.9678	57.9515
TACCAGTACAGAGAAAGATGATAGAATTC	31.9722	5.23558	27.4504	34.674	2.47462	7.41394	14.388	14.3982	2.21733	5.62789	8.23275	18.735	9.93023	1.17437	22.5749	9.04324	0	0	13.5983	41.1893	8.30385	35.6533	0.356376	34.2843
TTGGACCTGGGACGTTAGTCAAAAAAAA	31.9722	8.99865	15.3295	15.8073	0.430368	0.763199	31.5352	2.3808	7.565	5.17157	1.74634	18.3364	7.44767	7.33983	9.10278	18.8616	58.4351	0	50.0666	172.14	41.9563	138.329	28.1537	106.834
TTTCAACGTAGGTTCTATTTTCCATAAGT	31.9722	6.54448	15.3295	29.7789	0	0.327085	19.9066	8.50287	0	0	6.86063	17.3399	23.5015	0	106.32	14.7276	0	0.289972	22.2518	41.7722	7.64829	102.216	14.6114	97.1019
TACAAGTCCAAAATTTAAGAAAAGTGAGTT	31.617	29.6138	31.1937	38.4474	19.5817	39.7954	53.4128	50.1102	40.4336	59.7773	28.4404	70.954	104.764	115.676	431.108	38.7568	0	0	10.5078	202.838	17.7003	148.734	81.61	262.772
TCCAGGCAGCCATCTCATCTCCTTGAGGC	31.617	0	12.834	0.917842	4.94923	1.30834	15.9647	1.47383	5.86939	10.9516	3.99164	5.58065	0.165504	35.2312	13.8362	6.45946	153.392	0	0	60.0353	24.0375	18.3622	23.1644	69.2321
TCCCTCGGCACTGTTTAGATGGTTACTGTC	31.617	3.76307	8.55598	4.99714	0.430368	4.47017	0.39419	12.2441	7.1737	20.6863	0.124739	14.7489	20.026	0	50.2473	28.68	0	0.579944	24.4152	81.4072	51.3528	35.8063	0	39.1504
TGACACTCAGTACCATCACACCCAGT	31.617	4.41752	2.31724	5.30309	1.3987	6.54171	10.446	13.8313	2.47819	10.3431	3.61742	9.96545	7.44767	33.7632	144.552	3.35892	0	0	10.1987	43.5208	24.4745	15.7609	0	15.0408
TGAGGTCAGCATTGTTACATGCAAGC	31.617	16.034	13.9035	18.8668	2.90498	10.6848	58.7344	5.32847	18.3908	15.2105	20.9561	62.583	19.0329	8.22061	33.1341	9.56	0	0	4.94485	97.9217	0	29.9916	0	65.6931
TGGAAGGAATAAGTGGGAAGCTTGGTGT	31.617	30.1046	15.8642	29.9828	0	15.7001	28.973	10.3168	8.86931	13.9937	0	0	4.96511	6.16546	45.1498	43.6659	0	0	6.79917	120.459	0	81.4058	28.5101	85.8213
TTTCTGGAACTCCAACTTACACTTTAGT	31.4394	10.3075	9.98198	6.11895	0.53796	2.39863	18.1328	10.3168	7.95629	0	2.99373	14.1509	2.48256	34.3504	0	13.6941	0	0	0	17.486	0	28.3084	9.97852	49.7675
TCCCTTGGCCTTCAAAAGCGATACCTTT	31.2617	13.5798	37.7889	10.1982	0	2.07154	0	5.55521	20.4777	0.30421	0	6.97581	0	24.6618	7.28222	11.3686	0	0	0	12.8231	1.31113	47.5887	0	11.0594
TGCAAGATGAAATGGACTACCCTGAGA	31.2617	41.8846	22.2812	40.589	12.3731	17.9897	14.9792	17.2325	37.4337	80.4636	16.3408	29.4977	41.2104	113.033	115.787	44.1827	0	0	0	46.6294	2.62227	59.6772	24.5899	24.3308
CTGGGCACTGAAAGACTGAAGTTTACCTTC	31.0841	7.85337	0.356499	5.813	0	1.09028	0	0	2.34776	0	0	4.78341	0	18.2028	0	0	0	0	0	4.08007	0.655567	6.42678	5.70201	13.2713
TCCCTAGAATTCTGCAGTGGAGTGC	31.0841	12.9253	88.0553	28.4531	1.2911	4.5792	71.1514	56.6858	44.7378	35.8968	29.1888	17.5392	34.0938	124.777	559.639	20.4119	0	0.289972	25.6514	182.826	8.30385	117.671	7.12751	225.834
TCTTGAACCACCACTGTACCGTATG	31.0841	20.2879	5.34749	8.97446	1.61388	2.83474	0	2.72092	1.43474	3.49842	0	16.3433	14.5643	19.3772	21.8467	38.4984	0	0	6.49011	0	9.83351	6.57979	0	12.829
TCCAAGAGTACAAAAGCTAAAGAACTTT	30.9065	2.45418	22.6377	3.4674	0.968328	2.72571	23.4543	10.8837	9.78232	3.34631	5.98746	32.6867	11.9163	30.5337	74.6428	0	0	0	0	41.5779	0	32.2869	0	11.9442
TGCGACCTGAACTGCCTATCATAACTGG	30.9065	12.7617	7.84298	12.0339	0.215184	23.114	0	63.0346	0.130431	2.43368	3.24321	31.2915	49.3201	43.1582	126.347	34.8811	7.30439	0.289972	19.1613	81.7957	0.218522	30.1446	8.90939	113.249
TTCTGCTTTGGATTTCTACCTTGGGAAGG	30.9065	4.0903	1.96075	9.2804	0.968328	9.81256	0	2.3808	1.43474	1.36895	0	1.79378	14.3988	0	10.5592	7.23459	0	0	8.34443	68.5841	40.4267	31.0627	0	37.3809
TCCTGAGACCAATGTGAACTTTACCCTATT	30.7289	33.3768	26.3809	13.4617	0	3.92503	10.8402	7.82264	38.8684	25.2494	8.60697	15.7454	29.9562	110.685	41.8728	31.5222	0	0	5.2539	24.869	11.5817	74.0609	15.6805	94.89
TTCATCCGTCAATTTGATTATGCAAAGCCT	30.7289	11.1256	1.7825	10.6062	1.50629	5.45142	41.9813	15.3052	9.91275	40.7641	24.324	0	86.393	40.2223	163.486	24.8043	0	0.289972	23.488	142.803	9.17794	132.667	45.6161	194.425
ACTTGGAACCAACACTACATGTAGAATTTGCAGT	30.5512	34.1949	23.3507	6.83283	0.107592	0.436114	0	0	38.738	8.66999	0	0	27.6391	91.8947	5.09756	0	0	0	9.8897	86.0701	5.68158	57.0759	0	58.8362
AGCACAGAAATCGAATCATTAAGACAGTATT	30.5512	6.70809	2.139	22.4361	0.860736	1.63543	2.95643	3.06103	0.130431	7.14894	22.5777	4.18549	4.96511	0	8.37456	2.84216	0	0	0	29.7262	0	21.8816	0	32.5148
TCAACCCACCCAGTAAACATGCCTATTAAGTA	30.5512	10.962	35.1152	15.2974	2.15184	2.39863	21.0892	3.06103	13.304	1.97737	17.8376	12.7558	10.5922	29.3593	16.385	36.9481	0	0.579944	58.102	351.858	98.5536	622.632	66.6422	429.549
TCCAGAGTCCTACAGAGAGTTCTATTGTGT	30.5512	16.5248	29.9459	23.048	1.72147	0.872228	3.74481	0.906973	9.65189	14.7542	14.7192	38.068	18.0399	52.2596	0.364111	28.9384	0	0	0	40.0236	17.7003	85.8434	0	76.3101
TGCTAGTCTAGATTCCACAGGGTGAAGGT	30.5512	27.6504	22.9942	31.7165	4.51887	2.18057	13.4025	3.1744	6.52155	8.82209	7.35958	3.38825	1.48953	0	6.18989	46.7665	14.6088	0.289972	0	47.018	0	93.1882	12.1168	30.9664
TGTTTGCTAGTTTTGGGTCTCTTTT	30.5512	12.5981	20.3205	19.1727	13.449	14.3918	20.695	20.2935	45.39	13.2331	8.73171	28.7005	19.5294	9.39499	86.2943	82.6811	0	0	0	233.147	0.655567	136.186	46.3288	228.488
TTTTCTCGAGATGATTTCACAGTGTCCTG	30.5512	0	0	0	0	0.218057	0	0.453486	4.56508	1.82526	0	0	0	0	0	4.13405	0	0	0	14.9603	0	0	0	0
CCTGAAACAAAATATAGAAGCATTT	30.3736	19.3062	13.0122	9.99428	0.645552	15.482	13.7967	8.72961	4.56508	8.36578	13.0976	36.8721	11.0888	56.9571	65.9041	8.26811	0	0	0	0	0	13.4656	0.356376	3.09664
GTCAGAATTCTGAAAGTGGTATAGGCTTTC	30.3736	15.3795	3.20849	6.11895	1.82906	0.654171	12.2199	3.85463	8.99974	10.0389	17.0892	0	4.3031	44.6262	2.54878	18.0865	0	0.579944	29.36	41.5779	0	62.8906	0	31.8512
TCAGACCAGAGATTGTTGAACATGCAAAAG	30.3736	18.1609	11.9427	19.3767	14.0946	16.0272	14.7821	2.04069	14.6083	6.38841	11.7254	34.4804	8.6062	46.3877	23.6672	15.7611	0	0	3.70864	55.9553	1.09261	72.3777	15.6805	58.615
TCTGACCAGAGACTTGAAACCAAAAACTT	30.3736	29.6138	24.4202	27.4333	3.44294	5.66948	14.585	10.5436	0	13.3852	0.249477	11.5599	55.9403	17.6156	30.5853	20.9286	7.30439	0	0	26.8119	0	76.3562	0	47.5556
TCAGCAAATGAGAATAGTAGAAGGTAAAGCC	30.196	38.2852	33.1544	47.7278	17.7527	38.4871	33.9004	30.0435	15.9126	29.3563	43.0348	64.3768	41.376	159.128	37.5034	10.5935	0	0	55.3205	132.505	38.897	218.816	46.3288	225.834
TGCCTTGGTGTCGTCATAGATCAGATCA	30.196	0	7.30823	9.38239	2.90498	5.3424	9.26348	0.113372	0	6.38841	6.11219	15.9447	14.0678	9.68858	15.2927	11.1103	0	0	0	14.766	15.2966	7.34489	0	45.7861
TTAAGTTGACCAATAACTCTGAACGAGTGT	30.196	10.3075	8.02123	22.1302	0	5.56045	0	0.453486	0.652155	0	4.86481	0	6.45465	57.2507	91.0278	6.45946	0	0	0	10.103	8.08533	10.2522	0	19.2434
TTTGGACATGAGAACTACACAATGAAAGG	30.196	1.63612	6.23874	3.56939	0.860736	0.654171	0	0	2.47819	4.41105	0.498955	0	12.0818	22.0195	38.5958	11.627	0	0	0	42.7436	0	14.6898	0	21.4553
TCAGACCAGAGATTGTTGAACATGCAAA	30.0184	0	9.44723	28.7591	10.8668	28.6745	7.88381	0	6.39112	12.4726	8.48223	3.98618	17.0469	65.1777	63.3553	4.39243	0	0	0.309053	31.2806	0	9.79318	11.404	42.9106
TGAGAATGCATCCGGGGTCTTGATC	30.0184	2.61779	5.88224	12.8498	1.18351	3.59794	44.5435	3.74126	6.13026	7.45315	3.99164	22.7212	2.81356	23.4875	23.6672	59.427	21.9132	4.63955	61.1925	168.06	55.2862	145.521	52.7436	311.213
ACCTTACCTGGAGCTGAGATGAATTTAGA	29.8407	11.1256	15.5077	12.9518	2.04425	7.08685	6.70124	3.96801	5.60853	20.3821	2.61951	33.4839	17.0469	17.0284	85.202	9.30162	0	0	0	123.762	0	82.1709	7.48389	91.351
TACCTACAAAAACAGTGAACCAAAAGCAGTACC	29.8407	19.9607	22.9942	25.8016	7.31626	23.4411	0.197095	22.1075	48.5203	24.9452	96.0488	44.6452	27.9701	188.781	151.47	22.4789	0	0.289972	112.804	391.493	27.0968	222.642	113.327	518.909
TGAGGACAAAGACTACATTGCTAGCCTT	29.8407	7.85337	7.66473	9.17842	1.18351	0.654171	31.9294	6.68892	2.73905	17.7963	17.2139	30.8929	49.4856	112.153	74.2787	19.6368	0	0	11.435	42.9379	0	52.3323	0	11.9442
TTCTTGCTTCCAATATTCTGTAGTGAATCT	29.8407	7.19892	8.55598	2.75353	1.18351	1.09028	20.1037	5.21509	21.3907	6.69262	22.453	47.4355	34.9213	67.8201	40.4163	48.3168	0	0	9.8897	125.899	43.7045	176.277	28.1537	143.552
TACCCCGGCGTAGAACTTCATCCTATC	29.6631	19.797	17.6467	37.5295	10.2212	8.39519	32.7178	19.9534	17.869	47.1526	0.124739	3.18894	45.6791	56.0763	13.108	34.1059	0	0	0	73.247	11.8002	116.294	12.1168	40.0352
TCCAGGATTTAAAGAAGGAATAAGCTTTT	29.6631	8.83504	6.23874	18.2549	1.07592	3.48891	20.1037	15.7587	7.43457	9.27841	24.324	4.18549	9.10271	69.8752	49.5191	21.9622	131.479	0	7.72632	74.4127	12.6743	75.1321	14.6114	76.7525
ACTTGGACCAGTCAAACTCAACCAGCTTTGA	29.4855	19.4698	12.2992	9.99428	2.47462	9.48548	3.35062	3.96801	4.04336	23.4242	9.97909	13.7523	19.3639	7.33983	30.5853	5.68432	0	0	8.65348	28.7548	0	16.526	0	22.3401
ATCCAAGGAAGAACAACAAAGCCAGAACTT	29.4855	0	2.49549	8.77049	1.50629	1.09028	0.985476	10.6569	3.65207	10.7995	9.3554	18.735	23.667	25.5426	76.8275	4.13405	0	0	14.8345	31.8634	0	40.2439	0	54.1913
TAAGAACACCAGAGATAGAACAATGATTGC	29.4855	61.5181	34.5804	99.7389	19.1514	69.3421	84.5539	25.8487	99.9101	24.3368	195.341	322.083	188.012	141.512	80.8327	37.7232	0	0.289972	174.306	564.021	129.802	424.932	48.8235	386.196
TAAGAACACCAGAGATAGAACAATGATTGCT	29.4855	79.0245	27.8069	40.691	9.14532	41.8669	32.7178	22.6743	108.91	15.5147	250.475	246.147	89.8686	188.487	38.9599	47.5416	0	0.289972	84.3715	875.467	24.4745	519.498	73.057	606.057
TAATTGCCCTGAGATTCTGTACCATATA	29.4855	6.70809	15.8642	5.71102	1.07592	0.872228	69.5746	21.7673	16.3039	4.56315	24.4488	37.0715	38.5624	49.9109	49.155	39.2735	7.30439	0	42.3403	359.046	36.2747	318.89	12.8295	273.389
TCCCAGGAAAAATATTTGAGTCTTCTCATT	29.4855	7.85337	11.7645	6.93481	3.33535	4.79725	62.6763	27.0958	37.9554	7.45315	27.193	61.1878	23.005	179.092	52.432	25.5795	262.958	0	6.79917	156.986	33.871	241.616	32.0738	226.94
TGATTGCCTACCTGTAAACAAAGTCTTATT	29.4855	7.03531	11.7645	20.6005	8.93014	8.61325	63.4647	13.2645	8.21715	25.2494	36.4237	38.8652	61.8984	95.4178	12.3798	14.2108	0	0	0	90.5387	9.83351	107.113	22.808	76.5313
TGCACCAAACCTGAAATCACCACTAAAGA	29.4855	8.50782	7.66473	13.1557	1.18351	10.4667	17.1473	15.0784	18.6516	0.760525	21.3303	16.144	8.10969	103.345	65.54	10.5935	0	0	66.1373	187.489	10.2706	130.984	37.7758	263.878
TTCTAGGACCATGGATCCACCTACCAAGG	29.4855	38.1216	62.3874	33.5522	8.28459	4.03405	63.0705	40.587	4.56508	40.0036	12.2244	17.7385	99.7988	14.3861	211.549	12.1438	0	0	0	37.4978	20.3226	69.0113	27.7973	42.0259
TCTTTCCAGTGACCAGCTCCCAACCTTGAAGC	29.3079	11.4528	4.63449	3.77335	1.82906	5.12434	0.197095	0	8.73887	1.52105	6.98537	0	45.6791	93.6563	46.2421	55.0346	0	0	58.102	168.449	15.7336	197.088	21.0262	109.931
TCCTCGGGAAACTTGCAACTCAACTTCAAAGT	29.1302	21.5968	25.6679	2.65154	2.58221	2.61668	11.0373	2.49418	40.9553	36.9615	0.374216	47.8341	11.7508	48.7365	13.8362	11.8854	0	0.289972	0	77.5214	0	71.1536	0	67.2414
TACCCAGGACTGACACTGAAATGTGTGTT	28.9526	0.818059	2.67374	17.337	7.63903	12.5383	9.06638	6.57555	0	26.7705	9.23066	23.3191	8.7717	35.2312	26.216	2.58378	0	0	0	32.0577	0	42.0801	0	18.8011
TCAGTGGCTCTCAACACCTTGAAGGGT	28.9526	19.797	28.3417	144.917	28.1891	49.826	120.228	30.0435	46.1726	32.3984	17.8376	56.2051	41.0449	102.17	244.319	120.921	0	0.579944	81.2809	390.715	32.9969	371.682	31.0047	353.681
TGTAGAAACATGGGCCTAACAACTTTTCAAGT	28.9526	0	0	0.81586	0.107592	17.5536	28.5788	4.30812	9.52146	0	0.997909	0	3.31008	0	7.64633	0	0	0	0	94.8131	9.61499	96.0956	0	18.3587
TGTGCACCAAGCTCACTGAATCATGCAGGC	28.9526	0	0	0	0	0	0	0	0	0	0.997909	9.16821	0	0	147.101	5.68432	0	0	4.94485	6.21725	0	7.4979	0	4.64497
TTGAGGCTATAAACCTCTCATCTTGGGCC	28.9526	35.5038	52.9401	62.5153	14.5249	29.7648	14.9792	9.9767	36.2598	19.0131	13.846	1.99309	16.3849	109.51	14.9286	51.1589	0	0	34.923	262.873	65.3382	371.07	38.1322	274.274
TTTAACTCGAGTATTTCAAATTGTAATTAGT	28.9526	35.9946	25.1332	36.2038	1.50629	25.2946	76.6701	635.561	83.4758	780.603	233.261	415.559	189.171	230.764	2347.79	630.702	73.0439	1.73983	359.12	2119.89	230.541	2670.78	109.051	1110.81
CATAGAGGAGAAAACATTTGTACATGT	28.775	17.5065	13.1905	6.93481	5.3796	6.75977	0	1.81395	4.82595	6.99683	8.98118	0	11.0888	64.5905	44.4216	0	0	0	0	0	0	4.28452	0	5.9721
TGAACCAGAGGCATTTACCTAGGCTGTACT	28.775	10.6348	0	14.9914	0.322776	15.373	3.9419	1.70057	0	7.45315	0	0	0	5.57827	0	22.9957	7.30439	0	20.7066	39.0521	0	46.8237	11.404	40.0352
ACCTTACCTGGAGCTGAGATGAATTTAGAG	28.5974	27.9776	27.8069	16.1132	2.04425	7.08685	0	9.40984	8.21715	12.0163	7.1101	34.6798	17.8744	48.1493	0	66.6616	0	0.579944	4.94485	115.991	0	51.1082	0	122.317
TGCTCTCGAGTTGGGAATCATTCTGATGTC	28.5974	16.852	18.0032	29.065	4.51887	5.23337	15.9647	10.7703	9.52146	34.5278	13.9707	11.1613	18.0399	19.3772	41.8728	49.3503	0	0.289972	11.435	92.2873	39.1155	131.749	15.6805	137.801
TGCTGATACACATACCCGAGACTGAGTAATC	28.5974	24.0509	29.5894	23.9659	3.9809	8.50422	15.5705	9.40984	5.21724	7.45315	22.8272	58.1982	9.26821	99.2345	14.2003	44.6995	116.87	0.579944	13.9074	203.226	9.39647	220.653	22.808	167.219
TACCCAAAGAGCACTGAAAATCAAGATG	28.4198	6.05364	11.408	3.16146	3.22776	2.61668	11.6286	43.8748	2.99991	5.9321	36.0495	5.38134	30.6182	22.9003	30.2212	0	0	0	5.87201	37.6921	0	56.1578	0	32.5148
TACCTCTTCCAGAACCAAGATAACGCTGTTT	28.4198	22.9057	13.9035	6.32291	1.3987	1.41737	0.591286	9.40984	10.4345	8.06157	10.977	0.597927	34.2593	100.409	30.2212	3.35892	0	0	25.6514	48.9609	51.5713	170.769	12.8295	96.8807
TGGATCTTGGAGAACGACAGTGAATTATCATA	28.4198	0	0	2.44758	0	4.25211	0	8.95636	0	0	10.1038	0	0	7.04624	43.6933	6.45946	0	0	8.03538	18.6518	0	4.28452	11.404	3.31783
TTGTTTCTTGTTCGTTTCCTGTTATCTGTG	28.4198	4.74474	4.99099	4.0793	5.05683	7.41394	12.2199	4.87498	11.2171	17.34	0	10.5634	17.2124	20.8451	33.1341	40.307	0	0	0	56.5381	0	58.147	0	27.6486
TCCATCTGCATGACAGCTTGGGCTGCCT	28.2421	12.7617	17.112	25.4956	4.51887	5.77851	107.614	46.0289	80.4759	105.409	57.1303	104.637	169.31	175.569	112.51	56.0681	29.2176	0	54.7024	602.491	75.8273	488.435	59.1584	502.983
TCCTGTATAATTTGCTTAGGATGATAGCCT	28.2421	17.9973	15.3295	28.4531	12.0503	4.25211	65.6327	29.4766	17.7386	44.2626	76.9638	55.8065	117.508	83.9677	262.888	100.509	29.2176	0	163.18	924.816	69.7087	649.104	152.172	582.611
TCTCTTCTATCAGGCTGTTCATATGTGT	28.2421	0	0	3.05947	3.33535	0	0	0	17.7386	0	21.4551	0	0	0	41.1446	12.1438	0	0	0	20.4004	0	3.21339	3.20738	93.5629
TGAGTCACCCGTGCTTTCCTCAATTGCTAGC	28.2421	5.39919	6.95173	3.97732	0.215184	1.09028	0	2.04069	5.34767	2.89	0	0.199309	2.15155	0	1.82056	16.7946	0	0.289972	27.1967	129.202	79.5422	184.693	35.9939	63.0388
TGCTGATACACATACCCGAGACTGAGT	28.2421	12.7617	24.9549	9.38239	1.50629	12.2112	3.54771	7.48253	7.30413	11.2558	21.5798	10.5634	21.019	22.9003	85.5661	48.8335	0	0	28.1238	100.642	0	97.0137	0.356376	101.747
TTGAATACTCCTCACATCCTACTTATAAGT	28.2421	7.19892	19.6075	51.3992	16.8919	18.5348	3.15352	12.1308	36.2598	10.191	56.8808	96.6648	36.2453	65.1777	74.2787	44.4411	0	0.579944	80.9719	362.349	62.716	323.328	43.8342	369.607
ACTTGGAACCAACACTACATGTAGAAT	28.0645	3.43585	0	5.40507	0.753144	4.14308	0	1.5872	7.30413	0	0	0.199309	16.0539	0	8.37456	0	0	0	0	3.69149	14.8595	4.59055	0	0
TTTGGATATGAAAACCCTAAGTATGTATGCCT	28.0645	18.6518	26.0244	22.7421	11.082	10.9028	49.4709	13.718	43.9552	32.2463	37.5463	22.7212	96.4887	62.829	53.1602	28.1632	0	0	37.3954	456.774	22.7263	317.819	90.8758	429.106
CACCGACCAATACATTCTGTGACTGTT	27.8869	1.3089	0	6.22093	0	1.41737	0	5.66858	3.39121	0	0.748432	0.199309	17.8744	34.3504	12.7439	6.71784	0	0.289972	0	27.3948	0	37.0305	10.6913	20.1282
TAAAAGTAAATGGCCAACAAGAGAACTGT	27.8869	1.63612	9.09073	20.8044	1.93666	0.545142	5.32157	16.779	39.3902	23.12	8.73171	6.57719	39.3899	29.6529	0	2.84216	0	0	0	54.7895	7.86681	48.9659	13.1859	33.1783
TCAGGAAGCCAAAACTCTAATAATGTATTT	27.8869	0	4.99099	8.26058	0.53796	0.109028	0	2.04069	5.60853	1.52105	0.249477	10.7627	6.78566	17.0284	0	6.45946	0	0	7.10822	19.6232	0	10.7113	27.7973	3.09664
TGGGAGTTGGGACCTGCTAAACGAGACC	27.8869	0	0	1.52974	13.3414	3.59794	0	2.49418	1.04345	1.67316	20.2077	37.8687	0	0	23.6672	5.68432	0	0	0	4.46865	0	3.67244	0	0
TACTTGGTGCGAAATGTTCAGGACTCAGTC	27.7093	3.10863	0	18.2549	1.72147	5.12434	23.8485	5.32847	4.43465	8.06157	0	15.7454	0	18.4964	0	13.6941	0	0	16.3798	103.556	3.9334	26.0131	17.4624	67.4626
TTAGTGATCAGGTCGACCTCTGGAGGCC	27.7093	2.45418	10.695	17.1331	3.55054	4.5792	9.46057	8.50287	14.6083	22.5115	4.24111	28.3019	48.4926	35.2312	0	16.5362	0	0	5.87201	32.252	0.218522	31.8278	8.90939	21.4553
TTCACCCTGACATAAGACCTCTAAGAAATACT	27.7093	36.3218	33.5109	36.2038	3.22776	3.37988	5.32157	3.51452	2.86948	29.5084	7.1101	13.9516	24.9911	105.694	58.2578	34.6227	7.30439	0.289972	49.7575	301.148	105.109	452.782	28.1537	376.242
ACCGACCAATACATTCTGTGACTGTTT	27.5316	0	5.52574	5.40507	0.107592	1.63543	3.35062	8.3895	0	1.36895	11.9749	0	19.1984	9.39499	23.6672	4.90919	0	0	0	15.3488	12.0187	24.0239	0	21.8977
AGCACTGAAAATCAAGATGGACTTGGCCAT	27.5316	14.2342	19.4292	23.7619	3.87331	4.68823	34.0975	12.9244	2.21733	31.6378	17.9624	13.3537	122.969	32.8825	48.4268	7.23459	0	0	37.0864	73.8299	42.1748	119.813	34.2121	57.2879
CTAAAAGTAAATGGCCAACAAGAGAACTGT	27.5316	7.03531	12.121	7.95463	0.53796	0	4.73029	14.1715	5.99982	18.861	8.10801	14.1509	32.7698	24.9554	0	9.04324	0	0	16.9979	88.4016	0	36.1124	0	39.3716
TTCCCCCAGAGTTCAATCGGCCCTTT	27.5316	3.76307	12.121	24.9857	1.72147	8.17714	16.556	9.9767	24.3906	1.97737	10.478	14.7489	17.0469	43.7454	108.505	30.4886	0	0	12.0531	73.0527	18.5744	33.8171	30.2919	96.4383
AAGGACTTGAAAGTTGCAGGGATACTGCTTC	27.354	50.5561	56.5051	99.2289	2.90498	56.6948	27.7904	25.0551	47.0856	62.5152	30.1868	167.22	14.5643	159.715	100.131	79.5805	14.6088	0	26.8876	220.907	35.1821	224.325	0	268.966
TAGAGGACTAGTTTTGAAGTTGTTTCAGGC	27.354	10.4712	22.2812	11.1161	2.04425	0.654171	5.51867	0	19.0429	23.4242	20.9561	3.18894	15.8884	13.5053	18.2056	28.68	51.1307	0.289972	4.32674	88.4016	33.6525	112.928	21.3825	74.0983
TGGCAAGACGAGCTAAAACCAGATGAGACC	27.354	8.67143	4.27799	2.65154	0	7.74102	6.10995	3.1744	2.21733	0	6.36167	5.18203	3.47558	41.6903	27.3083	12.9189	7.30439	0	17.616	99.2818	8.7409	136.799	12.8295	91.1298
TGGTAGCACATGAACCATTTTTAAAATGA	27.354	4.41752	14.6165	19.8866	5.80997	9.04937	4.53319	3.06103	1.95646	6.0842	9.48014	38.2673	26.8116	4.4039	24.3954	2.32541	0	0	10.1987	39.4407	0	26.3192	11.7604	25.2155
TTGCACTTTCTTTCCTGAACTTACCTAGGT	27.354	2.94501	21.39	22.0282	5.27201	7.41394	15.9647	15.3052	25.8253	32.0942	12.9728	0	30.1217	28.7721	9.46689	76.48	0	0	4.32674	93.6474	0	100.992	21.0262	86.706
TCTACTAAAAACATAAAAATCAGCCTGGCA	27.1764	26.3415	24.7767	42.7307	2.58221	7.41394	14.585	10.6569	10.5649	13.9937	13.7213	13.553	37.4039	1.46797	39.6881	0.775135	0	0	4.01769	19.0403	11.5817	34.4292	0	35.169
TCTCTTCTGTCCTAGGAACATCCTTTCACCT	27.1764	6.8717	10.1602	37.7335	0	14.2827	9.85476	13.2645	0.391293	0	13.347	8.76959	19.8605	76.3343	4.36933	58.6519	36.5219	0.289972	0.309053	239.364	26.0042	126.24	47.398	222.074
TTCCTGGAACCCATGTTGTCATTCAATC	27.1764	9.98033	4.45624	3.97732	2.58221	1.63543	20.695	0	17.7386	8.9742	2.37003	15.3468	25.9841	20.5515	0	18.6032	0	0	7.41727	65.4754	10.9261	115.682	0	53.5277
TATAGAATGACAAAATGCCAGAGTAGGAT	26.9988	14.8887	23.7072	15.0934	2.25943	8.17714	3.74481	5.55521	19.9559	11.4079	13.347	18.5357	15.5574	25.5426	37.1393	23.2541	0	0	16.9979	14.766	6.33715	22.9528	2.13825	71.8864
TCCTGGAACCCATGTTGTCATTCAATC	26.9988	17.0156	25.8462	8.87247	4.41127	1.09028	6.70124	7.48253	4.04336	10.3431	2.49477	2.39171	5.62713	0	29.8571	9.56	0	0	7.10822	95.2017	0.218522	69.4704	0	33.6207
TGGGAAACATCTGTCTGGTCTACTTCACT	26.9988	25.5235	14.7947	31.7165	24.531	27.5842	26.4108	10.8837	48.9116	16.8837	21.4551	42.6521	28.1356	37.5799	109.597	30.747	350.611	0	100.442	406.064	54.8491	275.586	67.7114	287.545
AGCAAAAATAACCAAGTGAGAGACATCGCATT	26.8211	2.12695	4.45624	1.01982	1.18351	1.74446	0.197095	2.60755	9.13017	8.9742	139.583	0.199309	33.5973	23.7811	8.73867	3.35892	0	0	0	34.1949	0	19.1273	0	24.9943
TCACAGATGAGGAGTAACGTAAAAAGAAGT	26.8211	14.8887	6.59523	16.4192	0	1.74446	0	0.68023	0	2.12947	0	21.3261	6.45465	41.9838	0	0	0	0	0	34.1949	12.0187	21.1165	14.6114	33.1783
TCTTGGTCATAAAATGGTTTGTTAGGGAATC	26.8211	18.979	11.0515	32.4304	2.58221	8.06811	0.985476	0	0	2.58579	2.49477	7.57374	7.61318	4.99109	103.772	24.0292	0	0	32.7596	40.6064	22.0708	78.3455	0	98.2078
TGCCCGGAATTGAACCTCAAAATTGATCTT	26.8211	31.2499	23.5289	14.3795	3.44294	10.2487	50.6535	13.9447	10.9562	10.3431	8.98118	27.3053	58.4228	148.265	121.249	23.5124	0	0	25.0333	108.413	31.6858	138.635	30.6483	168.767
ATCACAGGACCAGGTGCTATTAGCAGC	26.6435	5.72642	27.0939	14.6855	5.05683	5.12434	28.973	7.25578	20.0864	6.23631	6.73589	19.1337	22.8395	47.8557	24.0313	17.5697	0	0	0	86.2644	6.33715	70.0825	9.26577	18.3587
TACCCGCAGTCAGTAGCTTTGAGTGAAACC	26.6435	11.7801	13.547	24.2718	3.87331	3.816	0	0	2.21733	7.45315	5.86272	52.8169	18.0399	29.0657	26.216	6.20108	0	0	10.8169	11.2688	0	62.5846	9.97852	33.6207
TCCAGAATAAAGGCCCAGAACTCCCATC	26.6435	44.0116	39.0367	58.6399	3.55054	10.7938	84.5539	46.7091	73.1718	98.8683	52.2655	80.7201	73.1527	170.284	65.1759	40.307	0	0	87.462	508.649	74.0791	433.96	83.3919	185.577
CTTGGAACCAACACTACATGTAGAATTTGCA	26.4659	1.3089	1.7825	0.509912	0.107592	0	0	1.24709	2.99991	0	0	0	13.2403	14.6797	0	0	0	0.289972	0	13.9888	0	1.6832	0	2.21189
TCCACTGAATACCAAGAGCCTGAGAAACT	26.4659	29.7774	31.5502	11.9319	3.01258	6.97782	56.7634	18.0261	86.7366	37.8741	26.9436	84.507	47.1686	211.681	314.956	71.8292	0	0.289972	111.259	323.686	82.6015	323.787	9.62214	225.17
TGAGATTTGTCACCACCTATGTGTTCT	26.4659	40.903	21.5682	25.2917	1.07592	4.25211	73.7136	13.8313	7.82586	0	3.8669	96.4655	11.2543	73.6919	35.3188	20.4119	0	0	10.8169	54.0124	9.17794	87.2205	0	78.0797
TGGGAAGAAAAAGAGGTTTAGTAGACTT	26.4659	2.7814	1.96075	19.5806	3.01258	2.61668	9.65767	2.72092	0	1.52105	0	8.17167	3.80659	13.7989	0	0.258378	0	0	0.618106	11.2688	0	0	0	13.7137
TTCACCTGGATGTCAAATGTTGGCATT	26.4659	25.3598	30.4807	48.9516	25.4993	71.4137	25.2282	25.2819	22.9559	45.9357	27.4425	30.295	44.686	87.1972	328.064	28.4216	241.045	0	21.6337	56.7324	31.9043	77.1213	0	114.797
TACAGGGGATTCTTGAAACTTACTATTC	26.2883	1.47251	9.26898	8.97446	3.87331	3.48891	48.4854	10.0901	11.4779	24.3368	3.99164	28.1026	18.0399	22.9003	107.049	7.49297	0	0	20.7066	62.7554	9.83351	84.1602	9.26577	83.167
TATGTTGGACCCCCATGCTGGATACA	26.2883	13.089	10.695	29.7789	3.76572	2.94377	18.3299	10.3168	11.4779	30.7252	6.73589	22.9205	9.59922	46.9749	6.91811	3.35892	0	0	0	22.149	7.64829	38.4076	0	0
TCCCTGAGCTGTGATGACAAATGTCTACA	26.2883	9.98033	9.80373	12.6458	1.50629	1.96251	0.591286	0	0	0.91263	6.23693	18.3364	8.44069	6.45905	22.5749	24.8043	0	0	8.03538	42.1607	8.08533	54.4746	9.97852	45.5649
TTTGCACCGACCAATACATTCTGTGACTGT	26.2883	33.0496	30.4807	16.8271	15.9236	5.99657	0.591286	12.6976	25.5645	16.8837	66.4857	166.024	27.4736	12.0373	37.1393	37.7232	350.611	0	32.1415	125.899	12.8928	95.0245	52.7436	221.852
ACATTGCTGATACACATACCCGAGACTGAGT	26.1106	41.2302	31.0154	16.2152	5.59479	8.28617	6.10995	11.5639	5.86939	57.952	27.5672	80.1222	30.1217	32.8825	71.3658	58.1351	7.30439	0	39.2497	251.022	64.9012	275.739	62.3657	250.607
TACTTGGGACCTTTATCATGTTTTAGATGC	26.1106	0	6.23874	18.9687	1.07592	33.4717	16.556	0	12.2605	1.21684	2.74425	0.199309	0.662015	58.7187	28.4007	27.1297	0	0.289972	0	25.6462	10.2706	66.41	29.9356	129.617
TCATAGAGATCTCCCCTTGAGGCTACAGGT	26.1106	26.5051	3.92149	26.7194	11.9427	43.7204	17.5415	4.08138	10.1736	39.6994	23.0767	14.9482	65.8705	35.5248	12.7439	23.5124	14.6088	0.579944	28.1238	182.632	0	70.3885	24.2335	119.884
TCCCTGAATTCTGTGCTTTACTGTC	26.1106	0	11.9427	3.05947	0.860736	0	31.5352	0.226743	0.913017	8.66999	10.1038	1.59447	4.1376	2.34875	0	10.8519	0	0	0	52.0695	7.21124	26.7782	0	16.368
ATAGAACTGGAAAACATGAGCACGGCCTCA	25.933	4.0903	25.1332	17.1331	0.53796	8.17714	6.50414	10.3168	2.86948	1.97737	4.49059	27.9032	45.6791	101.29	157.296	0	0	0	0	6.02296	13.1113	4.1315	0	0.442378
TCCCTAGAATTCTGCAGTGGAGTGCTG	25.933	3.76307	27.4504	7.75067	0.753144	0.872228	35.083	24.1482	29.8687	21.751	20.5819	6.57719	18.5364	93.9499	259.611	40.0486	0	0	49.7575	396.35	93.7461	374.13	66.2859	598.979
TCCTGAGAAATTTGGGTCAGTTGGGGCC	25.933	3.27224	10.5167	4.99714	0.53796	3.70697	0	6.57555	1.6956	5.62789	8.48223	12.5565	4.1376	19.3772	16.0209	16.2778	0	0	6.79917	21.3718	0	37.6425	11.0476	22.5613
TGACCAGAGACTTGAAACCAAAAACTT	25.933	21.5968	8.02123	9.99428	2.04425	5.12434	14.388	24.3749	7.1737	37.8741	0.374216	8.76959	5.13062	48.4429	66.6323	4.90919	0	0	0	34.1949	5.24454	26.3192	0	25.4367
TTGGGTTAAATGAGTTGTCAGGTGGA	25.933	6.8717	36.7194	17.1331	3.87331	11.9931	25.8195	6.68892	7.95629	7.60525	12.4739	4.98272	18.8674	40.8095	14.2003	129.448	0	0	8.03538	141.831	11.8002	139.859	9.62214	169.209
TAATGGACCACCTTGTATTTTGCTAAAACA	25.7554	7.52615	49.1969	20.0905	4.0885	2.94377	12.0228	9.63659	6.13026	5.32368	3.61742	0.199309	19.3639	21.1387	0	5.16757	0	0	0	43.1322	0	74.214	0	34.7266
TACTTGGTGCGAAATGTTCAGGACTCAGTCT	25.7554	7.36254	0	9.17842	0.860736	0.545142	12.0228	2.60755	14.0865	1.97737	0	9.56683	0	15.2669	53.1602	36.173	0	0.289972	12.3621	58.481	10.4891	19.8924	22.808	94.89
TCCAAAGTGAACTGGAAACCGGGCTACC	25.7554	13.089	31.9067	19.5806	2.25943	10.4667	8.08091	5.32847	7.565	5.62789	9.10592	18.1371	22.1775	12.6245	32.4059	5.42595	0	0	3.39958	22.7318	12.2373	0	14.9678	0
TCCTGGCTTATCTTGAATTCTAACTGAAGT	25.7554	6.21725	9.62548	5.813	1.18351	1.30834	20.695	19.4999	9.2606	24.3368	12.3491	7.17512	12.0818	61.9482	20.7543	15.5027	0	0	25.0333	339.229	71.2383	509.705	40.9832	314.973
TGGTTGTAAAATCGGGGTAAGGGTT	25.7554	18.3245	13.9035	29.371	18.721	18.2078	1.18257	1.36046	3.39121	8.21367	0	0.398618	13.2403	34.3504	0	66.1449	0	0	13.5983	84.5158	0	50.8021	12.8295	85.6001
TTCCCCCAGAGTTCAATCGGCCCTTTTCTTT	25.7554	2.7814	8.19948	8.1586	3.01258	0.654171	12.417	7.14241	15.7821	0	14.7192	7.37443	6.45465	43.7454	64.0836	20.1535	0	0	16.3798	129.008	16.3892	151.488	23.1644	183.144
TAGGCACCTACTTCTGACTGTCTTTGAACAG	25.5778	51.865	32.4414	96.9853	25.7145	9.70354	0.39419	13.9447	45.1291	35.7447	43.0348	18.1371	34.5903	105.987	43.6933	38.24	0	0.289972	95.4974	465.517	76.7014	379.945	88.7375	366.51
TGACCAGAGACTTGAAACCAAAAACTTCAGT	25.5778	12.2709	0	14.0736	5.70238	8.61325	0.591286	13.0377	11.9996	26.4663	5.4885	9.16821	12.7438	23.7811	14.2003	4.39243	0	0	7.41727	83.5443	0	26.0131	10.3349	42.2471
TGCAGCTGTCTGACTTAGCAACTTCGGGA	25.5778	0.818059	14.4382	7.5467	3.01258	15.5911	26.805	4.30812	10.0432	3.19421	0.748432	0	26.1496	8.8078	31.6777	7.49297	0	0.289972	6.49011	63.144	0	62.8906	0	41.5835
TGCTATAACAGGATGTTTCAGACCGGGT	25.5778	32.886	25.3114	43.6485	12.1579	37.1787	20.8921	8.3895	42.1292	80.6157	25.322	66.1706	69.3461	85.4357	101.951	21.187	0	0	5.87201	319.606	0	163.883	0.356376	199.955
TTTCCAGACTTAGACTCATGTTCCAAAAGC	25.5778	12.9253	16.399	34.1641	0.53796	6.75977	43.7551	24.4883	2.21733	3.0421	12.7233	0.199309	10.5922	29.9465	28.0366	10.0768	0	0	9.27159	14.1831	0	26.4722	0	19.0222
TACTCTGGATCCCATTTGACTGTAATATT	25.4002	5.72642	18.1815	24.1698	0.968328	9.37645	7.48962	5.44184	5.60853	7.90946	7.23484	0	11.5853	39.3415	104.5	26.613	0	0	12.0531	54.2067	17.7003	109.867	0	62.1541
TGCCAAGAGTGTCTGCTGTAACTTT	25.4002	12.5981	3.38674	10.6062	2.79739	15.482	0	4.42149	10.0432	1.06474	12.7233	0	20.8535	95.7114	280.366	6.71784	0	0	0	34.1949	0	25.4011	0	26.5427
GCTCTACCTGAGAATCCTAGTATTT	25.2225	2.7814	8.19948	13.5637	2.90498	1.74446	8.4751	1.81395	13.1735	5.17157	6.86063	6.17858	8.27519	49.3237	20.0261	16.5362	0	0	9.27159	66.8355	0	130.831	21.7389	111.922
TACTTGGACCAGTCAAACTCAACCAGC	25.2225	2.12695	17.825	19.3767	3.76572	16.4633	1.77386	3.51452	10.9562	0	1.49686	0.597927	10.2612	0	17.4773	0	0	0	0	24.6747	0	3.67244	0	4.64497
TAGTAAGACATCAGTGAGACATGGAGCCCA	25.2225	8.18059	14.973	35.5919	16.9995	12.2112	0	5.10172	2.60862	21.2947	50.3944	4.18549	19.3639	65.4713	60.4425	18.8616	0	0	23.488	61.3954	24.693	108.796	29.5792	53.7489
TAGTGTCACAGCAGTCCATATTCAGTTAGC	25.2225	27.6504	6.77348	48.6456	0	9.48548	13.9938	4.30812	24.9123	0	7.7338	29.0991	14.5643	33.176	36.047	39.5319	0	0	17.616	135.225	46.7638	123.486	6.77114	194.646
TCCCTATGACCTCTTGGCCTTTAGTGCCATA	25.2225	1.63612	16.0425	13.7676	2.25943	9.70354	7.09543	0.113372	18.3908	17.6442	1.24739	13.553	40.7139	24.0747	0	24.0292	131.479	0	8.34443	321.354	47.8564	168.014	19.6007	152.178
TTACCTGAGGACAAGATATAATGTATACTT	25.2225	3.27224	31.3719	10.0963	1.2911	6.43268	6.10995	7.36915	7.43457	20.23	5.36376	9.56683	2.64806	24.3682	0.364111	0.516757	0	0	30.9053	51.4866	0	65.951	13.1859	56.182
TTTCAGAGGATGTATGGAAATACCTGTC	25.2225	4.58113	6.59523	7.44472	2.47462	4.79725	2.95643	0	0	5.01947	1.6216	34.6798	7.11666	12.9181	46.2421	1.03351	0	0	0	7.38299	0	16.22	12.1168	0
ACTTGGAACCAACACTACATGTAGAATTTGC	25.0449	7.19892	8.19948	7.13877	0.322776	2.50766	19.1182	3.28778	5.60853	4.41105	0	8.57028	14.7298	6.16546	0	0	0	0	4.94485	6.41154	10.2706	26.1662	28.1537	27.8698
TCAGCAGACCTCAGAATTTCAGCCAAGAGC	25.0449	5.07197	9.80373	6.52688	0.430368	3.0528	15.3734	3.51452	5.60853	3.49842	4.86481	7.17512	9.76472	23.7811	20.3902	10.0768	0	0.289972	10.8169	129.591	38.46	225.855	0	112.143
TGGTTGTAAAATCGGGGTAAGGGTTCT	25.0449	27.6504	44.0276	31.8185	11.6199	35.2162	12.0228	10.3168	20.7385	8.36578	2.99373	0.199309	2.31705	7.04624	51.3397	126.605	0	0	32.7596	183.798	0	154.243	24.9463	189.338
CAACCAGAGAATCAGAAGCTGCAGGATT	24.8673	0	32.6197	8.77049	6.56311	3.37988	51.2448	5.89532	2.21733	16.5794	12.2244	20.1302	10.4267	7.33983	68.0888	21.9622	0	0	0	27.9776	10.9261	52.6384	0	47.998
TAAGTTCTAGGATACATGTACATGCAGAGT	24.8673	21.2695	0	31.5126	46.5873	0	0	17.2325	11.2171	4.10684	10.1038	27.5046	11.0888	0	25.8519	16.0195	0	0	0	65.2812	0	50.6491	0	66.799
TCCTGAACCAATGAATTCCCTTTTACTTA	24.8673	6.05364	8.02123	5.30309	1.07592	2.72571	4.53319	7.48253	10.4345	9.1263	1.87108	10.3641	6.78566	17.6156	6.18989	20.4119	0	0	0	43.7151	0	78.1924	0	39.5928
TGCAAACTGGAGAATTTACCAAAAGGTCAAGG	24.8673	3.10863	9.44723	10.5042	0.215184	1.85348	0.197095	9.86333	2.21733	0	2.37003	0	15.2264	12.9181	13.108	2.06703	0	0	25.6514	26.229	0	39.9378	36.7067	12.829
TTCCAGTCCTTGATCCACACTCAATCACC	24.8673	6.21725	8.02123	7.95463	3.76572	5.01531	0.39419	11.7906	6.26069	7.30104	21.7045	15.3468	0	30.8273	94.3048	9.04324	270.262	0.579944	139.074	307.56	64.4641	156.691	86.5993	230.921
TAAGACAGGAATTTCATCTCTTCCATAGGGT	24.6897	0	6.59523	6.32291	2.58221	0.763199	1.37967	1.36046	0.782586	5.47578	7.35958	2.39171	15.3919	25.5426	18.5697	6.20108	0	0	18.8522	65.6697	9.83351	63.0436	0	71.6652
TCACTGGGGAACCTGAAGGTCTAGATCA	24.6897	11.6164	25.1332	21.6203	4.30368	14.8279	5.32157	7.25578	27.6514	20.8384	14.2202	54.0127	17.3779	2.34875	56.0731	51.1589	0	0	10.5078	113.659	26.0042	100.533	13.5423	112.143
TCCTTGAGTAGTATCCATTTGTTTGACCAGT	24.6897	0.981671	9.09073	1.7337	0.322776	0.218057	0	1.92732	0	2.28158	5.61324	0	19.8605	5.87187	6.91811	4.90919	0	0	0	79.27	0	37.3365	16.0369	76.5313
CGGGAATCCTTCAGTGTACTTTGTGAAAGA	24.512	16.034	16.5772	10.4022	1.18351	4.25211	24.6369	5.89532	5.60853	3.49842	6.23693	22.7212	14.2333	11.1565	8.73867	21.4454	0	0	26.5786	102.585	37.3673	128.076	0	87.812
TCGAGGATTAACTCCTGTAAAAGATGAGGAA	24.512	24.3782	13.1905	24.2718	4.19609	8.17714	11.2344	5.55521	1.43474	21.5989	9.85436	20.3295	23.8325	7.63343	30.2212	8.78486	0	0.289972	8.65348	33.2234	0	40.8559	0	36.7173
TCTCAAAGTAGTGACAGCAGAGCCTGC	24.512	8.50782	19.251	44.3624	20.7653	11.1209	44.9377	2.3808	16.4343	17.1879	5.4885	40.4597	23.1705	85.4357	57.5296	8.00973	0	0	7.10822	117.156	29.5005	54.3216	9.97852	38.0445
CGGGAATCCTTCAGTGTACTTTGTGA	24.3344	11.9437	11.0515	7.13877	1.18351	2.18057	0.985476	1.70057	2.0869	4.10684	4.36585	4.78341	6.28914	40.2223	3.277	14.9859	0	0	12.6712	141.054	0	116.6	0	88.0332
GAGATAGACATGCTTAATAGGAATCTGAGGTT	24.3344	11.2892	24.4202	8.87247	3.65813	2.94377	4.92738	13.0377	13.8257	28.1394	0	24.1164	47.9961	103.638	120.521	56.5849	0	0.579944	58.411	156.597	55.9418	107.419	13.1859	200.618
TACTCCTGAGACTATACAACCAAGTTCCTAGT	24.3344	35.1766	37.4324	32.2265	1.07592	1.96251	3.9419	37.6394	28.0427	17.4921	29.9373	32.4874	15.7229	210.213	116.151	32.5557	0	0	49.7575	220.712	23.3819	226.773	23.5208	191.328
TGGATCTTGGAGAATGACAGTGGATTATCCTA	24.1568	5.23558	6.59523	3.05947	0.645552	3.27085	0	0.793601	0	0	6.48641	20.1302	0.165504	17.9092	20.7543	5.9427	0	0.289972	8.34443	28.3662	0	0.459055	6.05839	21.8977
TTCCCCCAGAGTTCAATCGGCCCTTTT	24.1568	16.034	0	24.5778	4.62646	2.50766	13.0083	10.0901	21.5211	5.47578	12.9728	11.3606	22.012	32.5889	28.0366	34.3643	0	0.289972	15.1436	34.5835	63.59	54.0155	7.12751	96.6595
ACATGGCCCCTTATATACATGTTGAATGT	23.9792	0	6.77348	5.50705	0.860736	2.2896	0	0	11.6084	0	2.2453	0	21.019	0	45.1498	2.06703	0	0	0	22.3433	0	48.0478	0	59.4998
CACAAGCACCGAACCAGAAGATTCC	23.9792	4.41752	6.77348	3.97732	0.53796	3.48891	0.197095	4.42149	5.34767	5.17157	1.99582	13.553	5.62713	19.3772	48.7909	2.58378	0	0	0.927159	49.9323	0	25.7071	0	20.5706
GCCCTGGATGACAAATGACAATATTGTTGTT	23.9792	3.10863	0.17825	3.67137	1.07592	2.61668	0	1.02034	2.47819	0	8.73171	11.3606	6.45465	27.0106	14.2003	11.1103	0	0	0	32.8349	12.8928	49.2719	22.0953	56.182
TACAGTAACAAGTGATACAGGTTTGTAACC	23.9792	2.61779	9.26898	39.7732	4.62646	19.189	13.5996	16.8924	6.13026	24.3368	18.0871	38.8652	32.2732	56.0763	88.479	1.03351	0	0	0	4.27436	0	8.263	0	25.2155
TCTGTGAAGGGATAAACATGCTTATAAACA	23.9792	0.654448	0	1.63172	1.18351	0.545142	7.88381	1.02034	4.95638	19.4694	9.48014	0	17.5434	0	48.7909	0	0	0	0	20.7889	0	13.7717	0	6.63566
TGACCAGAGACTTGAAACCAAAAACTTCA	23.9792	28.6321	11.7645	6.73084	3.87331	9.70354	3.15352	23.3546	5.60853	25.2494	1.49686	7.17512	5.62713	27.0106	0	0.516757	0	0	0	41.9665	0	32.2869	0	6.85685
TGTACCGACTGACAGTTTTCACAAGAGACGT	23.9792	10.3075	5.88224	40.997	4.19609	8.28617	20.1037	10.0901	7.95629	13.9937	12.5986	61.5865	9.76472	75.1599	103.772	32.0389	0	0	7.72632	45.8522	30.5931	57.3819	0	52.6429
TAGGGGATACAGTATTACACAGATGC	23.8015	1.79973	8.37773	4.58921	0.645552	2.61668	3.74481	3.85463	10.6953	0.152105	1.99582	10.7627	4.96511	6.45905	44.0575	11.3686	0	0	23.7971	24.869	12.6743	50.1901	0.356376	35.3902
TCCGGGAAGTCGTCATCTTGCATCTGGCTGC	23.8015	3.92669	26.2027	16.0112	4.51887	5.3424	9.06638	3.62789	0	6.38841	6.61115	18.735	16.3849	45.8006	0	44.4411	0	0.289972	31.2144	80.8243	30.3746	118.283	22.0953	85.3789
TCTCTTGACCCATTTGTATTAGAAACACATC	23.8015	12.9253	14.26	11.83	1.50629	2.72571	5.12448	12.0174	12.3909	10.9516	10.3533	26.9067	12.2473	23.4875	10.9233	26.3546	0	0.289972	16.6889	159.511	41.5193	116.447	8.55302	161.689
TGACCTGTACCCTGAACAATTGCTTTGCCCT	23.8015	26.1779	6.59523	17.643	0.753144	2.61668	8.86929	11.904	3.26077	5.62789	16.216	4.18549	21.019	67.5265	41.1446	78.547	0	0	22.5609	182.826	29.5005	115.682	31.7174	72.7711
TGGAACCAACACTACATGTAGAATTTGCAGTT	23.8015	12.4345	31.1937	10.6062	1.82906	5.23337	9.26348	11.2238	2.73905	4.86736	0	5.18203	21.8465	54.0212	10.5592	30.747	0	0	7.10822	73.4413	13.7669	107.725	12.4731	107.94
TTCACTGCGCACTGACACTGCCAGAAAAGGCCT	23.8015	2.61779	20.4987	29.8809	0	2.50766	19.1182	2.04069	6.26069	0	2.61951	14.9482	7.28217	216.672	144.188	15.2443	0	0	37.0864	97.7274	8.7409	87.8326	55.2382	390.841
TTTTGCACCGACCAATACATTCTGTGACTGTT	23.8015	43.6844	4.45624	30.6967	4.0885	6.1056	57.1576	17.2325	104.475	36.9615	53.3882	33.6832	46.6721	266.289	127.075	125.055	0	0.579944	45.1217	473.483	69.4902	409.783	75.5516	662.682
GACTCTAGACAGGTGGGTAGACAACACT	23.6239	21.1059	11.408	13.3597	4.19609	9.92159	10.8402	2.83429	12.9127	23.4242	0	29.4977	17.8744	0	13.108	5.9427	0	0	0	42.9379	0	71.4596	0	44.9013
TTCTTACTCAGGATACATGGTTTGTCTGCC	23.6239	15.7067	17.4685	87.195	33.4611	61.7101	93.6202	26.529	17.2169	97.8035	51.2676	128.156	82.0899	434.518	169.676	86.5568	0	0.579944	39.8678	388.773	1.31113	190.355	31.3611	259.676
TTTCTCCTTGGATCCAGACCTATACTC	23.6239	17.3429	49.0186	9.38239	2.15184	4.14308	9.46057	19.1598	8.21715	8.51788	2.49477	28.5012	0	37.5799	43.3292	12.6605	0	0	0	52.2638	33.2154	72.0717	13.8986	72.5499
ATGGATCAGAGAACGTGGAAGCTAGTGTT	23.4463	3.27224	5.88224	5.813	0.645552	6.54171	2.56224	0	5.4781	0	12.7233	0	15.2264	0	32.0418	16.5362	0	0	0	31.0863	0	26.7782	18.5315	29.1969
TCAGACCAGAGATTGTTGAACATGCAAAAGTT	23.4463	32.886	63.2786	53.7448	9.57569	12.3202	1.18257	9.74996	19.4342	33.9194	9.97909	23.9171	17.0469	92.7755	18.9338	40.307	0	0	21.3247	162.814	0	66.563	47.0416	126.52
TCCAGGCTCCATTTAAGTTACTTATA	23.4463	6.54448	4.09974	8.77049	0.753144	1.30834	15.9647	3.40115	9.78232	6.38841	2.49477	20.1302	12.7438	41.1031	37.5034	2.06703	0	0.289972	0	27.0062	0	26.4722	0	10.3959
TCCCAATGTGAATTCCAGGCCTGGTGTTT	23.4463	9.16227	9.98198	2.24361	1.07592	0.872228	14.9792	4.08138	4.69551	13.3852	24.5735	14.7489	12.0818	24.6618	52.7961	20.6703	0	0	23.7971	142.22	13.5484	224.937	40.2704	73.4347
TGACATTTTGGGCTGGATGATTCTTC	23.4463	54.81	55.7921	69.3481	38.8407	121.785	39.0249	22.7877	131.735	46.392	21.5798	63.7789	46.1756	21.4323	45.1498	165.362	21.9132	0.289972	10.5078	515.255	33.871	434.266	12.1168	462.063
CTGGCTGAGTGGACAATTGGAGATTCTTGT	23.2687	33.0496	10.3385	41.8128	1.3987	0.545142	1.57676	6.00869	9.91275	9.1263	9.85436	39.6625	4.4686	34.9376	6.554	45.733	0	0	66.7554	95.2017	91.1239	230.752	91.9449	250.828
TACTGGCTGAGAATGAAGCAGCTGTCTGC	23.2687	6.54448	7.84298	2.75353	2.04425	1.30834	0	1.47383	5.34767	0.456315	0	0	0.496511	7.92702	10.5592	12.6605	0	0	0	13.6002	0	13.9247	0	9.51112
TCCAGAGCCATGTAATTTGTTTATTATT	23.2687	2.61779	30.6589	9.17842	0	2.18057	3.74481	3.62789	8.34758	7.14894	2.12056	11.3606	13.5713	14.9733	0	10.3351	0	0	9.27159	42.5493	6.11863	55.6987	0	30.3029
TCTCCTAGGCACCTGGACCATTGTTGGGCT	23.2687	29.4501	25.6679	31.7165	4.30368	1.74446	19.7095	8.3895	1.43474	12.9289	4.36585	15.9447	10.4267	6.16546	0	24.8043	7.30439	0.579944	13.5983	162.037	34.9636	218.357	20.3134	72.5499
TGGGACAGAACTGCGCTTCAAAAAGCAGTT	23.2687	5.23558	7.12998	56.6003	3.01258	21.1515	4.53319	0.226743	22.4341	10.6474	14.2202	6.57719	12.0818	94.5371	38.5958	10.3351	0	0.289972	0	22.5375	0	44.0693	0	42.9106
TGTGCTGCTTTTCCAGATCTCATCTCTGATC	23.2687	0	0	0.509912	7.96181	4.36114	3.15352	0	0	25.8579	0	0	4.1376	63.1226	58.986	30.747	0	0	17.616	63.3383	10.9261	48.0478	7.12751	136.916
TGTGGCTGCAGGGTATTCCATGGTAT	23.2687	20.1243	8.55598	18.7648	0.968328	1.74446	99.5331	19.7267	16.6952	28.7478	8.48223	21.7247	3.64108	41.9838	64.8118	87.8486	7.30439	0	115.586	42.1607	179.844	96.8607	109.764	50.8734
TTCCATCTCACTCTGCTGTTTAGAATGA	23.2687	3.59946	19.251	4.28326	7.20867	11.2299	31.7323	15.9854	3.65207	35.1363	27.5672	18.9343	41.707	36.6992	10.5592	18.3449	262.958	0	82.8262	191.763	14.8595	135.268	9.97852	121.433
AACTCAAGATGGATGAAAGACTTTGATTCT	23.091	12.1073	14.973	39.7732	12.4807	20.7154	9.65767	3.40115	27.5209	22.8158	5.11429	21.5254	12.7438	49.3237	25.4878	2.32541	0	0	36.1592	24.0919	0	20.9635	0	35.169
TAGAAGATTTGACCAACCCACAAGAAGT	23.091	5.5628	0.891248	7.44472	0	2.50766	0.197095	4.76161	4.95638	0	33.3052	1.19585	47.8306	56.6635	14.2003	4.90919	0	0	0	31.2806	0	41.621	0	24.3308
TTTAACTCGAGTATTTCAAATTGTAATTAGTA	23.091	29.6138	23.5289	29.5749	0.430368	17.0084	59.3257	273.566	46.0421	728.583	221.91	181.371	173.448	89.546	1603.91	283.699	679.308	2.31978	244.152	1277.65	164.984	1231.8	111.189	802.473
GCCCCCAAGATGAAGTCAACATGCTTAGCCA	22.9134	7.19892	5.70399	7.03679	0.860736	1.30834	26.0166	10.0901	19.1734	14.6021	16.5902	25.9102	11.5853	101.29	84.1097	10.0768	124.175	0	56.2476	204.975	53.538	353.32	27.0845	176.73
TACAACTTCTGAAACGCACTGTGCATGT	22.9134	12.5981	30.4807	28.0452	25.6069	41.5399	25.6224	14.6249	3.39121	26.4663	11.2265	35.6763	9.43372	26.717	93.5766	3.10054	0	0	0	63.3383	0	31.0627	0.356376	49.3251
TACCTGAAACCGATCATCTGCTATAG	22.9134	11.9437	38.3237	29.269	11.7275	0	7.48962	1.24709	3.26077	0	3.74216	0.797236	16.2194	0	0	10.0768	0	0	0.309053	6.21725	0	7.65092	0	8.18399
TACTTGGACCAGTCAAACTCAACCAGCTTTG	22.9134	1.79973	1.7825	13.8696	1.18351	4.5792	0	19.2732	1.6956	4.71526	5.23902	0	1.82054	15.854	0	19.6368	0	0	0	16.126	0	6.88583	0	7.29923
TTTGGGATAGAGAATGCAAGATGAAGTC	22.9134	13.2526	19.7857	2.85551	0.430368	1.19931	7.29252	8.04938	0	2.43368	14.7192	0	6.28914	36.112	18.5697	14.7276	0	0	9.8897	53.0409	9.61499	120.426	0	69.0109
TGCCCATTACAAAGAATCTTCTGAAGCTT	22.7358	2.61779	9.98198	8.77049	1.3987	1.96251	12.8112	3.51452	1.17388	21.751	15.5923	14.5496	6.45465	18.4964	41.1446	15.2443	0	0	16.6889	52.0695	0	42.0801	0	68.5685
TGGCTGTGGATGAGACACTTCAGTGTTT	22.7358	0	4.27799	6.62886	6.24034	18.2078	2.36514	1.24709	4.17379	8.36578	0	0.398618	0	53.434	137.998	30.747	0	0	0	16.7089	8.52238	53.0974	0	34.0631
TGTTAATCTGTAACTTTGCCCCAACCTCT	22.7358	9.98033	18.0032	6.73084	22.3791	34.7801	16.3589	6.12207	30.3904	17.34	17.8376	52.6176	23.667	69.5816	120.885	56.3265	0	0	19.1613	185.74	6.55567	177.195	15.6805	203.936
TTCTTGGCATCAAACCTGTCTAAAACAGTC	22.7358	4.0903	12.4775	19.8866	6.88589	1.41737	2.75933	6.46218	15.2604	2.43368	8.98118	6.37789	16.3849	4.11031	26.216	5.42595	0	0.289972	2.47242	47.7951	0	24.789	0	36.9385
TTTCCCCTGAGCTACTGAGCTATGACTC	22.7358	3.43585	0	20.1925	0	0	0	3.62789	0	3.95473	0.374216	1.59447	6.62015	0	0	0	0	0	0	0	0	14.6898	0	16.1468
CACCTGAGCCCTGATTTTGTTGAATTGAAG	22.5582	9.98033	15.5077	19.0707	1.61388	1.30834	17.1473	1.36046	20.9994	40.7641	3.8669	15.9447	0	58.1315	45.5139	13.1773	0	0.289972	17.9251	161.454	16.3892	232.741	40.9832	218.977
CAGACCAGAGATTGTTGAACATGCAAAAGTT	22.5582	5.5628	6.95173	3.05947	0.53796	1.85348	0	1.92732	0	5.47578	5.61324	6.97581	1.82054	7.04624	0	2.84216	0	0	0	18.4575	0	14.6898	0	10.1747
TAACACTTTAGTGTGGCAGCTTGGACC	22.5582	13.5798	24.5984	12.9518	0	18.2078	0	7.48253	4.69551	0	46.777	0	0	24.9554	0	4.90919	0	0	6.79917	15.7374	0	9.02809	0	5.08734
TCAGGATGATAAACTACTTTTAACAGAGTT	22.5582	20.6151	23.8854	35.184	6.56311	23.4411	15.1763	25.3952	46.1726	32.8547	42.6606	67.3664	51.8027	135.934	118.7	7.23459	131.479	0	0	67.8069	18.3559	90.5869	4.98926	48.6615
TCCAGGCTCCATTTAAGTTACTTATAGAA	22.5582	3.10863	9.26898	9.2804	2.79739	1.19931	15.9647	4.87498	5.08681	23.2721	2.74425	15.9447	12.0818	13.2117	36.047	10.0768	0	0.289972	7.72632	12.6288	0	46.0586	18.1752	19.907
TCTCTTGGGAACGAGTACCTCTGTCTGA	22.5582	0	8.19948	4.48723	1.2911	2.50766	3.54771	0.453486	0.782586	0	5.86272	0	30.2872	0	36.047	0	0	0	0	11.0745	0	30.1446	0	26.1003
TGTCCTAGACGTTCCTGCTACTCATGCA	22.5582	7.68976	9.44723	67.3084	23.0247	24.0953	55.9751	42.1742	49.3029	100.998	22.5777	13.7523	105.757	66.9393	100.131	33.0724	942.266	0.289972	93.6431	538.181	158.647	388.208	33.8557	427.116
CTCAGGATACATGGTTTGTCTGCCA	22.3806	0	0	3.16146	4.30368	4.47017	7.48962	4.53486	5.60853	14.7542	5.98746	3.78687	29.9562	4.69749	39.324	5.68432	0	0	0	12.6288	9.17794	10.5583	0	11.9442
CTCTTGAGGATGTAAGAATTAACTGTTC	22.3806	31.0863	27.9852	9.07644	3.01258	2.61668	21.6805	4.64824	34.9555	4.86736	19.8334	50.2258	23.8325	115.969	84.8379	21.7038	0	0	17.307	7.96585	0	19.4333	10.6913	14.1561
GAGGATCACACATGTCTGACTTGGGA	22.3806	21.2695	20.8552	5.91498	0.53796	28.6745	12.417	1.92732	15.7821	6.0842	1.49686	13.9516	14.3988	22.6067	10.1951	6.97622	0	0	0	44.8808	0	30.1446	0	36.4962
TCCCAGAACTTAACTTGCAGCATTGCTGGT	22.3806	6.8717	8.91248	18.0509	0.53796	8.61325	6.10995	4.19475	49.5638	14.45	4.74007	8.57028	7.44767	85.1421	47.3345	18.3449	7.30439	0.289972	76.6451	316.691	4.80749	207.952	12.4731	200.176
TCCTTGGTTTCCTATCTACTTCACTGACGTA	22.3806	9.98033	39.2149	39.6712	2.25943	1.74446	4.73029	0.793601	10.9562	25.7057	15.0934	2.39171	35.4178	42.8646	26.216	108.261	124.175	0.579944	42.3403	394.796	153.403	459.514	69.1369	586.814
TGCCTGGATTGATAACTGTATTGACCTT	22.3806	0	0	1.42775	0	4.36114	0	1.81395	0	1.52105	0	0	0	0.293593	0	0	0	0	0	3.4972	0	12.0885	0	0
TTGGCAAGTAACACTGGTATATGTGACT	22.3806	14.7251	22.8159	8.46454	0	0.545142	17.3444	8.27613	25.8253	10.7995	6.98537	10.5634	17.5434	44.9198	11.6516	22.2205	0	0	6.18106	81.0186	12.2373	60.9013	0	51.0946
TTGGGGCAGAATAGAAGTTGTACTTTG	22.3806	19.6334	15.1512	19.9886	7.20867	10.9028	4.3361	7.36915	12.2605	5.01947	22.3282	8.76959	24.3291	0.293593	6.91811	23.7708	1037.22	0	8.34443	59.6468	0	30.6037	10.3349	22.3401
TTTGGAGTAGTAAAATCAACCAAGGCCT	22.3806	3.59946	0.534749	0	1.50629	0.545142	6.89833	0.68023	6.26069	0.30421	29.0641	58.7961	25.1566	0	74.6428	0.775135	0	0	3.70864	12.4345	0	14.2307	0	12.3866
TCAACAGGATAACAAATCAAAAACAGATT	22.2029	2.29057	7.48648	0.305947	0	0.545142	0	6.68892	0	5.9321	4.49059	0	4.1376	0.293593	2.18467	0	0	0	0	12.2402	0	0	0	4.86615
TCCTTCACTCGAATAGACATAAGAATCCTGA	22.2029	3.43585	0.356499	2.3456	2.25943	1.5264	1.57676	1.36046	2.0869	3.80263	48.5233	7.17512	37.0729	0	13.8362	0	0	0	0	0	0	0	0	7.9628
TCGAGGTATTGTCAGGTTGTTTGCGTGACC	22.2029	12.2709	13.9035	30.9007	2.36702	10.2487	17.9357	11.6773	0	15.5147	9.97909	24.9136	17.7089	65.4713	0	33.0724	131.479	0	47.9032	207.695	50.4787	180.409	8.19664	113.691
TGGGGCAGAATAGAAGTTGTACTTTGAGGG	22.2029	8.67143	6.41699	24.2718	2.79739	7.74102	23.0601	9.9767	3.13034	12.3205	6.98537	26.9067	2.81356	15.2669	0	81.9059	0	0.289972	36.7773	167.866	38.2414	240.392	6.05839	233.575
TGTCTTGATTTTTTGACTCAGTTAAATAGCC	22.2029	41.5574	43.6712	30.5947	560.662	1360.02	163.392	53.7381	0.130431	573.132	0.124739	177.584	0.662015	971.5	1280.21	20.1535	357.915	1.15989	23.488	210.804	20.7596	129.301	6.77114	156.602
TTTGGACATGAGAACTACACAATGAAAGGC	22.2029	9.81671	2.49549	8.26058	2.58221	0.872228	19.7095	8.04938	0	5.01947	2.37003	3.18894	15.7229	0	0	4.65081	0	0	7.10822	23.509	18.1374	25.4011	0	42.6894
AACCAACACAAGAAGGACAAATGTGT	22.0253	0	9.44723	0.917842	0	2.2896	0	0	0	9.43051	4.86481	16.7419	0	6.45905	0	0	0	0	0	6.99441	0	0	0	6.41448
ACCTTACCTGGAGCTGAGATGAATTTAGAGACC	22.0253	12.9253	26.5592	14.3795	37.5496	15.264	13.5996	2.04069	35.4772	12.0163	24.6983	29.8963	2.31705	103.638	15.6568	21.4454	0	0.289972	24.1061	210.221	0	108.031	28.1537	152.399
AGGACAAGATCTGTGGTAGTGAAGGA	22.0253	0	9.98198	2.03965	8.60736	2.83474	6.50414	0.340115	2.47819	0	9.23066	0	1.48953	0	0	5.42595	0	0	0	41.3836	0	49.2719	0	26.5427
TCAGACCAGAGATTGTTGAACATGCA	22.0253	20.2879	29.5894	21.0084	14.0946	31.0731	12.0228	10.3168	20.4777	5.9321	29.1888	0	12.0818	0	65.54	5.68432	0	0	0	36.1378	0	33.8171	0	24.7731
CCAGGACGTTAATTTTGGCACTAGATGCTTC	21.8477	7.03531	1.96075	1.63172	0	0	6.70124	0	0.130431	0.456315	0	6.17858	2.97907	0	0.728222	4.39243	0	0	0	22.5375	10.052	14.8428	0	9.9535
CCTACCTGTAAACAAAGTCTTATTTCCTGCTT	21.8477	14.3978	18.1815	2.14163	0.322776	0.654171	0.197095	2.26743	0.652155	5.9321	11.2265	16.5426	5.95814	58.4251	29.1289	17.8281	0	0	8.65348	82.9615	32.7784	116.447	2.85101	126.078
TAACCTGAGGACAAAGACTACATTGCTAGC	21.8477	4.0903	12.834	6.22093	3.65813	0.545142	16.556	13.4912	6.78241	14.9063	6.23693	9.16821	18.8674	19.3772	26.216	2.06703	0	0	12.0531	55.5667	0	65.0328	0	19.6858
TATAGGGGATACAGTATTACACAGATGC	21.8477	4.25391	13.1905	1.7337	2.47462	0.872228	0	3.1744	13.4344	2.12947	4.11638	31.8894	0.827519	68.9944	19.662	11.3686	0	0	6.49011	43.5208	25.1301	98.2379	42.0523	36.7173
TCTTGCATCCTGAAATGAGTCAGACCCAT	21.8477	29.7774	17.825	49.3595	0	6.32365	8.08091	28.683	10.1736	0	0.748432	0	52.4647	21.1387	181.691	16.5362	0	0	22.5609	48.1837	20.3226	93.6473	12.4731	73.6559
TGGGAATGTAAACTAGTATAACCACTGT	21.8477	19.6334	31.0154	1.93767	1.3987	4.5792	5.71576	21.5406	1.17388	6.0842	26.9436	13.7523	16.2194	127.42	13.108	2.06703	0	0.289972	0	7.38299	0	27.8494	0	43.1318
TTGGTCAGAAGCAGTGCTATGTGAAAGGAC	21.8477	6.05364	14.26	15.0934	11.2972	17.0084	4.139	2.60755	1.82603	3.95473	5.36376	27.106	0	10.863	15.6568	8.00973	0	0.289972	28.1238	70.3327	15.7336	61.3604	41.3396	44.459
TTTTGGCCTGTGTTCGACTATAGAGAGG	21.8477	5.23558	3.74324	25.4956	5.59479	11.0119	23.4543	6.23544	10.0432	14.1458	9.3554	8.37097	6.78566	8.51421	39.6881	39.2735	0	0.289972	10.8169	64.6983	25.7857	96.5547	47.398	89.5815
ACATTGCTGATACACATACCCGAGAC	21.6701	1.47251	4.27799	11.422	5.3796	2.94377	0.197095	2.3808	3.52164	9.88683	3.99164	5.97927	3.97209	14.9733	1.09233	16.0195	43.8263	0	0	41.7722	17.9188	47.2827	0	33.1783
TAATTAGCATTGAAGGTACTTTTGGGGAC	21.6701	8.18059	7.12998	34.878	17.3223	8.61325	34.2946	1.81395	14.3474	8.82209	12.8481	27.5046	22.343	60.4802	76.8275	83.973	0	0	0	158.734	6.33715	84.6192	23.5208	225.391
TACCTCTTCCAGAACCAAGATAACGCTGTT	21.6701	5.23558	11.408	5.91498	5.05683	3.48891	0	2.3808	0	17.1879	14.9686	5.77996	30.4527	0.293593	14.2003	18.3449	0	0.579944	28.1238	40.995	23.819	66.7161	8.19664	62.5964
TCCCTGGGTTTAATTAGCTTTATATTAAAGCA	21.6701	0.818059	3.92149	5.813	3.87331	0.436114	0	0.906973	0	0	6.48641	2.79032	5.13062	0	0	5.9427	0	0	0	5.63439	9.17794	51.4142	1.78188	36.275
TCCTGGAATGAAGAGCCAGAACGGAGTGGCC	21.6701	7.52615	9.98198	28.5551	5.3796	5.99657	7.09543	9.1831	11.6084	6.69262	6.48641	35.0784	31.6112	20.5515	16.385	2.32541	0	0	17.9251	52.4581	0	32.5929	0	44.6801
TGCTGAGAGATGACATGGTTTGGTGTGT	21.6701	0	4.99099	13.2577	1.61388	2.50766	0	0.113372	0	0.30421	0.623693	21.3261	33.5973	6.16546	23.6672	5.16757	0	0	11.1259	38.275	30.8117	41.468	15.3242	40.2564
AACCCTTGGCTCTTTTTTAGATTTGTTATC	21.4924	8.01698	0	3.77335	0	0	0	11.1104	9.52146	0.456315	4.11638	20.9274	3.14457	0	85.9302	39.5319	0	0	39.2497	148.437	10.4891	199.689	23.5208	160.141
AATCAAGACAGCCTTATGAATCCAAGA	21.4924	0	3.92149	1.52974	1.93666	0.872228	0	4.42149	0	10.0389	0	0	0	34.0568	54.2526	4.65081	0	0	0	6.99441	0	5.96772	0	0
ACACAGCACCTGAGCATTTATGGGATC	21.4924	9.48949	16.9337	13.6657	3.12017	0.654171	13.9938	0.113372	0.782586	0	3.36794	14.3502	3.47558	0	16.385	0	0	0	0.309053	81.4072	22.5078	104.971	12.1168	31.63
AGCCAGCTGGGTTCTTAAACCTTAAC	21.4924	0	1.60425	1.32577	1.07592	0.109028	5.71576	0	0	3.0421	0.997909	0	10.4267	0	0	1.03351	0	0	0	7.96585	0	3.21339	0	0
GTTACTCAAAGCTCAGCATCCGGGA	21.4924	10.6348	6.23874	3.16146	0.860736	2.94377	0	5.89532	0.130431	8.51788	0	16.5426	30.1217	10.863	23.3031	1.29189	0	0	36.7773	91.1216	0	92.4232	0	23.2248
TCCAGGCAAGAATGAAGACCAGTTCCTTTTT	21.4924	0	0.17825	0	4.41127	2.72571	33.9004	4.08138	5.60853	21.751	0.997909	11.9585	7.44767	14.9733	2.54878	7.49297	0	0	8.34443	17.0974	6.55567	32.4399	0	44.459
TCTTCCTAGACCATTTCCTTTAACCCTTGTA	21.4924	2.7814	1.96075	2.24361	1.50629	4.14308	0	3.1744	4.82595	1.82526	0.498955	5.97927	3.97209	0.587187	29.493	48.3168	0	0.289972	21.3247	152.128	22.2893	80.7937	76.2644	198.406
TGAAAAACTGTGTGCCCAAAGTGTGAGGGG	21.4924	19.9607	22.4594	21.4163	3.44294	15.155	9.46057	12.3575	6.52155	8.9742	28.5652	15.5461	9.76472	0	124.526	61.4941	0	0	12.0531	331.457	8.08533	83.3951	31.3611	141.34
TGCAAGATGAAATGGACTACCCTGAGAGGA	21.4924	39.5941	26.3809	63.2291	62.7262	79.5908	19.7095	12.1308	38.9989	57.0394	27.5672	84.507	100.295	131.823	183.876	50.9005	0	0	17.9251	246.747	25.5671	143.378	0	172.748
TGCCCGGAATTGAACCTCAAAATTGATC	21.4924	18.6518	19.964	5.813	2.79739	4.47017	21.8776	11.3372	5.60853	10.6474	8.35749	0	4.79961	90.4267	69.5452	22.9957	0	0	6.49011	30.6977	0	68.0932	0	27.8698
TGGTTTTTGGAATTTTCAACATTTTTGT	21.4924	16.1976	3.74324	1.93767	0.753144	0.109028	13.0083	5.32847	12.2605	12.1684	49.5213	63.1809	0	13.5053	58.6219	3.6173	0	0	34.3049	363.709	64.9012	220.347	114.753	337.755
TGTTATAAAAATGGTGGGAAACATAATGG	21.4924	13.7434	26.9157	33.0423	9.36051	13.0834	8.86929	3.06103	13.9561	8.82209	2.12056	21.1267	3.80659	41.3967	1.09233	51.9341	0	0	41.7222	189.626	0	120.273	0	142.667
TTAACCTGAGGACAAAGACTACATTGCTAGCC	21.4924	13.089	14.973	6.52688	4.19609	1.41737	26.2137	8.61624	9.65189	5.01947	12.9728	33.6832	16.5504	33.4696	29.1289	21.187	0	0	16.6889	48.1837	53.9751	95.0245	16.3933	72.5499
TTAAGCTGAATATTCCAAGTGTGTTATGACT	21.4924	12.4345	11.5862	7.13877	0	0.545142	21.2863	15.4185	6.65198	14.1458	3.99164	43.6487	27.1426	31.7081	42.601	11.627	0	0	0	17.8746	6.55567	133.432	0	89.1391
TTCCAGAGCCATGTAATTTGTTTATTATTA	21.4924	7.03531	4.09974	11.3201	2.04425	1.09028	9.46057	4.42149	3.65207	7.45315	8.85645	13.9516	8.7717	58.1315	22.939	14.4692	0	0	0	32.252	0	40.8559	0	55.9608
AGTCCTTTTGCTGAGAATCTGTTCATTGAA	21.3148	6.70809	18.1815	16.4192	0.215184	3.70697	12.2199	1.36046	0.130431	14.6021	1.12265	25.5115	1.98605	80.151	0.728222	32.5557	0	0	41.4131	82.5729	31.9043	124.71	27.7973	83.3882
TCTCACCCAAGTTCAAGGATAGCGTCAGTC	21.3148	11.9437	18.8945	28.4531	5.05683	6.65074	6.50414	2.26743	5.4781	27.8352	17.0892	57.7996	47.3341	103.345	66.2682	54.2595	7.30439	0	0	63.5325	14.8595	89.8218	29.2228	138.243
TCTTGTGTTAGTTTGCTGAGAAGGATGGTT	21.3148	23.7237	34.5804	21.1104	20.7653	33.4717	35.6742	5.78195	37.9554	11.4079	17.3387	30.295	29.6252	85.1421	63.3553	280.082	14.6088	0.579944	10.1987	488.249	18.5744	625.08	7.12751	577.745
TGCAGCTGAAATCCTCTAATTCATTAAATAG	21.3148	13.5798	12.4775	5.813	0.645552	1.09028	9.65767	9.1831	8.34758	21.751	12.0997	25.7109	39.3899	4.69749	0	20.6703	0	0	41.7222	106.859	16.1707	119.813	65.5731	111.258
TGTGCTCAATGAAACAGTGTGGTCTACCACC	21.3148	10.6348	4.99099	5.20111	1.3987	0	0	7.14241	7.565	5.77999	21.3303	15.5461	51.9682	0	0	1.03351	0	0	16.9979	26.6176	0	29.9916	0	25.4367
TTCCAGTCCTTGATCCACACTCAATC	21.3148	9.32588	16.399	8.05661	2.36702	3.27085	2.95643	7.02904	8.73887	8.82209	22.9519	32.288	3.80659	34.3504	72.8222	10.0768	0	0	113.422	442.008	12.0187	248.043	57.7329	406.103
TTCCTGCTGACTGTTTTCTTTTCCCTGC	21.3148	2.7814	5.70399	4.58921	0	1.63543	0	4.87498	2.0869	5.77999	3.49268	0	0	0	0	12.9189	0	0	18.8522	6.80012	22.9449	29.9916	45.2597	36.275
TTGGACCACTAGGCAGACTTTCTTTGCTT	21.3148	10.962	36.1847	60.7816	4.41127	21.5876	10.249	5.32847	20.3472	19.4694	10.8523	14.3502	52.9612	78.3894	0.728222	79.3222	7.30439	0.289972	18.8522	81.99	26.8783	146.745	57.3765	229.373
TTGGCACACCAGGTGACTGCTCGGAGTC	21.3148	3.43585	12.121	2.44758	1.18351	2.39863	8.4751	0	0	5.01947	0	38.068	2.64806	13.5053	0	3.10054	0	0	0	5.05152	0	13.3126	0	8.84755
AACCAGAGAATCAGAAGCTGCAGGAT	21.1372	7.68976	0.356499	8.97446	1.50629	4.79725	9.46057	0.793601	2.99991	5.77999	11.3512	0	25.3221	48.7365	0.364111	0	0	0	0	4.46865	0	1.22415	0	2.43308
AAGAACCAAGTGTCTCGGAGGGCTAACT	21.1372	12.4345	5.70399	2.54956	0.753144	0	0	0	0	0	0	0	3.80659	0	0	0	0	0	0	4.08007	0	5.20263	0	11.0594
CACCTGAGCCCTGATTTTGTTGAATTGAAGA	21.1372	14.7251	6.95173	16.6231	1.61388	0.981256	0	6.00869	12.9127	15.0584	21.3303	4.58411	5.46163	95.4178	3.277	38.24	0	0	43.8855	335.732	69.9272	412.538	97.6469	285.334
TACCATAATGACTTCCTTTAACTTTACCTCT	21.1372	4.58113	6.23874	0.917842	4.84164	4.90628	0	1.5872	12.5214	67.8388	26.8188	6.57719	66.8635	23.4875	104.136	126.089	255.654	0	14.8345	156.986	0	179.185	57.7329	290.642
TTTATACTGACTCTATGCCTTTGCCACA	21.1372	7.36254	3.92149	6.73084	3.76572	0.654171	12.8112	1.70057	8.08672	20.0779	0	22.3226	17.8744	0	93.5766	29.4551	7.30439	0	0	33.8063	0	41.315	0	29.4181
AGAAATGTAGCTTTCTGCCTAGGAAC	20.9596	0	0	1.52974	12.1579	11.1209	0	3.28778	0	20.8384	0	16.144	10.5922	0.587187	0.364111	17.8281	0	0	0	6.41154	26.0042	0.459055	0	13.0501
ATTCCAAGATTTCTGTTAGAGCTTCAGCT	20.9596	4.90836	22.8159	11.422	0.430368	2.50766	8.08091	16.5523	12.2605	9.58262	20.9561	30.6936	51.8027	39.0479	93.5766	56.8432	0	0	47.9032	257.045	66.6494	370.152	10.3349	176.509
CACCGACCAATACATTCTGTGACTGTTTGCT	20.9596	5.89003	5.70399	6.4249	0.430368	0.218057	7.48962	2.15406	1.56517	0	1.12265	0	26.1496	4.4039	27.6724	9.81838	0	0	16.6889	82.5729	14.4225	100.992	0	60.8269
GGTGAGCACAGCTTGATATGGCAGGC	20.9596	1.47251	0	1.42775	0	3.48891	0	0.226743	2.47819	0	0	12.9551	3.31008	41.3967	0	0	0	0	0	6.99441	8.95942	43.7633	0	3.53902
GTTACTCAAAGCTCAGCATCCGGGAT	20.9596	4.90836	8.55598	3.4674	0.753144	4.36114	0	3.40115	0.782586	3.95473	2.99373	13.3537	21.1845	42.571	26.5801	3.35892	0	0	15.7617	106.859	4.15193	22.4937	0	52.6429
TCTGCAGTGAGAGTGTGTGTTTGAAGG	20.9596	16.034	22.1029	15.3994	14.3097	13.5195	20.8921	8.61624	8.08672	13.9937	10.977	12.9551	8.27519	10.863	57.1655	42.3741	0	0.579944	0.309053	76.9385	0	26.6252	12.8295	61.4905
TGAGCCAGAAGTGCTGATTGGTCAGAGAA	20.9596	5.72642	18.0032	44.0564	1.72147	3.59794	46.9087	19.1598	21.2602	40.7641	10.478	125.963	15.8884	106.868	191.887	72.0876	21.9132	0	52.23	313	65.3382	254.011	55.951	282.237
TGCACCTGAGCCTGTTGAACCAGCTTCACT	20.9596	17.8337	4.81274	8.56653	0.53796	1.85348	18.724	5.21509	11.2171	7.75736	7.48432	21.924	12.5783	12.0373	1.45644	17.8281	0	0.289972	0	218.575	27.0968	202.749	16.0369	151.736
TTGGGGTTGAAGAGAAAGTTCTATAAGGAATT	20.9596	12.1073	8.91248	5.60904	0.107592	3.0528	0	1.36046	2.0869	0	2.99373	0	1.48953	84.5549	119.793	20.1535	0	0	6.49011	57.121	20.7596	25.8601	20.6698	111.037
GAGAAAGATAAAGGAAATAGCCATGACC	20.7819	7.36254	1.60425	0.917842	0.645552	1.63543	0	0.113372	0	0	11.476	0	8.6062	33.176	0	5.16757	0	0	0	7.1887	0	28.3084	0	5.75091
GGGGAAGAAATACATGGTTCGTTGGAAGA	20.7819	8.34421	4.63449	8.66851	0	0.872228	2.36514	0.906973	0	10.191	2.61951	0.199309	6.28914	36.6992	21.1184	17.8281	0	0	5.2539	66.4469	23.6004	84.3132	20.3134	38.0445
GTAGGTACACACGAGAACTAGTAAA	20.7819	4.25391	1.426	0.611895	0	0.763199	8.86929	0	0	0	0	8.76959	4.79961	0	0	0	0	0	0	6.21725	0	6.57979	0	0
TCCTCAGGGATCACAGACGGCTCTGGCCTC	20.7819	0	2.31724	2.3456	1.82906	5.88754	5.32157	0	4.69551	5.77999	3.36794	4.3848	18.8674	0	0	4.13405	0	0	0	27.3948	0	23.7179	7.84026	20.3494
TCTTCCCATTGGTCTCATGAGAGACGGACTTCC	20.7819	0	0	0.101982	2.58221	1.19931	0	0	0	0	14.2202	0	0	0	0	0	0	0	0	0	0	0	0	0
TCTTGACTGAGATTTCCCTGACTAATAGG	20.7819	12.2709	4.81274	22.5381	5.48719	9.70354	5.32157	6.34881	0.913017	0	5.36376	0.398618	2.31705	10.2758	14.9286	8.78486	0	0	0	61.2011	0	67.7872	12.4731	32.0724
TGCACTCTGAGCAGGTTGAATCTGTAAACT	20.7819	4.58113	9.80373	14.5835	15.7084	18.4258	0.788381	10.7703	10.6953	3.19421	10.8523	41.0576	19.8605	49.9109	14.9286	17.8281	328.697	0	21.3247	91.7045	6.55567	37.6425	0	41.1411
TGTTGAAACTTAATGGCCAATGTGATAGCAT	20.7819	7.52615	2.31724	0.101982	3.76572	3.59794	0	0	0	20.5342	94.4272	25.7109	6.62015	48.1493	47.6986	16.5362	0	0	0	13.9888	11.5817	13.1596	0	11.5018
ATCCCTAGAATTCTGCAGTGGAGTGC	20.6043	10.1439	2.31724	3.16146	1.07592	0	22.666	0	24.3906	14.9063	2.49477	21.3261	2.81356	10.5694	31.3136	0	0	0	0	26.6176	10.9261	8.56903	0	6.63566
TAAGCAAAAATAACCAAGTGAGAGACATC	20.6043	3.76307	6.06049	6.32291	5.16442	31.9453	62.8734	36.0522	48.7812	33.7673	4.98955	87.4966	36.5763	61.0674	223.564	11.1103	0	0	13.9074	37.4978	0	36.4184	21.0262	60.1634
TACCCGAGACTGAGTAATCTGCAAAGAAA	20.6043	8.83504	16.0425	11.1161	0.753144	1.41737	15.7676	9.86333	9.52146	28.2915	10.7275	21.924	26.9771	38.1671	12.7439	7.49297	0	0	21.0156	60.8125	0	33.511	0	51.9794
TAGGTTGGCACAAAAGTAATTGCGGTTTTGA	20.6043	6.38086	6.77348	12.5438	0	1.09028	0	4.42149	7.43457	0	0.748432	0	3.64108	37.8735	19.2979	1.55027	0	0	6.18106	87.6244	11.1446	101.91	11.404	65.0295
TGCAACATGACTGAACTCATTAGTTTTAACAGT	20.6043	3.10863	7.12998	11.524	14.5249	10.9028	9.85476	1.36046	12.5214	1.67316	12.0997	12.5565	14.3988	41.3967	57.5296	5.16757	102.261	0	0	4.46865	0	11.4764	0	28.7545
TGCAGTCAGATCTGTGTTCCCGTGGT	20.6043	14.2342	18.7162	16.5212	3.65813	0.654171	5.91286	0.68023	14.9996	4.56315	2.49477	21.7247	9.26821	1.76156	0	27.6465	0	0	34.923	129.202	10.4891	76.0502	23.1644	85.8213
TGGCAAAGAAAACGAGAACCAAGCGAAA	20.6043	0	6.59523	0.40793	1.3987	3.37988	0	2.83429	4.95638	1.52105	1.6216	0	1.48953	7.04624	0	0.775135	0	0	0	31.2806	0	15.9139	0	0
TGGGAGTTGGGACCTGCTAAACGAGA	20.6043	0	0	3.4674	3.12017	1.19931	5.91286	0	0	3.19421	3.99164	57.2017	0	0	25.4878	0	0	0	0	5.05152	0	0	0	0
TGGGCACTGAAAGACTGAAGTTTACCTTCA	20.6043	5.89003	12.4775	12.4419	0	2.83474	61.2966	4.30812	13.6953	7.45315	6.86063	42.4528	33.4318	23.4875	72.8222	8.78486	0	287.652	11.435	40.6064	0	68.7053	0	15.4832
CAGAGCCATGTAATTTGTTTATTATT	20.4267	5.39919	12.6557	1.63172	0.53796	1.41737	5.32157	1.92732	13.5648	1.21684	3.11847	31.8894	4.3031	8.22061	42.2369	11.1103	0	0	0	12.2402	9.39647	29.0735	0	7.29923
GCCAGCATTAGAATAGGGACCTAAGC	20.4267	21.924	14.4382	8.05661	1.61388	2.83474	6.30705	9.63659	24.2602	6.0842	0	23.5185	24.9911	54.902	19.2979	1.03351	0	0	0.309053	33.0292	8.52238	100.839	18.1752	44.9013
TACCCAGGACTGACACTGAAATGTGTGT	20.4267	9.32588	15.1512	25.5976	8.93014	12.9744	22.0747	22.5609	14.6083	16.2752	20.7066	4.98272	4.4686	56.3699	49.8832	6.20108	0	0	5.56295	50.9038	6.33715	44.6814	0	23.2248
TCCGGGGAACAGAAGTAGATATATAACAATT	20.4267	6.21725	27.4504	23.7619	1.61388	6.1056	36.6597	3.62789	6.13026	9.27841	2.37003	78.9263	2.48256	52.2596	11.2874	29.7135	0	0.289972	26.2695	70.3327	40.6452	92.1171	19.6007	103.738
TGCCTAATGAATCACTGGATATAAATGTCC	20.4267	2.29057	0	13.7676	0.645552	1.85348	17.3444	0	7.04327	0.60842	6.98537	0.398618	0	31.7081	38.9599	0	0	0	7.72632	48.378	6.11863	49.731	0	32.5148
TGTCCAGAGAGAACAAGTTTCCACCAGAAT	20.4267	2.45418	5.52574	17.8469	3.65813	0.327085	6.50414	0	0	0	0	0.597927	0	17.6156	22.2108	0.258378	613.569	0	8.65348	20.7889	19.4485	47.5887	0	15.7044
TTGAAGGCGAGGTTAATTCCTGTTGTGGGGT	20.4267	49.738	27.6287	45.9941	3.22776	16.3543	7.29252	2.94766	3.39121	0	6.48641	22.7212	31.6112	43.4518	34.9547	89.9157	0	0	103.842	213.912	112.321	311.699	207.767	414.729
TTGAGGATCTGATTCTAATGCTGATTGAGT	20.4267	0	16.399	8.36256	0.215184	2.2896	0	3.51452	6.39112	13.5373	1.6216	7.37443	10.9233	9.98217	53.5243	24.5459	0	0	17.9251	75.3842	0	91.352	34.5684	93.5629
TTGGCAAGTGAGATGGTGTGGTAGGACTA	20.4267	34.1949	21.7465	9.68833	2.58221	1.96251	5.12448	3.51452	0.782586	8.21367	0	26.7074	10.4267	49.0301	22.5749	18.6032	0	0	21.9428	48.5723	47.6379	171.84	44.547	89.1391
ATCCCAGTGCTGAACCATCTCGTGA	20.2491	11.4528	10.3385	16.7251	0	0.872228	0	5.44184	21.1298	5.62789	7.35958	12.9551	3.31008	24.6618	77.9198	8.78486	0	0	0	0	0	14.5368	0	8.84755
TACACCCTTGAGGATCCATTGTCTGAGAT	20.2491	3.92669	2.139	1.12181	0.430368	0.436114	0	5.44184	4.69551	5.32368	1.24739	0	0	36.4056	36.047	1.80865	0	0	0	0	0	39.0197	0	15.7044
TAGCACCACCTGAGTCGACAAAAATGT	20.2491	3.10863	1.60425	3.05947	1.07592	2.2896	19.9066	4.87498	0	0	3.49268	0	6.62015	9.68858	20.3902	2.06703	0	0	0	41.1893	0	61.0544	12.4731	23.6672
TAGGAGGCACCTAGAGAGACACTGGTCAG	20.2491	10.7984	4.27799	9.58635	0.215184	1.96251	20.4979	1.24709	6.65198	7.75736	0.623693	0	8.44069	52.2596	0	1.03351	0	0	0.618106	165.923	13.1113	172.452	14.255	103.295
TGCATCTACTCAGTGTTCCCTCTGCCT	20.2491	8.01698	9.44723	2.85551	2.36702	2.2896	53.2157	38.433	40.4336	63.8841	55.6334	69.5588	142.168	97.1794	0	132.29	0	0.869916	22.8699	620.171	46.7638	555.61	40.6268	391.504
TTAAATAGGGAATCCTTTCAATCTTATGCT	20.2491	8.83504	1.426	0.305947	3.22776	0.654171	1.37967	0	0	0	6.86063	14.9482	6.45465	0	0	0.775135	80.3483	0	20.7066	76.7442	0	17.5971	19.6007	30.5241
ACCTGAGTCATGTGAAACAAATGAAACATT	20.0715	10.4712	15.1512	12.8498	1.61388	2.18057	15.3734	7.36915	16.8256	16.4273	4.49059	45.2431	10.7577	134.759	37.1393	13.1773	0	0	7.41727	74.607	0	89.6688	24.5899	49.9887
GAGGATAAGTCCTGTAACTAAGTTGGGGTG	20.0715	9.98033	5.52574	0	7.53144	20.8244	0	0	26.3471	3.0421	7.1101	47.2362	0	0.293593	85.9302	91.4659	0	0	0	180.689	0	132.055	0	126.962
TCACAAAACACGTCAATGCTTCACT	20.0715	40.7394	9.80373	11.2181	16.5692	21.3696	26.0166	2.49418	44.2161	19.4694	0	13.553	7.77868	174.101	57.8937	62.5276	7.30439	0	0	40.995	0	129.454	11.7604	192.655
TCGGGTCACATGTAGCCTGTCTGGGCA	20.0715	0	22.4594	0.101982	10.9744	19.5161	13.7967	22.4476	18.3908	28.5957	17.2139	40.8583	32.6043	56.0763	256.334	42.3741	0	0	21.9428	135.031	0	116.141	24.2335	194.204
TACATTAGAACCTGTTCCTGAAAGACT	19.8938	12.2709	14.7947	26.5154	19.7969	80.5721	27.1991	19.84	52.6941	35.2884	26.8188	46.0404	71.8287	88.6652	121.613	19.12	0	0	22.2518	194.289	0	72.5308	28.1537	136.474
TATCACCCAAATAGTGAACAGTGTACCCCATT	19.8938	8.18059	15.3295	10.3002	1.93666	7.95908	0	0.226743	1.56517	26.3142	8.35749	12.3572	47.9961	62.5354	69.1811	9.30162	7.30439	0.579944	25.3423	72.6641	24.4745	111.244	44.1906	155.938
TCGGGTCACATGTAGCCTGTCTGGGCAGAG	19.8938	0	41.3539	1.32577	3.76572	30.3099	31.9294	25.9621	43.6944	28.2915	10.2286	16.144	68.5186	54.902	104.5	116.529	0	0	43.2674	96.9503	71.2383	120.426	85.1738	166.555
TGCAGCACAGAAATCGAATCATTAAGACAGT	19.8938	18.6518	16.0425	21.6203	8.93014	4.47017	9.46057	3.40115	13.8257	28.7478	15.8418	76.5346	23.1705	21.4323	3.277	1.29189	65.7395	0	24.1061	61.7839	16.6077	72.3777	37.0631	30.5241
TTAAGGCATAGAATCACCTGAGGCTTCTC	19.8938	3.92669	2.67374	0.40793	0.860736	1.41737	10.446	0.226743	0	3.49842	3.74216	6.37789	3.31008	0	4.00522	3.10054	14.6088	0	14.5255	21.7604	0	44.9874	11.0476	35.8326
TTCCCTTGAACTTATTTGTGACACAGATT	19.8938	3.10863	35.8282	0	0.215184	11.2299	5.91286	9.9767	16.1734	53.541	0.249477	0	5.79263	41.3967	166.035	43.1492	745.048	0.289972	7.41727	104.333	6.11863	84.0071	0	194.646
GGCACACAATGTGAATGGACGAATTCTGT	19.7162	13.2526	5.88224	12.5438	0	7.52297	0	0	10.1736	2.28158	2.99373	24.9136	20.688	52.2596	98.6741	6.20108	0	0	0	51.098	0	129.148	34.9248	50.4311
TCTGTGTGCACCCAAGGAATCAGTTGTTC	19.7162	4.0903	11.2297	11.524	0.645552	2.94377	24.6369	3.62789	12.7822	5.9321	7.98328	9.36752	11.9163	100.409	22.5749	17.5697	0	0	12.6712	150.186	10.052	186.223	0	100.42
TGCAAACTGGAGAATTTACCAAAAGGTCAAGGT	19.7162	1.79973	1.7825	1.01982	0.860736	0	0.985476	2.3808	0	0	0	3.38825	11.7508	9.68858	0	0.516757	0	0	0	16.9032	0	9.18111	0	15.262
TGCTTTCTGGAACTCCAACTTACACTTT	19.7162	6.21725	14.4382	5.60904	4.30368	0	0	9.9767	0	3.95473	87.1923	5.18203	18.5364	13.5053	13.108	7.49297	7.30439	0	4.94485	73.0527	32.9969	23.8709	0	52.2006
TTGTGGAAGCCTGGCAATGTTATGT	19.7162	0.654448	0	3.26344	0	1.74446	9.06638	0	0	0	0	0.199309	0	10.2758	0	8.26811	0	0	0	25.0633	0	23.4118	0	15.262
TACAGAAATTTACATAAGTAGCAAGGAGCCT	19.5386	12.5981	21.5682	15.0934	1.93666	1.96251	18.3299	10.2034	14.0865	42.5894	42.5359	51.2224	20.688	0.88078	58.986	32.5557	7.30439	0	6.49011	58.2867	10.9261	29.5326	45.6161	80.7339
TGAGAGTCAACTCGATCGCATTGAAAGA	19.5386	4.58113	7.66473	14.9914	3.55054	7.41394	0	8.61624	0	5.47578	4.36585	0	10.4267	27.8914	5.82578	0	0	0	0	4.66294	0	6.57979	0	1.32713
TGCACCCATAAAAGGAATGAGATCATGTC	19.5386	11.7801	15.5077	8.46454	3.22776	1.74446	10.6431	7.70927	0	5.62789	5.98746	10.962	9.10271	48.1493	34.2264	0	0	0	0	0	0	32.2869	0	0
TGCGACCTGAACTGCCTATCATAACTGGGT	19.5386	19.6334	2.67374	19.9886	6.02515	32.5995	2.36514	48.6364	13.4344	4.10684	13.0976	54.4113	82.9174	48.1493	356.829	70.5373	0	0.869916	17.9251	109.579	34.0895	74.0609	41.6959	124.087
TTGAGGACCAACTTGCCTTTTACTGAGGTA	19.5386	16.852	3.92149	17.8469	5.80997	12.7563	15.5705	2.83429	0	12.3205	1.24739	70.954	7.11666	88.078	5.09756	18.8616	0	0	10.1987	41.9665	36.4933	36.5714	0	24.552
ACTTGGACCAGTCAAACTCAACCAGCTTTGACT	19.361	5.39919	0	7.44472	3.65813	6.43268	0	0	0.260862	4.25894	0	7.77305	2.97907	0	0	5.16757	0	0	0	6.60583	0	10.2522	0	5.52972
AGTGATGCAACCAGGAGTTAAACAGGT	19.361	0	0	3.67137	0.53796	1.41737	0	0.566858	0	0	0.124739	0	8.93721	17.0284	0	0	233.74	0	0	0	0	0	0	1.76951
CCTTCAGGCACTGCTTCATACTGACTTATAGA	19.361	9.98033	18.7162	9.79032	5.59479	14.1737	3.54771	1.5872	3.91293	0	5.98746	0	7.44767	22.0195	0	16.5362	0	0	15.1436	127.454	6.33715	84.6192	22.808	100.42
TACCTAGAAACATAATAAATCAAAAACAATA	19.361	2.12695	14.4382	5.813	1.93666	0.545142	0.591286	8.61624	6.91284	11.4079	7.1101	31.2915	8.10969	72.5176	32.4059	4.65081	73.0439	0	0	47.9894	0	20.5045	12.4731	16.1468
TACTTCCAAGATTAGGCTATAGAGACT	19.361	13.907	10.8732	13.1557	4.30368	3.48891	7.48962	8.61624	0	5.17157	5.98746	9.76614	32.1077	19.6708	0	13.6941	0	0	0	5.82867	4.15193	14.9958	0	23.2248
TAGAATGACAACTCTGGCTAAGAAGG	19.361	3.27224	17.825	14.9914	3.01258	11.448	15.3734	13.8313	5.34767	4.71526	29.5631	19.5323	50.8097	15.2669	132.536	0	0	0	8.34443	25.4519	3.71488	45.5995	8.19664	30.0817
TCACACAGCAGAACAACTTTACGCATTCAGT	19.361	2.94501	8.55598	8.87247	5.16442	16.7904	11.8257	13.3778	2.0869	28.7478	29.9373	4.78341	9.26821	52.5532	65.54	1.03351	116.87	0.289972	52.539	253.936	10.4891	101.757	29.9356	118.778
TCACCCAAGTTCAAGGATAGCGTCAGTC	19.361	9.16227	4.45624	15.6033	0.645552	2.39863	0	10.5436	1.82603	19.0131	1.12265	4.98272	10.7577	0	39.6881	2.84216	0	0.289972	0	16.5146	0	15.1488	0	40.2564
TGCACTTTCTTTCCTGAACTTACCTAGGTT	19.361	0	13.0122	22.1302	4.30368	3.59794	4.92738	1.70057	17.9995	7.60525	17.2139	0	32.1077	12.3309	4.36933	33.0724	0	0.289972	33.0687	140.665	20.7596	216.368	44.9033	182.26
TGGCAAGACGAGCTAAAACCAGATGAGAC	19.361	0	8.55598	9.17842	0	10.3577	2.75933	4.53486	11.2171	0	5.86272	7.77305	1.82054	0	0	7.23459	0	0	19.7794	46.2408	12.4558	59.5242	0	26.1003
TGTCATGAGAACGGTATAGGGGAAAC	19.361	26.1779	29.5894	45.5862	26.7904	19.298	36.6597	13.0377	22.1733	21.1426	13.0976	66.7685	6.62015	50.4981	64.4477	49.0919	7.30439	0.289972	73.8637	108.219	41.7378	237.944	53.8127	234.681
TTGACACTCAGTATTAACCATCACAAACGT	19.361	4.25391	5.34749	7.5467	1.07592	1.5264	16.1618	15.1918	3.39121	4.56315	7.35958	11.9585	19.8605	70.4624	29.8571	9.81838	0	0.579944	17.616	231.981	38.0229	188.672	75.908	207.917
GAGGATCACACATGTCTGACTTGGGAGGA	19.1833	29.2865	18.0032	35.3879	6.13275	31.1822	19.5124	6.12207	11.7388	46.5441	6.11219	7.77305	19.1984	27.0106	25.8519	61.7524	0	0	36.7773	297.262	49.3861	183.01	31.0047	174.96
TCCCATTCTGTAGATTGTCTGTTCAGA	19.1833	16.1976	29.9459	38.9573	7.96181	17.7716	39.6161	9.29647	13.1735	40.9163	7.7338	10.3641	13.0748	56.3699	107.049	30.747	0	0	10.1987	44.1036	17.7003	25.095	4.63288	44.9013
TGCACAGGGAAAACATACCACACAGGACA	19.1833	1.63612	8.55598	3.97732	0	3.48891	0	0.113372	37.4337	9.58262	0.498955	0	0	33.176	95.7612	0	0	0	0	20.2061	0	14.5368	0	20.1282
TGGCATAACAAACTGCTATGAACTTGGTGGT	19.1833	27.3232	97.5025	92.7021	25.6069	21.4786	46.7116	20.1801	139.822	103.584	124.115	43.848	42.038	556.066	222.836	129.964	0	0.869916	148.964	952.405	79.3237	542.144	137.205	733.241
TTCAATGGTTATACAGGGATTTTCAGAGC	19.1833	23.0693	21.39	10.7082	142.882	152.967	27.1991	27.4359	32.999	17.0358	21.954	40.8583	37.4039	32.2953	163.85	37.9816	0	0	44.1946	736.356	11.8002	206.728	7.84026	440.608
CCCCCAAGATGAAGTCAACATGCTTAGCCAGC	19.0057	0.818059	4.27799	1.63172	1.18351	0.218057	0	0.226743	0	6.54052	0.374216	12.3572	6.78566	19.9643	9.831	3.10054	0	0	0	20.9832	11.5817	6.73281	0	23.0036
TATCGGGTCACATGTAGCCTGTCTGGGCAGA	19.0057	5.07197	6.41699	1.63172	2.15184	1.5264	9.06638	4.53486	1.30431	29.5084	0	21.7247	7.11666	0	4.36933	19.3784	0	0	10.5078	31.6691	41.0822	51.2612	21.3825	48.4404
TCACCTTGAATTGCAATAATCCTCACATGT	19.0057	9.6531	6.59523	2.95749	1.82906	0.763199	1.57676	5.32847	2.21733	10.4952	15.5923	28.5012	14.5643	64.8841	42.2369	21.187	0	0	29.051	146.105	21.1967	97.7788	0	89.3603
TCCCTGACCTGTAGAATGAAGACTTTTTGGTA	19.0057	3.59946	5.16924	3.05947	2.90498	0.109028	0	1.13372	0	6.23631	7.1101	0	11.4198	14.9733	29.493	1.29189	0	0	0	13.406	1.09261	9.64016	0	2.65427
TCTAAACCCTGAAATACTACTACCTGTGTGT	19.0057	32.2315	36.7194	12.3399	0	2.39863	16.556	28.4563	2.0869	12.3205	11.1017	37.2708	14.8953	0	18.9338	15.5027	0	0	10.8169	77.9099	14.8595	64.4208	0	82.9458
TGCACAGGGAAAACATACCACACAGGACAT	19.0057	9.6531	5.34749	7.24076	0.53796	0.981256	0	3.40115	6.65198	18.2526	5.36376	0	4.1376	0	94.6689	11.8854	0	0.289972	23.488	13.9888	0.437045	25.7071	0	32.2936
TGGCTATAAACTCACCAGCTGTCTGTCTTC	19.0057	0	6.41699	4.69119	4.30368	48.0816	0	0	0	3.34631	0	0	4.3031	7.04624	25.4878	2.58378	0	0	0	6.41154	0	19.2803	0	44.9013
TGGGGTTGAAGAGAAAGTTCTATAAGGAATT	19.0057	8.01698	3.74324	1.52974	0.322776	3.0528	0	1.81395	0.391293	0	2.61951	0.199309	6.12364	22.9003	35.6829	0	0	0	0	31.2806	6.99272	30.7567	21.3825	34.7266
TGTACTACAACGAGGCCAGCGGTGAGACCC	19.0057	4.41752	2.139	5.60904	1.3987	0.545142	6.50414	8.95636	8.08672	3.34631	5.23902	38.6659	28.6322	7.63343	104.864	0	0	0	21.9428	30.1148	6.33715	46.0586	0	26.5427
TTTGTTTACACTGTGAGGGTAAACCCACCT	19.0057	15.7067	20.1422	21.5183	30.7713	46.2281	5.32157	14.6249	4.95638	17.0358	7.85854	43.848	9.26821	21.7259	54.2526	35.9146	0	0.289972	42.3403	199.729	36.0562	43.1512	12.8295	114.797
CCCTAGTCCGTTCTAGCTCTCTGAGGC	18.8281	3.43585	6.77348	8.05661	3.55054	5.23337	0	3.40115	0.782586	8.66999	1.99582	0	9.43372	44.3326	0	17.8281	0	0	0	14.3774	0	10.2522	0	21.2341
CCTTCACTGACGTTCCTGGTAAAGCA	18.8281	0	0.891248	2.95749	0.753144	0.218057	4.53319	0.566858	0	3.0421	3.61742	0.597927	0	0	0	0	73.0439	0	0	0	0	0	0	5.08734
CTTTCGCACAACTCATGACCATCTTGTTAGA	18.8281	7.19892	0.356499	4.38525	0.322776	1.41737	0	0.453486	0.130431	1.21684	2.86899	0	16.8814	30.2401	0	0	0	0	9.27159	25.2576	0	13.6186	0	21.6765
TAACTCAAGATGGATGAAAGACTTTGATT	18.8281	36.1582	39.2149	33.5522	71.2259	135.086	33.5062	19.0464	32.999	22.9679	4.74007	5.77996	12.0818	41.3967	163.486	11.1103	0	0	0	63.5325	0.87409	31.2158	7.12751	37.8233
TACCATCTCTCAGATCTGATTAATTTTAGGA	18.8281	1.47251	4.45624	6.73084	0.430368	2.39863	0	3.85463	7.43457	3.0421	1.74634	0	9.76472	10.5694	61.8989	0.258378	0	0	0	5.24581	0	28.3084	0	26.7638
TACTTGGGACCTTTATCATGTTTTAGA	18.8281	0	0	2.75353	0	5.56045	0	1.13372	0	0	0	0	0	6.45905	38.9599	2.06703	0	0	0	0	6.7742	15.7609	0	17.9163
TCAGTGGGAGGATAATCTAAATGGT	18.8281	0	0	0.101982	3.87331	3.27085	0	10.3168	0	0	11.476	58.1982	0	7.63343	0	4.13405	0	0	3.09053	46.0465	0	35.5003	43.8342	45.7861
TCCCAATGTGAATTCCAGGCCTGGTGTT	18.8281	6.70809	23.7072	1.01982	0.107592	0.436114	11.2344	7.14241	3.39121	8.51788	11.9749	15.1475	13.0748	45.507	36.4111	11.627	0	0.289972	0	98.6989	0	99.615	8.55302	82.7246
TCCCTGTGATTTCATCTCTGACCTGA	18.8281	0	14.6165	1.12181	0	6.97782	0	0.68023	5.60853	7.14894	6.98537	6.37789	5.95814	27.3042	0	20.4119	0	0	0	16.3203	0	9.48714	0	18.1375
TCCCTGTGATTTCATCTCTGACCTGACC	18.8281	1.79973	39.0367	26.9234	11.7275	12.7563	40.7987	16.4389	4.04336	19.6215	45.2801	21.5254	37.4039	18.79	27.3083	17.3114	0	0	5.87201	57.7039	1.09261	106.195	6.41476	88.2543
TCCTGCTCAATTGGTAACAAATATGTCACT	18.8281	0	0	0.509912	1.72147	1.41737	0	0.340115	21.6515	0.152105	1.87108	0	0	9.10139	0	0	0	0	0	0	0	14.6898	0	10.1747
TGACATTTTGGGCTGGATGATTCTTCA	18.8281	14.5615	12.2992	13.3597	13.2338	36.6336	12.0228	4.87498	40.1727	16.2752	4.49059	7.77305	7.61318	3.52312	37.8676	6.20108	0	0	10.5078	238.004	0	165.413	12.8295	157.486
TGAGCTAGAGAGACAGAATGCCAGGGGTATC	18.8281	27.6504	0.712998	17.8469	3.9809	4.36114	8.278	0	0.391293	3.95473	12.8481	6.7765	10.7577	10.863	0	20.9286	0	0	42.9584	104.333	46.7638	121.956	40.2704	122.76
TGCATACCATTGTATAATCACCTATTCTC	18.8281	0	1.7825	2.65154	0	1.96251	4.73029	0.226743	6.91284	0	1.37213	7.97236	0.993023	10.5694	14.5644	1.03351	0	0	8.65348	52.2638	10.2706	57.841	0	29.6393
TGTACTCACCACCCAAGAACTCGAGT	18.8281	0	0	0.101982	0.645552	0.763199	5.51867	0	0	0	0.623693	0	3.14457	7.33983	0	0	0	0	0	6.60583	0	11.1703	0	0
TTCTTACTCAGGATACATGGTTTGTCTGCCA	18.8281	25.1962	19.251	28.963	5.80997	10.1397	54.7925	19.1598	25.5645	27.2268	20.4571	32.288	21.1845	475.034	76.4633	37.4649	0	0	39.5588	237.227	17.7003	166.943	13.5423	391.947
AAGGGAGATTCAGAGGTTCAAAAATT	18.6505	6.70809	1.96075	0.917842	0	0.763199	0	0	0	1.06474	0	0	1.48953	0	0	0	0	0	9.58064	0	0	30.2977	0	9.73231
ACCTGAGCCCTGATTTTGTTGAATTGAAGA	18.6505	4.25391	3.56499	10.1982	1.50629	0.545142	20.3008	3.1744	1.04345	27.531	4.86481	0.797236	1.65504	19.0836	44.4216	2.32541	14.6088	0.289972	19.4703	29.5319	10.9261	107.113	23.5208	67.2414
GCAAACTGGAGAATTTACCAAAAGGTCAAGGT	18.6505	1.47251	12.4775	7.03679	1.07592	1.09028	0	1.47383	2.86948	4.71526	5.61324	6.57719	0	0	58.986	2.58378	0	0	12.6712	20.4004	6.99272	33.205	0	19.2434
GTGTAGTATCTGAGTCCATAGGACATGGCT	18.6505	13.907	28.8764	20.6005	0.860736	13.1924	9.65767	11.3372	0	16.1231	13.2223	64.3768	6.28914	4.4039	20.7543	53.4843	7.30439	0	0	44.4922	46.3268	87.2205	17.4624	70.338
TTTGTCTGTATTTCCAAAGCCTAACTTTT	18.6505	3.59946	7.48648	6.22093	1.93666	4.90628	10.6431	0	7.04327	4.25894	6.11219	14.1509	0	18.79	10.9233	6.45946	0	0	0	26.229	11.3632	36.5714	0	35.3902
CTGGAATGCAATGGCATGTTTACTGTGCCTC	18.4728	7.68976	5.52574	8.1586	0	1.30834	0	0	0	0.91263	0	1.59447	0	14.0925	0	19.6368	0	0	0	26.8119	0	12.3945	0	8.18399
CTTGGAACCAACACTACATGTAGAATT	18.4728	0	0.891248	0.305947	0	0.545142	2.95643	0	0.913017	0	0	0	0	0	0	0	0	0	0	0	0	0	0	2.65427
GAGTAAGATGCATGAGATAATGAAGTGAGC	18.4728	26.0143	16.2207	4.28326	50.0303	43.0663	25.2282	28.2295	7.43457	6.69262	51.7665	16.5426	59.0849	2.05515	188.974	59.427	0	0	28.4329	170.78	0	138.941	10.3349	152.178
TCAGCAGACATGGAGAACATATTTTCA	18.4728	10.6348	25.3114	40.997	2.58221	14.3918	9.26348	9.74996	18.3908	20.23	0.623693	0	10.4267	35.2312	0	17.5697	277.567	0	8.34443	52.0695	16.3892	31.8278	7.12751	48.2192
TTACCACAAAGAATTGCAATGCCAGATTAGT	18.4728	7.85337	4.99099	5.91498	0.322776	0.763199	7.88381	2.94766	6.91284	5.01947	17.4634	24.1164	5.29612	76.3343	61.5348	23.5124	270.262	0	16.0708	96.3674	22.7263	89.3628	11.7604	68.5685
TTAGGGTACAAGTAACTTATTGCAGGTGATT	18.4728	0.981671	6.23874	8.97446	0.968328	1.19931	13.2054	2.72092	0.130431	0	13.4718	32.0887	10.2612	41.3967	0	37.7232	0	0	14.8345	71.1098	42.6119	116.6	22.0953	85.3789
TTCCAGGAAAATGACCTGACATGGGTCC	18.4728	3.92669	9.80373	7.64869	2.15184	7.85005	16.1618	11.5639	14.3474	2.43368	17.7129	7.77305	32.2732	55.1955	24.0313	16.0195	0	0	0.309053	18.2632	0	32.899	7.12751	23.2248
TTGATCCGGAGGCTGTTGAAAATCAGC	18.4728	0	0	0	0	3.37988	0	0	0	0	0	0	0	0	0	0	0	0	0	0	0	4.43754	0	0
TTTGAGAGACATTTCTTGGCCTGTGATT	18.4728	12.1073	6.06049	4.69119	2.25943	0.109028	9.06638	4.19475	1.30431	16.5794	0.873171	15.1475	0	18.4964	75.0069	13.9524	0	0	0	35.9435	0	12.8536	0	17.4739
AGGGTACAAGTAACTTATTGCAGGTGATT	18.2952	0	0	0.40793	0	0.981256	0	0	4.04336	8.21367	0.124739	0	0	16.1476	14.9286	2.06703	0	0	0	6.80012	12.6743	18.5152	7.84026	8.62636
CTTTGCACTACCAGTCTCAACTGAGTC	18.2952	2.45418	0	0.203965	0.107592	0.872228	5.51867	0	0	0	2.86899	0	4.96511	0	0	6.71784	0	0	0	0	0	6.27376	0	0
TCTGCCAGTATCCTTGTTCCAAATGTGACC	18.2952	4.58113	6.23874	3.56939	1.2911	2.39863	31.141	10.997	1.17388	14.7542	4.74007	17.1406	27.3081	41.9838	62.263	31.2638	0	0.579944	20.3975	90.733	0	104.971	52.3872	90.9086
TGGGCCCTGCATCAGAACAACTTATTAAATGT	18.2952	0.490836	2.31724	1.52974	0	1.19931	0	0.113372	0	0	0	0	0	5.87187	0	0	0	0	0	9.52017	0	11.3234	0	17.0315
TGTTTTGAAACCAGTTGTTTGTTACGTA	18.2952	23.0693	51.5141	40.0791	58.4225	189.71	26.805	36.0522	74.9978	19.4694	29.3136	12.3572	36.7418	117.144	376.491	63.3027	0	0	0	133.865	0	82.3239	51.3181	170.758
AACCAAGATATGCAGAAAAGTATTT	18.1176	0	3.74324	0	0.107592	0.654171	0	0.793601	0	0	0.374216	0	4.1376	0	0	0	0	0	4.63579	0	0	0	0	0
TGCAGTATTCTGGAGCTTGGTGCCTA	18.1176	7.19892	9.26898	11.2181	3.87331	5.88754	11.2344	2.72092	7.95629	13.081	10.6028	51.8203	35.9143	24.9554	48.4268	4.90919	0	0	16.0708	196.426	17.7003	88.9037	50.249	104.844
TGGAAGGAATAAGTGGGAAGCTTGGT	18.1176	3.10863	12.2992	1.83568	0	0	0	1.02034	1.56517	1.36895	0	0	0	0	0	0	0	0	0	42.355	0	23.8709	0	32.5148
TTCTCCTTGGATCCAGACCTATACTC	18.1176	5.72642	11.9427	15.9093	5.70238	2.61668	4.73029	17.3459	17.4777	11.2558	4.86481	1.19585	17.0469	36.6992	49.155	14.4692	0	0	0	37.8864	11.3632	79.4166	0	42.9106
TTGACACTCAGTATTAACCATCACGT	18.1176	2.61779	6.06049	6.01697	0.107592	2.18057	1.18257	2.15406	7.04327	5.32368	7.23484	7.97236	4.3031	34.9376	9.831	17.3114	0	0.289972	7.72632	37.1092	17.4818	42.9982	9.62214	53.5277
TTTGCACCGACCAATACATTCTGTGACTGTT	18.1176	42.7027	27.0939	8.26058	9.57569	1.30834	0	6.23544	24.9123	20.6863	54.0118	84.7063	14.0678	63.7098	48.7909	29.4551	0	0.289972	32.4506	136.197	16.8262	109.255	46.6852	216.986
ACCTTACCTGGAGCTGAGATGAATTT	17.94	1.96334	10.5167	4.79318	3.55054	7.85005	0	1.13372	0.782586	1.21684	2.61951	4.58411	4.3031	9.68858	0	22.4789	0	0	0	53.8181	0	2.90735	0	44.9013
GCCTTACCCGACAAGATGACAGCCAAGTATT	17.94	1.14528	1.426	5.71102	0	0.545142	7.88381	0	4.82595	1.21684	1.12265	6.57719	8.10969	67.2329	12.3798	5.9427	0	0	6.79917	65.2812	7.64829	51.2612	6.41476	51.7582
TACCATGAAACCAGTATGGGGGAAATCATCCCCATGATT	17.94	11.4528	12.2992	2.03965	1.07592	1.63543	43.361	25.8487	36.5207	8.21367	46.1533	83.3111	73.6492	78.9766	316.777	2.84216	0	0	60.8834	250.827	24.9116	286.91	32.0738	350.363
TGAAGATGGATCAAAGACTTAAATCTAAGA	17.94	29.6138	26.9157	24.2718	4.30368	3.16183	11.6286	5.78195	2.73905	32.5505	11.476	0	3.14457	35.8184	0.364111	17.5697	0	0	11.744	34.0006	10.9261	12.5475	0	24.3308
TGACATTTTGGGCTGGATGATTCTT	17.94	33.7041	54.0096	34.776	27.0056	56.4768	41.1929	14.9651	38.9989	7.60525	3.61742	33.2846	25.9841	33.176	93.2125	80.0973	0	0	14.5255	306.394	9.83351	236.72	0.356376	181.596
TGGTTGTAAAATCGGGGTAAGGGTTC	17.94	14.2342	0.534749	21.6203	7.31626	16.3543	0	2.26743	3.91293	0.152105	1.24739	15.3468	0.165504	3.22953	12.7439	64.853	7.30439	0	19.4703	174.86	0	89.2098	0	90.4662
TGTGGAATTGCATGCCTGTGGAAGGA	17.94	4.58113	0	14.8894	3.22776	4.47017	0	5.44184	0.130431	10.191	1.6216	0	5.13062	51.966	0	0.775135	0	0	4.94485	14.9603	0	23.2588	0	9.28993
TGTGGCAGACAGGAATGGAGATCAAGT	17.94	9.48949	9.09073	3.05947	0	1.74446	0	1.13372	7.565	0	0.748432	0	0	21.1387	0	9.04324	0	0	8.03538	21.3718	0	44.9874	0	30.9664
TTACTTGGGAAACACTGGCCATGATGCTGGA	17.94	157.231	0	5.813	1.2911	0	236.908	0	12.6518	0	0.374216	25.9102	248.752	0.293593	0	50.3838	0	0	184.814	1211.39	29.7191	446.049	48.1107	423.355
TTCCTGAGATGTTGTAGCGGCTTTATTGC	17.94	22.0876	13.0122	9.48437	1.61388	4.25211	11.4315	2.15406	10.8258	1.82526	6.98537	1.99309	35.9143	58.4251	25.4878	28.9384	0	0	14.8345	29.9205	9.61499	142.919	0	71.8864
TTTCATGAGATCTGGTTGTATAATAGGGC	17.94	2.29057	12.2992	2.54956	6.67071	3.816	52.8215	10.5436	17.0865	41.8289	12.2244	39.0645	5.62713	71.0496	25.1237	26.0962	0	0.289972	33.9958	153.1	26.6597	87.8326	14.6114	111.922
ACTTTGCACAAGAGATCATCTTCTAACCATT	17.7623	1.79973	0	0	1.50629	0	0	0	0	0	3.61742	2.98963	2.31705	0	0	2.06703	0	0	0	7.1887	0	14.6898	0	32.5148
GCCTTATGACCCTGAGCTTGAGCCTAGCC	17.7623	0.818059	1.24775	0.611895	1.3987	0	12.417	0	2.73905	1.21684	0.124739	0	0	0	0	13.9524	0	0	0	0	0	18.3622	0	0
TACATGTGCAGTTCGTTATGTAGGCATA	17.7623	5.39919	8.19948	11.422	11.2972	15.155	14.1909	1.36046	0.391293	6.0842	7.35958	0	23.336	23.7811	31.3136	17.3114	0	0	12.9802	46.0465	12.6743	7.80394	1.06913	48.8827
TCCTTGCTCTCTGAAATCCCTTATGGAAAA	17.7623	0	3.03024	0.203965	0	1.41737	0	0.68023	0	0	0	0	0	0	0	6.97622	0	0	0	0	0	7.4979	0	6.19329
TCTCAAAGTAGTGACAGCAGAGCCT	17.7623	0.163612	9.80373	12.8498	5.3796	2.72571	62.085	3.51452	19.5646	17.7963	9.60488	88.4932	32.9353	105.106	103.408	18.8616	0	0	8.03538	19.8175	10.2706	46.6706	14.6114	55.076
TGAGAAACAGCTCTGTGAACCTAGGGAGC	17.7623	4.41752	7.84298	8.66851	1.3987	0.763199	2.36514	3.96801	6.91284	0	0.124739	28.3019	14.8953	6.45905	20.0261	9.04324	0	0	8.96254	7.1887	10.4891	26.6252	0	10.8383
TGCCCATAGTGAACCCGTTTTGGGAATCAGA	17.7623	0.163612	9.09073	4.58921	0.53796	2.50766	9.06638	8.84298	0	6.69262	4.49059	7.57374	17.2124	12.0373	0	0	0	0	0	9.90875	0	9.64016	0	0
TTAAGTTCTAGGATACATGTACATGCAGAGT	17.7623	28.7957	5.52574	5.813	3.44294	2.39863	0	0	20.869	3.49842	5.61324	0	15.8884	0	30.5853	18.6032	0	0	6.49011	61.2011	0	36.7244	0	89.1391
TTCAGACGTTCAGCTTGAACCTACACTCAGC	17.7623	1.47251	17.825	10.6062	1.93666	3.70697	17.7386	0.113372	0.652155	0.91263	7.60906	12.3572	3.14457	41.6903	10.9233	13.6941	36.5219	0	0	26.6176	0	33.052	38.8449	36.0538
AGAATGGACAGTTGCGGATTCTTACACCACC	17.5847	7.68976	14.26	57.1102	9.03773	25.8398	6.89833	0	9.2606	14.1458	13.0976	45.4424	31.7767	14.0925	20.0261	16.5362	0	0	14.5255	85.2929	11.3632	35.1942	0	74.5406
CCTGAGGACAAAGACTACATTGCTAGCCTT	17.5847	0	0	1.01982	1.82906	2.18057	6.30705	4.30812	11.7388	14.1458	7.48432	0	0	37.2864	0.728222	0.258378	0	0	0	7.1887	0	0	0	32.2936
GGACATTGATAGGACTTTTTAGACCTCAGA	17.5847	13.089	27.9852	31.3086	0	4.03405	0	6.8023	8.60844	30.1168	3.8669	25.7109	3.97209	85.1421	56.8013	3.35892	0	0	10.1987	39.4407	0	43.7633	10.3349	55.9608
TGAGAGAACGTGAACCAGAGGCATTTACCTA	17.5847	2.94501	4.63449	2.3456	0.53796	7.74102	0	5.44184	0	2.58579	3.8669	0	0	0	37.5034	4.65081	0	0	0	22.149	0	20.1984	0	15.4832
TGATTGCCTACCTGTAAACAAAGTCTTATTT	17.5847	10.4712	4.45624	12.3399	6.13275	4.36114	8.278	6.00869	3.52164	10.3431	25.6962	2.39171	37.0729	81.6189	17.8414	29.9719	0	0	20.7066	69.7498	20.9782	37.6425	0.356376	57.5091
TTTTGTCTGTATTTCCAAAGCCTAACTT	17.5847	5.23558	21.0335	26.7194	5.3796	8.28617	23.0601	13.0377	6.91284	69.512	38.5442	57.2017	59.4159	55.4891	26.9442	56.8432	0	0	14.5255	160.094	0	168.626	26.7282	220.083
AACAACCAGATCTCTCGAATGCATGAGGAC	17.4071	0	6.23874	10.8101	4.51887	6.43268	1.97095	6.23544	14.217	3.80263	10.8523	14.3502	0	62.5354	20.7543	0	0	0	0	6.80012	10.052	12.7005	0	16.5892
CCTTGGAGAGTCTGATGCTTATGTAT	17.4071	11.1256	0	0	4.41127	0	0	1.47383	0	0.152105	64.6146	27.5046	0	0	2.54878	10.8519	0	0	0	19.8175	0	5.35565	0	0
TCCCAGGCACTAGTATTACATACATCTTGTT	17.4071	3.10863	1.7825	6.01697	0.968328	1.30834	8.278	1.5872	0	6.54052	2.49477	15.3468	14.8953	8.22061	0	12.4022	0	0	7.41727	31.6691	6.7742	84.4662	0	36.275
TCGTAGTACATGGAGATGCAGTCCA	17.4071	4.41752	45.4536	17.7449	3.44294	13.9556	5.12448	9.40984	5.08681	11.4079	4.36585	81.1187	7.44767	15.854	29.493	9.30162	0	0	0	6.02296	0	0	0	16.8104
TCTTGGCATCAAACCTGTCTAAAACAGTCCCT	17.4071	0	9.26898	5.30309	0.53796	1.63543	0	0.113372	6.39112	4.86736	1.6216	0	2.31705	0	0	0.516757	0	0	0	3.88578	10.052	41.774	0	31.4088
TGGAAGGAATAAGTGGGAAGCTTGGTG	17.4071	8.50782	5.34749	3.97732	0	7.85005	0	2.72092	0.130431	6.0842	0.124739	0	0.165504	6.16546	0.364111	19.8951	0	0	0.309053	33.2234	0	21.8816	0.356376	25.4367
TGGTCTGTTTATGGAATCTTCCTTGGTA	17.4071	4.25391	7.66473	7.95463	0	8.94034	19.3153	2.15406	2.34776	3.49842	1.6216	0.199309	2.81356	46.9749	57.8937	27.3881	0	0	0	7.96585	14.8595	20.3515	9.97852	24.1096
TGTTTTGAAACCAGTTGTTTGTTACGTAGGA	17.4071	5.89003	13.547	23.354	42.9292	63.1275	3.35062	14.0581	33.5208	25.4015	25.0725	28.5012	39.2244	95.7114	237.036	71.3124	36.5219	0	9.8897	315.331	0	209.941	0	306.568
TTCCCCCAGAGTTCAATCGGCCCTTTTCTT	17.4071	1.96334	6.77348	12.5438	1.82906	2.83474	3.9419	3.1744	7.69543	0	3.11847	0	2.15155	10.863	21.8467	16.2778	0	0	29.051	43.3265	5.02602	37.0305	20.3134	104.844
TTCCTTTATAGATCACCCAGTCTCACGTAGT	17.4071	0	2.67374	9.17842	3.33535	13.6286	4.53319	1.92732	6.78241	18.861	30.4362	28.3019	3.80659	103.345	48.0627	37.9816	0	0	28.1238	175.637	10.9261	73.2958	6.77114	260.56
TTGGAGTAAAAGCCCATGATGTGAGTCTCC	17.4071	21.1059	22.6377	9.58635	88.9786	94.5277	2.56224	6.00869	15.6517	0	19.085	26.5081	15.7229	4.99109	27.6724	0	0	0	0	41.5779	0	0	0	3.53902
GAACCAAGTGTCTCGGAGGGCTAACT	17.2295	5.72642	10.3385	17.7449	0	5.12434	0	9.52321	0	9.73472	0.748432	13.7523	8.6062	0	18.5697	3.6173	0	0	0	6.21725	0	16.22	0	3.31783
GGGACATCCTTAAAGAATGCTGATGAAGGA	17.2295	12.4345	7.66473	38.0395	5.05683	1.85348	8.278	40.1335	0	1.52105	30.561	62.583	39.8864	132.411	68.0888	9.81838	0	0.289972	23.7971	50.3209	0	26.6252	0	45.3437
TAATTAGCATTGAAGGTACTTTTGGGG	17.2295	4.90836	2.31724	14.1756	6.67071	4.90628	4.92738	0.453486	0	4.86736	3.36794	32.6867	5.62713	1.46797	36.047	4.65081	0	0	0	83.9329	0	66.8691	0	63.0388
TACACCAAAAGCCCAGACCTGACAACTACA	17.2295	5.39919	12.121	23.8639	6.45552	3.48891	3.54771	5.55521	10.5649	15.6668	26.0704	17.3399	19.695	116.263	66.2682	20.9286	0	0	41.7222	121.431	72.768	117.059	25.659	142.446
TACTTAGCTTGACCCAACCATTTGCTCTATT	17.2295	6.70809	13.1905	2.54956	0.215184	0.436114	19.5124	4.76161	0	0	0.873171	0.199309	0	7.63343	5.09756	24.5459	0	0	8.03538	36.1378	18.1374	77.4273	14.9678	79.4068
TCAGAAACCCCATCTTAACTAGTAGAAAGA	17.2295	13.907	27.9852	21.0084	9.25291	3.59794	15.7676	6.68892	13.304	9.58262	34.6774	35.477	27.9701	43.7454	0	0.258378	0	0	0	127.842	15.9521	95.7896	10.6913	54.4125
TCCAGGCACTGATCTCTAACTTCAAGTTC	17.2295	4.41752	4.99099	18.1529	1.07592	1.74446	11.2344	2.83429	14.9996	21.1426	10.8523	0	28.1356	51.3788	9.46689	0	0	0	12.6712	34.1949	6.33715	45.7525	0	28.7545
TCCCTGAACTTAGAATCTGAGCTCTATGCT	17.2295	5.23558	7.48648	14.2775	2.36702	2.83474	10.6431	1.70057	9.65189	14.2979	9.3554	27.5046	10.0957	21.4323	17.4773	8.00973	0	0	10.8169	33.0292	22.0708	30.6037	0	31.63
TCCTGGAATTCTTGTACCTTTTGGGGCAAC	17.2295	9.98033	10.5167	16.2152	1.18351	1.63543	0	0	12.2605	9.58262	6.86063	4.78341	17.5434	12.3309	7.64633	37.2065	0	0	53.1571	178.357	16.8262	177.807	26.0154	186.683
TCTTGGTGCATTGAACAAAATTGAACAACAT	17.2295	6.21725	3.38674	3.36542	1.93666	6.32365	17.3444	1.5872	2.47819	1.21684	4.49059	5.97927	33.7628	24.0747	0	5.42595	0	0	0	32.8349	0	14.8428	0	40.9199
TGCACTGTGATATTAAATTAGAAATAATTT	17.2295	23.8873	0	2.24361	6.67071	7.30491	23.8485	26.0755	18.9125	11.2558	27.5672	32.288	14.8953	25.5426	146.009	33.0724	0	0	0	57.3153	17.0448	120.732	21.3825	83.6094
TTCTGGAACTCCAACTTACACTTTAGT	17.2295	15.5431	15.1512	9.48437	0.753144	2.50766	2.56224	4.87498	22.9559	6.69262	4.74007	12.9551	6.62015	8.8078	23.6672	9.81838	0	0.289972	16.3798	20.9832	0	5.04961	0	25.4367
TTGGCAAAGTATAAGATGGAACTGTTGGT	17.2295	17.1792	60.6049	77.8126	5.80997	3.70697	8.67219	17.4592	8.73887	18.5568	12.5986	14.9482	54.6163	44.039	5.82578	52.1924	0	0	5.87201	157.374	24.693	241.463	40.2704	205.263
TTGTTTCTTGTTCGTTTCCTGTTATCT	17.2295	2.29057	13.0122	9.79032	6.45552	6.65074	35.8713	16.779	7.95629	11.4079	4.11638	41.4563	29.7907	12.9181	22.939	16.7946	0	0.289972	0	70.527	6.7742	80.7937	0.356376	65.6931
CGCCTGAGGACAAGACAATGTGTATT	17.0519	15.3795	4.09974	8.1586	0.860736	4.36114	16.7531	11.5639	18.3908	6.99683	9.10592	9.56683	37.7349	4.4039	8.37456	4.90919	0	0	9.27159	57.5096	10.052	75.7441	0	36.7173
CTTGGAACCAACACTACATGTAGAATTTGCAGT	17.0519	9.81671	7.48648	0	0	1.19931	0	0.340115	0	0	0	0	3.14457	0	26.216	1.55027	0	0	0	31.0863	0	5.50866	0	13.7137
TAACCCTGATGTTTCACGATTTCATTGTGACA	17.0519	0.327224	0	4.58921	8.71495	5.01531	0	1.13372	2.47819	1.06474	5.61324	3.58756	2.64806	32.5889	0	17.5697	0	0	12.3621	38.6635	12.8928	11.3234	9.62214	45.7861
TACCTGCAGAATTGGATCCTTCATAGGCT	17.0519	11.7801	11.0515	7.75067	3.55054	2.61668	11.2344	3.1744	14.8691	8.82209	3.74216	0	7.28217	9.98217	36.047	4.65081	0	0	6.49011	48.378	7.86681	42.9982	26.7282	50.6522
TCCAGGCAAGAATGAAGACCAGTTCCTT	17.0519	0	5.34749	0	0.215184	4.25211	0	0.793601	4.69551	10.6474	2.74425	5.58065	2.48256	0.587187	18.9338	0	0	0	0	26.229	0	0	0	11.9442
TCCCTGGAAAGCACTACTCTACCCTGAGTCT	17.0519	13.089	10.695	4.89516	3.01258	21.0425	13.9938	38.5463	19.5646	34.832	21.8293	7.77305	6.62015	268.931	221.38	76.48	0	0	25.6514	170.197	63.3715	235.342	70.206	284.006
TCCTAGCACCTAACTACTATATGAATCCTGC	17.0519	8.67143	13.547	2.54956	0.645552	1.19931	10.249	4.64824	0.130431	8.21367	4.49059	15.1475	5.46163	60.1866	8.73867	12.1438	43.8263	0.579944	21.6337	322.714	78.8866	626.152	14.9678	290.863
TCTCACAACACATGTAAAGTGCCTGGCATA	17.0519	0	0	1.83568	0.107592	18.2078	0	1.70057	0	3.65052	12.9728	0	0	0	13.8362	6.97622	0	0	0	84.3215	0	5.50866	2.85101	15.4832
GCAAACTGGAGAATTTACCAAAAGGTCAAGG	16.8742	14.2342	9.80373	7.03679	2.25943	1.30834	3.54771	2.04069	3.26077	5.01947	4.49059	12.9551	15.0608	25.8362	0	14.7276	0	0.289972	7.72632	16.126	0	42.9982	0	9.28993
TACCCGAGACTGAGTAATCTGCAAAGAA	16.8742	3.27224	0.356499	1.7337	1.18351	0.872228	17.9357	3.62789	3.39121	12.6247	1.87108	30.4943	4.79961	10.5694	49.8832	7.23459	0	0	0	25.6462	0	12.7005	0	12.829
TAGTAAGACATCAGTGAGACATGGAGCC	16.8742	1.63612	4.81274	1.83568	16.8919	15.264	0	13.0377	0	12.1684	18.9603	0	17.0469	0	28.7648	1.29189	0	0	0	12.8231	12.8928	17.1381	0	2.87545
TCAACATCAACAAAAAGGCCGTCTACTCAAAC	16.8742	1.3089	0.17825	5.60904	4.84164	8.28617	5.32157	3.40115	6.13026	0	8.10801	0	0	0	0	0	0	0	0	27.7833	0	33.511	13.5423	16.1468
TCCCAGCATCTAAGGATTAAGACTTACAAATC	16.8742	3.10863	17.6467	16.6231	5.91756	3.27085	4.92738	7.48253	0	1.21684	20.2077	10.962	11.7508	5.28468	106.32	7.75135	0	0	6.79917	103.362	0	69.0113	4.27651	66.3566
TCCCTGTAGTTTCTCTGGATGCCATTGGCACC	16.8742	6.38086	13.3687	4.48723	2.04425	1.96251	18.527	7.70927	6.91284	13.3852	8.73171	13.1544	7.28217	18.79	22.939	34.6227	0	0	41.104	917.045	152.747	609.932	102.993	579.957
TGAATGTCAGAGTTGTACCTTGTTAAATGT	16.8742	31.4135	23.1724	34.3681	4.94923	29.2196	32.5207	0	59.8678	0	7.1101	33.2846	10.2612	86.9036	70.6376	29.4551	0	0	5.56295	191.958	0	54.7806	0	107.94
TGAGAGACGGACTTCCTCTGTGTGGGATT	16.8742	0	0	1.22379	0	0	0	0.226743	5.21724	5.77999	0	35.477	4.1376	54.0212	0	0	0	0	5.56295	15.3488	2.84079	60.4423	10.3349	17.9163
TGAGCTAGAGAGACAGAATGCCAGGGGTA	16.8742	5.72642	2.139	16.1132	3.01258	3.16183	1.37967	1.5872	2.99991	0	2.61951	0.199309	3.97209	0	0	6.97622	7.30439	0.289972	7.10822	30.1148	0	18.0562	0	46.0073
TGCAGAACCATCAGATGATTAAACCTCTTT	16.8742	7.85337	1.24775	25.6996	1.93666	2.39863	55.9751	12.0174	1.82603	24.4889	38.7937	111.414	24.1636	71.3432	352.095	17.053	0	0	9.27159	109.385	1.52966	94.7184	44.9033	96.6595
TGCCCGGAATTGAACCTCAAAATTGATCT	16.8742	10.4712	13.7252	8.56653	2.15184	3.48891	16.9502	9.9767	4.95638	4.25894	3.74216	0.199309	13.9023	4.11031	170.768	4.39243	0	0.579944	0	24.869	0	75.4381	12.1168	37.1597
TGCCTTTGGACCTTTACAACTTTTTCTGC	16.8742	1.14528	14.6165	3.26344	0	0	0	1.5872	1.43474	0.60842	0	0.199309	23.336	5.87187	0	20.6703	0	0	18.2341	38.6635	23.3819	76.3562	0	49.1039
TGGACCTTGGAATTTCAGTTGTTGAATT	16.8742	2.7814	4.45624	0	0.107592	0	20.4979	0	2.73905	1.36895	0	0	0	56.6635	0	0	0	0	0	14.1831	0	1.98924	0	8.84755
TGGCTGTAGATTGTTCACGATGTTTCTGGTA	16.8742	26.8324	21.0335	11.524	6.7783	16.3543	57.3547	13.3778	27.6514	48.8257	35.6753	35.2777	33.2663	67.2329	15.6568	38.7568	401.741	0	29.051	521.666	25.5671	365.102	29.2228	457.64
TTTGGACCACTAGGCAGACTTTCTTT	16.8742	1.47251	10.1602	5.50705	0.430368	5.12434	6.30705	2.49418	27.1296	2.73789	0	4.58411	6.95116	24.0747	10.5592	15.7611	0	0	0	62.7554	7.21124	67.1751	18.5315	24.9943
ATGAAACTTGAACACCTTTTCCAACTCACCGT	16.6966	0.981671	0.891248	0	0	0	11.6286	3.62789	0	12.1684	15.7171	3.38825	6.62015	46.0942	0	16.5362	0	0	17.9251	65.6697	0	103.594	0	74.0983
CCTAGGATTAATGTAAGAAGTTACTGTTTATA	16.6966	10.1439	36.3629	3.87533	2.6898	1.41737	0.788381	4.98835	18.9125	11.1037	8.48223	7.77305	25.4876	9.10139	12.0157	3.6173	0	0	0	61.0068	4.37045	41.162	8.55302	38.2657
GCCTGAGGACAAGACAATGTGTATTC	16.6966	11.2892	2.85199	11.0141	2.15184	2.07154	4.3361	3.85463	11.6084	2.89	11.476	4.3848	24.1636	16.7348	12.0157	5.16757	7.30439	0	0	66.2526	0	40.5499	0	18.3587
TACCTGAAAATGTGGAAGTGACTTTGGAACT	16.6966	7.85337	17.4685	40.0791	75.7448	115.134	0	7.48253	31.4339	22.9679	45.2801	3.38825	17.5434	258.949	152.927	28.9384	0	0	0	22.3433	9.39647	28.4614	9.97852	65.9143
TAGGAGGCACCTAGAGAGACACTGGTC	16.6966	8.83504	9.26898	11.0141	0.430368	3.816	10.249	3.28778	3.65207	1.67316	1.99582	0.199309	23.667	34.3504	15.6568	10.3351	0	0	11.744	80.63	14.204	52.3323	24.9463	55.7396
TCCAGGCAAGAATGAAGACCAGTTCCTTT	16.6966	0	0.17825	0.101982	4.84164	10.3577	0	5.44184	3.65207	21.2947	5.11429	1.19585	0.827519	51.6724	5.82578	1.03351	0	0	0	34.1949	0	5.35565	0.712751	25.4367
TCCCTGGGTTTAATTAGCTTTATATTAAAGC	16.6966	5.39919	5.16924	22.3342	4.19609	2.2896	14.585	9.29647	4.30422	11.4079	7.1101	17.5392	3.80659	2.34875	24.3954	0	0	0	7.72632	33.0292	19.667	78.4985	19.2443	34.5055
TCTACCAATCAGAATTCATTGCTGTCTCCT	16.6966	5.23558	0	1.42775	0	0.654171	0	3.62789	0	3.49842	8.35749	0	7.28217	0	0.364111	1.29189	0	0	3.39958	27.9776	0	26.6252	9.97852	40.4776
TCTGACCTCAGAGTCATCCTGGTGCTA	16.6966	4.58113	0	6.32291	0.968328	6.43268	0.39419	3.06103	0	1.21684	0.623693	0	9.26821	0	0	5.68432	0	0	0	2.13718	0	6.27376	0	1.9907
TGAGATGGTCTACTATTAACTAGTAAATA	16.6966	0	0	0.305947	1.18351	3.37988	0	0	0	0.91263	2.37003	0	11.7508	0	18.5697	0	0	0	0	5.24581	0	0	0	0
TGGCATAGGTATGAAGTACTCTCAGGTA	16.6966	7.36254	6.41699	0.713877	0.322776	2.39863	0	2.94766	7.30413	0.152105	6.98537	0	20.688	11.4501	22.5749	3.6173	0	0	0	25.8405	0	79.7226	0	73.2135
TGGCTGTTTGTGGCCACTTTGTGTGCCTGGT	16.6966	0	13.547	10.1982	0.860736	0.872228	0	3.28778	7.1737	14.1458	0	0	15.3919	6.75265	0	48.3168	0	0	5.56295	50.3209	1.31113	11.7824	0	27.8698
TTCCAGTTCCCTTTAGTCCGATTTAGTTGT	16.6966	3.10863	6.06049	5.20111	1.50629	1.5264	13.4025	1.81395	2.47819	12.1684	1.6216	12.1578	4.1376	17.0284	20.7543	46.5081	0	0	14.2164	171.557	14.8595	218.816	23.8772	214.332
TTGGTCAGAAGCAGTGCTATGTGAAAGGA	16.6966	12.7617	24.9549	11.626	12.0503	22.2418	18.9211	32.5376	31.8252	10.6474	18.0871	66.9678	36.0798	128.3	131.08	34.1059	0	0	33.6868	329.709	0	133.126	7.84026	231.364
TTTGGACTGCAGGGAGGATTTTCTTT	16.6966	0	5.34749	5.09912	0.107592	4.36114	0.39419	0.68023	9.39103	0	0	4.78341	0.827519	0	0	24.2876	0	0	0	44.1036	0	35.0412	0	16.1468
AAGACAGAGAAAAACCCACATGCAGGCGATG	16.519	2.7814	3.56499	4.58921	0.215184	0.109028	0	1.5872	6.13026	2.28158	0.997909	0.199309	9.43372	0.293593	0	0	0	0	11.744	23.509	3.49636	17.2911	0	9.73231
ACCAGGAGATGCCCAAGTAGATGACC	16.519	0	4.09974	1.93767	0	0.545142	0	0.226743	0.130431	0.760525	3.36794	0.398618	10.2612	1.76156	22.939	0	0	0	7.41727	40.995	0	62.4315	0	13.7137
ACTCATGGAACCTGGTTTATTTCCAAAATC	16.519	0.981671	5.34749	3.67137	1.50629	0.981256	9.06638	0.113372	0	10.9516	10.2286	22.1233	25.3221	13.5053	0.728222	9.04324	0	0	10.8169	44.4922	24.256	65.1859	34.5684	47.998
ATCATAGGGAGCCAAAGCTGTCATCTT	16.519	0	2.85199	1.52974	0	1.5264	0	1.81395	0	11.4079	1.6216	0	11.2543	15.5604	0	0.775135	0	0	0	3.88578	0	7.03885	0	17.4739
ATCCAGCCAACTGTAACGCCACAGC	16.519	3.27224	4.09974	0.611895	0.322776	1.41737	16.9502	1.70057	4.43465	3.80263	1.99582	0.398618	6.78566	51.3788	0	0	0	0	7.72632	22.3433	0	14.5368	0	40.4776
ATGGAAGAGACACACAAGGTAAGGCATGTG	16.519	0.490836	0	3.36542	1.07592	0	0	0	0	2.73789	5.11429	0	0	0	0	6.45946	0	0	0	0	0	13.3126	9.26577	63.7024
CTCCTGGACATGCAGGTAGCTGTAGAGGCTGCCTTCA	16.519	19.6334	4.27799	0.509912	0.860736	1.30834	19.1182	7.02904	0.652155	20.6863	4.36585	13.3537	0	53.434	0	2.32541	0	0	0	20.9832	8.08533	48.6599	0	18.8011
TACATACCCCTGAGTGACAATGTGACCT	16.519	5.23558	5.88224	10.3002	0	1.5264	14.7821	0.453486	0	11.56	1.74634	1.79378	11.0888	4.4039	4.73345	35.3978	423.655	0	0	41.7722	17.0448	35.1942	11.404	25.2155
TCACGGAACTTGGCTTATAGTGAGCTT	16.519	10.1439	4.63449	15.8073	5.48719	5.3424	3.15352	2.04069	2.47819	4.25894	2.12056	0	0	9.98217	45.5139	9.30162	0	0	0	0	0	25.095	0	38.0445
TGCTATAAAGAATTGCCTGAGACTGGGTAACT	16.519	24.7054	7.48648	8.87247	3.44294	6.32365	0	1.13372	2.0869	6.99683	3.99164	8.37097	0	4.99109	0	34.6227	0	0	22.8699	31.8634	0	15.3018	32.0738	63.7024
TGGAACTGTTGGATCATATGGTAATTCTT	16.519	0	0	0.101982	0.53796	0	0	2.04069	0	3.80263	0	0	0	6.16546	40.4163	0	182.61	0	0	18.846	0	0	0	2.43308
TGGGGACTCAAGGATGGATCTTAAGGAT	16.519	0	9.26898	8.87247	0.753144	0.654171	2.75933	1.5872	0	0	0	0	4.4686	9.39499	0	3.35892	0	0	0	3.10863	0	10.5583	23.8772	15.0408
TTAGCGGAGATAGAATGAAGGCTGGTATGC	16.519	23.7237	11.5862	33.4502	3.12017	10.0306	5.32157	11.4505	4.43465	11.8642	8.98118	40.659	31.9422	71.9304	60.4425	47.0249	175.305	0	33.9958	120.459	39.5526	258.907	59.8711	213.89
TTGGGTTAAATGAGTTGTCAGGTGG	16.519	8.18059	20.4987	16.1132	5.48719	10.6848	3.15352	3.40115	19.9559	21.5989	3.8669	10.962	6.95116	11.1565	49.8832	113.17	0	0	0	156.014	1.31113	198.312	13.5423	185.577
ACACCTTGCATCCCAAACTGTCCAAC	16.3414	6.05364	14.0817	7.95463	2.04425	3.59794	23.2572	8.04938	2.21733	5.32368	13.0976	14.7489	2.64806	59.3059	59.3501	6.97622	0	0.289972	1.23621	84.9044	14.641	117.212	21.7389	111.258
ATCCTGTAGAAGAGAGAATGTTTTCT	16.3414	0	4.45624	0.509912	0	0	0	0	0	0	0	3.38825	0	0	0	0	0	0	0	0	0	0	0	7.29923
CCTTGGAACCAATGAATGTTATGCGTGCA	16.3414	0	0	1.12181	0.753144	0.545142	5.32157	0	0	1.21684	3.36794	0	0	0	0.364111	0	0	0	0.309053	22.5375	4.58897	27.0843	0	10.1747
CTCTACCTGAGAATCCTAGTATTTGG	16.3414	0	21.0335	10.8101	0.968328	9.04937	6.70124	0	0	1.97737	7.1101	38.6659	0.827519	0	0	4.13405	0	0	0	13.0174	0	9.48714	0	13.4925
TAACCTGAGGACAAAGACTACATTGCTAGCC	16.3414	4.90836	8.55598	9.17842	3.22776	1.09028	15.9647	14.8517	12.9127	11.56	19.3345	29.4977	18.0399	76.0407	26.5801	10.3351	0	0	0	59.0639	18.5744	97.0137	0.712751	78.522
TACAAGTCCAAAATTTAAGAAAAGTGAGTTCC	16.3414	7.36254	4.09974	4.79318	17.6451	21.9147	9.65767	14.5116	37.9554	9.1263	15.3429	12.1578	23.667	8.8078	27.3083	0	0	0	0	101.225	0	22.0347	0	52.6429
TACACCCATGACCTGAGCTATCATAAACTC	16.3414	3.27224	16.399	6.93481	1.72147	1.41737	21.4834	11.4505	1.43474	0	2.61951	0	2.64806	7.63343	24.7596	6.20108	0	0	3.09053	83.35	20.9782	135.88	33.4993	75.4254
TAGCAGCAAGAGAACATATGAGAAAGTA	16.3414	0.490836	0	0.203965	0.215184	0	0.985476	0.566858	4.56508	1.67316	4.49059	0	4.79961	7.04624	2.18467	0	0	0	4.32674	0	0	15.9139	0	6.41448
TCCAGAGCCATGTAATTTGTTTATTATTA	16.3414	4.90836	11.7645	14.4815	1.3987	3.37988	0	2.94766	9.2606	12.4726	3.24321	7.77305	8.44069	0	0	19.12	0	0	0	31.6691	0	37.7956	23.5208	44.9013
TCCCTGAGGACAGAGATGTTGGCTCTC	16.3414	1.79973	21.39	8.05661	0.753144	3.92503	5.91286	8.27613	2.0869	23.12	5.98746	57.9989	6.12364	2.05515	21.4826	10.5935	0	0	0	20.2061	0	54.4746	0	21.8977
TGAAGGATGGAAACTTCTGTATACTTGAAG	16.3414	14.7251	26.5592	26.6174	4.19609	7.95908	38.6307	7.25578	10.4345	7.45315	10.478	13.9516	15.8884	9.10139	10.1951	16.0195	7.30439	0	15.7617	28.3662	4.58897	22.4937	17.4624	36.0538
TGGAAGCTGAGTGGGTTTTTACCCTT	16.3414	29.2865	14.0817	70.2659	11.2972	13.6286	8.4751	3.40115	13.9561	25.8579	18.2118	15.3468	18.3709	6.45905	37.8676	34.3643	0	0	9.8897	70.9155	10.2706	17.2911	38.1322	70.7804
TGGAATCTGAATGACTATACTTGTAGGTT	16.3414	32.3952	82.8861	32.4304	2.04425	15.0459	37.4481	38.5463	2.99991	13.5373	52.6397	24.515	42.369	228.709	64.8118	12.4022	0	0.869916	8.65348	59.2582	31.2487	130.066	26.7282	103.738
TTAAAGCTATTGTAGCAGAATTGGGGTAT	16.3414	10.7984	14.0817	7.24076	3.65813	10.1397	0	4.87498	2.99991	10.6474	0	1.59447	29.2942	0.293593	42.9651	63.8195	0	0.289972	0	50.1266	29.9376	54.6276	13.8986	39.1504
TTGAGGATCTGATTCTAATGCTGATT	16.3414	3.10863	11.0515	3.77335	3.33535	4.5792	0	0	0.782586	2.28158	2.61951	10.7627	5.62713	9.39499	0	9.56	0	0	7.72632	20.0118	8.30385	29.3795	0	24.552
TTGGGGCAGAATAGAAGTTGTACTTT	16.3414	26.996	44.5624	31.1047	15.816	23.3321	5.51867	4.08138	9.52146	15.2105	14.7192	19.1337	55.9403	5.28468	53.5243	15.7611	0	0	8.34443	216.438	0	69.7764	19.2443	73.4347
ACTGGGAAACTTGGACTACTTAAATGCC	16.1637	25.0326	11.0515	8.87247	0	2.72571	6.30705	0.793601	8.47801	1.21684	3.36794	14.7489	6.12364	10.2758	0	12.9189	0	0	8.65348	30.1148	0	33.052	11.404	56.8455
ATCCGAGACAACACAGGCAGAAACAGA	16.1637	0	0	0.101982	0	0	0	0	0	0	0	0	0	0	0	0	0	0	20.0884	0	0	0	0	0
CCCTGGATGACAAATGACAATATTGTTGTT	16.1637	7.03531	1.426	4.38525	0.968328	1.19931	0	2.94766	6.91284	0	2.61951	8.37097	4.4686	0	13.8362	2.32541	0	0	0	12.4345	0	31.3688	0	46.6708
TACTGGAGTTGAAGCTATAGAACAGAGC	16.1637	8.34421	23.7072	35.7958	3.33535	11.8841	27.1991	9.74996	18.1299	28.4436	4.49059	0	10.5922	52.5532	41.5087	21.4454	0	0	0	40.4121	48.2935	33.205	18.5315	60.3846
TCCTTGGTTTCCTATCTACTTCACTGACG	16.1637	5.72642	12.6557	2.65154	0.107592	0.109028	0	0	0	0.152105	0	0	0	3.52312	0	15.2443	0	0	3.39958	27.3948	12.4558	22.6467	1.06913	38.4869
TGGGACAGAACTGCGCTTCAAAAAGCAGT	16.1637	35.6674	4.63449	158.175	10.4364	45.5739	21.8776	7.93601	29.4774	15.8189	45.9038	57.0024	72.3252	105.4	42.9651	34.1059	0	0	28.1238	84.7101	22.2893	70.3885	0	70.7804
TGTGAACCTTCCAACATTTGTACTTTGT	16.1637	4.74474	9.80373	2.95749	0.430368	3.48891	4.53319	0	11.7388	0.456315	0	12.7558	12.7438	28.4786	12.7439	41.8573	0	0	21.3247	42.355	18.5744	35.5003	0	43.353
TGTGCCAGAGATGAGAATTCACATATTT	16.1637	2.45418	7.66473	3.77335	0	0	0	1.5872	2.73905	0.30421	2.86899	0.597927	6.12364	4.99109	8.01045	14.2108	0	0	16.0708	29.7262	0	28.0024	0	21.2341
TGTTTGCTAGTTTTGGGTCTCTTTTGCCTCC	16.1637	7.85337	7.12998	12.3399	15.0629	42.085	49.668	19.2732	19.6951	35.5926	19.4592	41.4563	43.1965	11.4501	61.8989	34.8811	0	0	27.5057	823.397	21.1967	318.89	26.3718	417.605
TTAACTCGAGTATTTCAAATTGTAATTAGTA	16.1637	4.41752	7.12998	1.42775	0.215184	2.07154	7.68671	10.0901	1.30431	19.1652	7.7338	7.17512	5.13062	22.9003	31.3136	3.87568	0	0.289972	0	56.3439	7.21124	30.1446	0	71.444
TTAGGTCCAAGCAGGTGAACCAGCT	16.1637	2.29057	0	2.95749	1.72147	0	0	2.72092	4.17379	0	0	0	0	0	0	1.03351	0	0	0	16.7089	0	16.373	0	0
TTGGAACCAATGAATGTTATGCGTGCAT	16.1637	30.1046	3.38674	9.2804	1.18351	0.981256	9.85476	5.10172	5.21724	11.8642	2.99373	4.58411	3.80659	7.33983	22.5749	5.42595	7.30439	0	16.3798	82.1843	0.218522	91.199	0	37.1597
CCCAGGATATGGCTAGATGTAAAGGC	15.9861	0	20.677	2.3456	2.15184	3.37988	0	3.74126	3.52164	14.45	0.748432	12.3572	2.81356	0	4.00522	10.5935	350.611	0	0	36.9149	4.80749	29.5326	9.97852	35.169
CCTACTTGTCATCCTGAGCAGCCACTATT	15.9861	6.21725	4.63449	4.0793	0.215184	1.63543	40.2074	16.4389	27.2601	22.6636	0.124739	30.6936	47.0031	52.2596	60.0783	48.8335	36.5219	1.73983	198.103	1105.89	350.947	1703.55	291.515	1157.92
TACCAACTGACCATCTTGATTCACATTAAGT	15.9861	7.68976	3.38674	5.09912	0.322776	1.41737	0.197095	4.87498	3.13034	5.32368	0.124739	17.1406	22.674	19.6708	16.0209	12.4022	0	0	7.10822	32.6406	7.64829	52.1793	16.0369	43.353
TAGACGGATCCTCCACTGAATACTATATGG	15.9861	9.32588	5.34749	2.85551	0	0	6.89833	1.13372	0.260862	2.28158	4.11638	0	0	49.6173	49.155	1.29189	0	0	0.309053	14.9603	0	33.9701	0	10.8383
TCGAGGTACATTTAGGCACAGCTGTTA	15.9861	0	1.0695	0.203965	0	0	1.18257	2.04069	0	0	0.748432	0	3.97209	0	4.73345	11.8854	0	0	0	26.6176	15.0781	13.3126	0	7.07804
TCTACCAGATGAGTCTGTCAATGTGACT	15.9861	28.7957	25.4897	51.3992	8.82255	18.3168	9.06638	12.1308	10.304	0	8.73171	9.16821	2.81356	17.0284	12.7439	10.5935	0	0	0	55.3724	0	28.1554	0	36.9385
TTCATGTGTGGATATGCTCAGTGTGGC	15.9861	0	2.49549	9.17842	2.36702	21.2606	0	16.4389	1.56517	25.5536	0	3.58756	0.331008	12.0373	6.18989	2.58378	0	0.289972	0.309053	68.3898	13.3299	32.2869	0	48.6615
TTCCACTGAATACCAAGAGCCTGAGAAACT	15.9861	3.92669	11.0515	1.83568	0.430368	4.36114	9.46057	24.4883	20.3472	7.30104	49.646	31.8894	13.5713	24.3682	73.9146	33.0724	0	0	22.8699	188.46	22.0708	104.665	23.1644	92.8993
AACCATCAGATCTCGTGGGAACTTGCCATC	15.8085	2.61779	0	1.7337	13.0186	4.36114	21.6805	1.02034	12.7822	3.19421	9.23066	91.2835	47.3341	0	8.01045	0	0	0	0	56.9267	20.9782	71.0006	0	29.6393
AATGAACACAGAATTCCTTGGGCAAAGA	15.8085	4.25391	12.121	7.5467	0.430368	0.545142	10.6431	3.1744	0.391293	10.4952	8.85645	42.6521	12.2473	20.2579	18.9338	5.42595	0	0	5.56295	63.144	0	24.789	0	26.5427
ACCATCTCTCAGATCTGATTAATTTTAGGA	15.8085	0	4.27799	0.40793	0	0.545142	0	0	0	2.73789	9.3554	0.398618	3.14457	0	18.2056	5.9427	0	0	0	7.1887	0	9.18111	0	5.52972
ACCCAACGAGATCTCCTGTGAAATGCCAGC	15.8085	0	10.5167	0	0	0.109028	0	7.25578	8.08672	2.89	0.124739	5.58065	3.47558	1.76156	75.0069	6.20108	0	0	0	58.6753	8.08533	85.9964	0	30.5241
CACAGCCAGCATTAGAATAGGGACCTAAGC	15.8085	4.41752	2.139	0	0	2.94377	0	0	0	2.28158	0	0	12.0818	11.1565	0	1.55027	0	0	0	33.8063	8.95942	44.5284	0	28.5334
CCTGGGCACTGAAAGACTGAAGTTTACCT	15.8085	0	0	2.24361	0	0	0	0.906973	0	0	0	0	0	0	6.18989	0	0	0	0	0	0	3.67244	0	0
GCGAGACCAAGTACTGTATTTAATTAGGGCT	15.8085	8.67143	0	16.8271	2.25943	2.94377	18.527	4.42149	20.4777	13.5373	3.11847	62.1844	11.0888	43.7454	18.2056	36.9481	0	0	9.27159	130.562	25.5671	161.281	31.0047	144.215
TAACCTGAGGACAAAGACTACATTGCTAGCCTT	15.8085	4.90836	0.356499	16.3172	1.2911	2.72571	7.48962	10.0901	11.9996	8.06157	10.8523	0	20.357	98.0602	21.8467	36.9481	0	0	8.03538	103.945	37.8044	96.4016	0	125.193
TATGAAGGAAAAATGAAGTGGGCATATAAG	15.8085	28.6321	34.9369	28.0452	5.16442	4.14308	0	6.12207	22.9559	9.73472	1.87108	0	38.8934	39.0479	42.9651	50.6422	7.30439	0.579944	13.9074	152.517	6.33715	138.329	15.3242	96.4383
TCCAGGAATACTTCCTGTCTTCAGGAGGGAGC	15.8085	8.18059	2.139	1.7337	0	0.872228	1.57676	0.68023	0	0	2.2453	5.58065	0	0.587187	51.7038	6.71784	0	0	0	32.252	0	10.7113	0	33.3995
TCCCCTGGAATCAATGTTAGCTCAGAGCCA	15.8085	2.61779	2.49549	9.68833	3.65813	8.06811	8.278	9.86333	12.3909	8.82209	7.7338	25.9102	37.7349	4.4039	17.1132	13.9524	0	0	12.0531	5.24581	33.4339	67.0221	11.7604	26.3215
TCCTAGGACATCCAGCTGGCAGCTGTGCTA	15.8085	24.7054	14.4382	23.6599	6.24034	6.75977	28.5788	5.55521	17.7386	1.06474	10.8523	6.97581	25.6531	12.9181	1.09233	19.6368	620.873	0	27.5057	98.3103	6.7742	76.2032	0.356376	52.4218
TCCTTGTAGATTCTGGACATAAGCCCT	15.8085	9.6531	8.73423	13.7676	10.8668	11.339	11.8257	3.28778	2.34776	11.1037	8.60697	4.58411	6.45465	7.92702	8.01045	21.7038	0	0	16.6889	27.2005	0	38.7137	19.6007	17.9163
TCTTGAACCACCACTGTACCGTATGTTAGCAG	15.8085	13.907	1.426	0.305947	0.645552	0	0	6.23544	0	4.41105	0	0.199309	0	19.3772	9.46689	19.8951	0	0	30.2872	22.149	0.218522	27.0843	0.712751	52.4218
TCTTTGGGATAGAGAATGCAAGATGAAGTC	15.8085	15.8704	4.63449	4.89516	0.53796	1.19931	0	7.25578	4.69551	4.41105	18.2118	22.5219	29.9562	110.978	24.7596	33.3308	0	0.289972	39.5588	90.733	40.2081	248.655	12.4731	126.078
TTTGGTCTACATAAGCTCATAAACCCGAGG	15.8085	7.85337	8.37773	15.0934	0.860736	3.27085	16.7531	0	0	2.73789	1.49686	21.1267	3.31008	11.1565	9.10278	5.9427	0	0	9.8897	74.9956	4.58897	52.6384	0	54.6336
ACTGAATGTAGAATATGTGGTGAGTATGCCT	15.6309	14.0706	11.7645	7.03679	8.49977	4.36114	11.2344	1.47383	6.13026	33.311	32.3073	82.3146	62.0639	52.5532	10.5592	55.0346	0	0	13.9074	193.901	37.5859	143.225	22.808	204.378
ATCTCGGCACTCTGACCAAGGTTTCCT	15.6309	0	3.38674	2.44758	0	1.5264	0	0	0	0	0	0	4.63411	7.92702	0	3.6173	0	0	0	0	0	2.75433	0	0
CCTGATCCAACTTTGTTTCTTTTCATGATT	15.6309	5.07197	7.48648	6.11895	8.82255	13.9556	9.85476	8.72961	7.43457	1.52105	22.5777	6.37789	2.64806	64.2969	96.8536	18.0865	0	0	17.616	95.0074	19.8855	102.216	28.5101	168.104
TCAGGGAATCCAGTACAATATAGTCAGTT	15.6309	2.94501	3.74324	0	0.322776	0	0	2.3808	0	0	0.374216	0.199309	10.2612	12.6245	0	14.4692	0	0	7.72632	0	3.49636	13.7717	0	17.2527
TCCAAGCACAGTGGCATTTTTCTCAGTG	15.6309	0	0	0	0	2.07154	0	0.793601	0	0	0	0	0	0	0	0	0	0	0	0	0	8.263	0	0
TGCATCCTCGGTGAAGATCAGAAAATGACT	15.6309	5.5628	12.2992	8.46454	5.70238	21.0425	0	4.30812	8.34758	11.8642	10.2286	9.56683	0.165504	0	0	5.9427	0	0	0	7.38299	5.90011	16.0669	0	33.8419
TGCTAGTCTAGATTCCACAGGGTGAAGGTA	15.6309	2.94501	2.139	9.2804	4.0885	1.74446	0	1.70057	5.34767	5.32368	4.36585	0	19.695	13.2117	0	3.35892	0	0	0	25.0633	0	17.4441	0	25.8791
TTACCCCAAAGAACCAATATGAAGATCAGT	15.6309	0.163612	4.99099	5.50705	0.860736	0.981256	46.9087	19.4999	11.4779	7.30104	1.6216	49.2293	20.8535	40.2223	5.46167	29.4551	0	0.289972	27.8148	103.945	13.9854	216.062	0	76.3101
TTCCAGCACCATGTTAGATCACCTAGCC	15.6309	9.81671	18.538	43.5465	2.58221	13.4105	16.556	7.25578	9.13017	20.3821	6.86063	26.7074	72.3252	92.1883	37.5034	21.7038	0	0	6.18106	123.374	17.2633	105.889	25.659	123.645
TTTTGTTGGAGGATTGAATAAATGTTTTT	15.6309	0	0	6.93481	0.322776	0.109028	0	0.226743	0.130431	0	0	0	3.64108	0	0	2.06703	0	0	0	2.52576	0	17.9032	0	2.43308
AACAATGACTATACTTCCAATTTCTAGATAT	15.4532	8.99865	2.67374	5.91498	6.88589	9.81256	3.9419	3.28778	9.65189	0.60842	7.60906	6.57719	11.5853	1.17437	17.8414	0.516757	0	0	16.0708	90.733	8.95942	35.6533	0	36.275
TCCTGGAATTCTTGTACCTTTTGGGGCAA	15.4532	5.5628	9.98198	2.95749	2.15184	1.19931	0	5.10172	4.69551	6.23631	13.5965	0	18.0399	36.6992	21.1184	47.5416	7.30439	0	32.1415	95.9788	0	63.3496	20.3134	76.5313
TCTCTGAATTTCCAGTTGGGTTTGTCATC	15.4532	7.36254	42.9582	27.6372	11.1896	11.339	20.4979	20.0668	25.3036	18.5568	13.347	63.7789	18.0399	12.0373	95.3971	27.9049	0	0	20.3975	31.4748	18.1374	76.3562	25.3027	91.7934
TGTGCCCGGAATTGAACCTCAAAAT	15.4532	10.7984	18.7162	9.07644	1.50629	6.1056	8.278	18.2528	16.043	10.9516	6.61115	29.0991	4.79961	12.0373	102.315	0.516757	0	0	0.309053	28.7548	0	40.0908	0	31.63
TGTTAATCTGTAACTTTGCCCCAACCTCTT	15.4532	20.7787	19.7857	6.62886	27.8663	45.5739	47.1058	9.40984	54.5201	19.0131	35.5505	69.1602	35.7488	34.9376	114.331	165.879	7.30439	0.579944	0.309053	331.069	26.0042	195.864	1.06913	262.772
TTAGCTCTGAGAACAAGCTCTAACAATGAAGGT	15.4532	0	0.534749	8.56653	0	0	0	0	0	0	0	0	3.14457	10.2758	0	0	138.783	0	7.41727	16.5146	0	40.3969	13.5423	32.7359
TTATCTGATAATTTCAAGATCTGTCCTGAGT	15.4532	0	0	0	0	0	0	0	0	0	0	0	0	0	0	0	0	0	0	0	0	0	0	5.30853
TTCAAGATGAGATTCAGTGGCAACATA	15.4532	0	9.62548	3.36542	1.61388	3.27085	5.71576	0.793601	2.86948	4.41105	3.49268	0	0	10.863	12.7439	4.65081	0	0	8.03538	13.406	0	19.5864	0.356376	22.7824
TTCATGTGTGGATATGCTCAGTGTGGCT	15.4532	11.4528	0	45.6881	13.2338	92.1291	23.8485	28.5696	42.2596	63.5799	5.11429	20.1302	32.7698	55.1955	19.662	89.6573	0	0.289972	32.4506	327.377	0.218522	154.549	14.6114	255.694
TTGGAATCTGAATGACTATACTTGTAGGTT	15.4532	1.47251	12.2992	16.6231	4.0885	0.436114	0	0	19.5646	1.36895	5.11429	2.39171	23.9981	31.4145	2.91289	21.4454	0	0	0	21.7604	3.49636	80.1817	0	32.2936
AACAATGACTATACTTCCAATTTCTAGAT	15.2756	6.38086	3.56499	2.54956	1.2911	1.63543	13.0083	0.566858	1.43474	2.12947	10.2286	10.5634	7.44767	49.3237	10.9233	18.6032	0	0	6.79917	19.2346	10.2706	28.4614	15.6805	40.9199
ATACTTGGCTCAGAAAGCACTGGATC	15.2756	3.59946	0	1.93767	8.28459	2.72571	0	0	0	0	0	0	1.32403	0	12.3798	4.90919	0	0	0	5.05152	0	0	0	0
CTCTGAAGTCTAATGTATTTACACAT	15.2756	11.2892	0.356499	10.7082	0.430368	1.74446	2.16805	14.9651	7.04327	1.97737	0	23.5185	19.5294	0	0.364111	0.516757	0	0	0	5.05152	0	11.7824	0	12.3866
GTCACTTTCCAAAGTAGATTCCAGGTCTAGT	15.2756	0.327224	0	1.63172	0	0	5.91286	0	0	0	1.99582	11.7592	6.28914	0	0	0	0	0	0	6.41154	0	0	0	0
TAAGACTCCACCACACAGGGATGCTGG	15.2756	0	6.23874	5.71102	0.430368	4.25211	0.591286	0	0	1.06474	6.23693	20.9274	1.15853	33.4696	0	2.58378	0	0	14.5255	14.3774	0.655567	20.9635	10.6913	5.08734
TACCACGAGAACAACACGGGAAAAACCTGC	15.2756	4.41752	7.66473	2.14163	0.107592	3.48891	26.6079	13.0377	6.39112	13.3852	24.324	17.5392	19.0329	3.52312	51.7038	8.52649	0	0	9.58064	258.016	10.2706	113.846	0	182.481
TACCGAAAATGATCCCTTGCTAGTAGTT	15.2756	11.7801	19.6075	17.541	2.04425	1.74446	18.527	10.5436	25.0427	6.99683	4.24111	7.97236	23.005	34.3504	76.4633	26.613	7.30439	0.289972	0	20.9832	19.8855	99.462	0	56.182
TAGGTTGGCACAAAAGTAATTGCGGTTTTGAAC	15.2756	3.43585	4.45624	8.46454	0.107592	0	0	0.226743	3.52164	1.52105	0.124739	0	0	9.10139	0	8.00973	0	0	17.9251	93.0645	22.7263	152.253	12.8295	104.18
TCCTTGCTCTCTGAAATCCCTTATGGAAA	15.2756	0	0	0.611895	0	0.545142	0	0.453486	0	1.06474	0	0	0	0	0	0	0	0	0	0	0	0	0	0
TGAAAAACTGTGTGCCCAAAGTGTGAGGGGA	15.2756	1.63612	2.139	2.85551	3.65813	4.47017	0	0.906973	0	13.2331	8.73171	0.199309	13.9023	0	18.9338	6.71784	0	0	17.616	57.8982	0	21.4226	0	52.2006
TGCATGCTGTTAGCAAGTGGTTGTGGCTTT	15.2756	31.5771	7.30823	49.9714	7.42385	1.30834	3.74481	8.27613	95.9972	12.3205	7.98328	0	3.80659	41.6903	32.77	58.1351	0	0	7.72632	235.673	0	174.9	16.3933	226.497
TGCCCTGGATTGTTCCGCATAAGTGGAGT	15.2756	0	0	8.36256	2.6898	0.327085	4.139	2.15406	0	8.66999	5.36376	35.477	0	4.11031	20.0261	13.1773	0	0	0	14.5717	0	6.42678	0	0.221189
TGGAAGTGCCTTAGAGTGAATAGACTGC	15.2756	0	0	1.52974	0.860736	0.327085	16.7531	0.226743	0	1.06474	0	0	0	0	17.1132	0	0	0	0	4.66294	0	4.59055	0	0
TTTATACTGACTCTATGCCTTTGCCACATT	15.2756	1.96334	4.27799	5.71102	5.16442	1.85348	5.32157	2.72092	34.3033	3.19421	9.3554	73.3457	11.5853	0	35.3188	18.8616	7.30439	0	0	55.3724	5.24454	101.298	0	86.0425
AACATCATTACTTTGGACTTCACATTGCCT	15.098	11.2892	4.81274	10.4022	4.62646	35.7613	8.278	0.340115	28.5644	312.119	19.7087	58.3975	75.6352	185.845	88.479	43.9243	7.30439	0	11.435	689.726	38.0229	228.151	21.7389	581.284
ATGAAATCCAATGGATCATATGGTGGTG	15.098	2.61779	8.55598	0.101982	1.2911	2.83474	0	0.340115	0	1.97737	0	0	11.0888	6.45905	26.216	0	0	0.289972	0.618106	20.4004	0	21.5756	35.6376	17.6951
TCCGAGACCAGCCTGAGCAATGGGT	15.098	5.39919	8.37773	9.38239	4.73405	2.61668	17.1473	8.84298	30.7817	5.47578	5.61324	11.5599	0	0	0	8.00973	0	0	11.435	41.5779	13.7669	44.6814	11.0476	39.814
TGCCCATGTAGAATTCCTTGCCTGTTAACA	15.098	2.45418	3.56499	5.20111	0.322776	1.09028	21.0892	4.08138	3.52164	1.06474	8.10801	0	11.2543	14.6797	0.364111	12.1438	0	0	0	113.659	3.9334	108.337	18.1752	109.267
TTAAAACCTAGAAGATAAGTATGTGCT	15.098	0	2.49549	2.65154	0	2.18057	0	0	0	0	0	1.19585	4.96511	4.11031	20.3902	0	0	0	0	3.4972	0	0	0	5.30853
TTTCCAGAGTCCAGTGAAAAACCTTCAGTG	15.098	0	0	0	0	0	0	0	0	0	0	0	0	0	0	0	0	0	0	10.103	0	0.153018	0	0
TTTCGAGGTACATTTAGGCACAGCTGTTA	15.098	0	3.74324	1.63172	0	1.96251	0.197095	5.10172	1.30431	4.25894	2.99373	1.99309	8.44069	7.63343	8.01045	0	0	0	0	54.2067	7.64829	28.9205	0	28.5334
ACTTGGAACCAACACTACATGTAGAATT	14.9204	1.79973	2.85199	5.813	0.430368	4.25211	1.37967	0	0.782586	3.0421	0	0	0.496511	0	0	2.06703	0	0	0	9.90875	0	0	0	7.74161
ATGGCATATAGAATGGAGTCAGATAGGAGA	14.9204	14.0706	23.7072	7.85265	2.25943	0.327085	5.51867	2.26743	2.86948	1.67316	3.24321	31.4908	17.8744	31.4145	0	4.90919	0	0	8.96254	18.0689	76.2643	46.0586	17.4624	59.2786
TACCTACAAAAACAGTGAACCAAAAGCAGT	14.9204	8.99865	18.8945	28.4531	13.449	152.749	7.48962	54.305	46.0421	6.69262	44.0328	39.4632	49.8166	90.1332	184.968	6.71784	124.175	0	25.9605	89.1787	0	31.6748	0.356376	122.539
TACTTTTGCACCGACCAATACATTC	14.9204	3.76307	22.2812	33.9602	8.39218	4.79725	37.8423	8.61624	4.17379	10.3431	1.37213	7.97236	15.3919	16.1476	3.64111	19.3784	7.30439	0	11.744	121.819	24.4745	108.031	31.3611	62.8176
TCCACTGAATACCAAGAGCCTGAGA	14.9204	1.47251	0	3.36542	2.90498	2.07154	3.15352	2.49418	3.26077	6.69262	3.36794	38.8652	5.13062	0	5.82578	0	0	0	0	11.6573	0	20.6575	0	16.8104
TCCAGGCAAGAATGAAGACCAGTTCC	14.9204	0	1.96075	0	2.36702	3.27085	6.89833	0.113372	8.08672	15.5147	20.2077	12.5565	10.7577	0	30.5853	2.32541	0	0	0	7.57728	11.5817	18.9743	11.7604	12.829
TCCTGGGACTTGCACCACAGCCATCGTGTC	14.9204	6.38086	11.0515	9.2804	0.968328	1.63543	11.6286	0.793601	4.30422	5.32368	0	10.3641	13.4058	3.81671	0	10.8519	0	0	0	37.3035	24.0375	35.6533	0	45.5649
TGAAAAACTGTGTGCCCAAAGTGTGAGGG	14.9204	6.8717	6.59523	2.95749	0.968328	13.4105	0	4.98835	4.56508	6.38841	6.73589	10.5634	0	0	22.5749	9.81838	0	0	0	60.4239	0.218522	32.5929	0	42.9106
TGCAAGGAAGGACAGATGCCTTAGGTTTC	14.9204	3.43585	2.31724	6.62886	2.04425	1.74446	3.15352	1.47383	0.130431	0	7.1101	20.9274	16.5504	0	0	7.23459	0	0	0	12.4345	0	9.79318	0	16.368
TGGCTGAGTGGACAATTGGAGATTCTTGT	14.9204	11.7801	10.3385	23.15	3.65813	1.09028	0.591286	10.3168	0.391293	3.0421	1.24739	52.4182	9.76472	31.7081	17.8414	17.3114	0	0.579944	23.179	76.1613	18.5744	113.081	42.4087	131.607
TGGGAAGGTACAGGTGCTCTGCGCGG	14.9204	18.3245	37.9672	27.0254	10.2212	14.5008	39.222	16.2121	8.73887	17.1879	6.98537	25.5115	40.0519	42.2774	35.6829	97.1503	7.30439	0.289972	21.6337	127.842	55.5047	144.143	0	172.748
TTGCACTGATTCCAAAAATCTTCCTCTGGTT	14.9204	1.96334	4.45624	3.16146	1.18351	0.763199	40.0103	2.26743	2.60862	7.60525	5.23902	22.5219	14.8953	11.4501	4.73345	8.78486	0	0	67.0645	194.678	44.7971	302.518	16.3933	112.585
AAGAACCATGGATATCTTTGGCAAGGTCACA	14.7427	0	0	0.509912	0	0.218057	0	6.57555	3.26077	0	1.37213	0	0	8.22061	46.9703	0.775135	0	0	0	0	0	5.50866	0	4.64497
AATGCACCCGTTGAGCAATGTGGAT	14.7427	10.4712	10.3385	12.2379	0.753144	3.37988	0	1.70057	0.130431	0.30421	10.3533	14.9482	23.5015	29.6529	9.831	0	0	0	4.32674	0	0	13.7717	0	7.52042
AGAGGTGAAAACTAAAGTGAAATATGGT	14.7427	0.490836	0	0.509912	0	0.109028	0	0	0	0	0.873171	4.3848	1.82054	0	15.6568	0	0	0	0	0	0	0	0	2.65427
CTCACAGGACAGCTTTGAAAACAAGGC	14.7427	2.7814	6.23874	2.95749	0	0	0	0	0.130431	2.12947	6.23693	0	0	0	0	0	0	0	0	0	0	0	0	0
GGGAATATCACACCAGGACGAGTCC	14.7427	0	3.74324	1.93767	0.322776	1.19931	9.85476	0.453486	0	0	1.74634	0.398618	4.3031	0	0	0	0	0	0	0	0	8.72205	10.3349	4.20259
TCCCTGACCTGTAGAATGAAGACTTTTT	14.7427	1.14528	0	8.36256	0	0.327085	7.48962	1.81395	0	2.28158	0.748432	0	0	0.293593	0	5.9427	0	0	12.9802	7.77157	0	14.2307	0	1.32713
TCCCTGACCTGTAGAATGAAGACTTTTTGG	14.7427	5.23558	3.92149	6.22093	0	0.109028	0	0.68023	0	5.62789	0.623693	0.199309	7.77868	18.4964	12.7439	1.03351	0	0	9.58064	19.6232	0.437045	17.4441	0	24.552
TCCTGACTATCAGAGTTCCATTTCAATA	14.7427	1.79973	11.9427	11.524	1.3987	0.109028	9.46057	6.91567	0.260862	3.19421	6.36167	6.7765	16.7159	16.4412	22.939	1.29189	0	0	4.32674	13.7945	0.218522	20.9635	0	12.6078
TCGGGTCACATGTAGCCTGTCTGGGCAGAGG	14.7427	2.7814	21.9247	0	5.3796	16.8994	14.1909	1.81395	16.5647	17.6442	13.2223	4.98272	50.3132	28.4786	42.9651	67.4368	0	0	24.4152	114.825	96.8055	156.691	58.0892	180.048
TCTCCCGTGAAATGCCAATCCAGATTCCTGT	14.7427	3.92669	8.37773	4.38525	0	0	26.2137	7.25578	9.65189	6.84473	3.11847	12.3572	8.10969	19.3772	0	16.7946	0	0	9.27159	119.488	30.5931	235.342	11.404	86.706
TCTTGCATCCTGAAATGAGTCAGACCCA	14.7427	24.7054	4.81274	21.3143	0.322776	2.72571	4.92738	23.0144	15.5213	0.152105	0.873171	10.1648	52.4647	6.16546	73.5505	5.42595	0	0	9.58064	38.8578	0	37.7956	12.4731	31.1876
TGAGCCTTGAAACGAGAGTACATCCCCAGC	14.7427	15.3795	4.45624	5.813	1.2911	4.25211	8.278	7.48253	13.9561	3.80263	1.37213	0	9.43372	42.571	44.0575	5.16757	0	0	0	45.8522	0	63.6557	5.70201	24.7731
TGCCTTATGACCCTGAGCTTGAGCCTAGC	14.7427	8.50782	13.1905	24.4758	1.61388	0.654171	28.3817	1.02034	0	9.73472	6.23693	8.57028	15.5574	9.98217	46.2421	22.2205	0	0.289972	0	36.5264	23.819	53.4034	14.6114	26.7638
TGCCTTTGGACCTTTACAACTTTTTCTGCC	14.7427	8.67143	13.1905	15.1954	2.25943	1.41737	20.4979	0.906973	12.6518	4.86736	6.61115	24.1164	28.6322	9.10139	9.10278	55.0346	7.30439	0	18.5432	60.8125	59.8752	102.828	47.398	90.4662
TGCTCCTGTAGAATGATCCCTCAAGA	14.7427	7.19892	11.408	1.93767	0.860736	1.5264	0	1.02034	0	0.152105	0	8.9689	0	13.5053	4.36933	1.55027	0	0	0	16.3203	0	18.5152	12.8295	0
TGCTGATACACATACCCGAGACTGAGTAA	14.7427	9.32588	13.9035	6.01697	1.72147	5.99657	0.197095	0.793601	8.21715	4.41105	11.476	15.9447	18.8674	32.8825	0	11.627	0	0	7.72632	9.71446	0	12.5475	0	12.829
TGGCATCACGAACAGAGGTACATATTC	14.7427	0	0	3.56939	0.215184	0.545142	8.4751	2.94766	5.73896	2.89	4.61533	0	12.2473	27.8914	1.45644	0	0	0	12.6712	40.2179	0	48.2008	12.8295	25.8791
TGTTAAGAAGCCAGCAGGACAGAGC	14.7427	10.962	6.06049	2.65154	2.25943	1.96251	7.48962	6.8023	0	10.0389	0.873171	4.98272	38.0659	0	33.4982	6.71784	306.784	0	9.27159	34.3892	23.819	24.636	44.547	41.1411
TTAAGGGACCGGAATTGACTTTAACAGGT	14.7427	5.07197	26.7374	11.422	0.860736	1.30834	7.68671	10.6569	15.3909	1.36895	3.74216	5.77996	12.2473	119.492	0.728222	9.04324	0	0	6.18106	54.401	22.2893	44.2223	0	49.1039
TTCAAACTCAGAACAAAGGTTTCCTT	14.7427	0.163612	3.56499	3.16146	0.645552	0.109028	0	0	0	0	5.11429	3.38825	0.165504	6.16546	0	0	0	0	0	0	0	13.1596	0	0
TTGGCTGAGTGCAAACAGCTCACATGTTTGAGC	14.7427	0	0	3.77335	0	0	0	1.5872	3.91293	0	0	18.735	0	22.0195	0	15.2443	0	0	28.7419	81.99	13.7669	584.99	23.1644	57.2879
TTTCTCTGAAATCCAAAAAATCCTACCTATT	14.7427	3.10863	0	0.305947	0.215184	0	21.4834	0.906973	0	3.19421	4.49059	1.19585	0.993023	0	5.46167	0.516757	0	0	3.39958	15.9317	7.21124	85.6903	18.8879	39.1504
TTTGGCAACACCATCAGACACATCTAGC	14.7427	2.45418	0	7.44472	4.0885	7.52297	6.89833	6.12207	7.43457	6.38841	0	3.98618	2.97907	4.4039	0	3.35892	0	0	0	33.0292	10.7076	48.3538	7.48389	42.4683
TTTTGCACCGACCAATACATTCTGT	14.7427	4.25391	0.356499	8.46454	1.07592	2.83474	9.85476	1.02034	14.3474	10.0389	8.35749	17.7385	11.2543	29.6529	0	7.75135	36.5219	0	0	107.636	0	104.206	18.8879	112.585
ACACCCATGACCTGAGCTATCATAAACT	14.5651	0	4.63449	8.66851	1.18351	1.5264	1.57676	5.10172	9.65189	0	5.98746	4.3848	3.80659	0	0.364111	0.258378	0	0	2.78148	41.1893	0	38.2546	0	34.7266
CTCTCCCAGGATTCCTCCTTAGACGGTC	14.5651	0	0	1.93767	0	0	0	0	0	0	0	0	0	0	0	0	0	0	0	0	0	0	0	0
GACACTGACTTCCATGCCTTATAAGACG	14.5651	1.96334	2.31724	0.611895	0.322776	0.327085	3.54771	4.42149	0.260862	0.456315	0.374216	0	3.64108	19.0836	0.364111	0	0	0	0	13.7945	0	6.57979	0	18.5799
GAGGACTTAAACAAAAACAAAAAAACTGGATGT	14.5651	0	0.356499	3.67137	0.322776	0.109028	0	0	0	0	0	0	1.32403	0	0	8.78486	0	0	0	7.77157	9.83351	0	0	0
GAGGATCACACATGTCTGACTTGGG	14.5651	9.6531	11.5862	13.6657	3.65813	8.17714	9.46057	14.8517	6.13026	11.2558	3.24321	19.9309	15.7229	52.8468	12.0157	15.7611	0	0	1.23621	47.4066	9.39647	40.5499	0	30.7452
GCCATGAAGTGACAAGACTGTGTTCTATTCT	14.5651	7.03531	0	0	0.53796	6.21462	0	0	0	0.152105	2.86899	0	0	51.3788	69.9093	15.7611	0	0	0	0	0	7.65092	17.106	57.0667
TAAGGGCATACTCAGAATGAAAATTTGGGGT	14.5651	4.58113	8.73423	2.75353	0.968328	2.61668	12.0228	4.53486	0	8.82209	1.74634	35.8756	0	15.2669	34.2264	10.3351	0	0	4.94485	24.6747	41.7378	60.4423	4.98926	54.4125
TACATTCCCAGAACCAATGTGTCCACACTT	14.5651	11.9437	7.12998	3.26344	0.107592	3.0528	14.585	10.5436	3.26077	5.32368	9.85436	37.2708	11.5853	22.6067	64.0836	17.053	0	0	0	95.7845	13.5484	117.824	0	37.3809
TCAGAACCCAGAGAAGGTAAAGTTGCTTATT	14.5651	2.45418	5.70399	10.8101	0.215184	0.981256	4.73029	3.62789	2.99991	6.99683	5.61324	2.59102	10.2612	0.293593	0	7.75135	0	0	21.9428	32.252	6.99272	48.0478	0	3.9814
TCCAGGAAAAATCAGGTTACACGTGA	14.5651	1.3089	0	0.611895	0.645552	0.436114	0	0	2.86948	0.760525	5.98746	8.76959	11.0888	0	2.54878	0	0	0	0	0	0	2.75433	0	9.06874
TCCTAGGATCCCCTTTTCAGCTGAACAGA	14.5651	2.61779	11.0515	20.3965	0.753144	1.96251	10.8402	24.4883	4.69551	5.9321	8.48223	11.3606	15.2264	22.3131	31.3136	5.68432	0	0	23.488	183.603	19.23	165.107	6.41476	116.567
TGCACCTCTAGTAGAGCTTCTAAACTTCAACT	14.5651	8.50782	0.534749	5.40507	0.968328	0.872228	11.4315	6.00869	0	3.80263	7.23484	5.77996	15.7229	19.0836	4.00522	21.7038	0	0	0	31.2806	0	48.9659	0	26.1003
TGGAATTGAATTCTGTGTGAACAGA	14.5651	11.2892	4.27799	26.7194	3.87331	5.12434	0	0	1.6956	0	0	0	0	0	0	22.9957	0	0	36.7773	40.0236	0	10.7113	0.356376	22.5613
TGGATCGAGTCCATAGTCCGTTACT	14.5651	0	0	0	0	0	0	0	0	0	0	0	0	0	0	0	0	0	0	0	0	0	0	0
TGGATCTTGGAGAATGACAGTGGATTATT	14.5651	0	7.30823	1.63172	0	1.85348	0.197095	7.25578	0	0	10.2286	0	0	0.293593	0	4.39243	0	0	14.5255	11.4631	0	9.33413	14.255	12.1654
TGGCTATAAACTCACCAGCTGTCTGTC	14.5651	0	3.20849	3.05947	0.753144	34.453	6.10995	0	0	0	7.48432	0	0	59.893	60.8066	0	0	0	0	0	0	6.88583	0	18.1375
TGGCTGTGGATGAGACACTTCAGTGT	14.5651	0	10.8732	4.89516	4.0885	38.0509	5.32157	1.47383	3.39121	7.60525	1.12265	0	6.95116	51.6724	119.793	18.3449	0	0	4.94485	24.4804	0	22.0347	12.8295	45.7861
TTGAGGCTTCCAAACACATATTATGTC	14.5651	5.5628	6.59523	14.0736	1.18351	0.436114	2.75933	8.72961	4.30422	4.86736	8.60697	13.7523	24.1636	19.6708	33.4982	7.23459	0	0	6.18106	71.887	0	49.578	0	48.2192
TTGCTGATACACATACCCGAGACTGAGTAA	14.5651	8.50782	15.1512	0.101982	0.322776	0	0	0.226743	15.7821	1.97737	0.374216	8.9689	0	0	1.09233	6.71784	0	0	7.41727	75.3842	10.9261	59.0651	0.356376	49.9887
TTGTCTGTATTTCCAAAGCCTAACTT	14.5651	13.2526	13.547	6.11895	2.47462	5.3424	0	1.47383	5.86939	8.36578	2.12056	9.96545	0	28.185	9.10278	52.1924	0	0	0	27.9776	24.9116	20.0454	0	47.1132
ACACCTTGCATCCCAAACTGTCCAACCTAT	14.3875	3.27224	3.20849	3.87533	0.215184	1.30834	39.8132	3.1744	19.8255	4.86736	10.7275	45.0438	13.4058	37.2864	12.0157	65.3697	109.566	0.289972	58.411	278.222	92.435	492.719	41.3396	437.733
CCTACTTGTCATCCTGAGCAGCCACTATTT	14.3875	3.92669	2.49549	1.83568	0	0.436114	6.10995	3.62789	13.6953	9.43051	0.124739	17.7385	25.4876	33.7632	50.6115	15.7611	138.783	82.0621	185.741	609.096	222.019	966.006	143.619	739.434
TAACCAAGTGAGAGACATCGCATTACCTGA	14.3875	0.654448	17.2902	9.2804	0.322776	9.70354	3.9419	7.48253	2.21733	9.73472	8.73171	25.5115	2.81356	36.4056	26.5801	5.42595	0	0	0	10.6859	1.9667	28.7675	0	23.2248
TCAGACTTGAGAATCAGGTCCCAACTTGGCCA	14.3875	13.2526	40.9974	33.8582	4.41127	9.81256	25.2282	11.5639	45.2595	62.0588	0.498955	7.97236	53.6232	61.361	0	40.307	0	0	27.5057	425.105	66.2123	226.314	33.8557	259.897
TCCATACTCAGAGCCAACGATCCCTGAGA	14.3875	13.089	21.2117	33.5522	6.7783	36.5245	6.10995	7.36915	5.08681	21.751	25.1972	0	20.688	36.4056	48.7909	8.52649	511.307	0	0	64.6983	2.40375	31.3688	0.356376	48.4404
TCTAGATCTTAGCTTAAATGTGGCTGCCT	14.3875	8.67143	1.60425	9.79032	1.61388	0.981256	41.39	16.5523	17.9995	43.6541	26.6941	28.3019	48.6581	87.1972	37.8676	6.71784	58.4351	0	0	55.1781	6.55567	63.5027	0	70.1169
TCTCAGCAGCCCAGATTCGGATACCGGGTC	14.3875	4.74474	0	6.22093	2.58221	0.981256	2.56224	0	4.04336	0	1.87108	9.36752	6.28914	0	46.2421	0	14.6088	0	0	12.2402	0	37.1835	16.3933	4.20259
TCTTCCCATTGGTCTCATGAGAGACGGACTTCCTC	14.3875	10.4712	1.7825	5.50705	6.02515	3.0528	5.51867	0	9.65189	10.0389	23.4509	15.5461	12.4128	2.05515	17.4773	22.7373	0	0	11.435	180.106	21.4152	38.8667	57.3765	318.954
TGACCTGTTACTTTGATCCTATTTCCCTA	14.3875	3.27224	0	2.14163	0	2.83474	0	0	0	1.97737	1.37213	0	0	5.28468	0	0	0	0	0	10.8802	0	12.7005	0	14.3773
TGGGAAACATCTGTCTGGTCTACTTCACTTA	14.3875	9.16227	16.0425	13.3597	4.41127	2.2896	1.57676	1.5872	6.13026	13.9937	10.977	20.1302	6.28914	41.1031	65.54	38.7568	0	0	17.616	124.539	26.8783	132.361	44.9033	211.678
TGGTTGTAAAATCGGGGTAAGGGTTCTC	14.3875	8.83504	20.8552	24.4758	11.2972	31.8363	0	4.08138	12.1301	2.43368	4.86481	0.398618	32.1077	0	0	101.284	0	0	23.179	486.306	10.7076	211.472	16.7497	135.81
TTAGCAGGAATTTCTGATGTTACAAAAGGT	14.3875	12.2709	14.973	22.1302	20.9804	47.1003	3.9419	24.0348	11.4779	20.9905	26.5693	32.6867	27.3081	18.2028	125.982	0.775135	0	0	6.79917	107.248	0	24.1769	0	77.4161
TTCAGGATGAGATATATGTGAGAACACA	14.3875	10.4712	2.31724	8.26058	1.82906	0	3.74481	2.83429	5.21724	1.21684	2.61951	18.3364	8.6062	0	11.2874	0	146.088	0	9.58064	29.3377	0	0	0	6.41448
TTGGAGTATGTTTGAATTCAAGTTGCTGGC	14.3875	0	0	0	17.6451	0.981256	22.666	0	3.13034	2.58579	11.7254	16.144	2.81356	5.28468	0	23.5124	0	0.289972	8.65348	166.894	0	27.2373	0	125.635
TTGTCCGATATTACTCCAGCCCACGTGC	14.3875	3.10863	3.38674	0.203965	0	1.74446	3.74481	1.24709	3.91293	2.28158	3.99164	20.9274	2.31705	19.9643	83.7456	0	0	0	0	13.406	0.218522	38.4076	0	9.28993
TTGTCCTGGAATTCTTGTACCTTTTGGGGC	14.3875	0	1.7825	0.40793	0.968328	3.27085	8.67219	0	4.04336	1.52105	0	0	1.82054	5.87187	0	4.13405	0	0.289972	0	41.1893	2.84079	69.4704	11.0476	81.1763
TTTTGCACCGACCAATACATTCTGTGACTGTTT	14.3875	14.7251	3.92149	6.62886	1.18351	1.63543	21.0892	1.24709	26.2166	22.9679	24.823	12.3572	3.47558	149.439	0	44.1827	0	0	44.5036	216.05	10.7076	168.932	55.951	294.845
ATGGCAGACACAAGGTATAACAAAAGGAGT	14.2099	0.163612	0.17825	21.9262	2.58221	4.68823	0	4.30812	9.39103	3.49842	15.3429	8.37097	22.343	11.1565	19.662	40.0486	0	0	5.87201	53.0409	36.4933	82.0179	32.4302	167.882
CCGGGATGTTGCCAAAGAGAATAGAGG	14.2099	0	0	0	0	0	0	0	0	0	0	0	0	0	0	0	0	0	0	0	0	0	0	0
GAGATCTTAGAAATACCAACGTATTT	14.2099	0	0	0	1.50629	1.19931	0	0	0	0	0.374216	0	3.80659	17.0284	0	0	0	0	0	6.80012	0	5.8147	0	0
TAAAGTGTTAATTGAATGCAGGAACCAGGG	14.2099	16.852	3.56499	9.38239	0	4.68823	0	1.24709	5.21724	0	0	0	0	18.79	0	45.2162	0	0	6.49011	38.0807	0	8.87507	0	11.9442
TATAAAGGCACTAATCCCATTCATGA	14.2099	2.61779	13.9035	3.77335	0.753144	0.872228	0	1.24709	2.60862	6.54052	4.49059	31.4908	0	11.7437	8.37456	1.29189	0	0	6.79917	19.8175	0	25.248	0	14.8197
TCACCAAGGAAGTGGCGGAAAGCTGTCAGT	14.2099	0	10.5167	0	18.5058	53.2059	6.30705	18.4796	0	73.3146	11.9749	41.2569	46.6721	8.51421	43.3292	17.8281	0	0	25.3423	54.2067	9.61499	126.546	0	120.106
TCCCAGAAGACTGAGATCCTAGAGTTACTTT	14.2099	0	9.09073	16.5212	1.93666	0	0	0	0	3.95473	3.11847	0	2.31705	22.6067	0	12.1438	0	0	0	13.9888	0	37.9486	12.1168	30.9664
TCGGACAGAGAGCAGCATGTAGAGACT	14.2099	5.89003	13.9035	28.0452	2.79739	47.4274	40.0103	12.2441	11.8692	27.2268	19.085	57.6003	31.7767	39.0479	214.826	47.8	0	0.289972	13.9074	163.203	34.5266	140.93	0	89.1391
TCGGTCTTAAGGAAGTTAAAGGTTATTTCC	14.2099	0	0	0	0	0.109028	2.75933	0	0	0	0	0	0	0	0	0	0	0	0	0	0	0	0	1.32713
TCTGCAATTCTGGGATACATGTAAAAACA	14.2099	3.59946	0	1.93767	0.968328	0.545142	0	1.24709	6.91284	3.0421	0.498955	8.17167	4.4686	35.5248	26.216	1.29189	0	0	0	38.6635	0	16.985	0	12.6078
TGAGAAACAGCTCTGTGAACCTAGGGA	14.2099	0	0	1.83568	0	0	0	2.04069	2.60862	0	0.249477	0	0	0	22.939	0	0	0	0	0	0	6.88583	0	3.76021
TGGCACCACAGGAAGCAATGCGAACT	14.2099	2.45418	3.03024	1.7337	0	0.763199	13.7967	1.81395	0	7.14894	0	0.199309	0.662015	0.293593	0	0	0	0	0	15.9317	8.95942	14.8428	0	6.19329
TGTTAAATCTTCCTTTTCTAACAAAATGGCCT	14.2099	15.7067	28.6982	11.83	3.9809	3.37988	0	4.76161	13.5648	95.522	43.6585	32.6867	9.43372	164.999	66.6323	10.3351	0	0	75.4089	654.56	77.1384	363.572	112.971	894.488
TTAAGGGACCGGAATTGACTTTAACAGGTA	14.2099	8.50782	18.538	16.4192	1.93666	2.83474	0	0.68023	2.86948	9.1263	0.997909	3.18894	10.2612	18.79	0	5.16757	7.30439	0	0	23.7033	0	20.0454	7.48389	9.51112
TTACCTGAGGACAAGATATAATGTATACT	14.2099	0	1.7825	0	0.968328	0	2.95643	1.70057	0	0.30421	0	0.597927	6.95116	0.293593	18.5697	6.20108	0	0	7.72632	15.5431	0	12.7005	0	6.19329
TTGAGAGACATTTCTTGGCCTGTGATT	14.2099	0	9.80373	6.73084	3.44294	9.15839	0	8.95636	0	6.23631	17.9624	0	0	8.22061	0	26.613	0	0.289972	6.79917	27.5891	0	18.8213	0	47.7768
TTGAGAGCTAGTTTATTGTATACCCCAGAC	14.2099	0.818059	4.09974	16.3172	0.645552	1.85348	7.88381	5.44184	3.65207	17.1879	10.977	0.199309	8.10969	22.3131	31.3136	10.5935	0	0	50.0666	117.351	31.6858	64.1147	64.504	182.923
ACATACCCGAGACTGAGTAATCTGCAAAGA	14.0323	1.96334	0	2.85551	0.215184	0.872228	3.35062	0.226743	1.04345	3.19421	0.498955	43.25	0	47.2685	3.277	13.9524	0	0	0	18.2632	19.23	52.0263	0	14.8197
CACCAGTGCTATGATGACCAGTTTTCTTC	14.0323	4.0903	7.30823	1.42775	0.215184	0.654171	5.32157	0.113372	0	5.01947	1.74634	1.79378	16.2194	2.64234	0	4.13405	0	0	17.9251	53.2352	10.9261	35.1942	0	42.4683
CCCAGTGAACCTCCAATCAAAACAAATGT	14.0323	2.12695	2.67374	2.24361	0.322776	0.218057	5.51867	2.49418	1.17388	3.0421	2.12056	0	3.80659	13.2117	17.1132	1.29189	0	0	8.96254	14.9603	7.86681	53.2504	22.4517	30.7452
CTGGCAACAAGAACGTAAGGGTTACT	14.0323	0	0	0	0	0	0	0	0	0	0	0	0	0	0	0	0	0	0	0	0	0	0	0
GCCAAGAGTTCCTATGCAACCTTAGGGTTGGAGA	14.0323	14.2342	22.4594	11.1161	1.61388	0.763199	11.0373	4.42149	16.3039	32.2463	17.4634	6.97581	16.8814	71.6368	94.6689	18.8616	0	0	36.1592	356.521	67.0864	143.837	7.12751	293.296
TACCACGAGAACAACACGGGAAAAACCTG	14.0323	1.96334	1.24775	0.203965	0.215184	0.872228	3.15352	1.36046	0.521724	0.60842	9.3554	0	0.662015	10.863	26.216	0	0	0	22.8699	72.8584	5.90011	32.4399	0	37.8233
TCCTAAAACTAATAGATGATTTCAGTAA	14.0323	0	0	0	0	0	0	0	0	0	0	0	0	0	0	0	0	0	0	0	0	0	0	0
TCTCCTAGGACATCCAGCTGGCAGC	14.0323	5.07197	1.7825	6.01697	0.860736	2.18057	0	0.113372	0.260862	3.65052	1.6216	0	6.12364	0	0	0	0	0	0	7.38299	0	6.57979	0	0
TCTGTATATAGACACTAAGGTAAATGCGTA	14.0323	0.654448	0	0	0	33.1447	0	0	0	0	0	0	0	55.4891	113.967	0	0	0	0	0	0	6.88583	0	29.4181
TGAGAGTCTAACTTTTCTACGTCGGGGGAGT	14.0323	21.4332	8.02123	0	0	0.545142	7.68671	27.0958	17.6082	14.6021	0	0	0	0.587187	42.601	12.6605	0	0	12.6712	31.6691	11.3632	32.1339	0	8.62636
TGCCTGCTGCCAAATGACTACTTCCAATT	14.0323	1.47251	1.60425	4.89516	0	0.218057	0	0.793601	0	2.12947	0	21.5254	1.65504	19.6708	10.1951	13.4357	0	0	31.8325	62.1725	66.4308	173.676	11.0476	51.9794
TGTCTTGATTTTTTGACTCAGTTAAATAGC	14.0323	16.5248	11.9427	10.1982	36.1509	132.797	20.8921	11.2238	0	45.7836	0	0	0	53.7276	101.587	15.5027	0	0	0	39.2464	9.83351	77.2743	0	40.0352
TGTGACCTGAACTGCCTATCATGAACTGGT	14.0323	0	0	0	1.18351	0	0	0.340115	0	0	1.49686	7.97236	0	5.28468	19.662	0	0	0	12.6712	18.2632	0	0	0	5.75091
TTAAAGCTATTGTAGCAGAATTGGGGT	14.0323	2.12695	1.7825	2.54956	2.6898	1.09028	0	3.1744	0	1.21684	4.74007	0	20.5225	0	0	7.49297	0	0	0	27.7833	7.86681	49.578	0	21.4553
TTGGAGAACAGATAGTTTGTGACATGTC	14.0323	0	1.426	11.0141	0	4.47017	0	0	0	3.34631	0	0	2.97907	0	0	2.58378	0	0	0	5.4401	0	13.7717	0	34.5055
TTTCCAGTAGTGGTGGTAAAGCCTGTGC	14.0323	0.490836	0.534749	0.101982	0.645552	0.327085	0	0.340115	0	0	2.12056	0	0	0	0	6.45946	80.3483	0	0	14.9603	0	1.6832	7.48389	5.30853
ACATGTAGTTGATTGAGGGATGCTT	13.8546	0	27.4504	11.0141	31.3093	29.9828	10.249	3.74126	8.34758	12.3205	5.98746	14.1509	9.59922	6.16546	0	51.9341	0	0	9.58064	119.488	0	54.9336	0	88.2543
CCAAGGTATCGCTGGAAAAGCTCACT	13.8546	4.74474	1.7825	0	0.322776	0	0	1.92732	0	0	1.24739	0	0	0	0	0.775135	0	0	0	5.4401	0	0	0	2.87545
GACATTTTGGGCTGGATGATTCTTCACT	13.8546	7.19892	1.96075	5.71102	0	12.4292	2.56224	12.4709	11.0866	19.4694	1.6216	53.4148	21.5155	0	11.6516	22.7373	0	0	5.56295	100.447	9.17794	145.98	0	135.368
TACCTCTTCCAGAACCAAGATAACGCT	13.8546	11.9437	16.5772	6.52688	1.07592	4.68823	30.5498	15.4185	2.73905	19.3173	11.1017	10.7627	32.4387	53.434	54.6167	14.7276	0	0	9.27159	43.9093	14.204	62.4315	0	37.8233
TATCAAGGCCAGGCATCTTAACATTTGTC	13.8546	3.59946	14.4382	11.2181	1.3987	3.816	3.35062	4.87498	2.21733	2.12947	0	2.39171	22.1775	59.0123	0.728222	0	0	0	0	10.2973	0	22.1877	0	7.9628
TCACCCCGGCCTAGAGAATACTCATC	13.8546	8.34421	13.7252	5.60904	0.215184	0.872228	27.3962	3.1744	12.6518	13.081	8.98118	8.57028	10.7577	2.05515	0	10.0768	51.1307	0	62.7378	62.9497	14.4225	175.971	13.8986	93.5629
TCCCCGAGTGACCAGCTAGAGATGAGATG	13.8546	2.94501	10.8732	3.4674	1.07592	0	11.4315	1.5872	4.17379	18.1005	3.61742	17.9378	10.2612	0	2.91289	3.6173	0	0	5.2539	5.4401	0	59.3712	0	7.9628
TCCTCTGACCTTGCCAGCTCTTGTAGAACGGC	13.8546	0	6.77348	0.611895	0.215184	0	0	0	8.86931	0	0	0	3.14457	3.22953	0	0.258378	0	0	0	0	0	11.1703	0	3.31783
TCCTTCACTCGAATAGACATAAGAATCCTG	13.8546	6.70809	0	2.54956	4.84164	1.09028	0	1.5872	0	3.49842	11.8502	19.1337	10.5922	0	24.7596	0.775135	0	0	0	4.85723	0	2.4483	0	4.20259
TCTGGTTGTATAATAGGGCATGGCACCTT	13.8546	2.7814	0	0	0.215184	0	2.16805	2.3808	0.130431	1.67316	1.24739	20.5288	3.80659	0	1.09233	0	0	0	1.54526	24.0919	0	21.4226	16.0369	26.1003
TGCACATGTATCCCGGAATTTGAATT	13.8546	0	8.55598	12.0339	3.33535	1.19931	11.0373	3.40115	4.04336	7.90946	0	13.9516	10.2612	0	0	14.2108	0	0	5.56295	40.8007	25.1301	32.4399	0	17.9163
TGCAGCCTCATCCAGATTTCTGAATC	13.8546	0.490836	6.23874	9.8923	0.968328	1.41737	10.6431	3.85463	4.04336	9.27841	2.86899	22.5219	10.5922	9.39499	43.6933	6.71784	0	0	14.8345	49.9323	10.7076	95.6365	0	36.275
TGGCTATAAACTCACCAGCTGTCTGTCT	13.8546	0	0	0	2.90498	32.3815	0	0	0	1.21684	0	0	1.98605	12.9181	4.36933	0	0	0	0	0.194289	0	6.88583	0	4.64497
TTGAATACAGAGTGGTCCAGAGCAGCC	13.8546	0	0.712998	0	0.968328	2.2896	0	0	0	9.58262	0	0	0	0	0	16.5362	0	0	0	0	0	0	0	4.20259
AGGAATGATAAACATGGCGTAGTATCCTATT	13.677	0.490836	0	17.541	0.645552	0.545142	0	1.02034	0	4.86736	4.36585	0.199309	18.8674	0	15.2927	7.75135	0	0	6.49011	31.4748	0	7.80394	0	5.52972
CACCTTGGAATGGAAAGTGAATGCTGCTC	13.677	3.76307	0.17825	1.52974	2.90498	1.30834	0	0	0	0	0	5.38134	8.44069	0	0	0	0	0.289972	7.41727	5.24581	8.08533	7.03885	0	16.368
GACAAGTAGGAGATTATGCAATGGC	13.677	0	0	0.101982	0	0	0	0	0	0	0	0	0	0	0	0	0	0	0	0	0	0	0	0
GCAAACTGGAGAATTTACCAAAAGGTCAAGGTT	13.677	4.90836	9.98198	6.93481	1.72147	2.18057	0.197095	0	0	1.52105	22.2035	26.1095	20.688	13.2117	11.6516	5.68432	0	0	8.65348	16.7089	0	59.9832	0	23.0036
TACTTGGTGCGAAATGTTCAGGACTCAGTCTC	13.677	4.41752	0	10.4022	2.25943	2.18057	0	6.23544	0	0.60842	0	8.17167	0	32.2953	0	47.2832	0	0	0	36.7206	0	43.7633	14.6114	147.091
TAGAGGCAGGATGTCCTAAACTTAGGAGC	13.677	5.39919	19.964	7.75067	0	5.99657	0	0	0	0	1.99582	0	10.5922	0	0	3.87568	0	0	7.72632	44.4922	0	51.4142	8.55302	48.8827
TATGAGTCAGTAGCCAGGAAAACCCAGGACC	13.677	0	0	1.7337	0	0.218057	0	0	0	0	0	0	0	0	0	0	0	0	0	5.05152	0	7.03885	0	4.86615
TCAACGGAAGAGAACTCCCAGGAAAGTGGCC	13.677	10.962	21.9247	12.1359	2.90498	0.545142	0.197095	0.906973	0	3.80263	3.8669	12.3572	2.64806	73.6919	11.6516	0	0	0	0	11.6573	0	0	0	1.9907
TCGAGGATTAACTCCTGTAAAAGATGAGG	13.677	8.34421	3.03024	3.16146	0.860736	0.218057	6.50414	0	4.82595	9.43051	2.99373	0	8.6062	0	17.4773	2.84216	0	0	11.435	0	0	5.50866	11.404	0
TGACACTCAGTATTAAGTATCACACTGTT	13.677	0	5.34749	19.2747	7.53144	30.3099	15.3734	21.7673	0.521724	20.23	9.48014	2.79032	29.9562	41.1031	28.7648	26.0962	0	0.289972	7.72632	23.1204	7.86681	24.1769	8.55302	42.4683
TGCACCAAACCTGAAATCACCACTAAAGAACGT	13.677	3.43585	5.52574	3.4674	0.968328	0.654171	0.197095	6.8023	12.7822	14.7542	35.1763	0.398618	3.31008	29.6529	31.6777	17.5697	0	0.289972	38.3226	82.1843	8.52238	66.41	45.6161	131.829
TGCCAAGACCATTTCGGATTCAACCTATT	13.677	16.1976	12.2992	17.541	3.76572	8.28617	0.985476	22.5609	2.73905	10.9516	31.4341	19.7316	40.5484	100.115	165.306	9.04324	0	0	0	20.4004	12.0187	27.3903	0	18.5799
TGCCTTATGACCCTGAGCTTGAGCCTAGCC	13.677	4.74474	1.0695	3.4674	0.322776	2.50766	12.417	1.47383	8.99974	11.1037	0	0.199309	14.0678	17.9092	0	24.0292	0	0	17.307	37.6921	32.5599	72.5308	25.3027	44.0166
TGCTGATACACATACCCGAGACTGAGTA	13.677	25.8507	33.6892	8.46454	0.860736	4.79725	32.9149	4.76161	3.13034	18.5568	14.4697	49.4286	12.5783	29.0657	23.3031	37.9816	241.045	0.289972	11.1259	83.35	16.6077	18.9743	19.2443	53.9701
TGGAAGGAATAAGTGGGAAGCTTGGTGTGT	13.677	3.43585	22.9942	17.643	0	9.59451	0	7.5959	6.91284	8.06157	0	0	0	8.8078	13.4721	46.2497	0	0	26.2695	37.6921	0.218522	40.0908	0	163.016
TGGAATGAAACCTCAGAAATGGCCTGTATT	13.677	13.4162	0	6.4249	1.18351	2.94377	0	7.70927	0.260862	0	1.6216	0	7.77868	48.1493	6.18989	0	0	0	5.2539	27.2005	0	4.89659	0	9.9535
TGGAGAATGTTAAAGAACAGTTATGATGCTT	13.677	17.3429	17.2902	31.2066	2.25943	2.07154	15.7676	6.34881	29.4774	20.3821	11.1017	9.16821	11.4198	133.291	16.0209	30.747	0	0	30.2872	217.604	38.6785	145.827	78.0463	213.226
TGGTAGCACATGAACCATTTTTAAAATGACA	13.677	3.10863	0	1.63172	2.79739	5.45142	0	0	15.2604	0.456315	0	0	5.29612	1.17437	0	0	0	0	0	10.2973	0	0	0	1.76951
TGGTAGGATGATGGATACTGTGATC	13.677	3.92669	2.85199	4.69119	1.2911	3.48891	0	0	0	0	0	0	0	0	6.91811	0	0	0	0	19.8175	0	4.43754	0	7.07804
TTCCAGAGCCATGTAATTTGTTTATT	13.677	6.38086	0	1.7337	0.968328	1.5264	8.278	5.66858	8.60844	1.97737	1.6216	4.98272	2.15155	11.7437	9.831	4.39243	0	0	0	19.2346	13.3299	41.162	0	32.0724
TTGAGGTTAATAGGGGTTCAGCACAATGC	13.677	7.52615	6.77348	15.2974	1.07592	5.3424	18.9211	2.26743	7.69543	0.152105	0.997909	40.8583	14.7298	4.99109	0.728222	25.8378	0	0	31.8325	94.0359	95.0573	196.17	45.2597	175.182
TTGGAGTCCATGCTTCTGTTTCCTGAAGGC	13.677	3.43585	11.9427	18.3568	1.61388	1.96251	0	4.30812	1.17388	0.456315	0	0	4.63411	29.9465	0	16.2778	0	0.289972	23.179	46.6294	0	33.8171	0	26.1003
CCTTGGCCTACTAACCAGGTTCGTTGAATCT	13.4994	2.7814	1.0695	0.101982	0	0.763199	0	0	2.21733	1.82526	0	0	0	0	0	0	0	0	6.49011	6.02296	0	5.96772	0	0
CTCAATTCTAGGACCATGGATCCACCTACC	13.4994	0	13.0122	11.83	6.02515	9.26742	21.4834	6.91567	3.13034	27.0747	11.3512	22.1233	46.3411	49.6173	32.4059	6.45946	0	0	0	34.5835	11.8002	44.2223	10.3349	21.2341
GGAAATCATACCGAATTCATGTGACTGACA	13.4994	11.7801	9.26898	9.48437	1.2911	4.79725	25.8195	2.26743	6.52155	32.5505	2.61951	33.2846	36.7418	0	11.6516	0.258378	0	0	0	20.5946	0	10.7113	0	3.31783
TACTCCTGAGACTATACAACCAAGTT	13.4994	8.18059	8.37773	9.2804	1.2911	0.763199	3.74481	1.36046	1.95646	1.97737	6.48641	0	1.82054	2.64234	0	0	0	0	0	6.60583	0	0	0	5.52972
TAGGTACACACGAGAACTAGTAAATACTTGT	13.4994	3.59946	10.5167	1.22379	0	0	9.85476	2.72092	2.34776	0.60842	9.97909	6.17858	20.688	29.9465	0	4.90919	0	0	0	52.2638	0	41.0089	24.2335	21.0129
TATAGGAGGTAATAACAAACTGTGGTT	13.4994	0	0	3.87533	0.968328	1.5264	0	0	0	1.52105	1.37213	0	0	0	0	6.71784	0	0	0	0	0	0	0	0
TCACTGAATGCCCATTGTGTCTTTTTCCCT	13.4994	0	1.24775	0.81586	2.6898	1.96251	1.18257	0	0	2.12947	0	26.9067	0	1.17437	0	10.5935	0	0	0	60.0353	8.30385	47.8948	27.7973	59.9422
TCACTTGGACCCAATGCTATATTCAGACT	13.4994	0	3.03024	3.05947	0.53796	0	2.95643	3.40115	2.0869	4.10684	3.11847	1.39516	1.15853	9.10139	47.3345	10.5935	0	0	0	17.8746	0	58.6061	13.8986	20.1282
TCATGACAAAATGAGGGCATCTAGTGAA	13.4994	0	0	9.07644	1.61388	1.09028	7.29252	3.51452	4.56508	10.191	0.748432	10.3641	13.7368	20.5515	31.6777	1.80865	0	0	0	49.1552	0	48.3538	11.0476	54.8548
TGGAAATGTAAAGTGAAAAGGTGAGAGGGT	13.4994	8.34421	10.8732	12.2379	3.33535	6.75977	0	13.718	3.7825	0	7.35958	10.5634	4.4686	9.10139	12.7439	34.1059	0	0	9.27159	93.6474	10.2706	39.6318	16.3933	155.496
TGTCATGAGATGCAAAGGCTAAAGTAGATT	13.4994	0.163612	0	4.69119	1.2911	4.68823	0	0	0	0	1.6216	0	3.47558	28.185	17.4773	6.45946	0	0	0	23.509	0	30.1446	0	24.552
TGTTATAAAAATGGTGGGAAACATAATG	13.4994	0	1.96075	3.05947	4.51887	21.6967	8.67219	0	6.78241	2.89	0	9.36752	0	0	3.64111	1.29189	0	0	0	27.7833	0	33.358	0	36.275
TGTTGACTTATCTTCTAATCTCCTAGGGCCT	13.4994	5.5628	14.0817	4.69119	1.3987	1.85348	13.0083	5.21509	6.91284	19.4694	5.86272	10.3641	13.7368	90.4267	87.3867	57.8768	0	0.289972	25.0333	140.471	12.0187	163.883	55.2382	168.988
TTCCTGGACAAAGATTCTCATGTCTGACA	13.4994	0	6.06049	0	1.50629	1.41737	0	0	0	0	2.37003	0	0	32.2953	0	0	0	0	0	0	0	0	0	0
TTCGAGTTAAGATAAATGTGGAATAGTGTC	13.4994	0	7.30823	0.101982	1.61388	1.41737	0.197095	0	6.26069	0	0	0	5.29612	7.63343	0	7.23459	0	0	0	41.3836	0	6.88583	8.19664	29.4181
TTCTCCTAGGACATCCAGCTGGCAGC	13.4994	9.48949	1.426	6.62886	0.107592	1.41737	15.9647	2.83429	0	6.99683	2.37003	8.9689	1.82054	8.8078	0	17.053	0	0	0	4.85723	0	0	0	5.30853
TTGAGGCCAGTATTGAAATTTCTCAGTC	13.4994	1.79973	4.99099	6.73084	0.53796	1.09028	6.10995	0	5.21724	2.58579	1.12265	16.144	0.165504	19.6708	25.1237	5.16757	0	0	0	23.3147	0	17.7501	0	24.9943
TTTCTCCTTGGATCCAGACCTATACTCTT	13.4994	0	9.80373	7.24076	0.322776	6.65074	0.985476	6.12207	0.913017	7.60525	1.24739	17.9378	18.5364	0	0	31.2638	0	0.289972	12.0531	12.0459	13.1113	46.9767	0	31.4088
AAGAGGACTCCAACACTAATAGAAAAGG	13.3218	0	8.55598	1.7337	1.2911	2.39863	0	2.72092	0	0	0.623693	8.37097	2.48256	13.5053	0	0	0	0	12.3621	0	13.1113	6.88583	0	17.2527
ATCCTAGACAACTTTGATCCATGTCAATGT	13.3218	0	0	0	0.753144	0	1.57676	0	0	1.06474	1.6216	0	2.64806	0	17.4773	0	0	0	4.32674	6.99441	0	0	0	0
CCCGGAATTGAACCTCAAAATTGATC	13.3218	0	0	0	0	0.545142	0.197095	0	0	0	0	0	2.15155	0	0	0	0	0	0	8.74301	0	0	0	0
CCTCTGGCTACTTCACCTTTTACTAGGTC	13.3218	0	0	0.203965	0	0	0	0	0	0	0	0	0	0	0	0	0	0	0	6.99441	0	0	0	0
CTCCAGGACGTTAATTTTGGCACTAGATGC	13.3218	0	8.02123	3.16146	0.968328	2.72571	20.4979	0	0	4.56315	0.498955	0	4.63411	4.69749	0	0	0	0	0	20.7889	12.8928	0	0	1.76951
CTTAGGAACTTGTTACAAATGAAAATT	13.3218	3.92669	5.70399	10.9121	2.36702	3.27085	0	5.66858	0	1.67316	1.24739	0	6.45465	16.4412	36.4111	13.6941	0	0	0	11.6573	0	12.7005	0	0
GCAGAGAAGAACCCAGCAGTGATTGAC	13.3218	2.7814	0.891248	8.1586	1.18351	0.763199	0	0.68023	0	11.7121	3.74216	8.76959	7.94418	34.0568	0	5.16757	0	0	0	10.4916	0	9.9462	0	8.84755
GCCAACTGTGAGAGACAAGAGTCTACCT	13.3218	2.45418	15.8642	11.2181	0.215184	0.654171	0	1.36046	5.4781	1.67316	13.846	8.76959	11.4198	14.6797	87.7508	15.7611	0	0	0	11.8516	0	13.3126	0	8.84755
GCCAATGCCAAGGAGACTGTTCTACAAACT	13.3218	0	0	1.12181	0	0.981256	0	0	0	0	0	0	0	0	0	0	0	0	0	0	15.7336	5.66168	0	4.20259
TACTAGAGGCAGGATGTCCTAAACATGGGAGC	13.3218	17.5065	21.7465	41.4049	4.19609	7.63199	18.724	0.68023	7.95629	11.4079	8.23275	36.2742	14.0678	51.6724	61.5348	17.3114	0	0	50.0666	182.049	117.565	126.852	16.3933	200.397
TACTTGGGACCTTTATCATGTTTTAGATGCC	13.3218	0	2.67374	3.4674	0.860736	13.6286	0	0	0	0.91263	4.36585	0	1.48953	59.893	45.5139	17.053	0	0	1.23621	6.41154	22.7263	41.621	32.7866	89.1391
TAGGAGGCACCTAGAGAGACACTGG	13.3218	3.27224	2.67374	1.52974	0.753144	0.981256	8.67219	0	1.04345	1.21684	0	0.199309	9.59922	40.5159	4.36933	0	0	0	8.65348	18.4575	0	5.66168	0	0
TATGAAGGAAAAATGAAGTGGGCATATA	13.3218	8.67143	18.538	8.36256	2.15184	3.816	0	3.28778	35.8685	1.36895	5.11429	0	20.357	21.4323	40.7805	22.7373	0	0	9.8897	102.39	0	82.3239	0	99.535
TCAGACAACTGTGACCTTGGATTGCC	13.3218	2.45418	0	3.16146	0.322776	0	14.388	1.02034	12.7822	0	2.99373	0	2.31705	6.75265	0	3.10054	0	0	9.27159	0	0	0	0	4.20259
TCCTTGCTCTCTGAAATCCCTTATGGAAAAT	13.3218	0	0	0	0	0	0	0	0	0	0	0	0	0	0	0	0	0.289972	0	0	0	7.19187	0	0
TCTGCTACGGGATGATGAAGAAAGACCTT	13.3218	6.05364	0	7.64869	0.53796	0	0	0.226743	15.13	0	7.23484	0	5.29612	0	0	6.71784	0	0	9.58064	11.4631	0	14.3837	27.0845	17.9163
TCTGGATGCATTCAGAGACTTGGTCCTG	13.3218	0	1.24775	2.03965	0	1.19931	0	0	0	0	0.124739	0	0	0	0	2.32541	0	0	0	0	0	0	0	0
TGACAGACCCGTTTAACCACTGAAGCAAGT	13.3218	9.16227	6.77348	16.1132	0.322776	4.14308	0.197095	12.2441	2.60862	8.66999	6.98537	2.98963	17.8744	7.63343	37.1393	6.71784	0	0	9.27159	55.1781	0	45.2935	0	93.7841
TGATAGCCATCATGATCGTGTCATGTT	13.3218	0	0	0	0	0	0	0	0	0	0	0	0	0	0	0	0	0	0	0	0	0	0	0
TGCAAGCGAGACCAAGTACTGTATTTAATT	13.3218	12.9253	4.09974	2.85551	0.968328	2.83474	31.7323	7.70927	4.69551	11.1037	6.61115	34.2811	0.331008	96.2986	49.155	1.80865	0	0	0	23.509	4.58897	21.8816	0	26.5427
TGGAATCACAGGACGCTTCAAAGAGGCC	13.3218	0	0	4.18128	0.753144	0	0	0	0	0	4.11638	0	0	0	0.364111	0	0	0	0	23.8976	0	3.97848	0	0
TGTAGAAGCCCATGAGTTTTGTTCCTTA	13.3218	0	0	2.95749	0	0	17.7386	0	3.52164	0	0	0	0.993023	0	0	5.9427	0	0	0	17.6803	10.2706	31.6748	0	0
TGTCATGAGAACGGTATAGGGGAAA	13.3218	6.54448	0	3.87533	3.55054	7.52297	5.51867	4.19475	4.04336	3.19421	0.124739	19.1337	0.993023	4.11031	73.1863	19.8951	0	0.289972	0.309053	70.527	7.86681	37.4895	11.0476	36.0538
TTCACTTCTGTAAAACCGTAGATCCTACGTG	13.3218	0.818059	0.891248	1.83568	2.15184	1.19931	0.197095	0	0	0	0.374216	0	0	5.87187	0	0	0	0	10.8169	8.54872	0	7.80394	0	17.4739
TTCCCAGGCACTAGTATTACATACATCTTGTT	13.3218	5.5628	5.88224	3.26344	0.322776	1.30834	8.86929	11.3372	1.17388	1.06474	3.49268	21.3261	8.44069	18.79	12.7439	4.39243	0	0	18.8522	62.9497	0	57.688	23.5208	57.2879
TTGACACTCAGTATTAACCATCACGTT	13.3218	3.59946	11.0515	9.38239	0.968328	7.52297	7.48962	6.57555	4.04336	11.8642	7.35958	0.398618	12.9093	17.322	17.4773	8.26811	7.30439	0	21.3247	82.1843	0	80.9468	14.6114	121.875
ACAGTGAGAATTGCAGATGGTGTTC	13.1441	0	1.96075	0	0	0.654171	0	0	0	0	1.49686	0	1.15853	2.34875	19.662	0	0	0	0	0	0	11.3234	0	11.9442
ACCCAGACAAAGAGTTATCCAGTGTGATTT	13.1441	1.3089	6.95173	3.87533	0.107592	1.63543	7.88381	2.04069	0	0	0	0	0	7.33983	0	0.258378	0	0	0	26.229	15.9521	0	0	7.07804
ACCTGGTTGAAACATCATAACATGAAATATGAGA	13.1441	2.45418	2.139	4.69119	2.58221	1.85348	7.68671	7.48253	3.52164	16.4273	22.9519	9.36752	0	36.112	74.6428	1.29189	0	0	71.3912	309.697	27.9709	89.0567	33.4993	282.458
AGAAGGAAAAACTTCCAGAACCTGAGA	13.1441	0	0	0	0	0	0	0	0	0	0	0	0	0	0	0	0	0	0	0	0	0	0	0
ATTCCTGTATATATTTAGTGGGGTCT	13.1441	0	0	0	0	0	0	0	0	0	0	0	0	0	0	0	0	0	0	0	0	0	0	0
TAGTGTCACAGCAGTCCATATTCAGTTA	13.1441	17.6701	0	27.8412	0	3.37988	34.4917	1.36046	0.260862	0	3.99164	20.1302	4.63411	35.8184	10.9233	15.5027	0	0.289972	14.8345	27.5891	0	59.3712	12.4731	23.0036
TCCTAGATCCATTTATAAAACCTATATTCAATT	13.1441	11.1256	12.121	8.46454	3.65813	0.218057	10.446	7.70927	9.2606	3.0421	6.11219	0.199309	1.15853	50.2045	48.7909	10.0768	0	0	29.6691	26.0347	5.90011	84.3132	0	89.3603
TCTTGGTACCGAACCCATTAGTGTTACTGGG	13.1441	4.58113	0	12.8498	1.07592	5.23337	7.09543	0.68023	5.21724	6.99683	6.48641	0	1.82054	3.52312	32.0418	0.775135	0	0	0	27.7833	0	31.3688	11.404	14.1561
TGAATCAAGGACCAGAGACAGTTTCCT	13.1441	8.67143	4.09974	10.5042	0.53796	5.56045	3.9419	3.06103	2.21733	14.1458	3.24321	6.97581	16.0539	24.0747	60.4425	4.13405	0	0	0	6.99441	0	5.8147	10.6913	3.76021
TGCAACAAAGACACCAGGGAAAATTGATAGG	13.1441	10.7984	2.49549	6.32291	0	0.436114	2.75933	3.74126	0	7.90946	5.36376	21.924	23.8325	14.9733	24.0313	7.23459	0	0.289972	3.09053	59.0639	37.1488	44.2223	0	42.4683
TTAAAACCAACCTCTCTGAATTTTCCTGGGT	13.1441	10.1439	2.67374	10.9121	0.645552	1.96251	8.08091	0	0.521724	0	0.873171	0	24.1636	12.3309	22.5749	0.258378	0	0	0	5.24581	0	25.095	0	9.73231
TTAACCTGAGGACAAAGACTACATT	13.1441	2.61779	0.17825	0	0	0	13.7967	0	10.8258	0	0.374216	0	0	0	0	0	0	0	0	6.60583	0	9.64016	0	0
TTATGCTCTGCAACATGCCTGACTGT	13.1441	0	4.81274	0	0.107592	0	0	0.113372	0	0	0	0	1.65504	16.7348	0	0	0	0	0	0	0	3.67244	0	2.21189
TTCTGGCAAATTACTGGGGAAAACATGGTC	13.1441	4.41752	13.1905	23.354	8.60736	5.99657	0	5.66858	42.6509	37.5699	5.11429	23.7178	15.7229	99.5281	3.64111	46.5081	7.30439	0.289972	51.9209	550.033	10.4891	419.118	26.3718	296.614
TTGCTGAGAATCTGTTCATTGAAACTTGTC	13.1441	0	0	1.01982	1.18351	0.436114	0	0	0	3.0421	1.12265	0.797236	5.29612	0	0	10.0768	0	0	0	6.60583	0	11.3234	0	12.829
TTTTATGATCTATCGCAGCAGGAGGCC	13.1441	34.1949	26.3809	33.8582	105.117	351.072	65.4356	81.2874	82.9541	110.58	170.019	199.708	205.556	290.951	447.129	75.7049	482.09	0	20.7066	410.922	6.33715	170.616	10.6913	408.315
ACATGTAGTTGATTGAGGGATGCTTTT	12.9665	18.1609	3.74324	0.81586	3.87331	9.15839	0	4.08138	16.8256	0	0	24.3157	2.64806	48.4429	39.324	18.6032	0	0	6.18106	119.682	0	58.7591	0	65.4719
CCCAGGGTGAGAGCAACAGAAATGTGT	12.9665	2.12695	0	0	0.215184	0	1.97095	0	2.0869	0	0	0	0	2.05515	0	0.258378	0	0	0	4.27436	15.7336	23.8709	0	9.28993
CTCTCAGGCAGCTCATGAACCAATGGC	12.9665	7.36254	2.31724	3.05947	0	0	12.2199	7.36915	4.43465	0.60842	5.4885	0	5.46163	21.4323	30.2212	0	0	0	0	26.0347	0	47.4357	0	15.262
GGGAAGCTGTCAGATCATAATGTGA	12.9665	0	0	0	0.215184	0	0	2.60755	0	4.25894	0	33.4839	7.94418	11.1565	0	4.39243	0	0	0	0	0	5.8147	0	6.85685
TAATTAGCATTGAAGGTACTTTTGGGGA	12.9665	5.72642	3.38674	28.3511	22.4867	10.5758	82.78	7.93601	6.52155	22.6636	8.48223	39.0645	7.94418	19.6708	26.9442	35.1395	7.30439	0	13.5983	182.243	19.23	119.966	42.0523	220.968
TACCCAAAGAGCACTGAAAATCAAG	12.9665	5.72642	0	3.4674	3.33535	0	3.15352	6.68892	0	0	3.61742	0.996545	3.80659	41.6903	26.9442	0	0	0	0	15.3488	0	3.06037	0	0
TACTCCTGAGACTATACAACCAAGTTCCT	12.9665	2.45418	18.0032	23.354	0.322776	2.39863	0	5.10172	2.34776	4.86736	7.48432	19.5323	13.5713	15.5604	0.728222	14.2108	0	0	0	40.0236	0	57.688	0.356376	47.3344
TAGACATTGTGCTTCTTTCTTGGCTGTGAGA	12.9665	21.924	20.8552	23.8639	21.4108	17.6626	8.86929	40.2469	94.1712	25.0973	59.2509	4.3848	41.0449	58.7187	114.695	70.5373	0	0	64.9011	433.265	43.0489	92.2701	58.4456	504.753
TCAGACAGATTAACAGGAATCCATAGCCC	12.9665	6.8717	18.1815	9.07644	0.322776	1.74446	0	1.24709	8.86931	4.86736	1.6216	0	5.29612	0	14.9286	0	0	0.579944	0	6.02296	0	12.2415	0	4.42378
TCCTCAGTGTGAACAGCCTTCAGTAGTAAGC	12.9665	2.45418	25.4897	29.5749	2.79739	2.61668	5.91286	2.83429	0	17.1879	14.5944	33.6832	15.2264	28.185	37.8676	22.9957	0	0	0	120.071	14.204	133.891	23.5208	88.0332
TCTCCAGAATCCAAAGAGGCTTACGATT	12.9665	1.79973	4.81274	1.63172	0.107592	0.981256	11.6286	2.15406	0	6.99683	6.86063	0.199309	29.4597	19.9643	16.385	2.32541	0	0	0	11.0745	0.218522	78.1924	0	4.86615
TCTTGCTTCCAATATTCTGTAGTGAATCT	12.9665	1.79973	6.23874	1.83568	0.107592	0.981256	7.68671	11.5639	2.73905	1.52105	3.61742	1.79378	8.27519	14.9733	32.0418	2.58378	7.30439	0	0	40.8007	10.052	77.2743	0	23.8884
TGTGCTCCAAAGACTGCTCAAAGCTATGCT	12.9665	0	2.67374	12.0339	2.36702	0.872228	0	2.49418	0	1.97737	0.374216	0.199309	5.79263	9.39499	0	8.26811	0	0	4.01769	8.74301	9.39647	29.8386	0	37.3809
TTACTTTTGCACCGACCAATACATTCTGT	12.9665	7.85337	13.3687	39.4672	6.56311	0.981256	62.6763	53.7381	23.608	13.8416	3.8669	19.1337	56.1058	194.946	31.6777	32.0389	65.7395	0.579944	100.751	1056.54	72.1124	1350.69	107.625	1271.61
TTAGGGAAGAATCAAAAGATATGTATTTTATTT	12.9665	6.21725	9.98198	3.77335	0.753144	0	6.10995	4.19475	2.0869	1.67316	7.23484	14.7489	15.8884	19.9643	35.6829	0.775135	29.2176	0	18.5432	46.4351	29.9376	137.87	0	59.9422
TTCCAGACTTCTGAACTGGTTAAGGGAGC	12.9665	9.98033	19.6075	8.05661	1.93666	4.79725	7.48962	3.06103	0	2.58579	5.61324	6.37789	0	1.46797	0	2.58378	0	0	12.0531	8.74301	0	29.3795	0	4.64497
TTCCCCATGGAATGATATGCTAGTGAACA	12.9665	3.76307	21.9247	22.1302	3.33535	7.85005	11.6286	4.42149	8.21715	26.1621	6.23693	37.4701	18.7019	42.8646	0.364111	7.23459	0	0.289972	0	106.082	14.8595	74.0609	7.48389	43.353
TTCTGGCAAATTACTGGGGAAAACATGGT	12.9665	17.1792	9.80373	18.5608	4.73405	3.37988	7.68671	10.5436	18.5212	26.1621	0.124739	13.7523	13.2403	17.9092	0	28.68	7.30439	0	28.4329	355.355	11.1446	296.244	14.255	192.655
TTGGCAGAGAACATCATCATCACGTG	12.9665	22.2512	24.7767	50.2774	0	1.30834	16.9502	5.21509	7.43457	2.12947	7.98328	23.9171	17.5434	0	5.09756	26.8714	0	0.289972	21.0156	75.9671	0	106.807	0	85.1577
TTGGGGAATTCTGTGTATTGGATAATTCA	12.9665	6.21725	4.99099	9.17842	1.72147	0.763199	8.278	3.96801	5.34767	2.12947	15.9666	13.1544	0.827519	0	35.3188	32.5557	0	0	36.4683	95.2017	31.9043	175.053	38.8449	80.9551
TTTTGTCATTTATACTTCCTGGGCATGTG	12.9665	0	0	0	0	0	0	0	0	0	5.11429	10.1648	0	0	0	6.97622	0	0	0	0	0	0	0	0
ATCCAGAGGATCATGCATGTCAGACTC	12.7889	1.96334	4.09974	0	0	0.763199	0	0	0	0	0	0	0	9.10139	0	0	0	0	0	0	0	0	0	12.1654
ATGGGATTGAAATCTGCTGTGAGTTTAGA	12.7889	0	8.19948	3.67137	1.72147	1.63543	2.95643	0	0	0	5.98746	0	0.165504	0	0	8.26811	0	0	0	25.0633	0	20.8105	0	42.9106
ATTTGGGAATGAGAAGCCTTTGAAGGATT	12.7889	0	0	0	0	0	0	0	0	0	0	0	0	0	0	0	0	0	0	0	0	0	0	0
CATCAAGACTGAGGACAGTACTCACT	12.7889	0	3.74324	0	1.72147	0.545142	9.46057	1.81395	0	1.82526	0	0	0	0	0	0	0	0	0	0	0	0	0	0
CCCCTGTATAACCATCTATTGCTATT	12.7889	0.818059	0	0	0	0	0	0	0	0	0	0	0	0	1.82056	0.775135	0	0	0	5.4401	10.2706	7.34489	0	9.51112
CCTTGGACAAACAATCTTATTGCTTC	12.7889	0	0	0	0	0	0	0	0	0	0	0	0	0	0	0	0	0	0	0	0	0	0	0
CTCCAGAATCCAAAGAGGCTTACGATT	12.7889	13.7434	10.695	0.40793	1.50629	3.59794	0	0	10.8258	0	15.7171	0	21.1845	12.3309	121.977	2.58378	0	0	0	13.6002	0	5.35565	0	5.08734
CTCCAGAGACTACAGAAACATACCTATG	12.7889	0	0	1.7337	0	1.19931	11.8257	2.72092	0.913017	10.4952	0	6.7765	0.165504	9.98217	0	0	0	0	0	6.80012	0	0	0	0
CTTGGAGCCAACAGTGTTTAGACTTT	12.7889	0	5.34749	0	0.645552	1.30834	0	2.60755	2.99991	11.4079	0.498955	0	0	0	0	0.258378	0	0	0	0	0	5.50866	0	6.19329
TCAATCCATGGAACAGAAATCTGAAATCA	12.7889	6.05364	2.67374	8.87247	1.61388	1.63543	4.73029	1.02034	0	13.9937	5.36376	2.98963	11.0888	18.79	0.364111	0	0	0	0	7.77157	0	6.88583	0	3.76021
TCCAAGAGCCTTGGATTCCTGTAGTCTT	12.7889	2.7814	7.12998	11.3201	0.430368	0	5.51867	7.14241	0	10.6474	0	11.3606	0	0	0	3.10054	0	0	0	34.5835	7.21124	15.9139	0	13.7137
TCCAGAAACACAAATGAGTCCAGCTGCAGGC	12.7889	4.74474	12.2992	12.3399	2.04425	2.83474	6.10995	14.9651	1.82603	10.0389	8.98118	6.17858	4.4686	20.2579	31.3136	1.80865	0	0.289972	0.309053	34.0006	11.1446	40.3969	18.8879	41.5835
TCGGACAGAGAGCAGCATGTAGAGACTC	12.7889	0	6.41699	1.93767	0.753144	7.63199	19.9066	0.340115	7.43457	1.21684	0.623693	24.3157	0	23.7811	48.0627	11.8854	0	0.289972	0	28.9491	0	18.0562	0	30.3029
TCTCTGGCCTAGAAAAAAAATTTTACTGATT	12.7889	7.85337	32.4414	6.93481	0.968328	3.59794	5.32157	2.60755	10.8258	4.25894	3.8669	12.3572	11.7508	32.5889	0	12.9189	0	0	0	47.7951	9.39647	71.9187	0	85.6001
TCTGGAACCAAAACATTAGTGAAAACTAAAGT	12.7889	0	13.9035	7.13877	3.01258	6.97782	9.26348	0.113372	11.2171	11.7121	0	0	2.81356	14.0925	0.364111	0	0	0	0	0	0	0	0	32.2936
TCTTGTGTTAGTTTGCTGAGGATTGCT	12.7889	11.7801	12.2992	8.26058	23.5627	48.7357	48.6825	7.93601	20.2168	2.73789	0.748432	24.9136	15.3919	19.0836	23.3031	60.4605	0	0	0	219.935	6.11863	92.8822	0.356376	196.637
TGAGTCTTGGCATGAAACTTGAAGT	12.7889	0	13.3687	7.24076	5.3796	9.81256	0	3.51452	0.391293	33.311	3.36794	7.37443	4.79961	66.6457	0	3.35892	0	0	0	24.869	0	19.1273	0	7.07804
TTAAGGGACCGGAATTGACTTTAACAGG	12.7889	0.654448	37.7889	10.8101	0	0	0	4.19475	3.26077	1.21684	0	3.58756	11.0888	0.293593	11.6516	4.13405	0	0	0	20.7889	19.8855	35.0412	0	8.40518
TTAGTTGGAAATGCCAAAATCACCCGT	12.7889	0.981671	0	1.7337	0.860736	1.63543	5.91286	3.62789	0.913017	0.30421	6.11219	0	0.165504	7.92702	10.9233	0	0	0	0	0	0	9.02809	0	0
TTAGTTGGAAATGCCAAAATCACCCGTCGTC	12.7889	9.6531	12.2992	3.56939	7.74663	27.3662	23.4543	11.6773	41.6075	15.0584	23.8251	40.2604	55.6093	29.9465	81.925	0	0	0	0	151.157	0	39.4788	0	73.8771
TTCAACCTGAAAGCTGATTGCCTTGTGG	12.7889	0	1.60425	0.509912	1.18351	0	0	1.24709	0	0	0	0.398618	0	0	0	0	0	0	0	13.0174	0	0.153018	0	5.75091
TTCCAGAGTCCAGTGAAAAACCTTCAGTGTC	12.7889	1.3089	3.56499	1.32577	0.322776	0	6.10995	4.19475	6.13026	2.43368	0	0	14.5643	36.112	0	9.56	0	0	10.8169	4.08007	0	94.7184	11.404	21.8977
TTCGTAGAGAGTTTGTGGCTAATTGTAGC	12.7889	7.68976	11.0515	16.2152	0	2.18057	0	0	2.60862	2.73789	0.249477	20.7281	10.9233	0	116.516	12.4022	0	0	26.5786	35.9435	6.11863	23.1058	0	30.5241
TTCTGCTACGGGATGATGAAGAAAGACCTT	12.7889	8.83504	9.44723	4.38525	0	0	0	3.06103	8.34758	0	0.124739	0.199309	15.3919	0	0	1.29189	0	0	0	23.3147	13.1113	5.50866	24.5899	22.3401
TTGAGGATGTAAGAATTAACTGTTCT	12.7889	6.05364	8.73423	3.67137	2.36702	0	5.12448	1.24709	0	0	4.24111	0	2.31705	0	2.54878	0	0	0	0	0	0	9.02809	0	1.76951
TTGGGGCAGAATAGAAGTTGTACTTTGAG	12.7889	25.3598	11.7645	23.048	3.01258	13.7376	23.6514	9.52321	40.1727	10.9516	18.8355	3.98618	31.6112	40.5159	47.6986	83.973	0	0.289972	16.3798	250.633	22.9449	207.34	0	91.351
TTGGGGTAAAACTGTCCATGGGTACTGT	12.7889	26.5051	7.84298	56.1923	16.2464	22.787	17.3444	27.0958	21.782	28.9	85.1965	138.52	77.7868	79.5638	240.677	213.421	124.175	0.579944	56.8658	268.508	42.6119	318.737	140.412	402.342
TTGTCTCTGAAAGAACTACTGAGTTAAATGA	12.7889	6.70809	34.9369	20.7024	15.9236	28.5655	30.7469	3.06103	15.7821	0.152105	0	0	0	14.3861	40.7805	0	102.261	0	0	5.82867	0	17.2911	0	5.75091
TTTAGAATAAATAGGTACAAGATCAGGAGCC	12.7889	0	0.17825	4.0793	0.215184	0	27.5933	0.113372	0.130431	8.36578	135.341	0	0.165504	24.0747	72.094	12.6605	0	0.289972	0	8.54872	22.9449	16.373	0	44.0166
TTTGGGTTAAATGAGTTGTCAGGTGGAAATC	12.7889	8.34421	8.19948	5.30309	0.645552	0.654171	5.32157	0	2.0869	0	2.86899	0.199309	6.28914	0	4.00522	12.4022	0	0	3.39958	24.2861	24.693	22.4937	38.4886	45.7861
AAGGCATAAGAATGATACCATGGACTTTGG	12.6113	58.4094	0.891248	29.7789	1.2911	0.109028	2.75933	11.3372	0	0	14.9686	107.627	1.48953	39.6351	37.8676	2.58378	0	0	9.27159	46.8237	9.17794	91.8111	12.1168	22.5613
ACCCAGTGAACCTCCAATCAAAACAAATGT	12.6113	0	1.7825	2.95749	0.107592	0.327085	0.591286	4.30812	1.43474	2.43368	1.74634	3.18894	0.496511	4.99109	5.82578	14.7276	0	0	19.1613	70.3327	24.0375	138.941	13.1859	68.5685
ACTTGGACCAGTCAAACTCAACCAGCTTTGAC	12.6113	15.5431	9.62548	5.813	2.15184	4.25211	18.9211	1.36046	0.260862	4.41105	8.98118	13.1544	0.165504	34.0568	48.4268	9.04324	0	0	0	23.1204	0	38.2546	0	16.368
ATTGCTGATACACATACCCGAGACTGAGTA	12.6113	1.79973	4.27799	1.52974	0.860736	1.5264	3.15352	1.92732	2.34776	9.88683	9.23066	12.3572	1.98605	0	0	5.9427	0	0	0	14.3774	7.86681	30.9097	0	0
CCTGGGCACTGAAAGACTGAAGTTTACCTTC	12.6113	8.50782	0	2.3456	0	0.981256	0	0	3.7825	0	0	1.79378	1.65504	0	0	0.775135	0	0	0	15.3488	10.9261	23.2588	0	7.52042
CTCAATTCTAGGACCATGGATCCACCTACCA	12.6113	0	10.8732	0	0.645552	1.96251	0	0	2.34776	7.45315	1.24739	0	0	14.0925	0	0	0	0	4.63579	0	0	0	0	0
CTCGGGATAAATACATGCAAAACATCTAGTA	12.6113	13.907	5.88224	8.26058	0	2.07154	2.56224	2.04069	3.7825	2.73789	11.6007	6.37789	29.6252	24.6618	68.817	8.78486	0	0	8.34443	40.995	11.8002	46.2116	0	9.73231
CTGAGAGACAATAATGCACAAGGTAT	12.6113	0	1.0695	0	0	0	0	0	4.30422	0	0.249477	0	0	0	0	0	0	0	0	0	0	0	0	6.85685
TACACCCATGACCTGAGCTATCATAAACTCT	12.6113	0	4.45624	3.67137	1.18351	1.19931	4.53319	1.36046	0	0	2.74425	0	0	0	0.364111	0	0	0.289972	11.1259	8.9373	0	38.5607	0	16.368
TACCCAAATCTTGTCTCTGACCGTTCAGTC	12.6113	4.74474	3.38674	10.0963	0.215184	1.30834	3.15352	8.04938	0	0.760525	9.97909	16.144	12.4128	16.4412	3.277	4.90919	0	0	0	49.3494	0.218522	49.2719	10.3349	23.8884
TCAGCAGATGAGAATAGTAGAAGGTAAAGCC	12.6113	23.2329	19.7857	23.354	12.0503	6.1056	0	11.4505	4.69551	12.9289	12.0997	26.9067	15.5574	28.185	59.7142	21.187	0	0	29.36	64.3097	11.3632	151.029	11.404	113.912
TCCTGCCTAGCTGAGGATTCCAAGCCT	12.6113	9.81671	5.52574	2.03965	0.645552	2.07154	4.73029	2.60755	2.99991	2.43368	0	2.79032	0	0	0	3.35892	0	0	0.309053	24.6747	0	5.50866	0	5.75091
TGCAAAAGTTAATCGCAGGTTTTGACATC	12.6113	9.32588	9.80373	3.77335	17.6451	28.1294	0	3.40115	2.34776	3.95473	0.623693	15.5461	0	0	0.364111	0	0	0	12.6712	11.4631	0	9.48714	4.98926	4.86615
TGCATCTGAGCAATTGTGAGATAACT	12.6113	2.7814	3.03024	5.30309	1.3987	0.981256	0.591286	3.62789	0	0.456315	3.8669	12.7558	17.5434	0	0	14.2108	0	0	0	5.4401	0	28.4614	0	9.9535
TGCCAGTATCCTTGTTCCAAATGTGACC	12.6113	0.818059	2.85199	0.917842	0.645552	1.41737	0	0.340115	0	0.760525	0.374216	0	0	0	19.2979	4.13405	0	0	0	6.02296	0	0	0	3.9814
TGCTATAACAGGATGTTTCAGACCGGGTG	12.6113	20.9423	15.8642	26.2095	19.7969	21.8057	10.6431	5.10172	32.999	30.7252	10.8523	19.1337	25.9841	56.6635	121.977	30.2303	0	0	23.488	103.362	0	71.9187	5.34563	72.7711
TGGCAGAGAACATCATCATCACGTGGGA	12.6113	5.5628	6.77348	8.26058	0.430368	0.327085	32.3236	5.89532	13.6953	10.191	20.0829	42.4528	20.8535	68.7008	26.9442	8.78486	0	0	13.9074	116.962	21.4152	327.306	31.0047	139.57
TGGGAACTGAGTTTCAGAGTAGAAAGATC	12.6113	5.39919	10.3385	14.0736	3.22776	0.872228	3.35062	3.51452	18.3908	12.6247	0.623693	0	0.331008	26.717	22.2108	7.23459	0	0	9.58064	17.6803	0	39.3257	0	44.0166
TGTAATGGACTAGTGTATCTTCTGGGAAGA	12.6113	0	0	1.22379	5.16442	0	0	6.00869	0	0	0	0	0	0	0	0	0	0	0	24.0919	0	12.2415	0	7.07804
TTCCCAAAAACCTATGCCACAAATGAAATG	12.6113	6.38086	2.31724	2.85551	0.968328	0.872228	4.53319	8.50287	0.130431	1.67316	31.8084	2.1924	34.2593	40.2223	42.2369	9.30162	0	0	19.7794	87.6244	34.308	120.273	31.7174	72.9923
TTCTCAGCTCCAGAATTGTATAAGAATTTT	12.6113	0.654448	0.17825	4.69119	0.753144	0	0.197095	2.15406	0.260862	3.0421	4.24111	1.19585	3.31008	0.587187	23.6672	4.13405	0	0	26.8876	53.4295	14.204	45.5995	0	92.8993
TTGGACAATAACACCAGTAGGTGAAT	12.6113	1.14528	0	1.93767	0	0	0	0	0	0	2.37003	0	0	0	0	0	0	0	0	5.4401	0	0	0	0
ATCAAGACTGAGGACAGTACTCACT	12.4336	0	0	1.7337	1.3987	0	0	9.1831	0	0	4.11638	0	0	0	0	0	0	0	0	0	0	0	0	0
CACGGAGGGTAGAAGAGACAAAGAAATCT	12.4336	0	0	0.81586	0	0	0	0	0	0	0	0	0	0	0	0	0	0	0	0	0	3.82546	0	0
CATGAGATGCAAAGGCTAAAGTAGATT	12.4336	2.29057	0	0.81586	0	3.0528	5.71576	0.340115	0	6.38841	3.11847	0	3.64108	11.1565	0	8.26811	0	0	4.63579	8.74301	0	0	0	0
CCCGTAGGACTCTAACTTTCTTCCAGT	12.4336	1.79973	7.30823	6.52688	0	1.30834	0	0	0	0.456315	2.86899	1.59447	0	17.322	8.73867	3.10054	0	0	0	22.5375	0	22.0347	0	0
CCTGATCCCTAGAATTCTGCAGTGGAGTGC	12.4336	3.92669	15.5077	5.40507	0.968328	0	4.3361	5.78195	5.60853	5.32368	0.623693	4.3848	8.6062	25.249	20.3902	19.8951	0	0	6.18106	82.3786	0	57.5349	0	35.3902
CTGAGGACAAAGACTACATTGCTAGCCTT	12.4336	2.7814	9.62548	4.18128	0	0.872228	19.1182	4.30812	6.13026	1.36895	0.249477	10.3641	7.28217	0	0	0	0	0	0	7.1887	0	0	0	11.723
GGGAACCAGAGTTGATCACAGCAAA	12.4336	0	0	0	0	0	0	0	0	0	0	0	0	5.57827	0	1.55027	0	0	0	0	0	0	0	0
TACAACTTCTGAAACGCACTGTGCATGTTC	12.4336	29.6138	24.5984	15.7053	35.3978	80.5721	29.5643	17.7993	32.2164	28.2915	10.478	42.8514	7.94418	90.1332	254.878	2.06703	153.392	0	12.0531	144.163	0.218522	90.5869	0	138.685
TACAGATGAGCAAACCGAGACTGAAAGGT	12.4336	4.90836	1.96075	3.26344	1.61388	2.61668	0	0	0	0	7.85854	7.37443	11.2543	0	13.8362	0	0	0	0	5.4401	0	0	0	0
TACCTAGACAGAATCCTCATGTAGACCTGA	12.4336	10.962	2.31724	23.8639	8.28459	9.26742	51.0477	10.2034	3.26077	1.67316	38.5442	2.98963	16.3849	18.2028	100.495	2.58378	0	0	0	7.57728	0	37.9486	20.6698	42.4683
TACTTGGGACCTTTATCATGTTTTAGATG	12.4336	0	6.59523	12.7478	1.3987	13.3015	0	0.793601	0	0.456315	2.12056	2.79032	0	81.3254	35.6829	28.1632	0	0	0	4.08007	8.08533	82.63	0	54.6336
TCAGAGAACAGTTGTTGGTTTAAAGTAGGT	12.4336	0.654448	0.712998	6.32291	22.2715	22.5689	36.4626	1.81395	3.26077	2.89	0	0	1.48953	52.2596	0	36.9481	0	0.289972	19.1613	154.071	0	168.932	16.3933	130.059
TCCCATGAAGCCAAGGACTTGATCGT	12.4336	0.981671	1.60425	2.95749	0	0	6.70124	0	0	3.19421	2.74425	0	0	0	0	9.30162	0	0	0	0	0	0	0	0
TCCTTCTGGAGAACTTGGAAACGCAGA	12.4336	7.03531	15.3295	0	5.3796	7.08685	6.70124	2.72092	1.17388	3.34631	2.74425	0	0	10.863	0	0.258378	131.479	0.289972	0	3.88578	0	12.0885	0	4.20259
TCTTGAACCACCACTGTACCGTATGTTAGC	12.4336	3.10863	9.26898	7.34274	4.84164	16.6814	5.32157	2.83429	4.17379	4.71526	0	14.9482	15.0608	0.88078	78.2839	35.1395	0	0	11.744	80.8243	14.8595	44.6814	0	79.4068
TCTTTGGGATAGAGAATGCAAGATGAAGT	12.4336	14.7251	39.9279	6.62886	1.72147	1.19931	4.53319	5.66858	0.652155	0.456315	5.36376	29.4977	37.7349	44.3326	116.88	10.8519	0	0	0	48.378	13.1113	45.7525	0	84.4941
TGAGAGACATGAGGTAAAATCAACA	12.4336	0	0	0.713877	0	0	0	1.70057	4.56508	4.71526	3.49268	8.76959	0.993023	25.8362	19.2979	0	0	0	0	0	0	6.12074	0	4.64497
TGAGATCTGCATGTGGCTGGGAAGCTGTA	12.4336	2.45418	0	1.01982	0	0	0	0	13.0431	0	0	0	0	16.4412	0	4.65081	0	0	10.1987	9.32588	9.61499	75.8972	13.8986	31.8512
TGCATGCTGTTAGCAAGTGGTTGTGGCTT	12.4336	27.9776	32.4414	62.0053	4.0885	0.218057	0	32.7644	61.5634	19.0131	4.24111	0	14.0678	56.0763	0.728222	74.1546	0	0.289972	11.1259	280.165	43.2675	281.86	25.3027	384.869
TGGGAAAGAAAGCATTCTTAGTGAGGAGC	12.4336	17.3429	14.4382	1.01982	1.50629	3.27085	1.97095	0.226743	0.130431	7.14894	2.86899	14.7489	12.2473	32.5889	44.7857	12.6605	0	0	8.65348	17.8746	0	47.4357	17.8188	22.1189
TGTGACCCAAACCTTCATCTTAAAGTGT	12.4336	3.59946	22.2812	57.4161	0	2.72571	0	5.44184	65.4763	4.56315	1.49686	4.18549	5.95814	12.0373	0	31.0054	0	0	9.58064	47.4066	7.64829	20.0454	0	59.4998
TGTGCACCGTAGGATGTTTAGCAGCATT	12.4336	8.18059	4.63449	9.79032	0.53796	7.63199	20.8921	1.70057	3.52164	15.971	7.98328	0	5.62713	22.3131	13.108	25.3211	0	0	10.5078	46.6294	0	45.2935	0	11.723
TGTTTGCTAGTTTTGGGTCTCTTTTGC	12.4336	13.089	18.3597	12.7478	6.7783	8.17714	16.1618	17.4592	60.52	28.5957	3.61742	34.8791	24.3291	29.6529	43.3292	38.24	0	0	9.58064	284.245	21.6337	173.829	8.19664	253.04
TTAGAGACCAAGGACTGATTATGACTGTTT	12.4336	15.5431	4.27799	6.83283	4.94923	0.872228	0	0	0	0	0.873171	0	4.4686	0	0	6.45946	0	0	0	3.69149	0	15.3018	0	18.5799
TTAGCGGAGATAGAATGAAGGCTGGTATGCC	12.4336	20.9423	4.81274	18.0509	0.968328	3.92503	7.48962	8.50287	7.82586	4.86736	3.61742	10.7627	0.496511	6.45905	1.82056	14.4692	0	0	14.2164	82.9615	18.5744	174.288	0	121.875
TTCAGAACAGTGACTCCTTGTCCTATAGGATA	12.4336	2.45418	24.5984	3.26344	10.8668	4.47017	0	0.453486	6.65198	6.99683	3.36794	0	5.62713	55.4891	0	1.03351	0	0	0	5.4401	0	0	0	32.0724
TTGGTGCGAAATGTTCAGGACTCAGTCTC	12.4336	0	0	4.38525	1.07592	3.37988	0	3.40115	0	0	0	0	0	0	2.18467	18.6032	0	0	7.72632	23.7033	0	21.2696	0	19.907
AACACGAGATGTCTGCAATGTGTATAGCTG	12.256	0	0	0.917842	0	0	0	0	0	8.36578	0	0	0	0	0	0	0	0	0	11.2688	0	5.66168	0	0
AAGGAATCAGAAGGCAGAAATGTATGGC	12.256	11.2892	3.74324	70.1639	2.15184	4.36114	1.97095	0	2.86948	0	7.1101	8.57028	0	0.587187	0	53.2259	0	0	22.2518	59.2582	28.6264	83.7011	0	78.0797
ATCCCAAATTCTAACAATTCTTCCTGAAGT	12.256	0.163612	4.63449	1.7337	0	0.327085	0.39419	2.72092	7.30413	0.30421	0	0	5.62713	71.0496	8.37456	2.58378	0	0	12.6712	36.1378	0	67.4811	13.1859	54.6336
ATGACCTGTTACTTTGATCCTATTTCCCT	12.256	5.07197	0	0.713877	1.50629	5.99657	0	4.08138	0.391293	7.75736	0.124739	0	18.3709	44.3326	35.6829	23.2541	0	0	0	27.5891	0	27.5433	0	42.0259
GCAGAGAAGAACCCAGCAGTGATTGA	12.256	4.41752	2.67374	9.79032	0.215184	1.96251	8.4751	3.06103	1.95646	2.28158	5.36376	2.1924	23.5015	4.11031	38.5958	3.87568	0	0	0	11.4631	0	7.95696	0	12.3866
TACTGAGTATATTCCAGGTCGGTGGTTGT	12.256	0.163612	0	1.83568	1.50629	6.1056	6.70124	1.70057	0	6.84473	2.37003	0	9.59922	2.64234	4.73345	8.26811	0	0	4.63579	19.4289	0	46.2116	0	40.6987
TCCCCGTGCTTCTGGTCACATGACTGATC	12.256	0	0.17825	0	0	0	0	0	0	0	0	0	0	0	0	0	0	0	0	0	0	0	0	0
TGAAACGAGAGTACATCCCCAGCTGAGATC	12.256	15.8704	15.1512	17.0311	1.50629	1.74446	24.0456	15.1918	2.34776	8.51788	14.8439	93.8745	11.2543	59.5994	19.662	6.97622	0	0	16.3798	38.6635	3.49636	46.2116	0	34.7266
TGGCTGGGAATTGGAACTGACTTTCAAGT	12.256	14.0706	15.8642	6.32291	6.88589	3.59794	48.0912	0.793601	12.6518	0	43.4091	54.212	4.79961	14.9733	25.8519	6.20108	0	0	35.8501	231.593	32.5599	259.825	0	46.6708
TGGGAATTCACCCTGAGGAAGTAAGGGA	12.256	2.61779	9.09073	3.87533	0.753144	2.50766	9.26348	5.32847	0	9.58262	7.7338	7.97236	7.77868	44.039	12.3798	0	0	0	0	15.1546	10.9261	18.5152	0	24.552
TGGGACCGGTATACTTATTCCATGTGGTA	12.256	9.81671	11.9427	18.0509	1.72147	3.27085	27.002	12.6976	2.86948	11.8642	7.1101	13.1544	37.7349	45.8006	12.0157	18.6032	0	0	8.34443	62.9497	0	49.578	31.7174	75.8678
TTAGAGATACATTAACCAGTGCCTAGTGGC	12.256	1.96334	1.426	2.03965	0	1.5264	2.56224	0	0	9.73472	0	0	1.98605	0	0	0	0	0	0	12.4345	12.4558	21.2696	0	6.41448
TTCCCAGAAGACTGAGATCCTAGAGTTACT	12.256	12.2709	7.12998	20.8044	3.44294	0.872228	13.5996	5.32847	4.04336	12.0163	9.48014	0	15.7229	0	40.0522	0.258378	0	0	5.56295	13.2117	0	27.2373	0	26.7638
TTCTCCATACTGTTGTCTGATCTATAGATA	12.256	6.70809	11.5862	0.305947	22.4867	4.25211	4.53319	9.86333	5.73896	2.58579	33.3052	9.36752	40.8794	9.98217	170.04	43.6659	0	0	21.9428	81.4072	17.2633	71.6126	0	56.4032
TTGTTTCTGGGTGTGTCTTCGAGGAT	12.256	4.25391	4.27799	9.8923	2.36702	11.9931	0	0	6.78241	0	2.12056	0	0	0	0	0	0	0	0	25.6462	0	22.6467	0	22.5613
TTTTGCTGAGAAGCATGTGATGGGAA	12.256	0	0	0	0	0	0	0	0	0	0	0	0	0	0	0	0	0	0	0	0	0	0	0
ACCTGAAACCGATCATCTGCTATAGTT	12.0784	1.47251	4.09974	3.97732	0	0.436114	17.7386	25.622	28.0427	0	9.97909	18.735	17.5434	0	10.1951	5.42595	0	0	6.18106	32.0577	9.83351	71.1536	10.3349	67.4626
ACGGGACATGTGACTATGACAGATGTTGCA	12.0784	0	0	3.26344	0	0	0	0	0	6.69262	1.37213	0	0	0	0	0	0	0	0	8.9373	0	11.0173	0	4.20259
AGCATCACCCTCTACAGGCGGACTTCC	12.0784	3.10863	0	2.54956	0	1.30834	0	3.28778	0	0	0	0	1.98605	13.2117	0	0	0	0	0	0	0	0	0	0
CACAAGCACCGAACCAGAAGATTCCC	12.0784	8.18059	6.77348	9.48437	0.53796	1.63543	2.56224	6.57555	2.60862	10.0389	1.24739	0	7.28217	86.3164	5.82578	0.258378	0	0	20.3975	10.103	9.83351	63.1966	0	15.262
CACCCAAGTTCAAGGATAGCGTCAGTC	12.0784	5.89003	1.426	9.2804	3.55054	2.50766	0	1.24709	0.130431	1.82526	0	0	0	7.33983	12.7439	0	0	0	0	7.96585	0	0	0	14.5985
CATGAGAGAACGTGAACCAGAGGCA	12.0784	12.1073	25.1332	21.5183	1.72147	6.54171	3.9419	3.74126	5.60853	20.5342	10.478	11.3606	25.4876	9.39499	42.2369	5.9427	0	0.289972	7.41727	40.4121	0	51.5672	0	19.0222
CCCCTTGGCTACTCTGTTCTCCACAG	12.0784	0.981671	0.891248	2.75353	0	0	0	0.793601	0	0	0	6.37789	0	4.69749	0	0	0	0.289972	4.63579	8.9373	8.7409	1.22415	0	13.0501
TAATCATAGAGAAGCCATTCAAAGGAATGTG	12.0784	0	3.03024	60.0677	2.79739	10.4667	7.68671	6.91567	23.4776	20.23	0	8.76959	14.3988	31.1209	0	4.39243	0	0	9.8897	14.9603	0	25.095	0	72.1076
TACATTAGAACCTGTTCCTGAAAGACTA	12.0784	7.19892	17.2902	10.7082	1.18351	10.1397	21.4834	5.66858	8.08672	34.3757	17.9624	20.9274	29.9562	27.3042	85.202	1.03351	0	0	13.2893	34.5835	0	14.8428	0	8.18399
TACCTATGCTGATTGTGTGGCCCTGCCATC	12.0784	1.79973	5.70399	13.1557	3.01258	3.48891	5.51867	1.47383	6.91284	6.38841	3.99164	10.3641	25.6531	20.2579	58.986	28.68	0	0	0	72.4699	21.1967	58.147	8.19664	36.7173
TAGAAGACTGAGAATGCAAGGAAAT	12.0784	0	0.17825	2.54956	0.107592	0	0	4.19475	0	0	0.748432	3.98618	4.1376	0	10.5592	0	0	0	4.01769	0	0	0	0	1.76951
TAGGAATCCAACAACCACAGCAACCAGAAAGC	12.0784	3.43585	0	0	0	0	0	3.74126	0	0	0	0	0	0	0	0	0	0	0	0	13.3299	32.4399	0	5.9721
TAGGTTGGCACAAAAGTAATTGCGGTTTTG	12.0784	0.818059	0	15.7053	0.107592	3.92503	0	0	3.52164	0	2.2453	0	18.7019	0	31.3136	1.55027	0	0	0	13.406	19.8855	50.8021	0	13.2713
TCCTAGAGATCCAGCAAGGGCAGCAGCCAT	12.0784	16.6884	22.1029	24.4758	0	1.85348	6.50414	3.74126	11.9996	19.3173	7.1101	26.1095	0	117.731	13.8362	17.5697	0	0	19.4703	33.4177	53.7565	85.0783	0	53.7489
TCCTCCTACAGAATTCACTGACTTAATCCTT	12.0784	0.163612	0	0.40793	0	0.327085	4.53319	0.340115	0	3.80263	0	0	6.12364	0	10.5592	3.35892	0	0	0	31.6691	0	61.5134	16.0369	11.2806
TCCTGGAATTCTTGTACCTTTTGGGGC	12.0784	2.94501	5.88224	3.67137	0.53796	0.436114	1.97095	0.113372	0.782586	0.760525	5.4885	14.7489	17.7089	4.11031	9.831	6.97622	0	0	29.051	41.5779	8.7409	44.3754	0	28.7545
TGAGTTAAGACTTTGGGGGAACTATTGCA	12.0784	5.23558	7.48648	6.01697	6.34793	10.1397	6.10995	4.87498	1.82603	0	7.98328	0	7.44767	10.5694	2.54878	18.6032	0	0	0	94.0359	0	41.621	11.0476	45.5649
TGCAATTTTTTCAGGAGGGATTTTATAGA	12.0784	14.7251	0	7.03679	1.61388	6.8688	16.1618	5.32847	21.5211	2.58579	0.873171	0	5.46163	70.4624	44.7857	9.30162	0	0	0	110.162	0	100.839	0	73.6559
TGCAGTTGACTTTCTAAGATATCCCGAGG	12.0784	0	0	0.917842	1.3987	0.545142	0	0	2.86948	1.36895	3.36794	0	0	0.587187	0	8.26811	0	0	0	20.7889	0	13.3126	0	21.6765
TGCATTATATTCCAAGATTTCTGTTAGAGCT	12.0784	0	0	2.44758	0.107592	0.327085	0	0	0	0	7.35958	33.0853	0	0	0	11.1103	0	0	10.1987	22.3433	0	0	0	5.30853
TGCCATGGACCAATACTTTGTAAAACACAAT	12.0784	5.72642	0.712998	0	2.79739	0	0	2.3808	0	0	1.87108	0	0	0	0	0	0	0	0	7.38299	0	5.50866	0	8.84755
TGCTGAGTTGAGTGAATTATCGTGGTC	12.0784	9.98033	2.85199	6.01697	21.088	30.528	19.1182	54.7585	0	6.0842	46.1533	13.7523	49.4856	131.823	123.798	21.7038	0	0.579944	5.87201	237.616	0	81.2528	6.41476	119.442
TGGCAAAGTATAAGATGGAACTGTTGGT	12.0784	4.74474	13.0122	35.6939	3.22776	5.99657	41.9813	10.997	28.8252	6.23631	20.5819	22.9205	25.6531	24.9554	47.6986	22.4789	0	0	8.03538	279.776	36.9303	301.293	0	162.795
TGGCACAAAAGTAATTGCGGTTTTGAAC	12.0784	15.5431	11.0515	22.8441	0.645552	9.26742	29.1701	9.9767	16.4343	29.0521	28.4404	99.6545	2.48256	26.717	28.4007	45.2162	58.4351	0	75.0999	619.782	27.5338	538.931	87.312	522.006
TGGGAGCAAGAACTAAGATTTTTATAGACT	12.0784	0	3.92149	7.75067	4.51887	1.63543	3.35062	4.53486	0	20.6863	1.74634	12.9551	4.4686	45.8006	0	13.1773	0	0	5.87201	10.8802	17.0448	51.1082	8.55302	22.3401
TGTCACCTGTTAAAGCCATGATGGGC	12.0784	0	0	2.24361	0.753144	1.19931	0	0	0	3.34631	0	0	0	4.11031	0	0	0	0	0	0	0	0	0	0
TGTTACCTGTTCCATGGGGCTTCACCTA	12.0784	0	10.695	4.99714	3.65813	1.30834	9.85476	3.06103	0	3.0421	0	0	3.31008	18.79	0	3.87568	0	0	0	0	0	19.7394	0	0
TTCAGGATGATAAACTACTTTTAACAGAGTTC	12.0784	0	0	0.611895	0.215184	1.09028	0	0	0	0	0.997909	7.17512	0	0	29.8571	0	0	0	0	4.66294	0	0	0	0
TTCCAGAGCATAACTCCAATGAGACTTCTTATC	12.0784	0	0	2.85551	0	0.327085	0	0	0	0	0	0.199309	0	12.0373	0	4.13405	0	0	0	12.2402	0	13.7717	0	16.368
TTCCAGGAGAATGAACGATTGTCTCAC	12.0784	4.74474	2.85199	2.54956	0	0	0	1.02034	0	2.89	0	0	1.65504	0	0	0	0	0	0	0	0	0	0	0
TTCTGGAGGACAGTGCCACAGGCGC	12.0784	0	1.96075	0	0.645552	0	13.0083	3.06103	3.13034	5.77999	0.997909	0	1.82054	0	2.54878	0	0	0	0	0	6.55567	20.8105	0	7.74161
TTGAGCAGAACACATTTTCCTGAGTG	12.0784	0	3.92149	8.26058	2.58221	3.0528	23.0601	1.81395	7.43457	0	1.87108	3.78687	0	14.6797	44.0575	13.1773	0	0	0	14.9603	0	4.74357	0	17.0315
TTTCGGAGGGAACATACTCAAACTGTAGTA	12.0784	9.81671	3.38674	14.5835	2.15184	2.07154	0	3.06103	16.6952	6.84473	6.98537	19.333	14.3988	33.176	0	2.32541	0	0	20.7066	33.8063	0	15.1488	0	13.2713
AAAGGCATAAGAATGATACCATGGACTTTGG	11.9008	6.21725	5.34749	2.75353	1.61388	0	1.18257	0	0	0	4.24111	0	0	8.22061	0	0	0	0	0	19.8175	0	26.3192	0	14.5985
ACCTGAGGACAAAGACTACATTGCTAGCC	11.9008	0.163612	0.712998	1.22379	0.53796	0	0	2.83429	2.47819	0	1.87108	0	1.48953	30.2401	6.91811	3.6173	0	0	0	6.99441	0	23.4118	0	0
ACTGGAAAGACTAAAGCATGATTAGAGGG	11.9008	20.7787	0	10.8101	9.03773	22.4599	9.85476	9.52321	16.6952	19.9258	6.61115	24.1164	27.8046	0	71.0017	37.9816	7.30439	0.289972	6.49011	106.082	11.8002	109.714	8.19664	82.9458
ATTGTGACTAGAACAACCATGTAAGAGCA	11.9008	2.7814	2.85199	7.34274	0.322776	3.27085	0	2.04069	0	2.43368	0	0	2.64806	17.0284	76.0992	0	0	0	9.8897	20.9832	0	0	0	3.9814
GAGCTAACCTTTGGCCCAAACTTTGAGCCAGT	11.9008	1.96334	13.1905	6.83283	0	4.14308	4.3361	0.793601	0	17.0358	12.5986	4.18549	12.7438	120.373	113.967	7.23459	0	0	5.56295	32.6406	0	82.63	15.6805	55.2972
GCCTGGATTGATAACTGTATTGACCTTAAGT	11.9008	10.4712	7.84298	6.73084	1.50629	0	11.8257	1.81395	1.30431	0	4.24111	0	0	20.8451	0	5.9427	0	0	0	9.71446	0	6.27376	32.7866	1.9907
TAACTTCTCAATTCTCAGGCTACCCATA	11.9008	0	0.356499	0	0.322776	0	0	0	0	2.12947	0	0	0	0	0	0	0	0	0	4.27436	0	6.88583	0	5.52972
TACCCGAGACTGAGTAATCTGCAAAGAAAA	11.9008	8.67143	12.6557	2.14163	0.215184	0.872228	14.9792	6.91567	3.13034	4.56315	4.11638	20.7281	2.64806	16.7348	0	3.87568	0	0	6.18106	28.1719	0	59.0651	7.48389	48.6615
TAGAGGAAACAAATTGCAACCAAAGAAAAGT	11.9008	3.76307	0.712998	1.42775	0	1.09028	0	0	0	0	1.37213	0	0	0	0.728222	0	0	0	0	0	0	0	0	5.08734
TCATCCTAAAATGCTCTAATGAAGCGGCCT	11.9008	4.0903	6.06049	10.4022	0.322776	1.96251	31.3381	27.2092	22.695	22.0552	5.36376	40.659	54.9473	86.61	80.4686	26.3546	160.697	0	18.2341	447.642	49.8231	272.373	34.5684	300.374
TCCAGATGATTATTCCTTTAGGTTAAGGTC	11.9008	10.7984	1.0695	1.22379	3.12017	29.5467	0.788381	9.06973	0.391293	1.82526	117.629	0	0	7.04624	151.106	36.173	0	0	16.3798	88.7901	0	75.2851	0	81.1763
TCCCTGTACCTGAAACCGATCATCTGCTATA	11.9008	0.654448	11.9427	9.48437	0.53796	0.109028	21.6805	0.226743	0	1.52105	1.6216	16.9413	13.0748	0	0	9.56	0	0	5.87201	29.1434	0	33.6641	11.404	19.6858
TCCTTTGACACATCAGTTCTGCTTTTCTGAAC	11.9008	0	10.1602	6.4249	1.07592	3.37988	0	3.96801	0	0.91263	2.12056	0	4.96511	0	0	16.0195	0	0	19.7794	46.6294	0	43.7633	0.356376	44.9013
TCTGAGAGTGCAAGTGCCATGTTGAGGTA	11.9008	0.163612	7.66473	12.8498	0.107592	2.18057	8.67219	4.19475	10.0432	4.71526	14.3449	0.199309	2.48256	21.1387	25.1237	4.65081	0	0	7.72632	42.7436	16.6077	45.5995	0	44.9013
TCTGGGCCCAGAGAATACCTTGTAGAT	11.9008	1.63612	6.59523	3.36542	0.645552	2.18057	2.16805	7.02904	0	1.82526	3.61742	4.18549	0.165504	0	0.728222	5.68432	0	0	0	14.766	0	0.459055	0	16.1468
TGCAAGAGATGGAGAACTAGAATTAGGATT	11.9008	5.5628	15.3295	6.01697	2.04425	1.09028	5.32157	2.26743	3.26077	9.1263	1.99582	0	5.13062	0	4.73345	8.26811	0	0	0	20.0118	17.0448	37.6425	15.3242	30.5241
TGGGACTTGCACCACAGCCATCGTGTC	11.9008	13.907	7.12998	6.01697	1.82906	1.41737	0	1.24709	5.4781	0.152105	2.49477	0.597927	0	10.863	0	0	0	0	0	6.21725	0	18.0562	0	3.76021
TGTACCTGAAACCGATCATCTGCTATAGTT	11.9008	5.07197	12.834	18.9687	1.07592	4.79725	9.65767	5.78195	0.913017	20.0779	6.11219	0	10.2612	16.1476	69.9093	39.7903	0	0	16.3798	67.8069	12.6743	72.6838	0	50.8734
TTCCAGTTGGATAGAGTTTTCCTCCCTC	11.9008	8.67143	40.4627	11.422	2.15184	1.63543	4.139	13.4912	0.652155	13.5373	11.9749	12.3572	18.5364	62.2418	123.07	6.45946	0	0	22.5609	15.3488	9.83351	31.3688	10.3349	30.0817
TTGGGATGATACAGATGAGGTTTCTCATC	11.9008	0	0	0	0	0	0	0	0	0	0	0	0	0	0	2.58378	0	0	0	0	0	6.12074	0	5.30853
TTGGTGAGATGTTCCTTGGGCTGGTTGGTC	11.9008	27.9776	5.88224	18.9687	0	1.74446	0	0	0	1.52105	3.61742	0	0	0	0	46.7665	0	0	7.10822	50.7095	0	43.1512	39.2013	142.888
AACATCATTACTTTGGACTTCACATT	11.7231	6.8717	1.60425	1.32577	1.72147	9.92159	0	0.113372	0	4.71526	1.49686	0	0	53.434	0	0	0	0	0	0	0	0	0	13.9349
AACATTTGGCAAGTGGGGATTGGTAT	11.7231	0	0	0	0	0	0	0	0	0	0	0	0	0	0	0	0	0	0	0	0	0	0	0
AATCCCAAATTCTAACAATTCTTCCTGAAGT	11.7231	0	2.49549	0.81586	0.645552	0	3.74481	0	7.43457	3.95473	3.61742	8.17167	4.96511	12.0373	27.6724	2.84216	0	0	0	55.5667	14.8595	37.9486	12.4731	65.4719
ACAAGGGATTTTGGAAGGCTTCAAAGC	11.7231	0	0	0	0	0	0	0	0.130431	0	0	0	0	0	0	0	0	0	0	0	0	0	0	0
ATAGAAGAAACAAGGTGAATATAACAGT	11.7231	9.6531	1.426	2.95749	1.50629	2.39863	0	2.49418	0	1.97737	1.37213	8.9689	2.48256	8.22061	14.9286	0	0	0	0	7.1887	0	14.3837	0	5.30853
ATCCTCTCTGATTCAGTAATGCTAGTTC	11.7231	10.6348	5.34749	19.8866	3.87331	5.01531	0	1.24709	31.0426	6.0842	0.748432	0	0.165504	5.28468	2.54878	26.3546	0	0.289972	0	39.4407	0	12.8536	0	38.0445
CCTGAAACAAAATATAGAAGCATTTGT	11.7231	0	0	0	0	0	0	0	0	0	0	0	0	0	0	0	0	0	0	0	0	0	0	0
GAGTTTTGTCTAAGACTTCCTTGGGGTT	11.7231	0	0	0	0	0.763199	0	0	0	0	0	0	0	0	0	18.6032	0	0	0	0	0	6.57979	0	0
TACTCGGCTCCATCTTTGTACCCAGACAAGT	11.7231	0	2.139	1.12181	0	0	0.197095	3.06103	0	0	6.11219	26.1095	0	0	33.1341	3.10054	0	0	0	4.08007	0	10.7113	16.3933	7.9628
TCCTGAGATGTTGTAGCGGCTTTATTGC	11.7231	0.163612	1.60425	1.63172	0	0.654171	4.53319	0	0	0	0	0.398618	0	0	0	0	0	0	0	11.2688	0	35.5003	0	9.73231
TCCTGGGTGTATTGCATGTATTAGAATATT	11.7231	12.1073	9.09073	6.4249	0	0.436114	5.32157	2.72092	0.130431	5.47578	1.37213	0	6.78566	8.8078	8.37456	37.4649	0	0	12.3621	52.0695	8.95942	95.9426	0	122.096
TCGGGTCCTGTATGTGGAAATAACTTCACAGC	11.7231	2.7814	10.695	12.0339	4.19609	3.70697	6.89833	13.9447	15.9126	0	6.86063	1.79378	0	0	0	23.5124	0	0	0	49.738	23.3819	105.889	23.5208	48.2192
TCGTGAACCCAAAATGAACACTTAAGAGGT	11.7231	4.74474	0	0.611895	2.04425	0.327085	6.89833	1.13372	0.130431	3.19421	0.873171	19.9309	18.2054	0	0.364111	0	0	0	0	6.80012	0	0	0	0
TCTCCAGAGACAACACTCAAGTTGAGTCC	11.7231	0	0	0	1.61388	0.981256	0	0.453486	0	3.49842	0	3.18894	0	0	0	0	0	0	0	0	0	0	0	0
TGAAACTTAATGGCCAATGTGATAGCAT	11.7231	2.61779	0.534749	14.9914	10.6516	10.2487	0	18.1395	6.91284	8.9742	35.6753	6.17858	0	31.7081	38.2317	30.747	0	0	19.4703	8.16014	0	12.5475	0	26.3215
TGAGCCTGTGGGAAATTGTCTTTCTTTATA	11.7231	3.76307	0	5.40507	1.18351	1.96251	21.4834	0	0	0	2.12056	0	1.82054	0	0	5.9427	0	0	7.10822	28.3662	0	14.0777	0	24.1096
TGCACGGAAAACAGCTTGTAGGGGA	11.7231	6.21725	7.84298	4.99714	0	0	0	0.566858	0	1.36895	1.6216	0	2.48256	1.76156	0	8.78486	0	0	0	0	0	0	0	8.62636
TGCACTCTGAGCAGGTTGAATCTGTAAACTT	11.7231	3.76307	24.2419	10.7082	8.39218	13.0834	6.70124	13.2645	6.78241	20.3821	8.23275	0	22.674	87.1972	62.263	43.9243	0	0	32.1415	127.842	9.83351	110.479	0	81.6187
TGGGACATGAAGATTACAAGGGAGACCTGT	11.7231	1.47251	16.0425	14.9914	0	4.5792	0	0	1.56517	0	6.23693	17.5392	20.1915	10.5694	0	6.97622	0	0	0	14.9603	7.86681	37.9486	0	13.9349
TGGGAGAAGCTATGAGCCTTTGGGTTTC	11.7231	0	9.98198	1.42775	0	0.218057	0	7.36915	0	3.80263	3.8669	0	20.357	13.2117	70.6376	7.75135	0	0	10.8169	33.4177	15.7336	43.7633	15.6805	27.8698
TGGGAGTTGGGACCTGCTAAACGAGAC	11.7231	0	0.891248	0	2.25943	0	0	0	0	0	0	1.19585	0	0	0	0	0	0	0	2.13718	0	0	0	0
TGGTTGTAAAATCGGGGTAAGGGTTCTCT	11.7231	0	3.38674	4.58921	8.28459	3.48891	0	1.92732	0.260862	0	0.623693	0	0	10.2758	0	29.9719	0	0	8.34443	79.6585	15.2966	59.6772	10.6913	28.5334
TGTTAATCTGTAACTTTGCCCCAACCTC	11.7231	1.14528	4.09974	0.305947	15.0629	28.7835	9.85476	5.32847	11.2171	7.90946	11.7254	0.199309	17.5434	30.5337	34.5906	20.9286	0	0	0	66.2526	0	44.6814	0	114.576
TTCCTTAGCTGGGAACTTGAAACATACT	11.7231	4.25391	6.77348	0	10.1137	23.2231	0	5.32847	9.13017	15.5147	1.87108	0.199309	0.662015	0.88078	17.1132	7.23459	0	0	0	85.6815	12.0187	6.73281	0	15.9256
TTGGGGTAAAACTGTCCATGGGTACTGTT	11.7231	11.6164	0.17825	18.1529	10.6516	22.5689	11.0373	10.2034	56.8679	7.45315	31.3094	25.7109	95.9922	44.039	70.6376	211.354	0	0.579944	51.6119	448.808	27.3153	259.978	62.7221	395.043
TTTTGCCAAAACTGTCTTAACCTGAGGA	11.7231	0	0	0.509912	0.430368	0.218057	0	0	2.60862	1.82526	0.748432	0	0.331008	0	0	0	0	0	0	4.27436	0	6.73281	0	0
AAGGAATCAGAAGGCAGAAATGTATGGCT	11.5455	51.5377	24.9549	160.316	5.16442	19.08	99.7302	2.60755	7.30413	31.3336	29.0641	105.434	5.79263	48.1493	0.364111	58.3935	0	0	105.078	453.082	80.8533	424.626	118.673	441.493
AATGAACACAGAATTCCTTGGGCAAA	11.5455	3.76307	0.356499	10.7082	0	0.327085	0	6.8023	3.65207	0	2.37003	12.7558	0	0	44.4216	7.49297	0	0	0	15.9317	12.8928	0	0	4.64497
ACCCCCTTGATGTGAACAAAAGAAACCTTT	11.5455	0	0	0	0	0	0	0	1.43474	1.52105	0	0	0	0	0	0	0	0	0	0	0	0	0	0
ATCCTCTCTGATTCAGTAATGCTAGTTCT	11.5455	2.61779	3.92149	5.71102	5.91756	14.6098	0.197095	9.40984	32.2164	20.8384	3.49268	17.3399	4.96511	18.79	39.324	11.8854	0	1.15989	9.8897	93.4531	0	36.1124	0	85.3789
CGGGAATCCTTCAGTGTACTTTGTGAA	11.5455	2.94501	3.03024	2.03965	0.753144	0.981256	0.197095	1.13372	0.260862	3.80263	0.748432	1.19585	6.95116	7.04624	0	11.8854	0	0	9.58064	54.7895	8.95942	58.9121	13.1859	24.552
CTAAGGGTCTGATCAATGTATAATCT	11.5455	0	0	0	0	0	0	0	0	0	0	0	0	0	0	0	0	0	0	0	0	0	0	0
CTAGAGCTTAAAGTATAATAGATGAATGTT	11.5455	3.43585	0	0.305947	0	0	3.74481	0	0.260862	0	0	0	0	0	0	0	0	0	0	0	0	0	0	0
CTGGTCCGTGGAGATGACTTTGTAGT	11.5455	0	0	1.83568	0	1.41737	0	3.62789	0	1.67316	0.374216	0	2.97907	6.75265	0	9.04324	0	0.289972	0	0	8.52238	0	0	7.29923
TACCACGAGAACAACACGGGAAAAACCTGCC	11.5455	15.8704	0.17825	2.03965	0.860736	2.07154	13.0083	18.1395	16.4343	26.7705	32.5568	8.57028	19.8605	49.6173	29.8571	7.23459	0	0	8.96254	149.797	9.83351	68.0932	18.5315	113.47
TACGTTCCAGTCCTTGATCCACACTCAATC	11.5455	26.996	8.73423	28.5551	1.07592	9.92159	3.9419	51.244	0	8.66999	6.48641	7.97236	176.758	0	46.6062	27.3881	0	0.289972	190.995	585.976	163.673	794.931	75.5516	701.169
TAGGGCTCTTATTCATGTATCTCAATGGA	11.5455	3.27224	0	6.52688	3.87331	4.25211	10.249	6.00869	7.82586	12.7768	0.748432	45.6417	20.8535	48.1493	71.3658	10.8519	0	0	15.1436	163.009	0	46.2116	11.0476	121.875
TCCCTCTGCCTGAATATCAATCTTTATTT	11.5455	1.47251	0.712998	1.83568	0.107592	0.436114	0.197095	0.113372	0	0	0.249477	0.996545	0	0	0	20.1535	0	0	0	23.8976	0	31.6748	19.957	39.1504
TCCTCTGATCCATAAAGCAATTGTAGTGTGC	11.5455	2.29057	6.06049	10.1982	26.898	35.2162	0	0.906973	27.1296	12.0163	68.2321	6.37789	14.3988	59.0123	50.2473	10.8519	0	0	19.7794	97.3389	0	52.6384	0	104.844
TCCTTTCACAGACAGCCCACCAAAGC	11.5455	7.52615	2.85199	2.3456	0.430368	0.763199	3.15352	1.13372	0.130431	0	0	0	0.993023	2.64234	5.82578	2.58378	0	0	7.72632	5.05152	0	18.6683	0	31.4088
TCTCTGAAATTCATAACATGTAAACATGCTA	11.5455	0	5.70399	4.79318	0.430368	1.96251	11.6286	0	1.56517	0	0	0	0	0.293593	0.364111	0	0	0	15.7617	11.2688	0	13.9247	0	15.0408
TCTTTGGAGACAGGGGACAGTAGGAGA	11.5455	0	0.534749	2.85551	5.70238	7.74102	0	0.68023	0	6.69262	0	0	0	2.64234	25.8519	11.1103	0	0	0	22.3433	0	49.578	0	26.5427
TGAGAGGATAAGTCCTGTAACTAAGTTGGGGT	11.5455	0	48.6621	172.554	0.215184	0.218057	1.97095	14.2848	2.21733	1.82526	0.748432	0	141.175	204.341	0	119.371	0	0	84.6805	366.041	41.9563	360.205	98.0033	407.872
TGCACCTGCCCAGATTAAAACCTTTAGTTA	11.5455	0.490836	10.8732	9.38239	0	0.763199	5.32157	0.113372	5.4781	7.45315	1.24739	6.37789	5.62713	10.5694	8.37456	6.45946	0	0	0	37.4978	30.3746	93.1882	16.7497	33.8419
TGCAGAAACAACTCAGGCCCAGAAGT	11.5455	2.7814	0	2.14163	1.07592	0	0	0	2.86948	0	3.24321	8.17167	0	0	0	0	0	0	0	6.80012	0	0	0	6.63566
TGCTGGCACTTGTAGACATATGAAGA	11.5455	2.61779	8.19948	0.40793	0.322776	1.63543	0	4.42149	2.47819	8.51788	3.24321	0	7.61318	7.92702	19.2979	4.13405	0	0	0	7.77157	0	21.8816	0	9.06874
TGCTGGGACTTGACAATTTGAAGATGGAT	11.5455	2.12695	4.09974	1.42775	0	0	0	0	0	3.19421	0	3.78687	0	0	0	18.6032	0	0	0	9.71446	7.86681	0	0	0
TGGACAGCAAGTCTGATGAAATGGCT	11.5455	0	0	7.24076	1.50629	0.218057	5.71576	3.96801	0	2.12947	0.124739	0.398618	2.81356	14.3861	0	9.56	0	0	0	0	0	11.9354	0	0
TTCAGGCCTTGTTCATCTGGTGATTCTCAGA	11.5455	8.34421	1.0695	3.36542	0	0	0	0	0.260862	3.49842	3.49268	15.3468	10.0957	9.98217	0	8.26811	0	0	19.1613	47.2123	10.2706	20.9635	0	51.7582
TTGATAGAGATATACCTGAGACTGAGCAAT	11.5455	0	0.891248	1.52974	3.55054	3.70697	0	0	3.65207	1.21684	0.873171	0	0	0	12.0157	15.2443	0	0	11.435	12.6288	0	0	0	19.2434
TTGCACTTTCTTTCCTGAACTTACCTAGGTT	11.5455	4.90836	9.44723	14.4815	2.90498	1.41737	4.92738	12.811	21.9124	9.88683	15.8418	3.38825	26.8116	121.841	66.2682	27.6465	0	0.579944	18.2341	120.459	36.7118	123.486	12.1168	141.782
TTGCTACCATGTAGTGAGTTGGTCTCCTTATA	11.5455	6.54448	0	3.67137	0	0	0	0	6.91284	0	1.99582	0	7.28217	0	0	2.84216	0	0	0	23.509	0	20.8105	12.1168	12.3866
TTGGCACAAAAGTAATTGCGGTTTTGAACT	11.5455	24.0509	9.26898	9.07644	23.1323	3.16183	13.4025	2.72092	4.82595	13.081	88.315	243.954	6.78566	2.34875	0	35.9146	7.30439	0	99.8241	596.079	19.23	275.739	96.9342	593.892
TTGGGATAGAGAATGCAAGATGAAGTCTGC	11.5455	6.05364	11.0515	3.4674	2.79739	2.72571	7.68671	0	3.26077	0	3.61742	0	16.7159	18.4964	25.8519	10.3351	0	0	0	14.766	0	48.6599	27.0845	46.2285
TTTAACCTGGGTTATTCTAATTTCTTCCTGACC	11.5455	5.39919	3.03024	5.91498	46.3722	75.9929	51.4419	5.21509	45.39	25.5536	9.60488	12.1578	12.2473	26.717	133.993	11.627	73.0439	0	38.3226	386.441	5.02602	77.5804	37.4194	157.929
TTTGAGGGGATAAATGGCATAACTGTGTGT	11.5455	0	0	5.813	1.93666	7.19588	10.8402	0.906973	15.3909	13.081	3.74216	14.3502	5.95814	16.1476	0	43.9243	0	0	4.94485	71.887	0	71.3066	0	93.1205
ACCCAGAGGATGTTAGTGCTTGAAGA	11.3679	4.0903	5.88224	2.65154	1.93666	1.09028	0	0	0	0.60842	0.748432	0	7.61318	9.98217	8.37456	0	0	0	0	12.6288	0	8.41602	0.356376	6.41448
ATCAAGACCAGGAATACAATATAATCT	11.3679	0	0	0	0	0	0	0	0	0	0	0	0	0	0	0	0	0	0	0	0	0	0	0
CCCATCAGATAGTAAATCCCAAGTAACATACCT	11.3679	0.327224	2.85199	0.713877	0.430368	0.109028	0.39419	1.13372	1.17388	2.12947	0.748432	0	4.4686	24.6618	5.09756	0.516757	0	0	0	65.864	26.2227	42.6922	6.05839	26.985
CCGCCTGAGGACAAGACAATGTGTAT	11.3679	9.48949	5.34749	0.713877	0.107592	1.19931	2.95643	5.32847	3.52164	9.73472	6.61115	7.77305	7.11666	25.249	0	0	0	0	0	25.8405	10.9261	6.12074	0	8.40518
CTGACTTGACATCCAATTTTGGGGGA	11.3679	2.61779	0	3.16146	2.15184	14.9369	11.6286	1.47383	0.260862	0	4.36585	0	0	0	0	0	0	0	0	14.3774	0	9.02809	0	4.42378
GAAACCCAAGCTAAGATGATCAGATACTGTC	11.3679	0	4.63449	0.203965	1.07592	0	0.197095	0	0	0	0	0	0	0	0	1.03351	0	0	0	22.149	0	14.0777	0	4.20259
GCCACTGTCTTGAAACTTGCCTGTCAG	11.3679	0.163612	6.06049	0	0.430368	0	0	0	0	0.152105	2.12056	0	0	0	0	8.78486	0	0	7.10822	4.46865	0	0	0	1.76951
TAAGCAAACGAAGCAACAATACAAAGTCAT	11.3679	7.36254	7.12998	16.7251	1.3987	5.66948	0.985476	2.3808	1.30431	5.62789	5.86272	6.37789	16.0539	9.98217	50.2473	0	0	0	8.65348	9.90875	0	10.5583	13.8986	46.4497
TACAGACCAGAAACGGACACGGTTC	11.3679	3.43585	7.66473	0.917842	2.6898	4.25211	0	0	0	0	3.99164	0	3.97209	9.68858	0	3.35892	0	0	0	0	0	0	0	0
TACAGGGATCCGGTAACTTTCAGTTC	11.3679	0	0	5.40507	2.04425	0.654171	3.15352	1.13372	0	0	4.36585	18.5357	7.61318	6.75265	0	0	29.2176	0	8.96254	18.4575	9.39647	47.4357	0	14.5985
TATGAAACAACTAAGGCCGAAGAGT	11.3679	4.0903	14.7947	16.2152	2.36702	5.23337	49.0767	25.622	27.1296	25.7057	11.6007	66.9678	77.1248	99.5281	153.655	25.8378	14.6088	0.289972	9.58064	127.842	0	85.6903	0.356376	95.1112
TCACCATGTCAGGACTAGAGTCTATGTA	11.3679	13.5798	4.81274	11.728	2.90498	1.30834	6.30705	1.47383	2.99991	16.7316	3.49268	0	0	4.69749	0	0	0	0	0	0	0	2.90735	0	4.86615
TCCTGAGAACTTGAACCAGAGGTATCTGGCT	11.3679	2.7814	7.12998	2.3456	1.50629	2.18057	9.26348	4.08138	0.521724	5.17157	2.49477	15.3468	7.11666	37.5799	22.2108	0.258378	0	0	0	56.1496	8.08533	59.6772	0	21.4553
TCCTGAGGAAAGTAGATTCTAAGTCTCT	11.3679	3.92669	0	8.97446	0	2.94377	0.39419	5.44184	3.13034	1.36895	8.23275	8.17167	23.8325	0.88078	65.54	3.6173	0	0	0	6.80012	0	4.74357	12.8295	2.21189
TCCTGGATTAGGAAAAGCTTTGAGGATATGT	11.3679	5.39919	0	0	0	5.3424	0	0	3.39121	0	0	0	0	3.81671	0	3.10054	0	0	0	6.99441	0	0	0	11.723
TCTAGAACTTGACACAGGAAAACATTTACGAAT	11.3679	0	0	1.32577	0	0	0	0	0	0	2.61951	0	0	0	0	0	0	0	0	11.0745	0	4.89659	0	0
TCTCAGACATGAAGCATCATGATTGTAGACC	11.3679	1.14528	0	8.56653	2.6898	5.12434	0	0	0	0.456315	0	15.5461	0	6.45905	0	0	0	0	0	15.5431	0	0	0	3.31783
TCTGCTCTGAATTTCACAGGGATGTTTCCCTT	11.3679	25.0326	9.26898	33.3483	10.8668	2.83474	29.1701	3.62789	10.5649	2.73789	18.4613	5.97927	37.7349	57.8379	97.9459	61.2357	0	0	27.5057	117.545	26.6597	184.54	7.12751	228.488
TCTGGGAATCATTTGGCCTTAATATGCAAGA	11.3679	3.92669	11.0515	9.68833	2.15184	1.85348	12.0228	6.00869	17.3473	20.0779	4.74007	33.6832	11.2543	5.57827	38.5958	18.3449	0	0	16.9979	111.133	0	159.445	20.3134	101.083
TGGAGGAAAGAAATCTAAGTCATAGGCAGA	11.3679	20.2879	22.1029	16.9291	6.56311	2.2896	2.16805	3.06103	2.34776	5.01947	8.10801	0	10.2612	14.3861	0.364111	15.2443	0	0	21.9428	65.2812	20.7596	45.2935	0	30.5241
TTAAGGTTTTAGGAAATGACAGATGT	11.3679	0	0	0	0	1.63543	0	0	0	0	0	0	0	0	0	0	0	0	0	0	0	0.918111	0	0
AAAACTGCCATAATAGATGGAAATAAGCCT	11.1903	16.5248	0.534749	0.81586	2.04425	0.218057	6.70124	0.566858	2.0869	4.86736	6.36167	0	15.8884	0	0	0	0	0	0	7.57728	0	4.1315	0	13.9349
ACTTAAGACCGAGGAATACCATGTGCCCA	11.1903	0	0	0	0	0	19.7095	0	0	0	0.374216	0	0	0	0	0	0	0	0	0	0	5.35565	0	0
AGGACAAGATCTGTGGTAGTGAAGG	11.1903	0	4.63449	2.14163	4.62646	6.54171	6.89833	0	2.34776	0	0	0	0	0	0	3.10054	0	0	7.41727	17.8746	0	8.263	0	3.53902
ATCCTGTTTGTGGTGTTTCTTTAAGGCCT	11.1903	0	10.695	32.2265	7.42385	12.1022	21.8776	15.9854	12.2605	30.7252	4.86481	30.8929	40.7139	72.224	54.6167	54.0011	0	0	13.9074	233.147	25.7857	174.9	18.1752	205.042
CACAAGGACTACATGACTTCCCAAACTAGGACA	11.1903	12.5981	20.8552	5.50705	1.82906	0	23.6514	5.89532	1.43474	41.3726	23.7003	47.4355	7.94418	95.4178	0.728222	4.39243	0	0	8.34443	28.9491	0	28.3084	18.8879	48.4404
CACACGGACCTGACAGTTGACCTTTCATC	11.1903	2.12695	3.03024	2.54956	0	5.66948	3.54771	3.96801	7.82586	0.91263	2.37003	1.39516	21.8465	48.7365	0	14.7276	0	0	0	3.10863	0	19.4333	0	3.9814
CAGACCAGAGATTGTTGAACATGCAAAAGT	11.1903	12.1073	43.4929	14.7875	0.645552	7.30491	0	6.23544	9.65189	10.3431	15.3429	26.9067	7.61318	0	0	4.39243	0	0	17.307	16.9032	0	52.7914	8.90939	76.089
GTAGGTACACACGAGAACTAGTAAATA	11.1903	0	0	0	0.322776	0	7.68671	0	0	0	1.99582	7.57374	3.31008	0	0	0	0	0	5.2539	36.7206	0	20.8105	0	24.7731
GTCATGGGTACCGGTCTACAGAATC	11.1903	2.29057	8.91248	2.24361	1.3987	0.109028	9.06638	0	1.30431	0	24.6983	0	24.8256	14.9733	0	2.58378	0	0	0	17.8746	0	13.3126	9.26577	28.5334
GTGGAACAGTGACTTTTTGCCAAGGGTAC	11.1903	2.45418	1.96075	1.12181	1.07592	0	3.15352	2.49418	1.43474	0	2.49477	4.78341	7.28217	0	7.64633	0	0	0	0	45.6579	10.4891	23.8709	0	13.7137
TAACCAAGGATGTGGATATTAGAATAAACT	11.1903	1.79973	3.20849	11.626	1.72147	5.3424	0	0.906973	3.52164	15.3626	0	0	1.82054	0	22.939	0	0	0.289972	0	22.3433	0	22.4937	0	35.6114
TAAGAACACCAGAGATAGAACAATGATT	11.1903	19.3062	9.09073	16.2152	3.65813	30.528	21.2863	5.89532	17.2169	14.45	60.7477	114.403	29.4597	39.0479	53.1602	35.3978	0	0	29.051	111.911	0.218522	69.9294	0	98.6502
TACCCCTGAGTGACAATGTGACCTATAGCA	11.1903	3.43585	4.09974	3.97732	0	0.763199	13.5996	2.3808	3.52164	1.06474	8.23275	1.99309	19.695	0	20.3902	11.1103	0	0	10.8169	21.1775	24.256	28.7675	0	16.8104
TATCCTGAGAATGACTGGTAGAAAAGCA	11.1903	1.47251	6.06049	5.60904	0.322776	1.41737	0	3.06103	0	1.06474	4.61533	2.39171	1.65504	7.04624	0	0	0	0	0	4.27436	11.5817	6.42678	0	2.43308
TCAATTCTAGGTCTAGACTCTAACCC	11.1903	10.6348	17.6467	36.6117	5.16442	6.8688	0	4.30812	0	16.8837	0	12.7558	10.2612	34.3504	36.7752	4.39243	0	0	0	15.9317	0	12.3945	0	8.84755
TCCTAGATCCATTTATAAAACCTATATTCA	11.1903	4.0903	4.09974	3.26344	0	0.436114	0	10.0901	9.78232	4.25894	2.74425	4.78341	5.79263	4.99109	9.831	5.68432	0	0.289972	0	8.9373	12.8928	20.3515	0	13.2713
TCCTTGTAGATTCTGGATATTAGACCTTTGT	11.1903	1.96334	10.1602	5.71102	4.73405	16.2452	12.0228	11.3372	4.56508	12.9289	23.7003	53.8134	0	46.9749	104.864	18.8616	0	0	0	58.6753	0	33.9701	5.34563	38.9292
TCTGGGACAACACAACCTGTTAAATAGT	11.1903	1.47251	9.26898	12.2379	1.2911	0.981256	6.30705	0.113372	6.39112	0	0.249477	0	14.2333	24.9554	28.7648	0	0	0.289972	0	0	0	0	0	0
TCTGGGCCCAGAGAATACCTTGTAGA	11.1903	0.163612	2.49549	2.75353	3.55054	0	4.73029	1.92732	5.4781	7.60525	7.7338	17.9378	3.14457	22.3131	0	0	0	0	0	17.8746	0	16.526	0	0
TCTTGAGGATGTAAGAATTAACTGTTCT	11.1903	2.12695	5.88224	0	0.968328	2.2896	0	6.46218	4.95638	0.30421	3.11847	0	1.32403	0	6.91811	0	0	0	13.9074	6.80012	0	17.1381	0	4.20259
TGAGCTAGAGAGACAGAATGCCAGGGG	11.1903	2.7814	1.7825	0.713877	0	4.14308	0	0.793601	0	0	0	0.199309	4.63411	0	0	6.97622	0	0	5.56295	25.4519	0	12.8536	0	16.5892
TGCCTTGGTGTCGTCATAGATCAGA	11.1903	3.59946	9.26898	6.73084	0	6.65074	0.591286	0.226743	0	4.25894	4.24111	1.19585	5.29612	0	52.432	13.6941	0	89.3114	0.309053	14.5717	12.4558	23.1058	0	28.3122
TGGAGAAGATGTAACAAATACCTATTAGGTA	11.1903	0	0	10.1982	1.82906	4.36114	0	0.113372	2.47819	1.06474	2.99373	4.18549	11.0888	0	0	1.55027	0	0	0	32.4463	0	9.33413	0	29.1969
TGGAGTCTGATGTTTAAGGATGGGGAAGC	11.1903	3.43585	0.356499	4.18128	3.33535	5.56045	0	1.81395	14.217	2.28158	0.748432	1.99309	0.165504	0	0	10.5935	0	0	0	72.6641	10.7076	32.4399	12.4731	84.7153
TGGCCCATATCCTGATTCATGTGAGATTC	11.1903	2.94501	7.66473	13.3597	0.645552	0.109028	6.10995	0	8.60844	0	5.98746	24.515	6.28914	39.3415	30.5853	5.68432	0	0	0	22.3433	0	26.1662	0	28.9757
TGGCCTGTGTTAACCACTCCTATTAAAGAGGT	11.1903	0	4.45624	13.1557	15.816	5.66948	7.48962	2.3808	0.782586	0	0.498955	19.9309	3.47558	0	12.7439	3.87568	0	0	10.5078	47.2123	5.46306	51.8733	22.0953	65.6931
TGTAGCAGTACTGAGTTCCAATCATTT	11.1903	1.3089	10.1602	2.44758	1.18351	1.30834	12.2199	4.19475	1.95646	0	2.86899	4.98272	8.7717	30.2401	33.8623	3.35892	0	0	0	21.1775	12.4558	46.6706	0.356376	54.4125
TGTGACCTGAGATGCCCATGAGGAAC	11.1903	4.0903	3.03024	0.611895	0.107592	0.872228	4.92738	12.5842	0	0	4.98955	3.58756	10.9233	24.6618	78.648	1.03351	0	0	15.1436	26.0347	11.3632	52.4853	8.55302	34.0631
TTCCCGAGGTAAATGGACTATAATGCAAGG	11.1903	0	0	0	0	0	0	0	0	0	0	0	0	9.39499	0	0	0	0	0	0	0	0	0	0
TTCTGGCACAATTCATCAGGGATGTAG	11.1903	8.50782	22.6377	10.1982	0	0.109028	0.197095	0.226743	0.913017	0.30421	0	0	0	0	1.45644	36.9481	7.30439	0	0.309053	5.4401	0	10.8643	0	1.10594
TTCTTTTTAATCCTCAGCAAGGCTATTTGC	11.1903	0	0	0	0	1.74446	0	0	0	0.152105	0	0	0	0	0	0	0	0	0	0	0	0	0	0
TTGGGTTAAATGAGTTGTCAGGTGGAA	11.1903	9.32588	44.9189	19.4787	7.10107	25.8398	13.4025	5.44184	7.95629	40.4599	2.86899	26.3088	15.8884	27.5978	37.1393	80.6141	0	0.289972	0	314.748	20.1041	379.027	74.1261	243.971
TTGTTCTGTACTAAGAAAAATTCTTCTGCCT	11.1903	5.72642	3.03024	9.38239	3.44294	2.07154	16.3589	0	8.60844	29.5084	2.12056	80.3215	13.0748	0	23.6672	60.2022	0	0	30.9053	171.169	9.39647	182.551	55.5946	214.111
ACACCACGGAATACTATGCAGCCACAAAAAGGATGAGT	11.0127	7.36254	4.45624	9.79032	0.107592	0.654171	25.0311	11.7906	48.3899	19.7737	0	46.2397	0.165504	0	0	1.03351	0	0	20.7066	65.2812	34.9636	196.17	49.5362	153.947
ACTTGGGACCTTTATCATGTTTTAGATG	11.0127	5.72642	1.7825	0.305947	0	0	0	0	0	6.0842	3.74216	0	0	0	0	3.87568	0	0	0	0	0	0	0	11.9442
AGGGGAAACAAAGCATTCTTAGCAAGGAGC	11.0127	0	0	0.305947	0	0.327085	3.74481	0	0	0.760525	0	0	0	0	0	2.84216	0	0	0	0	0	5.20263	0	8.18399
ATACCCGAGACTGAGTAATCTGCAAAGAAAA	11.0127	0	3.74324	0.509912	0.215184	0	0	0	0	0.760525	0	17.5392	0	0	0	0	0	0	0	0	0	19.1273	0	0
ATACTTGGCTCAGAAAGCACTGGATCTGC	11.0127	44.5024	1.24775	9.68833	3.76572	0.763199	5.12448	3.74126	1.82603	3.0421	0	27.7039	0	17.0284	11.2874	10.5935	0	0	7.41727	72.8584	6.55567	59.5242	0	23.446
ATCCTCTCTGATTCAGTAATGCTAGTT	11.0127	0.654448	5.70399	12.4419	1.61388	8.28617	0	14.0581	5.73896	14.7542	13.846	36.0749	5.13062	14.9733	73.9146	30.747	109.566	0	22.2518	37.8864	9.83351	33.052	11.0476	55.076
CACCAGCTATAAGAATGTCGTCCACATACT	11.0127	0.163612	3.03024	11.83	0.645552	1.09028	9.26348	5.10172	2.86948	0.30421	0.124739	10.7627	5.95814	4.99109	0	6.20108	0	0	0	25.4519	0	35.8063	4.63288	71.0016
CCTGAGCCCTGATTTTGTTGAATTG	11.0127	0	4.99099	2.3456	0	0	0	0.566858	0	0	4.98955	0	0	7.63343	0	0	0	0	0	12.0459	5.90011	24.483	0	10.8383
CTGAAGCTAAGCGGGGGTTCTTGTT	11.0127	3.27224	8.19948	1.93767	0	0	0	0.793601	0	7.60525	2.99373	3.78687	5.13062	0	0	2.32541	0	0	22.5609	45.2694	3.49636	59.8302	0	15.9256
CTGAAGGATGAGAGAAGAGAAATCTC	11.0127	0	0	0	0	0	0	0	0	0	0	0	0	0	0	0	0	0	0	0	0	0	0	0
TAAGCAAACGAAGCAACAATACAAAGT	11.0127	0	0.891248	0.611895	0.860736	0.436114	9.65767	0.340115	0	2.43368	2.2453	0	8.93721	0	0	0	0	0	0	4.08007	0	0	0	0
TACCTGAGATCTACTTGGCTGACTCCTGT	11.0127	14.7251	13.1905	13.9716	1.50629	0.109028	0	10.4302	17.0865	11.8642	9.3554	17.5392	33.7628	0.587187	42.9651	5.42595	0	0	12.3621	65.864	10.2706	56.1578	0	40.4776
TACTTGGACCAGTCAAACTCAACCAGCTTTGACT	11.0127	18.8154	24.4202	57.1102	9.89847	7.95908	34.4917	31.5173	19.9559	50.0426	27.8167	51.621	46.6721	97.1794	39.324	26.613	138.783	0	11.744	301.731	50.6972	122.415	52.3872	162.353
TATCCTAAGACATTCTCCAAACCTTCAGAGTT	11.0127	0	3.38674	5.30309	1.50629	0	7.09543	0.340115	9.39103	0.456315	2.99373	0	0	18.4964	3.277	20.9286	0	0	0	30.892	22.5078	32.746	0	33.1783
TATGGCCTGTTGACTTCACCCTAGGA	11.0127	9.16227	8.02123	5.09912	2.79739	19.4071	1.57676	0.793601	5.21724	14.7542	3.11847	0.199309	0	4.99109	128.167	9.04324	0	0	0	45.4637	0	41.0089	26.0154	90.4662
TCAGAGGGGCTTTCTTGATGTCTTAAATTTCAACACG	11.0127	0	0	0	0	0	0	0	0	0	0	0	0	0	0	0	0	0	0	0	0	0	0	0
TCCCTGTACCTGAAACCGATCATCTGCTAT	11.0127	0.818059	17.4685	2.14163	0.53796	0.327085	2.36514	4.30812	0	2.43368	3.36794	4.98272	0	0	0	5.68432	0	0	0	7.1887	0	0	0	32.5148
TCCTGGGAAACAGTACATAGTCTTGTT	11.0127	0	1.24775	4.69119	2.36702	1.96251	0	0	0	0	3.11847	0	11.0888	0	10.9233	5.16757	0	0	0	14.1831	0	10.0992	0	5.08734
TCCTTGGTTTCCTATCTACTTCACTGACGT	11.0127	4.0903	16.7555	10.7082	0.215184	0.654171	0	0	1.56517	8.82209	7.7338	13.7523	10.0957	21.1387	5.09756	59.427	21.9132	0	63.974	218.77	89.1572	368.928	162.864	504.532
TCTGCCATAGGAACTCATACTACTA	11.0127	0	0	1.32577	0.322776	2.61668	0	0	0	0	0	0	0	0	0	0	0	0	0	0	0	0	0	0
TGAAACCAGCTGAATTAAATACCCAAAGAGT	11.0127	0.981671	2.67374	5.40507	0.753144	1.09028	0	2.3808	3.26077	3.65052	0.124739	2.79032	11.9163	0	0.364111	0	0	0	0	0	0	39.3257	25.659	11.723
TGAGAAGCCAGGACAGACCTCTGAC	11.0127	2.45418	4.63449	11.2181	0.860736	0	8.67219	0.340115	2.34776	0	0	3.38825	5.95814	19.0836	8.73867	3.6173	0	0	0	0	0	3.97848	0	0.442378
TGAGATCTGTCAAAACCTGGGACTTTTGA	11.0127	4.25391	0	0	0.215184	0.327085	3.54771	0	0	6.0842	0	0	0	0	1.82056	0	0	0	0	4.27436	14.204	0	0	5.52972
TGGTTTTTGGAATTTTCAACATTTTTG	11.0127	0	0	3.4674	0.430368	0	0	0.113372	0	0	0	0.199309	0	0	0	9.04324	0	0	4.63579	9.71446	0	14.8428	0	11.2806
TGTAGAAACATGGGCCTAACAACTT	11.0127	0	0	0	0	11.2299	0	1.13372	0.521724	0	0	4.58411	1.15853	0	0	0	0	0	0	3.4972	0	27.0843	0	2.21189
TTCTGGCTACATTGTGCCTTTCAGCTGCATA	11.0127	0.490836	4.09974	12.8498	0	3.816	0	0.68023	0	5.01947	0	6.17858	15.3919	18.4964	0	0	0	0	0	12.6288	0	26.0131	0	12.3866
TTGCAGCACAGAAATCGAATCATTAAGA	11.0127	4.74474	8.02123	2.54956	0.753144	0.327085	4.73029	0	1.95646	14.6021	4.24111	0.797236	0	10.2758	10.5592	0	0	0	0	21.3718	0	0	0	9.06874
TTTCTAGGTTGAGGTAGCTGTAATGGC	11.0127	8.18059	6.41699	5.91498	0.968328	7.19588	0	0	7.69543	2.43368	1.37213	18.5357	8.6062	4.11031	10.1951	24.2876	0	0	7.72632	64.6983	0	68.0932	19.2443	91.1298
TTTGGAGTGAGATGTTTTTTGTGGCA	11.0127	2.29057	5.52574	3.56939	0.322776	0	0	0	0	3.49842	0	0.199309	2.81356	9.39499	0	12.4022	0	0	0	0	0	6.12074	0	5.30853
AACCAGAGAATCAGAAGCTGCAGGATTGA	10.835	4.74474	2.85199	1.32577	0	0	0	0	0	0	1.99582	0	1.65504	0	0	0	0	0	0	0	0	5.8147	0	4.64497
ACCAGAGATTGTTGAACATGCAAAAGTT	10.835	3.27224	5.34749	5.60904	1.07592	1.19931	9.26348	0	0.652155	1.36895	7.60906	0.199309	0.165504	5.28468	0	1.03351	0	0	0	14.766	0	5.96772	0	28.9757
ACCTACCCCCAGACCAAAAGCTGTTT	10.835	0	0	0	0	0.327085	0	0	0	0	0	0	5.79263	0	0	0	0	0	0	0	0	0	0	0
ACTCAGAGCCCTGATGAAATATCTACATTA	10.835	4.25391	0	7.44472	0.107592	0	0	0	0	2.43368	1.74634	1.39516	7.61318	20.2579	0.364111	0	0	0	17.307	2.91434	0	43.6103	0	7.29923
ATGGCTGTTTGTGGCCACTTTGTGTGCCTGGT	10.835	4.25391	3.03024	8.87247	0.860736	1.74446	0	3.06103	13.6953	11.8642	0	6.17858	9.76472	6.75265	0	41.3405	0	0	0	38.4693	9.61499	57.5349	14.9678	101.747
CACACACAGAACACCCCAGAGACCC	10.835	0	0	0	0	0	0	0	0	0	0	0	0	0	0	0	0	0	0	0	0	0	0	0
CACACAGGACATTATGGCTAACATAGCCAAGAA	10.835	4.25391	0	2.65154	0.53796	1.09028	4.92738	0	1.95646	3.65052	2.2453	13.3537	3.14457	0	33.4982	0	0	0	0	0	0	5.66168	0	0
CCTAGGCTAACAATATGCAAACCCATCAGCGT	10.835	0	0	0	0.53796	0	0	0	0	0	0	0	0	0	0	0	0	0	0	0	0	0	0	0
CTGAGGACAAGATATAATGTATACTT	10.835	0.490836	4.81274	0	0.645552	0.218057	0	4.08138	0	5.32368	4.36585	10.7627	14.8953	0	0	0	0	0	0	5.24581	0	7.65092	0.356376	0
TAATCCTGTAGAAGAGAGAATGTTTTCT	10.835	2.12695	3.38674	4.89516	0.53796	0	0	0	0	1.21684	1.12265	0	0	0	8.73867	6.45946	0	0	0	20.5946	0	5.50866	0	0
TCAGGAAGCCAAAACTCTAATAATGTATT	10.835	2.94501	9.62548	10.7082	0.860736	0.218057	0	3.62789	1.17388	6.38841	1.87108	10.962	7.61318	17.6156	4.00522	4.65081	0	0	18.2341	4.66294	0	5.8147	0	15.9256
TCCAGGAAAAATCAGGTTACACGTGAACT	10.835	0	1.60425	0	2.58221	2.61668	0	1.13372	0	0	11.1017	0.199309	15.5574	0.587187	0	0	0	0	0	40.2179	13.7669	11.6294	0	17.0315
TCCAGGTGAAGGGCACCCAAGCTAGT	10.835	5.72642	6.59523	2.14163	0.860736	4.68823	22.0747	5.78195	4.69551	18.5568	7.1101	20.9274	5.13062	21.1387	10.9233	10.3351	0	0	5.56295	327.96	13.1113	47.5887	0	85.6001
TCCATGTCCTTGGACCACTTGTTCCTGTCC	10.835	0	0	0	0	0.545142	3.15352	0.68023	3.91293	8.21367	5.11429	0	0	33.4696	18.9338	6.71784	0	0	8.03538	45.4637	0	8.41602	0	49.7675
TCCCAGAGCTCAGTGACTTTCCTTGTGTGC	10.835	9.98033	11.408	14.8894	2.04425	0.218057	16.1618	7.5959	5.34767	21.1426	0	0.199309	13.7368	76.6279	43.6933	37.9816	0	0	3.39958	124.734	24.693	88.7507	7.12751	93.3417
TCTGAAGTCTAATGTATTTACACAT	10.835	4.25391	0.356499	4.18128	0.53796	6.75977	0	0.226743	2.47819	6.38841	1.87108	0	0	0	4.00522	0	0	0	0	12.4345	0	0	0	0
TCTTGGCACATCAAAGCATTGAACAAAATGT	10.835	21.7604	22.9942	9.07644	3.87331	4.25211	8.86929	0.113372	4.56508	1.36895	9.10592	38.6659	53.1267	9.98217	41.1446	2.32541	0	0	1.85432	77.7157	20.3226	83.089	0	57.2879
TGAAGATGATGTCTAGGCAAGAGAA	10.835	0	0	0	0	0	0	0	0	0	0	0	0	0	0	0	0	0	0	0	0	0	0	0
TGAATACAGAGTGGTCCAGAGCAGCCAGC	10.835	10.3075	5.34749	9.79032	2.58221	4.25211	6.89833	5.10172	4.04336	3.49842	8.10801	0.199309	26.8116	21.1387	25.4878	5.42595	0	0.289972	0	13.406	15.5151	49.1189	8.90939	30.0817
TGATAGTGAGTACTCAAAAGATTTGGTGGCT	10.835	4.74474	18.8945	1.32577	6.34793	2.61668	5.51867	0.113372	0	1.36895	4.74007	19.5323	18.3709	0	0	1.55027	0	0	0	39.2464	0	20.1984	0	25.4367
TGCCCAAGGAAGAGATGAACTCAAGT	10.835	0	2.49549	1.32577	0.430368	2.07154	0	0.113372	0	0	0	7.57374	0	0	0	2.84216	0	0	0	4.66294	17.9188	0	0	0
TGCTACCATGTAGTGAGTTGGTCTCCTTATA	10.835	22.5784	18.3597	22.4361	4.41127	4.03405	0.591286	1.70057	0	5.47578	5.36376	5.97927	9.26821	48.1493	51.3397	30.2303	0	0	13.2893	57.8982	0	53.7095	25.659	60.8269
TGGAAAGATCTTGTGTCACTTGGGGGGG	10.835	0	0	6.11895	0	0	0	0	0	0	0	0	24.4946	0	33.8623	17.3114	0	0	0	14.1831	9.39647	18.2092	0	2.87545
TGGGAGATTCAGAATGCAGACAGCATGTC	10.835	0	3.74324	4.48723	0.753144	1.30834	13.4025	0.340115	1.43474	2.89	0.498955	0	9.43372	0	0	8.00973	0	0	6.18106	36.5264	0	35.5003	0	22.3401
TGTGACTCTTACCTGCTACGAAACCTTGGC	10.835	11.7801	8.02123	21.6203	1.82906	4.14308	11.2344	7.70927	3.26077	4.71526	2.74425	11.3606	3.14457	20.8451	0	27.9049	0	0	20.0884	88.7901	10.052	93.6473	21.0262	80.9551
TGTGGCTGCAGGGTATTCCATGGTATATGTA	10.835	6.70809	0	1.7337	0	0	27.5933	0	5.21724	1.36895	0.374216	0.398618	2.48256	54.0212	0	30.2303	0	0	54.3933	171.169	65.9938	470.685	66.9986	297.278
TTACTCACTATTATGAGAACGGCACAGGAA	10.835	2.29057	4.99099	4.99714	0	6.21462	0	3.28778	1.30431	0	3.24321	0	0	32.8825	84.4738	2.58378	153.392	0	0	48.7666	0	6.88583	0	23.0036
TTCAGAATCACATCAGCTACAGTGGGCTGT	10.835	8.01698	11.408	92.906	14.2021	34.0169	24.6369	19.1598	13.0431	43.502	30.1868	39.8618	90.1996	103.345	251.601	108.261	14.6088	0.289972	0	149.214	20.3226	108.643	12.1168	160.362
TTCAGACCTGGTTGAAACATCATAACATGA	10.835	0.163612	0	2.75353	0.53796	0	0	0	0	2.58579	0	0	0	0	0	0	0	0	0	10.103	0	0	0	4.20259
TTCCAGAATAAAGGCCCAGAACTCCCATC	10.835	12.1073	6.59523	18.1529	3.44294	2.61668	14.7821	20.6336	24.521	16.2752	19.085	14.9482	66.2015	47.5621	68.0888	7.49297	0	0	34.923	221.295	19.0115	220.806	37.0631	98.2078
TTTGAGGATCTGATTCTAATGCTGATT	10.835	4.90836	1.7825	0	0	0	0	0	4.82595	0	2.2453	4.58411	14.2333	0	0	1.29189	0	0	0	9.52017	0	11.9354	0	0
TTTGGGATAGAGAATGCAAGATGAAGT	10.835	2.94501	3.74324	3.67137	0.753144	0.763199	10.8402	5.32847	4.56508	1.36895	2.49477	0.199309	14.0678	19.6708	72.094	12.1438	0	0	8.34443	22.5375	0	119.966	0	43.1318
ACATGGCCCCTTATATACATGTTGAATG	10.6574	0	0	0.305947	0	0	0	0	2.73905	0	0	0	0	0	0	3.10054	0	0	0	0	0	0	0	0
ATACCCGAGACTGAGTAATCTGCAAAGAAA	10.6574	6.8717	0	1.93767	0	0.436114	13.5996	0.566858	0	0.760525	0.748432	30.0956	5.95814	0	8.01045	0.258378	0	0	0	0	0	8.41602	0	9.73231
CCAAGGATGTGGATATTAGAATAAACT	10.6574	0	1.7825	13.5637	5.27201	5.88754	0	1.47383	0	2.89	0	6.37789	0	7.63343	0	0.258378	0	0	0	10.4916	10.052	13.3126	0	9.06874
CCTACTAACCAGGTTCGTTGAATCTACAACC	10.6574	4.0903	0	39.6712	0	0	0	4.08138	0	0	2.86899	0	0.662015	41.1031	0	5.16757	0	0	0	52.0695	10.7076	23.8709	0	42.6894
CCTAGGACATCCAGCTGGCAGCTGTGCT	10.6574	7.68976	14.7947	6.11895	0	0.327085	0	0.453486	2.21733	2.43368	0.873171	0	0	5.28468	0	10.8519	0	0.289972	9.8897	41.7722	13.1113	35.9593	12.4731	51.7582
GCCCTGGATGACAAATGACAATATTGTTG	10.6574	0	0	0	0	1.30834	0	0.340115	0.130431	0	1.74634	0	0	0	0.728222	0	0	0	0	0	0	6.88583	0	0
GCTGACCCAGACTCTGACCTCTTAGT	10.6574	0	0	1.12181	0	0	0	0	0	0	0.748432	0	0	0	0	0	0	0	0	6.60583	0	0	0	0
TAACCCTGAAAGCAATCTTTGACTGTT	10.6574	0	6.41699	6.01697	0.968328	2.94377	0	0	0	0	0	5.58065	2.31705	0.88078	0	0	0	0	0	0	0	3.36641	0	0
TACAGAGTCCAGACTTTTAAAGATATGAAGT	10.6574	6.8717	6.41699	8.87247	2.25943	1.30834	0	6.23544	2.34776	0	0	0	0	0	53.1602	8.00973	0	0	0	12.0459	0	7.65092	0	3.76021
TACCGGTCTACAGAATCCTCCTACTG	10.6574	0	0	0.611895	0	1.30834	2.95643	0.340115	3.13034	0	0	6.57719	0	0	0	0	0	0	0	0	0	5.35565	0	0
TACTTGGACCAGTCAAACTCAACCAGCTTTGACTT	10.6574	4.0903	1.0695	24.0679	2.15184	4.47017	0.39419	1.47383	0	6.84473	1.49686	0	9.26821	0	10.9233	1.80865	0	0	0.309053	33.2234	0	15.1488	0	36.9385
TCAGATCTTGCTAATGAGAGTGCCCATT	10.6574	6.70809	8.37773	17.541	3.12017	6.43268	0	0	17.0865	1.97737	4.49059	6.97581	9.43372	0	65.9041	19.3784	0	0	7.10822	30.5034	0	36.2654	23.8772	36.4962
TCCAGGACACTTGTTCCCTTTCTGTGGAAAAG	10.6574	0	6.77348	2.85551	1.2911	0.109028	0	0	4.69551	10.9516	4.98955	0	0	9.39499	18.2056	5.68432	0	0	0	9.32588	0	4.43754	0	0
TCCCAGACAGACTGAGCGCTAGGCTTACC	10.6574	0	1.60425	0.713877	2.36702	0.109028	1.57676	11.1104	8.34758	8.36578	4.86481	2.59102	11.9163	27.8914	0	5.42595	0	0	0	11.4631	15.2966	36.5714	0	5.9721
TCCCAGCATCTAAGGATTAAGACTTACAAAT	10.6574	0	0	0	0	0	0	0.340115	0	0	0	0	0.993023	0	0	0	0	0	0	8.54872	0	0	0	7.74161
TCTATGCTGAACACATCCAGGGAGGTC	10.6574	0	0	0	2.04425	2.83474	0	0	0	0	0	0	0	0	0	0	0	0	0	0	0	0	0	0
TCTCATAGGTTCAAGATGGAGAGAGACT	10.6574	0	0	0.81586	0	0.327085	0	0	0	0	0	0	0	0	7.28222	0	0	0	0	0	0	0	0	0
TCTTGGTGCCTTTTACCTCTCGGAAGTGG	10.6574	0	4.45624	3.4674	0	0.872228	0	1.02034	0	4.71526	0	0	1.82054	4.11031	0	5.68432	0	0	0	0	0	18.5152	0	2.87545
TGAATGTAAATAGCATTTGACACTGAGAGCC	10.6574	5.39919	10.3385	8.97446	51.429	68.1428	11.2344	11.2238	35.2164	34.2236	9.72962	60.9885	25.8186	47.8557	94.3048	10.0768	0	0	15.4526	262.096	25.7857	34.8882	0	79.628
TGGACCTGACACAACACTTACCAAGGT	10.6574	3.43585	5.34749	2.95749	0.53796	0.763199	7.88381	3.51452	0	0.91263	3.74216	0	0.165504	3.81671	24.7596	0	0	0	0	0	0	13.7717	0	0
TGGGTGTGTAACATTTTGGAAGTGGTATC	10.6574	0	0.534749	0	0	0.981256	0	0	0	0	0	0	0	0	0	0	0	0	0	8.74301	0	0	0	5.9721
TGGTTTTTGGAATTTTCAACATTTT	10.6574	1.79973	0	0.101982	0.753144	0	1.77386	0	0	0	0	0	0	0	0	12.1438	0	0	0	5.63439	0	7.80394	0	5.75091
TGTGCCAGAGATGAGAATTCACATATT	10.6574	8.99865	4.99099	8.1586	1.07592	3.816	2.95643	2.15406	6.13026	15.5147	3.24321	5.38134	6.62015	19.0836	13.4721	2.06703	0	0	0	42.1607	0	20.8105	0	32.7359
TTAACAAGAGAATGTACTGGATTATCTAATC	10.6574	2.12695	2.139	5.60904	0	2.07154	1.37967	0	0.652155	4.41105	1.99582	0	5.95814	0	29.1289	0.258378	0	0	0	40.2179	4.58897	44.5284	6.77114	26.985
TTCAAGATGAGATTCAGTGGCAACAT	10.6574	0.327224	0	2.14163	0	0.109028	0	0.226743	0	0	0	0	0	0	21.1184	0	0	0	1.85432	6.41154	0.87409	0	0	0
TTGTCCAGCAACAAGAGATCTTCAGAAGGC	10.6574	1.63612	4.81274	1.01982	0	0.436114	9.06638	0	0	0	0	0	0	0	0	0	0	0	0	18.4575	12.2373	0	0	9.28993
TTTGTCTGTATTTCCAAAGCCTAACTTT	10.6574	2.29057	6.06049	24.1698	6.67071	3.70697	1.97095	0.566858	2.86948	1.36895	13.846	35.8756	1.98605	0.587187	45.878	30.747	0	0	7.41727	47.018	21.4152	37.1835	0	86.4848
ACACCTTGCATCCCAAACTGTCCAACCTATA	10.4798	3.43585	2.31724	3.36542	0.860736	0.872228	16.9502	1.70057	10.5649	2.28158	6.73589	31.2915	11.0888	15.5604	48.0627	58.9103	0	55.3847	27.5057	139.888	66.6494	358.828	59.5147	254.588
ACCAGGCCAACATTTAGACAAGAGACCTAAA	10.4798	0	0	0	0.322776	0	0	0	0	0	2.12056	0	0	0	0	0	0	0	0	0	0	0	0	0
AGGATCACACATGTCTGACTTGGGAGGAA	10.4798	8.01698	8.37773	3.77335	0.753144	13.4105	0	1.92732	5.4781	0	0.124739	0	0	16.7348	0	1.29189	0	0	0	17.2917	0	11.1703	11.7604	34.0631
ATCCTCTCTGATTCAGTAATGCTAGTTCTT	10.4798	3.43585	7.48648	17.337	3.12017	11.666	4.73029	13.8313	34.8251	21.751	21.0808	87.2973	18.3709	43.4518	123.798	19.3784	0	0	9.8897	245.387	0	115.376	37.7758	156.381
CCACCGAACCTGGAGCTTCTAAGTTTCTCC	10.4798	3.43585	1.7825	2.03965	0	1.09028	13.7967	0.453486	19.5646	1.21684	0.873171	0.199309	10.5922	0	7.28222	0	0	0	0	21.5661	0	16.373	0	10.3959
CCCCACAAAATTTAAGTAGACTTGGCCTTG	10.4798	1.96334	2.31724	1.12181	0	0	1.57676	0	0	1.82526	0.748432	1.79378	1.98605	16.4412	3.64111	3.35892	0	0	20.7066	18.0689	12.4558	27.0843	0	11.723
CTGGGACAGAACTGCGCTTCAAAAAGC	10.4798	0	0	0	0	0	0	0	0	0	0	0	0	0	0	0	0	0	0	0	0	0	0	0
CTTGGGACCTTTATCATGTTTTAGA	10.4798	5.23558	0	3.67137	0	0	0	0	0	0	0	0	0	0	0	0	0	0	0	0	0	4.89659	0	3.31783
GATATGAGAGAGAGGATATATATATGATAT	10.4798	0	0	0	0	0	0	0	0	0	0	0	0	0	0	0	0	0	0	0	0	0	0	0
TACTACCTGGCCTAAGTAAGCATACT	10.4798	0	0	0.917842	0	0	0	0	0	0	4.24111	0	0	0	0	0	0	0	0	0	0	0	0	0
TAGAGGAGAAAACATTTGTACATGT	10.4798	6.38086	5.34749	2.3456	0	0	0	0	3.26077	0.456315	8.23275	0	0	0	0	4.65081	0	0	0	0	0	0	0	4.42378
TAGCACCTAACTACTATATGAATCCTGCCT	10.4798	6.05364	6.06049	3.77335	0.430368	2.18057	50.6535	16.3255	12.9127	24.1847	20.5819	36.2742	42.7	70.1688	37.5034	41.5989	0	0	70.4641	486.306	51.5713	483.385	66.9986	293.296
TCACTGTTAGAATTTATAGTCTCTTGGGATA	10.4798	26.0143	40.9974	22.4361	5.91756	5.23337	5.51867	4.19475	19.3038	68.2952	8.23275	3.58756	86.8895	129.475	1.09233	17.5697	0	0	29.36	91.8988	19.4485	137.411	12.4731	88.0332
TCCCTTATCGGTACCTGCGGCTTGAGTTT	10.4798	11.9437	2.67374	7.64869	0	0.109028	0	0	22.1733	0	0	0	10.9233	15.2669	0	0.516757	0	0	6.49011	24.869	0	12.8536	0	22.5613
TCCTGGCCCATATCCTGATTCATGTGAGA	10.4798	2.29057	16.399	7.44472	1.3987	2.2896	0	8.72961	8.73887	2.89	12.5986	2.39171	9.10271	0.293593	0	15.2443	0	0	2.47242	33.8063	1.09261	28.3084	10.6913	31.4088
TCGATCAGGAAGCCAAAACTCTAATAATGT	10.4798	0	0	2.65154	1.18351	0.763199	0	0	0	0	0	6.37789	0	0	11.6516	0	0	0	0	0	0	0	0	0
TCTCCCAGGTGTGACACAAGATTCAATG	10.4798	0	0	0	0	0	0	0	0	0	0	0	0	0	0	0	0	0	0	0	0	0	0	0
TCTGTGGCTTGATAATTCCATGATCTGGGACA	10.4798	8.99865	34.0457	18.1529	6.88589	4.79725	12.417	16.8924	19.1734	8.21367	20.5819	53.8134	13.0748	118.025	16.0209	32.5557	0	0	43.2674	157.374	48.949	190.661	57.7329	226.94
TCTTCAGGACTGAGAACAAGAATAAAAGACC	10.4798	0	0	0	0	0	0	0	0	0	0	0	0	0	0	0	0	0	0	0	0	0	0	0
TGAACCCCAACAAGAGCAGAATGTCCACATGT	10.4798	0	1.60425	3.56939	0	1.30834	2.56224	0.68023	0	4.56315	3.11847	4.18549	0.165504	7.92702	18.5697	2.06703	0	0	0	20.5946	0	33.8171	0	6.63566
TGACACTCAGTACCATCACACCCAGTGA	10.4798	0.818059	1.60425	3.4674	0.430368	3.92503	29.1701	23.9214	8.34758	10.7995	7.7338	23.9171	25.6531	88.6652	204.266	5.16757	0	0	14.5255	102.39	23.6004	95.4835	0	80.5127
TGACCCTGAATTCCATGCCTTGTGAGATGT	10.4798	1.14528	8.73423	7.64869	0.215184	0.654171	0.39419	0	1.56517	0.60842	6.61115	9.16821	8.7717	0.587187	0	3.35892	0	0	11.744	31.6691	0	20.6575	0	17.6951
TGAGGAAAGAACAGAGGACCCTAAGGGT	10.4798	30.759	27.0939	62.8212	5.3796	26.0578	28.5788	5.78195	42.6509	29.6605	0	58.5968	9.93023	79.8574	45.878	35.1395	0	0.289972	60.2653	269.09	117.347	388.973	85.5302	259.233
TGATCTGGTATCCCCTGTGGGACTC	10.4798	0	0.17825	3.26344	0	0	0	3.28778	0	2.73789	0	0	0	0	0	0	0	0	0	0	0	0	0	0
TGATGCCCTGGAAGAAACTTTATCAGT	10.4798	0	0	0.611895	0	0	0	0	0	0	0	0	0	0	0	0	0	0	0	0	0	0	0	0
TGCACCCAATCATCAGGACTGGCATCC	10.4798	19.3062	31.9067	10.5042	0.107592	5.01531	13.0083	7.02904	7.69543	7.14894	7.85854	4.78341	10.7577	48.7365	10.1951	1.80865	0	0	0	37.3035	4.37045	12.5475	14.255	2.43308
TGCAGTCAGATCTGTGTTCCCGTGGTT	10.4798	8.18059	14.26	34.674	5.3796	7.19588	14.585	2.3808	11.9996	3.65052	1.24739	27.106	0.827519	26.717	0	29.7135	0	0.289972	19.1613	299.205	36.9303	97.3197	48.1107	119.221
TTGAGCAGAACAAATTCTATTGAACT	10.4798	0	0	8.97446	3.55054	6.8688	7.48962	1.70057	1.43474	0	0.249477	11.5599	1.98605	22.3131	22.5749	6.97622	0	0	0	4.85723	0	0	0	16.8104
TTGGACCACTAGGCAGACTTTCTTTGC	10.4798	2.45418	0	5.60904	1.07592	2.18057	0	0	11.0866	3.34631	1.6216	0	8.6062	7.92702	28.4007	10.5935	0	0	9.27159	20.0118	0	46.8237	0	38.2657
TTGGGAAACAGACTGAAATGAAGTTGAGC	10.4798	0	0	9.17842	0.107592	1.74446	4.92738	6.00869	2.21733	1.82526	4.11638	0	3.47558	10.5694	0	3.6173	0	0	0	39.0521	9.61499	45.2935	0	20.3494
TTTGAGTGTTCAAGACTGTTAAACAGAACT	10.4798	6.05364	9.80373	42.0168	7.20867	13.4105	36.4626	9.52321	3.13034	18.5568	6.23693	25.1129	59.4159	41.6903	12.3798	5.68432	0	0.289972	19.4703	55.3724	0	65.4919	12.8295	71.8864
AGACTTCTGACTGTTCAAGCTAACTTGT	10.3022	9.32588	9.44723	3.56939	4.41127	0.327085	0	0	7.43457	1.97737	12.5986	0	2.64806	3.52312	0	0	0	0	0	10.6859	0	0	9.62214	0
ATGGATCTTGGAGAATGACAGTGGATTATC	10.3022	0	0	0	0	0	0	0	0	0	5.36376	0	0	0	8.01045	2.58378	0	0	0	23.8976	0	7.34489	0	3.53902
CACTGAGACTTGCATTGCTTTTAGGAGCCC	10.3022	1.79973	0.891248	3.16146	0.107592	0.872228	6.10995	0	0	3.0421	2.86899	1.99309	4.63411	0	0	5.68432	0	0	0	7.77157	8.7409	13.9247	0	0
CAGGAGAAACACCCTCGGAAAGATGG	10.3022	0.818059	2.49549	0.611895	0.430368	0	0	0	0.391293	2.73789	0	0	0	0	0	0	0	0	0	0	0	0	0	4.64497
CAGTACCAGGACGCCACAGCCGAGGAGGAG	10.3022	0	0	0	0	0	0	0	0	0	0	0	0	0	0	0	0	0	0	0	0	0	0	0
CCAACGAGATCTCCTGTGAAATGCCA	10.3022	1.3089	7.66473	1.63172	0.322776	0.327085	9.46057	3.06103	0.260862	0	0.124739	26.1095	2.31705	6.16546	36.047	0	0	0	0	44.6865	0	11.4764	16.3933	19.2434
CCACAATGAGTTTCTCTGGCTTTCCCCCGC	10.3022	1.14528	0	3.67137	0	0.218057	4.139	5.10172	3.13034	5.17157	1.74634	0.398618	2.48256	14.9733	7.28222	7.49297	0	0	23.179	117.156	11.1446	66.41	85.8865	151.072
CGTCCCGAGCTGATATTGTAACCTCAA	10.3022	0	1.24775	0	0	0	3.15352	0	0	0	0	0	0	0	0	0	0	0	0	0	0	0	0	0
GAGGACATGCCTAAGTACATCACAACAGGGT	10.3022	0	0	0	0	0	0	0	0	0	0	0	0	0	0	0.258378	0	0	0	0	0	0	0	3.76021
GCCAGAGAAGAATTGCAGAGAATCCTAAGT	10.3022	2.12695	2.67374	0.611895	0	0.327085	4.73029	0.793601	7.69543	21.2947	5.36376	10.3641	0	0	3.64111	11.8854	0	0	11.435	10.8802	0	28.7675	0	26.5427
GCCCCGAGATGGATCTAAAGCTGCC	10.3022	3.59946	0	1.93767	0	0	0	0	0	0	0	1.39516	0.165504	0	0	0	0	0	0	0	0	11.9354	0	3.09664
GTTCAGCATATGGAGGATCCTGCCAGC	10.3022	0	0	0	1.72147	0.763199	0	0.113372	0	1.97737	0	0	0	14.9733	14.2003	0	0	0	0	33.8063	0	0	10.6913	11.9442
TAACTGACCCTGAATTCCATGCCTTGTGAGA	10.3022	1.47251	0	0.81586	0.107592	0	0	1.13372	0	0.152105	0	0	0.993023	4.99109	0	1.29189	0	0	0	14.766	10.7076	14.0777	1.06913	15.4832
TAATCCCATGAAACCACTTGAAAGAGTCAGT	10.3022	0	1.96075	3.05947	0	0.436114	4.92738	5.10172	1.17388	4.10684	0	17.7385	9.10271	0	1.09233	4.13405	0	0	0.309053	31.2806	17.9188	26.7782	0	15.0408
TACCTGAGGACAAGATATAATGTATACTTC	10.3022	12.2709	40.6409	15.0934	7.96181	2.39863	12.8112	2.72092	20.2168	9.73472	6.61115	48.4321	40.0519	28.4786	30.2212	5.68432	0	0	8.96254	20.7889	22.2893	98.2379	8.19664	48.8827
TAGAATGACAACTCTGGCTAAGAAGGAA	10.3022	2.7814	0.17825	5.30309	1.93666	16.2452	3.54771	5.32847	2.86948	1.06474	10.478	0.199309	41.0449	52.8468	22.5749	2.84216	51.1307	0	5.87201	28.1719	0	18.8213	22.4517	17.0315
TAGTTCATGGAGATGGTGCAGTTGA	10.3022	2.94501	4.63449	5.91498	1.82906	7.63199	14.1909	1.81395	7.30413	3.19421	1.87108	0	1.15853	0.293593	0	27.9049	0	0	0	17.486	0	41.468	0	50.4311
TCAGAACTCTTGACTACACAAATGAGGATC	10.3022	5.5628	7.84298	4.89516	28.7271	55.1684	13.2054	7.5959	16.5647	3.95473	18.8355	0	15.7229	0	46.2421	0	0	0	21.3247	6.60583	0	0	0	10.6171
TCCCAGAATGAAGGTCTCTGATAGCCTC	10.3022	5.07197	11.5862	7.75067	1.18351	0.763199	0	5.66858	0	3.65052	4.11638	0	1.15853	0	10.9233	4.90919	0	0	0	17.486	0	5.8147	0	16.368
TCCTTGCACATGTGGGATTTCTGCCTATC	10.3022	5.72642	8.19948	5.09912	1.61388	0.327085	6.30705	10.8837	3.26077	8.51788	11.8502	0.199309	9.26821	0	0	3.87568	0	0	25.6514	91.8988	17.0448	134.35	0	75.6466
TCTACTTCCTGGGACAGGCGGCCAGCC	10.3022	0	0	0.509912	0.322776	0.872228	0	0	0	0	0	0	0	2.05515	0	1.03351	0	0	23.179	18.0689	9.39647	0	0	9.9535
TCTGGCATGGTATGTAACAAGGAGACCCT	10.3022	7.36254	6.06049	3.16146	1.07592	0.654171	26.4108	0.68023	3.91293	0	0.873171	15.7454	4.79961	5.57827	55.709	18.3449	0	0	0	55.1781	0	125.322	12.4731	72.7711
TCTTGGCTTCATCAGTGCTCCTTTAGTGC	10.3022	13.907	20.8552	9.8923	0	4.14308	1.97095	2.49418	3.39121	2.12947	1.74634	20.3295	12.2473	13.5053	0	27.6465	0	0.289972	0	86.653	18.7929	100.533	16.3933	83.8306
TGAAATAACCCTGAAAGCAATCTTTGACTGTT	10.3022	5.07197	1.24775	4.79318	0.645552	0	0	0.793601	0.913017	6.23631	2.61951	0	11.9163	27.5978	0	0	0	0	0	17.2917	10.052	5.96772	6.41476	21.8977
TGACCCTGAATTCCATGCCTTGTGAGA	10.3022	1.63612	10.695	7.85265	0.322776	1.19931	16.7531	1.24709	2.60862	3.65052	4.98955	2.59102	4.3031	17.6156	5.46167	10.8519	0	0	0	66.8355	0	35.3473	0	25.2155
TGAGCTAACCTTTGGCCCAAACTTTGAGCCAGT	10.3022	2.61779	6.77348	1.22379	1.50629	0	0	4.08138	0	9.58262	1.12265	0	0	0	0	9.04324	0	0	0	21.3718	0	5.35565	0	38.0445
TGAGTTAAGACATTGGGAAACAGTAGAGA	10.3022	8.50782	0	0	0.645552	0	0	9.1831	0.782586	1.67316	8.85645	4.18549	0	0	27.3083	4.39243	0	0	0	0	0	11.0173	0	22.5613
TGCTAGTCTAGATTCCACAGGGTGAAGG	10.3022	7.03531	9.80373	28.4531	0.322776	2.72571	0	2.04069	0	0.60842	0.124739	0	2.48256	0	0	4.65081	0	0	9.58064	7.96585	9.39647	10.7113	0	0.221189
TGCTATGACTGGTCAACATGTTTTGACACTC	10.3022	3.27224	10.5167	18.9687	40.9926	132.361	22.0747	1.47383	6.65198	6.0842	18.8355	4.98272	18.7019	68.1137	96.8536	14.2108	0	0	0	76.5499	0	9.79318	0	18.1375
TGGAAAGATCTTGTGTCACTTGGGGGG	10.3022	0	0	5.60904	1.07592	2.94377	7.09543	0	0	0	3.11847	0	0.165504	0	0	5.68432	0	0	0	11.8516	0	20.3515	9.97852	17.6951
TGGACTTAAGGCACAACCTGGATCAAGAGG	10.3022	0	0	0	1.61388	0.872228	0	0	0	0	6.36167	0	29.1287	39.9287	0	0	0	0	0	12.8231	0	0	0	0
TGGGCTAGTTTCTTAATGACATTTGTAGT	10.3022	21.7604	18.8945	39.6712	29.265	108.919	13.4025	28.5696	20.3472	4.71526	34.8021	7.77305	34.0938	128.594	170.04	98.4422	0	0.869916	1.54526	275.308	12.0187	231.976	0	436.848
TGGGTTCCCGGTAGAGAAAGGCTGTTTGCCTT	10.3022	6.38086	11.9427	6.62886	0.215184	1.19931	1.18257	8.95636	21.3907	6.23631	4.11638	20.1302	32.9353	123.896	27.6724	22.7373	0	0	39.5588	254.324	82.1645	479.101	14.255	199.291
TGTCCAAGTCTGTAATGAAGTCAAGATT	10.3022	18.1609	12.834	10.7082	0.860736	0.218057	19.5124	7.02904	2.21733	17.0358	6.36167	17.9378	0.496511	19.3772	13.4721	4.39243	0	0	1.85432	4.27436	0	2.75433	0	3.09664
TGTCTGAGGGAATTCTGTGTACTAGA	10.3022	0	0	0	0	0	0	0	0	0	0	0	0	0	0	0	0	0	0	0	0	0	0	0
TGTTTGCTAGTTTTGGGTCTCTTTTGCC	10.3022	11.1256	13.547	8.56653	33.8915	51.0253	33.7033	14.7383	43.8248	91.7193	31.8084	72.7478	40.3829	110.685	171.86	21.7038	102.261	0.289972	85.2986	570.044	42.3934	151.182	26.3718	395.928
TTACAGATGAGCAAACCGAGACTGAAAGGTT	10.3022	0	7.48648	1.63172	0	0	20.8921	0	0	0	5.98746	0	0	0	1.82056	0	0	0	0	0	0	0	0	11.0594
TTCCCCTTGACTTCTGGAGTTCACTC	10.3022	2.45418	3.38674	2.85551	0.215184	1.63543	3.15352	2.60755	0.260862	4.86736	0.249477	7.97236	0.165504	0	5.82578	15.7611	0	0	28.7419	61.5897	28.845	51.7202	11.404	43.5742
TTCCGGGGAACAGAAGTAGATATATAAC	10.3022	0.327224	3.92149	5.20111	0	0	3.74481	0	0	0	0	0.199309	0	17.0284	0	0	0	0	0	0	0	16.679	0	3.09664
TTTAGGACTTAGGAATGAAGGGTGGATCATC	10.3022	0	0	0.917842	0	2.2896	11.4315	3.40115	0	0	4.49059	0	0	0	0	4.13405	0	0	8.34443	8.16014	0	26.6252	0	21.6765
ACCTGTTTCACTCAATATACCTACAACCCA	10.1245	5.07197	1.7825	0.81586	4.41127	19.6251	9.65767	5.32847	0	24.0326	3.99164	54.6106	0	14.9733	92.1201	19.8951	0	0	17.9251	14.1831	0	20.5045	5.34563	15.9256
ACTCAGGATACATGGTTTGTCTGCCA	10.1245	5.72642	0	2.44758	0.107592	0.981256	2.56224	1.5872	4.95638	0.152105	4.74007	11.9585	3.64108	6.75265	14.9286	0	0	0	10.5078	15.7374	0	0	0	0
AGCCAGAGAAGAATTGCAGAGAATCCTAAGTT	10.1245	1.96334	2.31724	1.7337	0	0	0	2.26743	2.73905	21.2947	4.11638	0	0	20.8451	23.6672	2.58378	0	0	16.6889	58.2867	0	31.6748	0	47.3344
AGGGAATGACGCAGACCACATGTGGGCT	10.1245	0.163612	4.99099	1.32577	0	0	0	0.793601	1.30431	5.62789	0.249477	0	0	0	0	0	0	0	11.1259	0	0	0	0	0
ATGGAGAAGCAAGTAGTCAGCATGCT	10.1245	8.34421	2.85199	1.63172	4.84164	0.545142	0	0	5.34767	8.9742	5.11429	0.398618	4.1376	0.88078	0	3.6173	0	0	0	0	0	0	0	10.3959
CAGAATCACATCAGCTACAGTGGGCTGTAGGG	10.1245	1.14528	1.7825	1.93767	0.322776	1.30834	0	1.5872	0	0.60842	0	5.97927	5.95814	0	0	5.9427	0	0	0	17.0974	0	32.746	0	32.2936
CTCCACCAAACCAGTCGTCTTGCTTC	10.1245	0	0	1.01982	0	0	11.6286	0	0	0	0	0	1.98605	14.3861	0	0	0	0	0	0	0	0	3.92013	0
GAGGATGGTGGCAGAAATAGGTTTCTTGC	10.1245	0	2.31724	1.93767	0	0.545142	0	0	0	0	1.99582	0	0	13.7989	0.728222	4.65081	0	0	0	12.6288	15.7336	12.8536	0	32.0724
GCAAGCGAGACCAAGTACTGTATTT	10.1245	0	4.63449	0.101982	0	2.2896	0	0.793601	0	1.06474	0	0	0.165504	23.4875	0	0	0	0	0	0	0	0	0	2.65427
GCTAAAGACCCTGGAAATCGCTCCTATGAGCAGA	10.1245	4.25391	12.6557	1.12181	0	0	0	0	0	3.49842	0	0	0	0	0	2.32541	0	0	22.8699	25.2576	16.3892	34.2761	0	8.62636
TACACCCACGACATGAGTTCACTTGGATCA	10.1245	6.05364	0	6.93481	0	2.07154	0	3.85463	0	0	7.48432	13.9516	0	14.0925	6.554	0	0	0	0	28.5605	0	6.12074	0	17.2527
TACCCAGGAAAAATGTGTGTGAAGGGCATT	10.1245	3.10863	0	0	0	0	0	0	0	0	0.748432	0	0	0	0	0	0	0	0	0	0	0	0	0
TACCCTAGTCGTAATGCCAAAAATCCTTGTT	10.1245	0	0.534749	2.3456	0	0.981256	0	0.453486	0	0	3.24321	0	0	17.9092	3.64111	13.9524	0	0	0	15.1546	0	35.3473	0	17.6951
TACTTGGCTCAGAAAGCACTGGATCTG	10.1245	8.99865	22.2812	21.4163	1.07592	4.90628	20.4979	1.70057	0.260862	0.30421	4.86481	0.996545	16.7159	29.3593	15.2927	6.45946	219.132	0	7.72632	13.7945	0	29.5326	13.1859	23.6672
TAGGTTGGCACAAAAGTAATTGCGGTTTTGAA	10.1245	0	2.49549	6.01697	0	1.96251	0	3.1744	0.130431	0	0	0	8.7717	0	0	1.80865	0	0	0	28.3662	0	36.2654	0	0.442378
TCAGAATTCTGAAAGTGGTATAGGCTTT	10.1245	0.490836	1.96075	0.305947	0.430368	0	0	0	0	0	0.997909	0	3.80659	0	11.2874	3.35892	0	0	0	8.54872	0	9.9462	0	0
TCCTGATAGTGAGATCAGTTCCTTGCATC	10.1245	4.41752	5.70399	2.3456	1.07592	0.872228	0	1.47383	0	8.51788	5.4885	0.199309	3.31008	4.99109	0	5.68432	0	0	3.70864	13.7945	11.1446	22.6467	15.3242	32.7359
TCGGAGCCATCTGTGAGAAAGACTCACTAA	10.1245	0.490836	15.1512	21.3143	4.0885	5.45142	11.0373	1.70057	6.26069	7.75736	12.9728	0	0	19.0836	0	8.00973	0	0	0	50.5152	0	14.6898	0	15.262
TCTCGGGATAAATACATGCAAAACATCTAGTA	10.1245	2.61779	6.95173	1.63172	0.645552	0.872228	3.9419	1.81395	7.30413	2.73789	4.11638	22.3226	9.26821	40.5159	0	0	0	0	0	23.3147	0	36.2654	0	57.5091
TGAAGATCAAGGCACCTTAAAAGGATC	10.1245	0	0	0.305947	0	0	0	0	0	0	0	0	0	0	0	0	0	0	0	4.66294	0	7.65092	0	0
TGCCAATCAAATGACTGAAATTTCACCTGT	10.1245	0	0	12.1359	0.53796	3.16183	0	0	4.56508	2.73789	9.60488	0	1.98605	59.0123	17.1132	0.516757	0	0	7.10822	10.4916	0	15.6079	6.05839	11.9442
TGCCATCTAGAGTTCCAAGTGCCTT	10.1245	0	0.891248	0.101982	0	0.109028	0	0.340115	1.95646	0	0	0.398618	0	2.34875	0	0	0	0	0	0	0	22.1877	0	9.9535
TGCCCAATTCCTATTCCTGAAATCCTTGTT	10.1245	0.818059	0.534749	0.101982	0	0.545142	16.1618	0	0	3.65052	0.623693	0.996545	0.993023	2.34875	4.36933	11.8854	0	0	43.8855	34.0006	27.0968	89.9749	0	72.5499
TGGGGAAGTTAAAATCGTCGTTAGATGCAT	10.1245	9.32588	0	4.69119	0	0	0.197095	0.566858	0	0	2.86899	0.797236	0	4.11031	0	0	0	0	0	11.0745	0	11.6294	0	9.73231
TGGTACCAAGTATTCTGATTAGTGACAGT	10.1245	8.18059	0	5.09912	0	0	0	1.47383	4.95638	0	1.49686	4.18549	5.46163	0	6.554	6.45946	0	0	0	4.27436	0	26.4722	0	41.5835
TGTACGGGACTGTCATTTCTATGGT	10.1245	0	0	0	0	0	0	0	0	0	0	0	0	0	0	0	0	0	0	0	0	0	0	0
TGTCCAACCTATAACAGCAAGAGAGCTGAGT	10.1245	8.50782	3.20849	3.4674	0.753144	0.763199	8.278	0.906973	9.78232	3.34631	10.3533	14.3502	3.31008	8.22061	0.364111	21.9622	0	0	8.96254	23.7033	0	33.358	0	21.8977
TTAAGTTCTAGGATACATGTACATGCAGAG	10.1245	2.12695	0	0.101982	0	0	0	0	0.391293	0	0	0	7.11666	0	0	6.97622	0	0	0	7.1887	0	0.153018	0	11.723
TTCAAAGTAGCCTTGTTACATCATTTGACCT	10.1245	0	0	0	0	0	0	0	0	0	0	0	0	0	0	0	0	0	0	0	0	0	0	0
TTCCTGGACAAAGATTCTCATGTCTGACACT	10.1245	0	0	0	3.22776	7.30491	0	0	0	2.28158	0	0	0	0	0	0	0	0	0	0	0	15.1488	0	9.51112
TTCTGGCACAATTCATCAGGGATGTAGTTT	10.1245	0.654448	4.09974	4.0793	0.53796	3.16183	0	7.48253	21.782	14.1458	0	0.199309	9.76472	5.57827	51.3397	38.7568	0	0	0	61.0068	13.5484	63.1966	7.48389	76.089
TTGACCTGTACCCTGAACAATTGCTTTGCC	10.1245	1.47251	1.426	7.75067	1.61388	2.72571	0	6.00869	0.782586	0	0	0	7.11666	0	17.1132	10.5935	0	0	0	42.7436	16.3892	6.73281	0.356376	39.1504
TTTCCATTTAAAGTGTTTCAACACATTGA	10.1245	2.7814	10.8732	2.3456	2.15184	3.70697	9.26348	1.24709	0	6.99683	2.12056	28.3019	0.165504	27.0106	0	3.35892	1395.14	0	0	11.0745	0	2.90735	0	17.6951
TTTGCCAGGGACCCCTTAGTATCTACC	10.1245	5.89003	3.56499	2.3456	3.33535	0	6.10995	6.68892	16.4343	4.71526	13.0976	57.401	6.12364	22.3131	37.5034	6.20108	0	0	31.5234	59.6468	0	61.2074	14.255	22.3401
TTTGGTCTGAGGATTTAGCTCAATGCTGC	10.1245	0	0	12.5438	0.107592	0	0	1.47383	0	0	1.6216	15.3468	1.32403	0	0	14.9859	0	0	0	24.2861	0	18.3622	0	22.5613
AGAGATCAAAAATTAAGTGTGATATT	9.94691	0	0	0	0	0	0	0	0	0	0	0	0	0	0	0	0	0	0	0	0	0	0	0
AGGATCACACATGTCTGACTTGGGAGG	9.94691	6.38086	16.5772	14.5835	3.01258	11.1209	12.417	0.340115	4.04336	7.75736	3.24321	10.962	14.7298	5.57827	26.9442	12.1438	0	0	17.616	26.4233	0	74.52	13.5423	39.1504
ATGGCTGTTTGTGGCCACTTTGTGTGCCTG	9.94691	0	0	0	0.645552	1.74446	0	0	1.04345	2.28158	0.124739	0	0	0	0	2.06703	0	0	0	11.6573	0	6.57979	0	0.663566
CCCAGGTCTGACTTAAGTGATACCAGTAAGT	9.94691	1.96334	12.6557	2.54956	0	0	14.585	0	0	0	1.12265	5.18203	8.27519	0	17.8414	0	0	0	0	11.4631	0	16.679	0	3.09664
CCCTACATAGTCCAAGGATCTAAAATGAGACCT	9.94691	0	0	0	0	0	0	0	0	0	0	0	0	0	0	0	0	0	0	0	0	0	0	0
CCTTGGTGACAGAAGCCAGATAGTATGGCC	9.94691	2.7814	4.09974	5.40507	0	0.872228	2.36514	0.453486	1.95646	0.30421	0.748432	0	4.96511	0.293593	4.73345	4.65081	0	0	11.1259	0	0	34.8882	11.404	2.21189
CTAATTGCCCTGAGATTCTGTACCAT	9.94691	0.818059	2.67374	2.24361	0.645552	1.74446	4.53319	2.49418	1.17388	5.47578	4.24111	8.76959	22.674	31.1209	17.4773	39.7903	0	0	8.96254	108.608	15.9521	139.094	33.8557	84.4941
CTCACTTGGAGCCAACAGTGTTTAGACTTT	9.94691	7.85337	0	1.01982	1.3987	5.88754	0	2.49418	0	3.19421	0.124739	0	8.93721	25.8362	58.2578	3.10054	0	0	2.47242	24.4804	0	45.9055	0	9.51112
CTTGGCCTCAGTAAAGCTTGCTTGCGAC	9.94691	1.79973	1.60425	7.5467	0	1.74446	0	0.113372	0	0	0	3.78687	0	7.92702	0	0	0	0	7.41727	4.27436	5.24454	18.2092	0	20.3494
GCCAAGAGTTCCTATGCAACCTTAGGGTTGGA	9.94691	24.5418	15.686	7.75067	3.55054	3.16183	8.08091	2.3808	3.13034	17.9484	5.61324	11.9585	27.1426	96.005	60.8066	16.0195	58.4351	0	28.7419	230.816	0	83.3951	40.6268	206.148
GCCCTGAATTTCTATGGCAGTCTTGCTGTG	9.94691	1.63612	5.16924	3.26344	0.753144	0.436114	4.139	5.44184	4.30422	3.95473	4.24111	8.57028	8.10969	16.4412	10.5592	31.7805	0	0	11.1259	27.7833	14.4225	50.6491	0	23.8884
GCCCTTCCCTGATAACTTCTAACAATGTCATTT	9.94691	4.0903	1.7825	2.85551	0.215184	0	13.4025	0.906973	0.260862	0.152105	1.24739	0	1.48953	7.04624	0	9.04324	0	0	16.3798	32.4463	0	66.41	25.3027	69.4533
GCCTGAAAACGTCACTAATATTGTAG	9.94691	0	0	0	0	0	0	0	0	0	0	0	0	0	0	0	0	0	0	0	0	0	0	0
GCCTGAGGACAAGACAATGTGTATTCC	9.94691	10.6348	9.26898	9.2804	1.72147	0.545142	18.527	3.1744	0.521724	12.4726	1.74634	0	5.29612	0	0	12.4022	0	0	0	21.9547	0	14.3837	0	18.5799
GTTACTCAAAGCTCAGCATCCGGGATGGTC	9.94691	2.61779	5.88224	4.0793	0.860736	2.07154	0	5.89532	0.130431	3.34631	0	21.7247	16.3849	7.04624	28.0366	7.49297	0	0	12.0531	315.914	12.4558	219.888	20.3134	119.663
TAAATGGAAAGTGACAGTATGGTCTTGAGTG	9.94691	15.7067	17.112	16.3172	6.99348	17.6626	17.3444	16.779	23.8689	0	3.24321	77.1326	0	36.112	71.0017	72.6043	7.30439	0	0.309053	219.935	0	159.139	0.712751	240.211
TACCTGTAAACAAAGTCTTATTTCCTGCTT	9.94691	8.83504	18.3597	6.01697	0.107592	2.07154	34.4917	9.29647	5.73896	4.25894	16.5902	2.98963	26.3151	0	2.54878	40.5654	0	0	6.18106	70.3327	6.7742	169.391	0	95.996
TATAAGAGACAATCAGGTGAATTTAAATCC	9.94691	0	0	0.203965	0	0	0	0	0	2.28158	0.873171	0	0	11.1565	0	0	0	0	0	0	0	0	0	0
TCATGGCACATATGTAGTTAACCCTTCTAGA	9.94691	0	0	0	0.53796	0.109028	0	0	0	0	0.124739	0	0	6.75265	6.18989	0	0	0	0	19.4289	10.4891	6.42678	0	7.29923
TCATTGCCAATCAAATGACTGAAATTTCACCT	9.94691	0	0	4.18128	5.27201	4.36114	11.0373	3.40115	7.95629	34.2236	0	0	0	11.1565	0	0	0	0	0	61.3954	10.2706	35.0412	7.84026	46.2285
TCGGCACCTTAGAGTTGTACAATATGTCT	9.94691	5.72642	13.0122	8.26058	1.72147	0.545142	16.1618	6.34881	8.21715	6.23631	4.49059	2.39171	26.6461	9.39499	65.9041	11.1103	0	0.289972	15.1436	79.0757	18.7929	99.309	2.13825	95.1112
TCTCATCTTAGGCCTCATGTCATCCC	9.94691	1.14528	5.34749	7.5467	3.76572	11.7751	0.197095	5.32847	16.956	22.9679	4.36585	7.17512	4.96511	46.0942	8.01045	15.2443	0	0	10.8169	87.8187	0	21.2696	0	36.275
TCTTCCAAGATCAGGACCTCAGTACCGAAA	9.94691	0	0	7.13877	4.30368	0.654171	0	0	0	1.97737	0.997909	0	0	0	0	0	0	0	0	3.4972	0	0	0	3.76021
TCTTGAGGATGTAAGAATTAACTGTTC	9.94691	0	14.26	2.44758	0.860736	2.50766	4.3361	0.793601	17.4777	0	1.24739	8.9689	6.62015	23.4875	0	0	0	0	0	0	0	14.3837	0	15.0408
TGACAGACCCGTTTAACCACTGAAGCAAG	9.94691	0	0	4.28326	0	3.59794	0.591286	5.78195	2.60862	0.152105	10.977	1.39516	4.63411	3.22953	0.364111	11.627	0	0	0	37.8864	12.6743	13.7717	0	10.6171
TGCTTGCACCTGCCCAGATTGAACCCT	9.94691	7.19892	1.60425	1.83568	0	0.436114	0	0	1.43474	0	2.2453	0	0	0	0.728222	10.8519	0	0	0	6.41154	0	14.2307	13.1859	20.7917
TGGCCTGTGTTAACCACTCCTATTAAAGAGGTG	9.94691	3.43585	9.09073	0.509912	3.33535	0.218057	27.9875	0	0.652155	0	3.74216	0	0	3.81671	0	5.16757	0	0	10.8169	87.0415	19.0115	45.4465	0	63.26
TGGGAGTGACAAGATGAGGAGAAAAACT	9.94691	0	2.31724	0	0	0	0	0	0	0	0	0	0.827519	0	0	0	0	0	0	2.33147	0	7.65092	0	0
TTCTAGGATACATGTACATGCAGAGTGTA	9.94691	0	0	0	1.50629	0	0	1.47383	0	0	0	0	4.63411	0	22.5749	0	0	0	0	4.66294	7.86681	0	0	4.20259
TTCTCCTGAGACTGACATGCATGAAACT	9.94691	2.12695	6.41699	3.36542	0	0	0	2.04069	2.86948	0	0	0	0	29.3593	0	7.23459	0	0	0	0	0	7.34489	0	14.8197
TTGGCACATCTATAGTCCCTTATGGGATG	9.94691	0	4.09974	0	0	0	0	0	0	0	0	0	0	0	0	0	0	0	0	0	0	0	0	0
TTGGCAGAGAACATCATCATCACGTGGGA	9.94691	23.0693	31.9067	53.0309	0.107592	1.85348	71.3485	23.808	35.4772	11.8642	15.0934	87.6959	83.4139	71.3432	26.9442	69.2454	7.30439	93.081	196.249	928.119	178.97	1916.25	123.306	898.027
TTGTTTCTGGGTGTGTCTTCGAGGA	9.94691	3.27224	5.88224	12.0339	22.164	34.6711	1.18257	8.3895	5.21724	3.19421	5.4885	5.97927	9.59922	8.51421	0	37.2065	175.305	0.579944	0	104.916	0	57.3819	12.1168	90.245
TTTAGTGTTCAACTCGTCATACCAGT	9.94691	2.7814	1.0695	6.22093	0.53796	1.96251	0	1.5872	0	10.9516	4.24111	7.37443	0	3.81671	4.73345	0	146.088	0	0	19.0403	0	4.28452	0	5.9721
TTTCAAACTCAGAACAAAGGTTTCCTT	9.94691	0.818059	10.5167	0.203965	0.215184	0	0	0	0	0.456315	0	0	0	4.4039	0	0	0	0	0	3.69149	0	0	0	0
TTTGCCAGGGACCCCTTAGTATCTACCTAAGC	9.94691	0	0	1.63172	0.107592	0	0	0	0.130431	0	0	16.144	2.97907	0	0.728222	7.23459	0	0	0	29.5319	30.1561	30.6037	11.7604	5.30853
TTTGCCTACAGTGTTCTAGACTAATATC	9.94691	7.36254	10.3385	0.917842	1.2911	2.61668	0	2.04069	6.13026	8.06157	10.6028	2.79032	0.993023	0	25.8519	11.8854	0	0	6.49011	28.7548	22.9449	23.8709	13.5423	32.7359
TTTTGTCTGTATTTCCAAAGCCTAACTTT	9.94691	0.981671	5.88224	4.79318	1.82906	1.30834	0	8.27613	3.26077	6.69262	10.6028	0.398618	4.4686	0	22.2108	4.13405	0	0	5.87201	43.7151	22.9449	27.8494	0	29.4181
ACACAGCACCTGAGCATTTATGGGA	9.76929	0.327224	6.06049	1.63172	0.53796	0	4.3361	0	3.91293	0	0	4.98272	9.93023	0	0.364111	0.516757	0	0	3.09053	17.6803	0	17.5971	0	0
ACTTGAACTTTTTGATGTCCCAACTTATGAGT	9.76929	0	0	0	0	0	0	0	0	0	0	0	0	0	0	0	0	0	0	0	0	0	0	0
ACTTGGAACCAACACTACATGTAGAA	9.76929	2.7814	0	0.509912	0	1.41737	0	0	0	2.43368	0	0	8.93721	0	0	0	0	0	0	0	0	0.153018	0	0
ACTTGGAACCAACACTACATGTAGAATTTGCAG	9.76929	0.327224	3.03024	1.42775	0	0.218057	0	0	0.130431	0	0	0	0	27.3042	25.4878	0	0	0	0	21.3718	0	14.0777	0	11.5018
ATGGAACAGTTGGGAATGGATAACAAAA	9.76929	0	0	0.40793	0	0	0	0	0	0	0	0	0	0	0	0	0	0	0	0	0	0	0	0
CCAAAGAGTTCCATAGCTGAAAACCAT	9.76929	0	0	0.611895	0	0	0	0.113372	0	0	0	0	0	0	0.364111	0	0	0	0	0	0	0	0	0
CCATGTGTTCTGGCCTGAAGAAAGC	9.76929	1.96334	1.60425	5.40507	0	2.50766	0	0	0	0	0.374216	1.39516	3.31008	7.63343	34.2264	0	0	0	0	0.194289	3.9334	13.6186	0	11.9442
GGCATAACAAACTGCTATGAACTTGGTGGTT	9.76929	0	1.0695	0	0	0	0	2.26743	0	0	0	0	0	0	0	0	0	0	4.63579	0	0	0	0	0
TACTTGGCTCAGAAAGCACTGGATCTGCCA	9.76929	10.962	0	12.7478	1.61388	2.72571	7.68671	0.340115	6.78241	8.06157	1.12265	0	3.64108	22.9003	0.728222	0	0	0	0.309053	38.4693	11.8002	18.6683	0.712751	34.5055
TCAAGGGAACTCACAACAAGTATGCTGT	9.76929	2.61779	1.426	0	0.322776	0	0	0.226743	0	0	0	0	0.165504	0	21.8467	0	0	0	0	0	0	0	0	0
TCATGGCCCCTGTATAACCATCTATTGC	9.76929	1.3089	7.48648	4.89516	0.860736	0.109028	0.985476	0	0	4.25894	6.36167	0	3.47558	4.4039	0.364111	13.6941	0	0	21.6337	89.1787	17.4818	73.9079	0	31.1876
TCCAGCTTATTCTCTAACCTTCTTCAATGC	9.76929	6.21725	18.1815	15.6033	1.3987	5.3424	29.5643	10.8837	7.69543	16.7316	12.5986	26.3088	23.5015	32.0017	80.8327	92.2411	0	0	85.6077	206.724	174.162	646.656	136.135	387.302
TCTCCACCAAACCAGTCGTCTTGCTTC	9.76929	22.0876	21.5682	76.1809	1.2911	9.92159	29.3672	23.5813	12.7822	51.4115	8.98118	31.4908	53.1267	66.3521	129.988	34.1059	0	0.289972	31.8325	75.1899	92.8721	108.949	52.0308	111.258
TCTGAGCCATTTGATAAATACCTACCAAA	9.76929	7.03531	10.1602	6.83283	3.22776	0	5.32157	3.96801	2.0869	15.2105	0.748432	4.3848	8.93721	67.5265	8.73867	0	0	0	0	20.0118	0	44.3754	0	2.43308
TCTGGAACATATGTTGAATAAAGCGAAACC	9.76929	0	0	0	0.645552	0	0	0	0	0	0	0	0	0	0	0	0	0	0	4.08007	0	0	0	0
TCTTGGTTCTTTCTTATTTGCTGTAGGA	9.76929	1.3089	0	5.09912	0.322776	0.763199	0	0	1.6956	0.152105	0	0	0	0	0	0.258378	0	0	0	10.6859	0	13.3126	0	9.51112
TCTTTAACTCCAAGACCATAGATCCGTACC	9.76929	5.23558	5.52574	7.44472	0	21.6967	27.002	0	27.7818	0	2.12056	15.7454	0	34.9376	67.7247	0	0	0	0	12.0459	0	35.1942	0	25.4367
TGAGAATGAAATAATTGGGTATGTGAAGT	9.76929	4.58113	1.7825	2.3456	0.53796	0.981256	10.6431	1.70057	5.60853	8.82209	8.23275	0.199309	2.48256	8.8078	23.6672	12.6605	0	0	0	12.4345	12.4558	53.8625	9.26577	44.0166
TGAGGATTCCAAGCCTCTGTGGCCTAGA	9.76929	0	0	0	0	0	0	0	0	0	0	0	0	0	0	4.90919	0	0	0	0	0	4.74357	0	0
TGATCCAAGAACAAGTATCCCTGTAGTGTT	9.76929	0	5.70399	2.3456	2.36702	7.63199	0	1.5872	2.0869	7.30104	11.7254	0	29.1287	5.87187	0	10.8519	0	0	14.5255	19.2346	7.86681	48.0478	0	9.73231
TGCAGTTGACTTTCTAAGATATCCCGAGGT	9.76929	3.76307	3.38674	4.18128	0.753144	0	1.77386	0.113372	4.56508	2.43368	2.61951	0	2.64806	8.8078	3.64111	13.6941	0	0	0	26.6176	0	48.5069	0	13.9349
TGCATACAGACCAGAAACGGACACGGTTCTC	9.76929	1.63612	0	2.24361	3.12017	8.17714	0	1.02034	2.99991	6.23631	26.5693	0	11.9163	24.3682	0	1.80865	0	0	0	25.8405	9.17794	19.5864	0	32.7359
TGCTCCAAGAACTGTCGCAAGAACATACC	9.76929	2.12695	4.09974	0.101982	1.93666	65.9622	13.9938	6.23544	2.47819	8.21367	0	4.3848	10.2612	0	0	0	0	0	0	35.3606	0	5.96772	0	4.64497
TGGCGTCTATCAGAAACGACTCAGTCAGGT	9.76929	0	0	0	0	0	0	0	0	0	0	0	0	0	0	0	0	0	0	0	0	0	8.90939	0
TGGGAAACAGATGCTAAAGCACAGCAC	9.76929	0	0	0.40793	0.215184	0	0	0	0.652155	0	2.49477	13.553	5.46163	2.64234	0	0	0	0	7.41727	7.77157	0	0	0	11.9442
TGGGAAACATCTGTCTGGTCTACTTCACTT	9.76929	12.4345	3.74324	5.50705	13.987	36.9607	13.4025	1.81395	12.2605	20.0779	9.3554	16.5426	11.2543	64.2969	42.601	15.5027	0	0	0	227.318	9.61499	105.889	10.6913	259.897
TGTAGAATGTCTTAAACTGCTTGTCGTTGT	9.76929	0	0	2.24361	0	3.70697	0	2.94766	4.69551	0	0	0	0	0	0	0	0	0	0	0	0	3.21339	10.3349	6.19329
TTCAAACGAACCAACTCTTGGACAGT	9.76929	0	0	0.203965	0	0	0	0	0	0	0	0.199309	0	0	0	0	0	0	0	0.388578	0	6.88583	0	0
TTCAGAACATGGACTAAAGTCTTAGTACA	9.76929	6.38086	7.48648	4.38525	1.72147	0.981256	4.139	0	0	4.10684	0.997909	0	1.98605	0.88078	0	8.26811	0	0	0	5.05152	12.4558	4.28452	0	1.9907
TTCCAGAAGATTGACATAGGTTTATCC	9.76929	0	0	0.611895	1.61388	1.19931	0	0	0	2.58579	0	0	0	0	0	0	0	0	0	0	0	0	0	0
TTCCTGCCTGAACCATGTCCTCAATGAGATT	9.76929	1.3089	5.16924	1.22379	0.215184	0	0	0.453486	1.17388	0	0	5.38134	0.496511	0	0	0	0	0	0	12.0459	0	0.459055	0	5.9721
TTGACACTCAGTATTAAGTATCACACTGTT	9.76929	15.8704	24.0637	39.2633	13.449	63.7817	7.48962	15.872	10.9562	12.9289	9.85436	0	16.5504	23.1939	0	26.613	0	0	16.9979	83.9329	0	58.9121	12.8295	64.8083
TTGGAGTGGAAACCAATTATTACCCTAGT	9.76929	0.654448	1.0695	3.05947	1.18351	0.872228	0	0.793601	0.130431	12.7768	1.12265	19.1337	0	10.2758	0	0	0	0	0	10.2973	0	12.3945	0	3.31783
TTGGCTCACTTTCTAACAGGTTGTCTGT	9.76929	5.89003	8.55598	5.20111	0.753144	0.327085	0	0.113372	0	7.75736	1.37213	31.8894	23.336	64.0033	13.8362	27.6465	0	0	0	3.69149	8.30385	45.2935	0	48.2192
TTTCGGAAACGTAATGGTAGATCAGC	9.76929	6.54448	21.0335	0.509912	15.6008	17.5536	2.16805	2.3808	7.82586	3.49842	0	0	3.80659	8.51421	0.364111	6.20108	0	0	0	14.9603	0.218522	26.1662	0	16.1468
AACCCAAGCTAAGATGATCAGATACTGTC	9.59167	0	0	0	0	0	0	0	4.30422	0	1.24739	0	6.78566	3.22953	0	0	0	0	0	3.88578	16.6077	0	0	0
ACACGGCATCAGAATTTGAACCTTTTAAATT	9.59167	3.27224	0	7.44472	0.107592	1.41737	0	2.72092	7.04327	1.67316	3.36794	0	0.331008	9.68858	0	0.775135	0	0	0	4.27436	0	6.73281	0	9.28993
ACCTGGCATATGACCTTGGCTGTTGGACCC	9.59167	0	0	0	0	0	0	0	0	0	0	0	0	0	0	0	0	0	0	0	0	0	0	6.85685
AGAAGTCTGTTGTGACATAACTTGTGCC	9.59167	2.61779	17.2902	13.4617	1.18351	9.70354	0	4.98835	10.1736	7.45315	9.3554	9.36752	8.10969	30.2401	15.2927	2.06703	0	0	8.65348	19.6232	0.655567	26.4722	0	20.7917
ATACCGATCTCACCTGTAGCTTCATA	9.59167	0	0	0	0	0	0	0	0	0	0	0	0	0	0	0	0	0	0	0	0	0	0	0
CACAGGCTTTTGGTAGAATCGGGGA	9.59167	0	0	0	0	0	0	0	0	0	0	0	0	0	0	0	0	0	0	0	0	0	0	0
CCTGAGGACAAGACAATGTGTATTCCT	9.59167	0	0	0.40793	0.322776	0	0	3.51452	0.130431	3.95473	1.37213	0	5.46163	20.8451	0	0.258378	0	0	0	5.4401	0	5.50866	0	0
CTAGAACATAAGTATTACAGAGACTTGGCCT	9.59167	4.25391	10.8732	5.20111	2.15184	1.09028	1.37967	5.10172	15.7821	6.23631	24.6983	0	27.1426	10.863	55.709	5.16757	0	0	0	124.928	0	117.824	0	52.8641
CTCGAGTGAGCCATGTGTTAAGACATT	9.59167	0	0	0.81586	0	1.19931	0	0	0	0	3.11847	0	1.98605	0	0	4.65081	0	0	4.01769	0	0	0	0	7.9628
CTGCCCCCAAGATGAAGTCAACATGCT	9.59167	0.654448	1.60425	0.203965	0	0	0	8.04938	0	0	1.87108	0	19.0329	33.4696	0	3.6173	0	0	0	14.766	10.4891	9.79318	0.356376	5.9721
GCCCCGAGATGGATCTAAAGCTGCCTATA	9.59167	3.27224	8.37773	2.14163	0.753144	0.218057	6.70124	3.1744	2.73905	6.0842	4.61533	0	10.7577	29.0657	10.5592	20.9286	7.30439	0	3.70864	11.0745	15.7336	35.6533	8.90939	23.2248
TAAGGAGTAAGAAGTTAGACAAGTGCTGG	9.59167	0	0	0	0	0	0	0	0	0	0	0	0	0	0	0	0	0	0	0	0	0	0	5.52972
TAATTAGCATTGAAGGTACTTTTGGGGACA	9.59167	13.2526	5.70399	25.6996	21.626	24.2043	45.3319	16.3255	25.8253	15.5147	24.324	63.3802	18.7019	68.1137	95.7612	69.7622	197.218	0	14.8345	253.159	0	116.753	8.19664	343.506
TACAGATGAGCAAACCGAGACTGAAA	9.59167	3.43585	0	3.26344	1.18351	0	0	0	0	0	1.6216	0	0	0	0	0	0	0	0	0	0	0	0	0
TACCTGCAGAATTGGATCCTTCATAGGCTT	9.59167	6.05364	22.4594	3.77335	4.0885	0.327085	26.805	3.74126	11.4779	2.12947	6.98537	0	8.27519	2.64234	8.37456	11.3686	0	0.289972	26.8876	90.9273	11.8002	35.9593	0	36.0538
TAGCGGAGATAGAATGAAGGCTGGTATGC	9.59167	10.962	2.31724	18.9687	0.968328	2.72571	24.6369	4.98835	10.0432	0.456315	9.3554	26.9067	9.10271	22.6067	0	22.7373	0	0	11.1259	61.0068	31.2487	85.3843	18.1752	82.5034
TAGGCAGAGATGAGGTCAACTGTGACATAG	9.59167	1.79973	0.891248	3.16146	0	1.30834	0	0.113372	0.260862	0.60842	0	0.597927	0.165504	1.76156	0	4.13405	0	0	4.94485	0.777157	0.218522	7.4979	0	7.29923
TATGCAACAAGATCTTCAAGGTACCAAGTC	9.59167	0	2.85199	0	0.107592	3.16183	0	0	3.13034	3.80263	0	0	9.26821	0	0	0	0	0	0	6.99441	0	5.96772	0	5.30853
TCAGAAGAGATCAGTAGCTCACAGTCTTC	9.59167	4.25391	3.74324	20.2945	33.9991	103.359	0	3.74126	4.43465	3.49842	1.37213	21.1267	12.4128	16.4412	53.5243	0	0	0	0	61.3954	0	0.306037	0	18.3587
TCCCATTGTTATCCTGATGCTTCTGAGCTCC	9.59167	24.7054	2.49549	59.0478	16.4616	130.289	128.9	54.6451	94.0407	109.059	76.0906	130.348	205.059	529.349	728.951	150.635	14.6088	0.289972	97.0426	738.882	48.512	323.175	95.865	527.757
TCTCCATGTAGCTCATCAGAACCAGTTAGC	9.59167	0	0.534749	0.40793	1.82906	2.39863	0	2.3808	0	0	0.873171	0	8.44069	0	0	0	0	0	0	6.02296	0	0	0	3.9814
TCTGACCATAGGCTCTTCAGAGGCACT	9.59167	0.490836	0	2.14163	1.72147	2.94377	2.75933	1.13372	0	0	2.12056	4.78341	0	0	0.364111	0.258378	0	0	0.309053	15.9317	0	3.21339	0	14.8197
TGCAGCTGTCTGACTTAGCAACTTCGGGAT	9.59167	10.1439	1.0695	7.95463	3.87331	12.8654	0	0	12.6518	2.43368	3.61742	0	9.59922	0.587187	0	3.35892	0	0.289972	7.10822	60.4239	0	46.0586	0	17.2527
TGCATATGTACCTTAAGTCTAAAAGAAAATG	9.59167	0	0	1.01982	0.860736	0.109028	0	0	0	0	0.873171	0	0	0	0	0	0	0	0	5.4401	0	3.06037	0	7.52042
TGCCTCTAGACATCGAACAAATAAGACTTT	9.59167	5.07197	15.686	26.5154	3.76572	7.08685	10.249	2.83429	7.43457	0.456315	11.476	13.9516	10.7577	72.224	25.8519	6.71784	0	0	0	49.9323	11.5817	6.57979	1.4255	35.169
TGCCTTAGGACCTCATGTGCACATACATA	9.59167	0	0	0.101982	0	0	0	0	0	0	0	0.199309	3.80659	9.68858	0	2.84216	0	0	0	15.3488	0	5.50866	0	0
TGGACCTGACACAACACTTACCAAG	9.59167	0	5.52574	0	0	0	0	0	0	0	0	0	0	0	0	0	0	0	0	0	0	9.18111	0	0
TGGATTCTAGTGAATACTGTCCTGGGAAGT	9.59167	0	0	2.44758	5.27201	7.52297	0	0	8.73887	3.65052	0	0	0	0	38.5958	0.258378	0	0	0	0	0	13.7717	0	18.5799
TGGCAATATGGATTGGTATTAATGTCACT	9.59167	3.27224	3.38674	5.71102	2.6898	1.85348	4.73029	0	0	5.9321	1.74634	1.19585	7.77868	0	0	2.84216	0	0	3.39958	10.6859	0	14.8428	11.7604	1.76951
TGGCACATATGTAGTTAACCCTTCTAGAG	9.59167	0	5.34749	8.46454	0.215184	2.50766	0	5.78195	0	5.17157	0	3.38825	2.31705	0	22.2108	13.9524	0	0	4.01769	20.2061	0	5.50866	0	33.8419
TGGGACCTGGCATCACTTGATAGGAGA	9.59167	0	0.534749	0.305947	0	0	0	0.68023	0	0.30421	0	4.98272	0	0	0	0	0	0	14.8345	0	0	7.19187	0	6.85685
TGGGGACTCAAGGATGGATCTTAAGGA	9.59167	5.23558	8.91248	7.85265	3.55054	5.88754	0	2.26743	0	0.30421	2.49477	11.9585	3.64108	0	14.5644	3.6173	0	0	5.87201	0	15.2966	14.5368	0	10.1747
TGTCTTGGCAGTTCTCCCATTGGGTGTC	9.59167	0	4.09974	8.1586	0.860736	1.19931	15.5705	0	2.47819	2.28158	0.374216	0	12.9093	0	0	8.00973	0	0	0	31.4748	0	20.6575	0	19.0222
TTCAACCTGAAAGCTGATTGCCTTGTGGT	9.59167	1.47251	2.31724	2.54956	19.4742	12.9744	3.54771	0	0.130431	0	5.61324	30.295	1.48953	26.717	22.5749	0	0	0	0	0.582867	19.23	13.1596	0	5.30853
TTCCTGCTCACCTTCCGGCAAAAGGAGC	9.59167	0	0	0	0	2.83474	0	1.24709	0	6.84473	0	0	2.31705	19.9643	0	0	0	0	0	0	0	0	0	0
TTGCCAATAGACAGTCCAGATCACCCTAATC	9.59167	0	0	0.101982	0	0	0	0	0	0	2.2453	0.398618	2.64806	0	0	0	0	0	0	5.24581	0	7.34489	0	0
TTGGAGAATGTTAAAGAACAGTTATGATGCTT	9.59167	6.38086	29.5894	18.5608	0	4.68823	5.71576	1.92732	15.13	15.0584	7.7338	18.9343	5.95814	74.8663	35.6829	14.4692	0	0.289972	44.1946	156.014	0.218522	110.632	25.659	117.672
TTGGTCTACATAAGCTCATAAACCCGAGGG	9.59167	2.94501	3.20849	1.93767	0	1.74446	0	2.3808	1.43474	4.71526	0.249477	10.5634	4.96511	14.9733	0	0	21.9132	0	19.4703	62.5611	10.2706	60.2893	13.1859	24.1096
TTTGAGTTTCCTGAGTCTTATCTATGCCA	9.59167	0	2.31724	0	0.215184	0.327085	0	1.02034	0	0	2.2453	23.3191	1.98605	17.322	16.7491	8.78486	0	0	6.49011	0	0	8.56903	4.63288	9.9535
TTTGGACATGAGAACTACACAATGAAAGGCAT	9.59167	4.74474	4.99099	4.28326	0.53796	0	0	0	7.69543	3.34631	2.86899	21.1267	0	47.2685	29.1289	21.7038	0	0	8.34443	79.0757	27.0968	99.615	0	48.4404
TTTGGACCACAGGGAAAATTCATTTTCT	9.59167	7.68976	0.534749	10.0963	5.59479	5.23337	12.0228	4.19475	16.4343	0.152105	0	0.597927	0	1.76156	112.51	7.75135	21.9132	0.289972	19.1613	33.4177	8.08533	36.4184	9.62214	39.3716
TTTTGTTGGAGGATTGAATAAATGTTTTTTC	9.59167	0	0	1.42775	0	0	0	0	0	0	0	0	0	0	0	0	0	0	0	2.72005	0	0	0	9.73231
AATGTGTCTGAGCAAGTGGTTGGAGT	9.41404	0	0	0	6.88589	1.30834	0	0	2.99991	3.0421	5.86272	0	2.48256	0	0	2.06703	0	0	0	34.5835	0	43.3042	0	11.2806
ACCGAACCTGGAGCTTCTAAGTTTC	9.41404	0	8.19948	4.99714	0	0.218057	0	0	0	0	0	0	1.98605	0	0	0	0	0	0	0	0	0	0	0
ACCTTACCTGGAGCTGAGATGAATTTAG	9.41404	0	0	0.203965	0	1.30834	8.4751	0	0	0	0	0	6.12364	0	0	0	0	0	0	0	7.42976	0	0	0
ACGATTGCAAGAGCACACCAAACAAAGG	9.41404	0	0	1.32577	0.753144	2.2896	0	0	0	0.760525	5.23902	0	0	0	0	0	0	0	9.58064	11.8516	0	0	0	0
ATAGTTGTAAGAGGATCAGCTTTGATCAGC	9.41404	0	0.534749	7.24076	0	4.68823	0	0	0	1.67316	0	2.98963	6.62015	0	0	0	0	0	0	6.02296	0	16.985	12.8295	0
ATTCATCTCAAGAGTCCTTAAATTCCA	9.41404	0	0	0	0	0	0	0	0	0	0	0	0	0	0	0	0	0	0	0	0	0	0	0
CACTTGGAACATAATAGCTGACTGTACTGGC	9.41404	1.63612	0	0	0	0	0	0	0	0	0	0	0	0	0	0	0	0	0	0	0	0	0	0
GAGAAGACTAGAACAGAACAAGGTAACTGC	9.41404	1.47251	0	0.203965	0	1.19931	0	0	0	0	0	0	0	0	0	0	0	0	0	0	0	8.263	0	0
GAGCAAAGTTGTGTGTTGTAAGGGGAAC	9.41404	0	0	0	0	0.218057	0	0	0	0	0	0	0	0	0	0.775135	0	0	0	6.80012	0	15.9139	0	0
TAAGGGTTGTAATGGTTGCAAAGACTAT	9.41404	0	0	3.26344	0	0	0	0	0	0	0	0	0	0	0	0	0	0	0	0	0	0	0	0
TACCAAGGTGAGCATGAACCCTCTAGACT	9.41404	0	1.24775	1.32577	0.645552	0	0.197095	0	3.13034	1.97737	0	13.3537	0.496511	0.587187	8.01045	1.29189	0	0	0	14.766	0	0	6.05839	0.221189
TACTGAGTTCCAATCATTTCTCTCTGAGC	9.41404	1.3089	5.52574	5.91498	0.753144	3.16183	1.57676	0	8.47801	2.43368	0.997909	2.59102	0.662015	10.5694	8.73867	4.13405	0	0	10.5078	6.41154	13.9854	39.9378	14.255	13.0501
TACTTGTTTAAAGAATTCTGAGCTGCTTCT	9.41404	0	3.56499	4.18128	0.860736	0.763199	0.197095	4.64824	4.17379	4.71526	11.6007	0.199309	4.63411	9.10139	52.432	5.16757	0	0	0	33.612	0	56.1578	13.8986	54.8548
TAGAATGAAGACTTTTTGGTAGCAAAGGC	9.41404	0	1.426	0.713877	0.53796	0.327085	0	0	0	0	3.24321	23.7178	0	0	16.385	0.258378	0	0.869916	9.58064	53.6238	0	16.832	0	15.4832
TATGAGGCTAACTTTCAGTTGAACAGAAGT	9.41404	5.72642	20.677	3.36542	2.79739	3.16183	0	3.28778	0.130431	2.89	1.37213	20.5288	0	4.4039	11.6516	0	0	0	7.41727	6.99441	0	11.0173	9.97852	13.7137
TCAACCCTTTATTTCTGATCCAGTCTAGTGC	9.41404	0.490836	13.547	1.32577	1.72147	0.545142	0	2.60755	5.60853	3.80263	4.11638	11.3606	22.1775	34.644	0	17.3114	0	0.289972	12.0531	20.5946	20.7596	81.0998	17.4624	65.2507
TCACTGGAGCATTCCACTGTCTTTTGAGCTT	9.41404	3.43585	4.45624	3.36542	1.07592	6.21462	7.29252	4.53486	0	0	0.374216	0.398618	0	16.1476	0	22.7373	0	0	8.65348	26.229	0	62.2785	10.3349	55.9608
TCAGCAGCCCAGATTCGGATACCGGGTC	9.41404	1.14528	5.70399	6.4249	0.215184	1.63543	0	2.26743	5.4781	0	3.99164	0.199309	6.28914	8.22061	0	1.55027	0	0	8.34443	22.149	0	8.10998	0	5.9721
TCAGCTGAGATGCGCTTTTGTGTAATGAG	9.41404	3.27224	0	2.85551	0	1.63543	0	0.340115	0	0	0	0	0	0	0	0	0	0	0	2.91434	0	0	0	4.20259
TCCAAGTCAGGCTGATTCCAGAGCACT	9.41404	5.72642	11.2297	8.26058	0.860736	3.59794	13.9938	10.997	1.43474	11.56	3.99164	0	39.0589	28.185	26.5801	9.30162	0	0	7.72632	77.7157	0	96.7077	0	17.4739
TCCACTGAATACCAAGAGCCTGAGAA	9.41404	6.21725	2.139	1.42775	1.61388	2.72571	9.26348	3.96801	25.3036	7.90946	3.24321	2.39171	5.62713	44.9198	21.4826	1.29189	0	0	0	5.24581	0	11.1703	0	2.87545
TCCAGTCTAGTGCCTCTGGTGATTGCCT	9.41404	3.59946	7.12998	2.65154	3.12017	0.872228	2.36514	8.04938	16.043	15.5147	3.8669	5.77996	3.64108	4.69749	0	6.71784	0	0	23.488	125.511	4.80749	34.5822	5.34563	193.983
TCCTAGGCACCTGGACCATTGTTGGGC	9.41404	3.43585	3.92149	4.69119	0	0	0	3.06103	0	2.73789	1.37213	0	5.46163	6.75265	0	15.7611	0	0	0	24.869	0	21.7286	0	17.2527
TCCTGTCCAGGAATTCTAACGTGGGTTACT	9.41404	0	0	0	0	0	0	0	0	0	0	0	0	0	0	0	0	0	0	0	0	0	0	0
TCGTAGAGAGTTTGTGGCTAATTGTAGCACC	9.41404	1.47251	0	0	0.107592	2.50766	0	0	10.0432	0	0	0	3.31008	0	0	0	0	0	0	15.5431	0	0	0	13.2713
TCTCTTCTGTCCTAGGAACATCCTTTCACC	9.41404	12.9253	4.63449	24.9857	0	26.1668	41.5871	20.4069	7.30413	0	8.98118	9.36752	34.5903	105.694	71.7299	31.5222	0	0	36.7773	359.046	62.716	191.885	43.1215	192.434
TCTGCCTGAATTGAGAATCTCATTGTTGA	9.41404	0	8.55598	13.5637	4.30368	1.96251	9.06638	0.906973	0.260862	1.21684	4.49059	14.7489	0	0	4.73345	3.6173	7.30439	0	10.5078	17.0974	0	41.0089	0	43.353
TCTGTGTGCACCCAAGGAATCAGTTGTTCC	9.41404	1.3089	0.534749	0.81586	1.50629	1.09028	0	0.68023	0	0	0	0.996545	0	20.2579	4.73345	0.258378	0	0	0	45.8522	0	78.4985	0	0
TCTTCCTAGACCATTTCCTTTAACCCTTGT	9.41404	2.61779	0	2.24361	2.15184	2.2896	19.9066	3.51452	0	11.1037	0.374216	10.7627	0.331008	12.9181	10.5592	27.6465	0	0	0	101.03	0	55.2397	14.6114	127.626
TGAATTCTTAATTTTATCCAGGTGTAATTA	9.41404	0	0.712998	4.0793	0	0	0.39419	0	0	0	0	10.7627	0	7.33983	0	1.29189	0	0	0	4.27436	0	15.1488	0	2.65427
TGACACTTGATCGCTAACTGGAAGGC	9.41404	1.63612	11.5862	3.4674	12.1579	20.3883	7.29252	1.47383	0	7.45315	0	0	0	24.9554	31.6777	2.32541	0	0	0	49.9323	0	12.2415	0	27.6486
TGAGAACAGATTGTCTCCAACATTGCCAGT	9.41404	4.90836	2.67374	6.62886	2.25943	1.63543	7.68671	2.3808	4.17379	1.52105	0.374216	0	5.46163	7.33983	10.9233	0	0	0	6.18106	27.5891	0	67.1751	0	26.7638
TGAGGACTAGTTTTATTCTGATAAGAGACT	9.41404	1.47251	0	0.509912	0	0	5.71576	0	0	0	0	0	0	0	0	0	0	0	0	0	0	7.80394	0	0
TGCAAACTGGAGAATTTACCAAAAGGTCAAGGTT	9.41404	0.981671	1.60425	4.89516	1.50629	1.5264	0	7.25578	0	10.9516	12.3491	18.5357	7.61318	44.3326	0.728222	5.68432	0	0	23.488	34.1949	0	39.4788	12.8295	31.63
TGCTAGTCTAGATTCCACAGGGTGAAG	9.41404	5.5628	14.4382	24.6798	1.82906	5.99657	0	15.4185	2.73905	19.4694	10.2286	6.7765	20.1915	17.9092	0	6.97622	0	0	8.96254	37.6921	15.5151	11.4764	0	8.62636
TGGGTGAGTTTCTTCTGTTTGTGTAGTAAGC	9.41404	1.63612	0.534749	7.24076	1.82906	2.07154	0	0	10.5649	2.58579	3.24321	0	3.47558	2.93593	0	28.9384	0	0.289972	9.8897	42.5493	0	74.673	0	104.18
TGTACTACAACGAGGCCAGCGGTGAGACC	9.41404	4.90836	5.16924	0	0	0	0	4.53486	26.0862	1.06474	0	0	6.62015	1.76156	10.5592	0	0	0	0	11.6573	0	5.8147	0	5.9721
TGTGACACCACAGGGCATCCTTCAAGG	9.41404	7.19892	4.45624	4.89516	4.41127	2.07154	3.35062	1.02034	0	0	0.623693	0	0	0	0	0	0	0	0	5.24581	0	0	0	0
TGTGTACCCAAACCTCTTTTTCAGTATT	9.41404	0	2.85199	25.2917	2.79739	6.54171	8.86929	7.48253	0	0.30421	3.11847	0	1.48953	24.9554	17.8414	10.3351	0	0	0	41.1893	9.83351	53.2504	7.48389	42.2471
TTAGAGACCAAGGACTGATTATGACTGTT	9.41404	2.12695	11.408	13.4617	3.76572	7.08685	4.53319	2.60755	10.304	5.32368	6.36167	0	21.681	34.3504	35.3188	0.258378	255.654	0	0	52.2638	12.4558	34.5822	18.1752	14.8197
TTCAGCATTTGGCTCACCCTAACCTATAGC	9.41404	1.96334	1.7825	2.03965	0.860736	0.654171	11.4315	5.89532	7.1737	5.62789	21.8293	20.9274	24.6601	4.69749	37.5034	8.00973	0	0	14.8345	96.9503	9.39647	65.3389	0	47.3344
TTCAGGAAAGACTAATGCCAAAGTATATGCTT	9.41404	5.07197	4.63449	6.4249	0.430368	1.19931	0	0	0.130431	3.49842	0	0	9.10271	0.587187	15.6568	0	0	0	0	9.90875	0	19.5864	0	16.1468
TTGAAGCTGAATTTTGAGGAGTTGTCTCTT	9.41404	2.94501	2.67374	4.79318	1.72147	0	15.1763	1.24709	0	0	7.85854	5.97927	2.48256	26.1298	0	4.65081	0	0	0	13.2117	0	13.0066	0	22.7824
TTGCCAATCAAATGACTGAAATTTCACCTGT	9.41404	5.07197	0	2.95749	1.3987	1.74446	0	0.453486	0	3.65052	1.49686	0	5.13062	0	45.878	7.75135	0	0	0	10.4916	0	6.57979	0	11.5018
TTGGACTTGATGGTTCTGTGGAAGCTAA	9.41404	0.490836	1.60425	1.22379	0	0	0	0	4.95638	0	0	0	0	0	0	2.58378	0	0	0	5.82867	0	0	0	3.09664
TTGGCTGGAAGTATCAGCAGACTTGTGTCTCC	9.41404	1.79973	4.81274	2.75353	8.82255	12.5383	0	0	0	0	0.623693	0	0	0	3.64111	13.9524	0	0.289972	0	34.1949	0	22.0347	0	59.0574
TTTAGGGATCTGTCAGAATTTATTTTGTGA	9.41404	3.76307	9.80373	3.97732	0	0.981256	0	1.70057	0	1.06474	4.74007	5.18203	3.64108	4.99109	5.82578	16.0195	0	0	0	42.7436	8.7409	46.6706	14.6114	63.7024
TTTCCAGGAATTAGGGTAAGTTCACC	9.41404	0	0.712998	0	0	0	0	0	0	1.67316	0	0	0	0	0	0	0	0	0	0	0	0	0	0
AAGGCCGTGTTATAACTAAGATCACAGAAGT	9.23642	0	8.55598	10.7082	5.59479	4.47017	0	4.08138	1.95646	6.0842	0.873171	8.37097	0	24.3682	0	1.29189	0	0	7.72632	0	0	7.4979	0	20.1282
AGCCCTGAATTTCTATGGCAGTCTTGCTGT	9.23642	10.6348	23.3507	11.0141	0.645552	0.872228	30.5498	9.06973	5.60853	9.27841	5.23902	9.96545	30.1217	21.1387	12.7439	16.7946	0	0	11.744	57.121	31.2487	84.9252	0	43.5742
ATCCTTTCCATCCCCTTGTTGTCTGA	9.23642	3.59946	2.31724	1.52974	0.107592	0.109028	2.16805	5.44184	0.260862	0.60842	1.74634	7.17512	6.95116	0	5.82578	2.32541	0	0	1.23621	28.9491	0	18.9743	19.2443	54.6336
CACAGATGAGGAGTAACGTAAAAAGAAGT	9.23642	1.47251	10.5167	1.52974	0	1.09028	0	1.13372	0	6.38841	0.748432	0	0	0	0	0.258378	0	0	0	7.57728	0	6.27376	0	0
CACAGTGAGAATTGCAGATGGTGTTC	9.23642	0	3.38674	2.44758	0	1.85348	0	0	2.0869	0	1.12265	0.199309	2.15155	0	0	1.29189	0	0	0	15.3488	0	16.985	9.62214	19.2434
CCCAGGATGACAATAAGAACTCATTTT	9.23642	3.92669	2.31724	0.101982	0	1.74446	0	2.94766	3.65207	0	1.37213	0	0	0	0	0	0	0	0	0	0	5.96772	0	0
CTCCTTGGACCCCCTAAAAACCTTTGT	9.23642	0	0	0	0	0	0	0	0	0	0	0	0	0	0	0	0	0	0	0	0	5.35565	0	0
CTGGTCCACAAAGAACAAATATGAAGCTCTT	9.23642	0	0	0	1.61388	0	0	0	0	1.52105	1.6216	6.7765	0	0	0	0	0	0	9.8897	13.0174	0	4.43754	0	16.5892
GATTGGACATGTAGAAACTTACCGGAGAA	9.23642	4.0903	10.1602	7.64869	0	0	0	1.81395	1.04345	0	0	0	0	0	0	0	0	0	0	10.4916	0	0	0	3.31783
GCATGGCATTGATTGAGAACAAGGAAGGAT	9.23642	8.50782	3.92149	0.611895	0.430368	0.109028	3.15352	0	1.04345	0	0	9.16821	2.64806	9.39499	0	14.9859	0	0	0	42.1607	40.8637	98.3909	0	41.1411
GGAGAATTGTAGGCATAACTTCTAGTGCT	9.23642	4.0903	0	0.40793	0	0	0	0	0	0	0	0	4.1376	30.2401	0	0	0	0	0	0	0	0	0	4.64497
GGCATCTGTTAGACAACATTATTCAAAA	9.23642	3.76307	0.17825	0.305947	0.322776	0.109028	0	0	1.56517	0.91263	0	0	0	5.87187	0.728222	0	0	0	9.58064	47.2123	0	35.5003	0	16.1468
TAAAACACGGCAGAGTAAACAATGTGAGCAT	9.23642	0.327224	4.81274	6.11895	0	1.85348	0	0	1.95646	5.01947	4.49059	12.5565	11.2543	0	45.5139	2.58378	0	0	0	30.1148	20.1041	30.9097	28.5101	17.6951
TACCAGAGTCACTTTAAAATATGAGCCATC	9.23642	2.12695	6.23874	5.91498	2.15184	1.09028	0	2.94766	3.52164	1.52105	4.24111	3.38825	0.165504	7.63343	44.7857	11.627	0	0	7.41727	29.1434	8.30385	34.8882	9.97852	13.9349
TACCCTGAATCCCATTTGACTGTGACATT	9.23642	0	0	0	0	0	3.9419	0.113372	1.17388	4.56315	0	0	0	0	0	0	0	0	0	2.91434	0	17.2911	0	0
TACTCAGGATACATGGTTTGTCTGCCA	9.23642	3.10863	14.4382	18.0509	0.645552	6.75977	42.7697	18.0261	8.47801	12.9289	17.8376	44.4459	22.1775	97.473	113.239	0.258378	0	0	0	34.5835	0	36.7244	0	26.5427
TACTCCTGAGACTATACAACCAAGT	9.23642	5.07197	6.95173	8.56653	1.18351	0.872228	2.56224	19.7267	11.7388	13.081	7.98328	5.58065	2.97907	13.2117	34.5906	7.49297	0	0	0	5.05152	13.3299	26.3192	0	3.31783
TACTGGAATACATATTTAATCTGAATA	9.23642	8.67143	3.92149	0.509912	0.860736	1.85348	6.10995	6.23544	3.26077	3.19421	16.715	26.7074	11.0888	13.5053	64.4477	0	0	0	0	67.8069	0	0.306037	0	26.1003
TAGCACCATTTGATAACCTATAGATAAAGT	9.23642	7.68976	1.426	1.83568	0.107592	0	23.0601	6.34881	2.0869	5.47578	3.36794	0.597927	2.31705	41.3967	1.09233	10.8519	0	0	6.18106	25.6462	0	64.1147	11.0476	72.1076
TATGCAACAAGATCTTCAAGGTACCAAGT	9.23642	2.12695	6.41699	14.8894	5.59479	10.2487	0	1.70057	13.5648	36.0489	8.10801	31.4908	19.1984	96.8858	46.2421	6.20108	0	0.289972	0	8.16014	4.58897	4.43754	0	32.7359
TCACCCATTTCCTGGAACCCATGTTGTCA	9.23642	0	0	1.42775	0	0	0	0	0	0	0	0	0	0	0	0	0	0	0	0	0	0	0	7.9628
TCCAGGGAACAGAAGTAGATACAATAACTT	9.23642	3.10863	6.77348	17.235	3.12017	0.981256	45.529	2.49418	0.521724	10.9516	3.49268	16.5426	18.7019	106.574	41.5087	0	0	0.289972	34.3049	120.654	43.2675	124.098	7.48389	60.3846
TCGGATGAAAGTTTAGGGAAAGCTACT	9.23642	0	0	0	0	0	0	0	0	0	0	0	0	0	0	0	0	0	0	0	0	0	0	0
TCTCCTAGGACATCCAGCTGGCAGCTGTGCT	9.23642	9.32588	0	10.3002	3.33535	0.545142	0	0	2.21733	14.6021	2.99373	17.5392	4.63411	24.6618	0	13.9524	0	0	0	20.0118	0	33.9701	0	28.091
TCTGACCATAGGCTCTTCAGAGGCACTTGAGC	9.23642	12.9253	7.66473	9.79032	3.01258	5.23337	14.585	14.2848	20.0864	8.21367	7.48432	28.8998	20.5225	44.6262	54.2526	5.42595	0	0	55.6295	347.778	3.71488	278.494	52.0308	387.302
TCTGAGCTTTGGCCTGATGCGTGTTTGT	9.23642	9.98033	7.30823	2.44758	4.62646	5.56045	0.197095	1.92732	0.913017	2.58579	1.49686	2.59102	6.28914	0	1.45644	16.0195	0	0	0	97.3389	8.95942	99.9211	16.0369	94.0053
TCTTCCCTTGGACAGTTAAACAGAATAGACTC	9.23642	5.07197	11.7645	4.38525	1.07592	0.654171	0	0	0	5.9321	0.623693	1.39516	0	0	0	0	0	0	0	5.63439	0	0	0	9.28993
TGACAGATTAGTGCCCTCAAATAGTC	9.23642	5.72642	7.12998	5.71102	6.02515	8.61325	2.75933	11.7906	2.73905	2.43368	4.24111	31.4908	13.2403	25.5426	2.54878	6.45946	0	0	0	21.3718	16.3892	13.0066	0	15.7044
TGAGTAACAACTGACCTTTAGGATCTTGT	9.23642	0	0	0	0	0.763199	0	5.89532	0	0	0	0	6.95116	0.293593	0	0	0	0	0	0	0	6.88583	0	9.51112
TGCAGATGAACAAGTGTAGACAGTGGTGT	9.23642	2.12695	15.5077	12.8498	12.2655	13.3015	50.4564	5.55521	10.6953	22.8158	8.85645	7.77305	14.7298	71.6368	72.8222	53.2259	0	0.289972	29.6691	107.248	0	87.6796	0	152.399
TGCCAGACGAATTCCCAACAGACCACAT	9.23642	0.654448	1.24775	13.0538	0.215184	2.18057	30.7469	8.3895	3.26077	7.45315	4.61533	15.7454	38.3969	27.5978	47.6986	8.78486	0	0	15.7617	55.5667	0	44.0693	12.8295	46.4497
TGCCAGAGGATAAGACAAATGTTTGGGGTC	9.23642	3.27224	4.45624	6.73084	0.53796	0	0	0	3.52164	3.80263	2.49477	25.1129	9.93023	32.5889	0	2.32541	0	0	9.58064	28.9491	0	59.3712	6.05839	34.9478
TGGACCCAGAGGGTGAGGGTGTGGCC	9.23642	0	0	0	0	0	0	0	0	0	0	0	0	0	0	0	0	0	0	0	0	0	0	0
TGGATCTTGGAGAATGACAGTGGATTATTGT	9.23642	2.29057	3.38674	2.85551	2.90498	9.04937	0	5.10172	0	0	1.87108	4.18549	0	0	0	20.9286	0	0	3.39958	31.8634	22.5078	25.4011	32.7866	15.0408
TGGCGGAACATGGACAAGACTAAGATGT	9.23642	4.41752	4.81274	0.713877	0	4.25211	4.53319	0	0	0	0	6.97581	0	0	0	0	0	0	0	6.02296	0	4.1315	0	9.9535
TGGCTAATGAGATTCAGAATGAAATGATT	9.23642	1.47251	4.27799	2.3456	0.645552	0	12.0228	3.96801	0	0	21.3303	0	10.4267	33.176	0.364111	5.42595	0	0	0	15.5431	0	21.5756	0	23.8884
TGTGAGATGACAACCTTATCTAGAGGGGT	9.23642	3.92669	7.12998	2.3456	0.430368	0	0	0.340115	2.21733	2.43368	6.11219	0	5.13062	14.0925	5.82578	4.90919	0	0	0	0.777157	0	9.64016	0	8.62636
TTACTTGGACCAGTCAAACTCAACCAGCTT	9.23642	7.52615	0.17825	4.89516	0	0.654171	0	0	0	13.2331	0	8.37097	0	0	0	0	0	0.289972	0	7.1887	0	0	0	0
TTCCAAACTCCTGTAATGCCTGCTGAAAT	9.23642	1.79973	0.17825	0.611895	0.430368	0.763199	0.197095	1.13372	13.8257	9.43051	3.99164	4.3848	11.4198	10.863	2.54878	2.84216	0	0	0.927159	78.2985	11.8002	92.1171	1.4255	45.3437
TTCCATGTAGAAGCACTTGGCACAGGTTT	9.23642	5.39919	10.1602	0.40793	0.53796	3.48891	0.788381	3.28778	0.521724	4.56315	3.49268	11.1613	7.11666	39.6351	0	9.04324	0	0	5.2539	125.705	0	65.3389	30.2919	30.3029
TTCTGAAGACCAGGTAGTGTCCCCTCCC	9.23642	0	0	0	0	0	0	0	0	0	0	0	0	0	0	0	0	0	0	0	0	0	0	0
TTCTGAAGCTAAGCGGGGGTTCTTGTT	9.23642	1.14528	6.41699	42.4247	3.87331	4.03405	1.57676	9.29647	11.7388	5.62789	2.86899	12.3572	6.45465	0	8.01045	32.2973	0	0	8.34443	89.1787	26.8783	99.9211	16.3933	42.0259
TTGACACTCAGTATCAACCATCACACAGCC	9.23642	0	6.95173	3.77335	1.2911	1.09028	11.2344	6.8023	0	0.152105	0.374216	0	0	8.22061	0	2.84216	0	0	15.1436	34.1949	0.437045	80.4877	0	84.7153
TTGAGAGCTAGTTTATTGTATACCCCAGA	9.23642	0.818059	0	0.917842	0.753144	3.816	0	1.92732	3.52164	2.28158	1.87108	1.99309	6.28914	9.68858	15.6568	16.5362	0	0	10.8169	20.0118	0	0	9.62214	21.8977
TTGATGTTGATGCTAGTCCTTTGTT	9.23642	0	8.19948	1.52974	4.94923	3.48891	0.985476	0	0.913017	0.30421	2.37003	0	1.98605	0	0	6.97622	0	0	6.18106	16.7089	6.33715	0	0	20.7917
TTGTTTCCTAGGATCTTAGTGGTAGAG	9.23642	6.05364	9.09073	3.16146	6.67071	4.47017	7.09543	0	8.47801	2.12947	0	0	6.12364	19.0836	0	1.80865	0	0	0	20.5946	0	33.511	0	14.8197
AAGTTCTAGGATACATGTACATGCA	9.0588	0	0	0	0	0	0	9.86333	0.130431	3.80263	8.73171	5.58065	1.32403	0	10.1951	0	0	0	0	3.69149	0	0	13.5423	0
ACACCTTGCATCCCAAACTGTCCAACCTA	9.0588	5.07197	3.20849	2.65154	0.215184	0.981256	18.527	5.32847	11.9996	17.1879	2.49477	22.3226	6.62015	12.0373	41.5087	30.2303	0	0	14.5255	68.9726	35.8377	160.21	10.3349	97.1019
ACCCAGGACTGACACTGAAATGTGTGT	9.0588	2.7814	10.695	2.14163	0	0	0	1.24709	0.652155	10.9516	0.873171	0	0	0	50.2473	0	0	0	0	7.1887	0	0	0	4.64497
ACTTGGGGCAGAATAGAAGTTGTACTT	9.0588	0	2.85199	3.16146	1.3987	0	0	0	0	0	0	0	0	0	0	0.775135	0	0	0	6.41154	10.9261	12.8536	0	0
AGAAGTAAGAAGTTTGAAATGGGATCACT	9.0588	0	0	0	0	0	0	0	0	0	0	0	0	0	0	0.258378	0	0	0	0	0	0	0	0
AGGAAGGCCTTGTACGAGAAAATAGC	9.0588	3.43585	2.85199	1.63172	0.645552	0	0	0.793601	0	0	0.873171	7.57374	13.0748	0	1.82056	0.775135	0	0	0	51.4866	14.8595	10.8643	0	9.28993
ATTGAGAAAAGAGAAACAAACAATGGGTGTT	9.0588	0	0	0	0	0	0	0	0	0	0	0	0	0	0	0	0	0	0	0	0	0	0	0
CCTAAGTCCACATATGCACCAAGTGCTC	9.0588	0	0	0	0	0	0	0	0	0	0	0	0	0	0	0	0	0	0	0	0	0	0	0
CTCTTGAGGATGTAAGAATTAACTGTT	9.0588	1.96334	18.8945	12.2379	1.93666	3.816	0	0	0	0	4.11638	0	8.44069	37.8735	14.5644	0	0	0	12.9802	0	0	5.04961	0	5.30853
CTGAGGCAAAGGCGGGTAACTACTGTC	9.0588	2.7814	3.74324	1.22379	3.22776	1.30834	1.57676	0	0	2.89	0.997909	2.59102	0	15.2669	0	0	43.8263	0	0	13.6002	0	11.7824	0	8.84755
CTGAGTCACATGAATTATAGGTTTCA	9.0588	0	5.34749	1.01982	0.107592	0	7.68671	4.08138	0	4.71526	6.98537	10.3641	0	0.293593	3.277	2.84216	0	0	0	0	0	5.35565	0	0
CTGGGGATCCAAAGTAGAAGTTGTTT	9.0588	5.23558	2.139	1.12181	0	0	0	0	0	3.19421	0	0	0	0	0	0	0	0	0	0	0	0	0	0
GCACCGACCAATACATTCTGTGACTGTTTGCT	9.0588	0	0	1.42775	0	0	0	0.566858	0	0	0.374216	0	0	16.4412	0	3.35892	0	0	0	27.3948	18.5744	18.5152	0	7.52042
TACCTGAGGACAAGATATAATGTATA	9.0588	7.68976	2.67374	0	0.968328	0.109028	9.06638	1.36046	0.652155	2.43368	6.61115	12.9551	7.94418	0	76.0992	0	0	0	0	9.32588	0	12.8536	0	5.52972
TAGGCAGAGATGAGGTCAACTGTGACA	9.0588	1.63612	0	1.7337	0	0.327085	0	0	0	0	0	0	0	0	0	0	0	0	0	0	0	0	0	0
TATTGGCACACCAGGTGACTGCTCGGAGT	9.0588	0	5.52574	0	0	0.327085	0	0	0	0	4.74007	0	0	0	0	0	0	0	0	0	0	7.03885	0	3.9814
TCAAGTGGACGTGTAACAGTATGTTATT	9.0588	13.5798	4.45624	3.56939	0.860736	0.327085	0	0.113372	0	0	0	0	12.4128	13.5053	0	1.29189	0	0	0	13.9888	0	8.263	10.3349	12.3866
TCAATTCTAGGACCATGGATCCACCTACC	9.0588	0	6.59523	18.0509	17.2147	13.5195	8.86929	0	7.69543	3.34631	4.86481	16.7419	0	19.9643	22.2108	9.04324	0	0	13.2893	29.1434	0	0	0	34.0631
TCCAGAAATAAGGCTGAAATTCCCTATGTC	9.0588	5.39919	9.26898	3.77335	0.645552	1.74446	6.70124	1.36046	3.91293	4.10684	2.61951	6.7765	8.44069	16.4412	1.45644	0.516757	0	0	0	20.7889	0	2.75433	0	14.3773
TCCGGGGAACAGAAGTAGATATATAAC	9.0588	4.58113	7.48648	0	2.36702	0	7.09543	2.26743	0	6.23631	2.12056	0	3.97209	0	8.37456	4.65081	0	0	0	8.16014	0	11.7824	0	7.07804
TCCTAGATCCATTTATAAAACCTATATTCAA	9.0588	0	1.60425	3.05947	0.215184	2.50766	1.97095	1.24709	0	6.99683	0.997909	6.17858	0	10.863	45.5139	1.03351	0	0	13.5983	6.60583	0	22.0347	0	3.9814
TCGAGGTGAAGTATATTTGATATAAGAC	9.0588	0	0.891248	0.713877	0	0.218057	5.51867	0	0	0	0	1.99309	0	0	0	0	0	0	9.58064	0	0	0	0	0
TCTAACTTGAACCAATAGCCATTACTTGCTGT	9.0588	0	4.09974	0	0.645552	0	0	1.13372	15.3909	2.73789	0.498955	7.97236	0	0	37.1393	2.58378	0	0	0	4.85723	0	22.9528	12.8295	18.5799
TCTCATCTGTCAAGCTGACTAATAAAGCAGA	9.0588	6.38086	1.60425	3.56939	11.4048	12.7563	0	4.19475	4.17379	6.0842	2.49477	4.3848	0	7.63343	13.4721	0	0	0	7.10822	28.5605	0	12.0885	0	19.4646
TGAGGACCTTCTATGATATAATACTTAGA	9.0588	1.96334	4.27799	2.14163	0.53796	0	0	0	5.99982	2.28158	0.873171	0	2.15155	12.9181	0	5.16757	0	0	0	0	8.7409	9.79318	0	13.0501
TGAGGGAGACAGAAGTGAGACAAGGCAAGT	9.0588	0	0	0	0	0	0	0	0	0	0	0	0	0	0	0	0	0	0	0	0	0	0	0
TGCACTCTGAGCAGGTTGAATCTGTA	9.0588	0	13.7252	6.73084	7.53144	11.1209	0	1.81395	0	11.4079	5.36376	15.5461	17.8744	17.322	18.9338	8.52649	7.30439	0	5.56295	0	0	16.0669	1.06913	10.8383
TGCCAACCTAATAGAGCTCTTGAATCAGG	9.0588	5.5628	4.99099	7.75067	0.753144	12.5383	0	2.15406	5.99982	0	2.86899	0	5.79263	4.69749	19.2979	0	0	0	0	0.194289	12.8928	8.87507	0	3.31783
TGCCAATGTGACAACTGCTGTAGAAATGT	9.0588	0	0	3.26344	0	0	5.32157	2.26743	2.86948	2.28158	2.49477	0.199309	3.97209	6.45905	1.09233	0.258378	0	0	0	14.1831	0	10.2522	0	22.3401
TGGTCCACCTAGAGTACAATCCACATGT	9.0588	0.327224	0	2.85551	0	1.85348	0	2.94766	0	0	1.49686	0	1.32403	0	29.1289	0	0	0	0	11.6573	0	12.2415	11.404	45.7861
TGTTTGCTAGTTTTGGGTCTCTTTTG	9.0588	4.58113	8.02123	3.05947	0.645552	2.72571	5.32157	4.64824	2.47819	0	2.12056	20.3295	10.4267	0	57.5296	5.16757	0	0	0	8.35443	0	23.4118	23.8772	26.7638
TTAGCTGGAATGTCTGAAACTTGGTC	9.0588	11.7801	0	0	0.430368	7.74102	0	3.40115	5.86939	2.73789	0	0	7.28217	0	38.5958	2.32541	0	0	10.1987	7.57728	0	33.358	0	24.3308
TTCCAGACTGAGTTGCTTTCCCTAGGCATC	9.0588	0.654448	10.3385	1.42775	1.93666	2.2896	1.18257	4.87498	0	8.82209	9.60488	4.78341	9.10271	0.88078	28.7648	16.5362	0	0	3.39958	94.2302	25.5671	72.8368	0	61.2693
TTCGAGACCAGCCTGACCAACATGA	9.0588	5.07197	1.96075	4.18128	0.322776	4.25211	27.5933	0	7.1737	0	0.124739	2.39171	0.993023	0	0	2.06703	0	0	0	14.3774	8.7409	35.8063	0	4.42378
TTCGGAGGGAACATACTCAAACTGTAGTA	9.0588	2.94501	7.12998	7.34274	0.107592	2.61668	0	0	7.95629	0	5.98746	0	1.98605	83.6741	0	0	0	0	0	9.71446	0	12.8536	0	9.9535
TTCGGGCTTTGAGATCATTTCTAACAGAGG	9.0588	2.29057	9.44723	4.0793	1.2911	1.19931	20.1037	0.793601	0.521724	2.89	0	19.9309	10.7577	0	0	16.5362	0	0	0	28.9491	0	51.5672	0	42.4683
TTGGCTGGAAGTATCAGCAGACTTGTGTCTC	9.0588	3.59946	0	14.3795	1.72147	8.50422	7.29252	0	4.17379	0	0.124739	0	2.81356	0.293593	0	14.7276	0	0	0	33.4177	0	0	0	28.5334
TTTCAAAATAAAAGCCAGACCACCACTTA	9.0588	3.59946	7.48648	1.01982	2.90498	4.03405	4.3361	3.1744	26.4775	8.82209	4.36585	8.57028	20.357	19.3772	81.5609	13.6941	0	0	0	43.1322	0	12.2415	0	24.1096
TTTGCCTTCTGCCAGGAGTAAAAACTTC	9.0588	0	0	4.58921	1.07592	0	0	0	0	0	0	0	0.165504	0	0	0	0	0	0	5.82867	0	0	0	0
TTTGGAAACCAGTGGTAACATACGTCAGC	9.0588	0	0	2.54956	0	0	0	0	0	0	0	0	0	0	0	0	0	0	0	0	0	0	0	4.64497
AACTCAAGATGGATGAAAGACTTTGATTC	8.88117	4.0903	12.2992	11.0141	7.10107	7.74102	15.5705	14.8517	21.782	16.4273	11.2265	9.96545	4.4686	55.7827	113.239	18.0865	504.003	0	6.79917	29.7262	13.5484	33.205	0	43.7954
ACCTTCAGTTGAGCACCAGACACATC	8.88117	0	0	0	0	0	0	0	0	0	0	0	0	0	0	0	0	0	0	0	0	0	0	0
AGAAGCCATGAAGTGACAAGACTGTG	8.88117	4.0903	4.63449	7.64869	1.93666	2.72571	0	2.26743	0	3.49842	1.6216	0	8.44069	25.5426	16.0209	0	0	0	0	19.2346	0	0	0	0
CAGGCAGAGTTCTAGTGTTCTAAGAACCT	8.88117	1.63612	0	0	0	0.872228	0	0	0	0	0	0	0	0	0	0	0	0	0	0	0	4.74357	0	0
CATTAAATGGGAATGTCACACGGAAATGT	8.88117	0	0	0	0.430368	0	0	0	0	0	0	0	0	0	0	0	0	0	0	8.54872	0	0	0	0
CCAACTAGGAGAACTCCTTGATACTTTATTA	8.88117	0	0	0	0	0	0	0	0	0	0	0	0	0	0	0	0	0	0	0	0	0	0	0
CCCAGAGGATGTTAGTGCTTGAAGACT	8.88117	23.8873	12.834	19.9886	9.25291	7.74102	20.3008	17.5726	15.6517	13.9937	4.11638	26.5081	5.62713	36.6992	26.9442	8.78486	0	0	17.9251	52.2638	19.667	54.0155	11.404	36.9385
CCGGCCTAGAGAATACTCATCACCTGTGTTT	8.88117	2.12695	1.7825	0.917842	0.53796	0	4.92738	0	0	0.91263	0.249477	0	5.29612	0	0	13.9524	0	0	0	5.05152	3.49636	17.5971	0	6.85685
CTCCGAGGTACTGCAGTAATAGAGC	8.88117	0	7.12998	1.32577	0	0	0	0	0.260862	2.12947	0	6.7765	0	0.88078	0	0	0	0	0	0	0	4.28452	0	0
GAGGCAGACAAGTGAACCAGACCATAAGT	8.88117	0	0	0	0	0.436114	0	0	0	0	0	0	0	0	0	0	0	0	0	0	0	0	0	4.42378
GGCATGTTGATTTCTAGGTACTGGCT	8.88117	0.818059	0	8.87247	3.22776	6.43268	12.2199	0	0	3.49842	2.61951	0	1.65504	4.99109	0	8.00973	160.697	0	0	43.9093	0	4.1315	0	26.5427
GGTACAGACAATGGACAAGGCAAGTGTTT	8.88117	0	6.06049	7.5467	0.53796	0	0	0	0	0	0	0.199309	7.11666	0	4.36933	11.3686	0	0	0	6.80012	5.24454	5.20263	0	19.0222
TAAGCCCTGAATTTCTATGGCAGTCTTGCTGT	8.88117	0	6.41699	1.32577	0.860736	0	6.89833	0.340115	0	0	2.61951	4.18549	0	0	25.1237	7.75135	0	0	0	0	9.39647	26.7782	0	19.0222
TACATCCAATTCATAAGGCTGTCCCTGCC	8.88117	0	0	0	1.93666	0	0	0	0	0	0	0	0	0	0	0	0	0	0	6.99441	0	0	0	0
TAGTTTTCTTGGGTCTGTTAAGCATC	8.88117	3.92669	3.38674	19.3767	17.6451	43.1753	16.7531	5.10172	25.9558	19.9258	3.8669	14.3502	19.1984	24.6618	0	29.7135	0	0	0	74.2185	0.437045	35.3473	0	47.5556
TATGAGGACAAGTTTATGCTAGTGATAAAT	8.88117	0	2.139	0	0	0	3.74481	5.32847	0	0	0	0	14.8953	0	0	0.258378	0	0	0	9.71446	0	5.66168	0	0
TCAGACCAGAGATTGTTGAACATGC	8.88117	4.25391	12.2992	8.66851	3.01258	6.43268	11.8257	0.793601	5.60853	0	4.98955	9.56683	2.48256	0	5.82578	0.775135	0	0	0	19.4289	0	0.153018	0	4.64497
TCAGGGAATTCAGTGTAGCTTGGTCTTGC	8.88117	1.96334	0	0.917842	0	0.327085	4.53319	0.113372	0	0	5.4885	0	0	14.6797	17.4773	6.20108	0	0	18.8522	12.0459	9.39647	56.0048	13.5423	28.9757
TCCTTGTAGATTCTGGATATTAGACCTTT	8.88117	1.47251	6.41699	5.40507	5.91756	25.8398	20.695	10.4302	8.21715	0.760525	14.8439	0	18.2054	19.3772	16.0209	5.9427	0	0	0	30.3091	0	15.1488	0	14.1561
TCGCACAACTCATGACCATCTTGTTAGAGA	8.88117	3.43585	26.9157	7.64869	3.65813	0.981256	4.53319	15.5319	0.913017	14.1458	8.35749	4.58411	3.97209	3.22953	22.2108	3.10054	131.479	0	17.616	13.6002	10.2706	21.4226	0	33.1783
TCTCTGGGACAACACAACCTGTTAAATAGT	8.88117	8.67143	3.38674	3.67137	0.968328	6.1056	0	2.60755	15.13	5.47578	3.8669	9.56683	11.7508	0	45.1498	0	0	0	5.56295	3.4972	0	15.9139	0	0
TCTGCCCAGGACTCTCAATGCTATGTT	8.88117	3.59946	0	1.42775	0.53796	0.218057	8.4751	0.226743	13.8257	0.91263	5.36376	12.3572	1.65504	16.1476	0	16.5362	0	0	0	10.6859	5.90011	53.2504	20.6698	45.5649
TCTGGATGCATTCAGAGACTTGGTCC	8.88117	16.034	8.02123	12.7478	2.04425	4.25211	0	0	2.21733	0	2.86899	13.553	2.48256	2.05515	13.108	5.68432	0	0	14.8345	20.4004	14.204	16.373	11.404	28.9757
TCTGGGAGAAAAAAGACAAGCCGTTATCACT	8.88117	4.74474	29.7677	5.50705	0.430368	3.92503	11.0373	1.92732	3.13034	6.23631	5.4885	16.7419	16.3849	27.8914	33.8623	2.58378	0	0	46.0489	22.9261	0	62.4315	2.13825	74.0983
TCTTGAGTTAATTTTTGTATAAGGTATAAGGA	8.88117	4.0903	11.5862	1.93767	2.47462	4.79725	0	0.793601	3.39121	0	0.498955	0	0.993023	17.6156	6.91811	0	0	0	0	17.8746	0	22.4937	0	17.6951
TCTTGGAACGGAACTCAGACTGACT	8.88117	2.61779	2.139	10.4022	2.58221	1.09028	0	0	0	0	0	0	0	0	0	14.7276	0	0	0	0	0	0	0	0
TCTTGTGTTAGTTTGCTGAGGATTGCTTCA	8.88117	17.5065	19.4292	11.0141	20.3349	35.8704	26.4108	15.6453	52.042	19.1652	1.6216	23.1198	33.5973	117.731	168.583	61.4941	0	0.289972	13.5983	272.393	0	125.934	15.3242	258.57
TGATAGTGAATAAGTCTGAGATCTGATGGGT	8.88117	2.29057	4.63449	3.97732	9.57569	13.3015	9.46057	9.86333	6.91284	0	6.48641	0	14.0678	12.3309	14.2003	30.2303	0	0.289972	0	28.9491	0	27.6963	24.9463	43.5742
TGCAGCTGAAATCCTCTAATTCATTAAATAGA	8.88117	8.99865	12.6557	5.813	1.2911	1.41737	30.7469	9.29647	18.9125	8.51788	11.9749	17.1406	26.3151	121.254	68.817	7.75135	0	0	70.7731	413.059	50.4787	328.837	34.9248	316.742
TGCCATCTCTGATTCCTCTATCCCTAGC	8.88117	4.0903	12.6557	1.52974	1.72147	1.85348	0.985476	2.3808	0	0	6.36167	0.398618	18.0399	29.3593	5.82578	4.90919	0	0	19.7794	21.5661	68.6161	56.0048	0	64.5871
TGGGATAGAGAATGCAAGATGAAGTCTGCT	8.88117	0	0	0	0	0	0	0	0	0	0	20.9274	4.63411	8.51421	0	0	0	0	0	6.21725	0	1.98924	0	7.9628
TGTAGAATGAAGACTTTTTGGTAGCAAAGGC	8.88117	20.4515	14.0817	2.54956	0	1.30834	0	6.34881	5.21724	11.2558	23.7003	7.77305	11.2543	22.6067	29.493	2.84216	0	0	18.2341	82.7672	0	110.326	30.2919	38.708
TGTTGGCAAAGTATAAGATGGAACTGTTGGT	8.88117	10.3075	21.39	17.337	5.05683	1.85348	0	4.87498	0	3.49842	4.11638	12.1578	3.31008	12.6245	0	33.3308	0	0	5.87201	48.1837	24.256	73.7549	12.1168	56.182
TTAAAGCTATTGTAGCAGAATTGGGGTATA	8.88117	12.1073	9.26898	12.6458	4.94923	5.56045	13.2054	4.42149	15.3909	21.5989	0.623693	4.58411	18.8674	15.5604	10.1951	34.3643	0	0.289972	0.618106	132.894	9.17794	146.286	0	105.949
TTAACTCGAGTATTTCAAATTGTAATTAGT	8.88117	0.654448	0	1.83568	0	0.981256	0	15.4185	1.6956	11.8642	9.10592	0	4.96511	30.8273	36.047	10.5935	0	0	0	18.2632	0	92.8822	0	6.63566
TTACCTAGGCTGTACTTGTGTTCCTAACC	8.88117	0	0	0	0	0.872228	0	0.906973	0	0	0	0	0	0	0	0	0	0	0	11.6573	0	24.1769	0	0
TTAGCACTCACCTATCCAGACCTTACACC	8.88117	2.7814	0.712998	1.01982	0.215184	0.109028	1.97095	1.02034	5.08681	5.77999	2.12056	12.3572	15.0608	15.2669	13.4721	10.5935	0	0	19.4703	82.9615	34.0895	166.943	12.8295	106.834
[truncated: 210,215+ more rows]
