# Supplementary material for: Single-cell CAS-seq reveals a class of short PIWI-interacting RNAs in human oocytes
Source: Nat Commun. 2019 Jul 29;10:3389. doi: 10.1038/s41467-019-11312-8 (PMC6662892; doi:10.1038/s41467-019-11312-8)
Supplement: Supplementary file 8 — Supplementary Data 5 [file 41467_2019_11312_MOESM8_ESM.xlsx]

## Sheet: Table S4
Supplementary Data 5. Expression of 30nt-piRNA clusters in human oocyte and early embryos
#The number of reads mapped to each 30nt-piRNA clusters was normalized with RPM. 30nt-piRNA clusters with RPM ≥ 20 in at least four oocyte replicate samples were selected, and expression of 30nt-piRNAs on the plus and minus strand of each cluster were shown respectively.
30nt-piRNA cluster	human_Oo_R1		human_Oo_R2		human_Oo_R3		human_Oo_R4		human_Oo_R5		human_Oo_R6		human_Oo_R1_withSpikeIn		human_Oo_R2_withSpikeIn		human_Oo_R3_withSpikeIn		human_2cell_R1_withSpikeIn		human_2cell_R2_withSpikeIn		human_2cell_R3_withSpikeIn		human_morula_R1_withSpikeIn		human_morula_R2_withSpikeIn		human_morula_R3_withSpikeIn		humanOocyte_IP_input		humanOocyte_HIWI-IP_output		humanOocyte_HIWI3-IP_output		human_Oo_beforeOxidation_R1		human_Oo_afterOxidation_R1		human_Oo_beforeOxidation_R2		human_Oo_afterOxidation_R2		human_Oo_beforeOxidation_R3		human_Oo_afterOxidation_R3		Overlap with oocyte os-piRNA clusters
	plus	minus	plus	minus	plus	minus	plus	minus	plus	minus	plus	minus	plus	minus	plus	minus	plus	minus	plus	minus	plus	minus	plus	minus	plus	minus	plus	minus	plus	minus	plus	minus	plus	minus	plus	minus	plus	minus	plus	minus	plus	minus	plus	minus	plus	minus	plus	minus
chr4_10117134_10397003_+	32793.1	6.7448	22737.3	3.10863	29982.9	4.58272	38391.6	8.60651	14611.5	7.21461	26878.8	3.40173	35781	14.2838	17148.7	2.34159	25117	16.0818	29316.9	0	20955	8.6247	42955.6	0	45293.9	12.8641	80202.2	3.59876	90593.5	3.49434	53287.9	1.89734	42482.3	0	2366.48	0	34248.7	20.4015	252230	31.084	34593.5	3.01306	220868	13.9791	35191.9	58.1799	214185	5.08632	Yes
chr4_77190040_77417468_+	27036.4	5.82093	15726.4	6.45469	22700	3.41996	27054	6.13274	8910.16	1.36996	20051.3	4.42956	16476.1	13.9635	11774.8	5.92592	21652.2	3.48562	19637.2	6.38841	17823.2	1.1791	27196.8	11.4501	27534.2	1.66141	59963.9	0.411031	57434.1	2.80103	36549.9	6.92863	32029.7	0	1133.98	0	25176.6	3.75928	166392	13.2268	26152.3	26.7835	149879	47.0672	24909.6	0	154775	40.9487	Yes
chr8_139493785_139633782_+	16921.3	3.67081	9151	10.0392	13779.6	4.5835	13247.6	11.4218	5161.88	3.37351	7805.09	3.94634	11572.5	27.8939	6075.11	29.4572	9007.33	8.08672	10545.5	1.06474	8736.27	2.08653	15206.1	18.1371	16565.4	25.7518	25516.6	8.8078	26379.3	7.37882	15093.4	6.20122	16909.7	0	294.225	0	11982.3	27.1967	75173.1	22.7318	11738	11.8002	69729.3	22.9528	10964.1	32.7865	67447.3	42.1178	Yes
chr8_139092876_139215689_+	11297.8	7.47193	6383.28	0.158407	8226.09	0.17825	8182.2	1.93822	4652.71	11.8081	6684.6	16.2902	7440.35	0	4837.86	1.68726	7343.17	3.30713	7193.8	4.48783	7206.6	17.633	10639.1	0	10332.9	7.25659	19173.7	18.525	25256.3	33.9548	12972.3	7.4368	12585.5	0	571.97	0	8178.15	9.27159	55341.4	9.24589	7643.76	10.7076	49030.5	13.9647	8615.82	0	52753.2	0	Yes
chr4_77421458_77443403_+	1167.42	0	835.566	0.208343	732.784	0	1183.91	0.373477	340.851	0.00198529	1347.92	0.096703	410.352	0	937.429	0	884.9	0	729.822	0	1249.7	1.09182	1284.15	0	962.448	0.0821071	3547.49	0	3890.53	0	986.735	0	927.658	0	4.34958	0	838.151	0	4847.69	0	603.777	0	3594.86	0	665.709	0	4566	0	Yes
chr8_139224077_139254108_+	444.289	0	193.332	0	232.972	0	194.379	0.612605	96.1264	0.0258063	126.955	2.67221	321.802	0	191.938	0.12934	242.916	0	322.557	0	539.441	1.18921	380.879	0	457.702	0	529.056	0	962.346	0.0178669	262.494	3.12522	650.091	0	0.579944	0	280.002	0	1292.4	0	119.095	0	900.232	0	315.749	0	1485.34	0	Yes
chr8_139267099_139294072_+	165.202	0.264529	63.3179	0	51.3953	0	52.215	0	24.1006	0	51.2674	0.596105	132.054	0.021381	98.9797	0.0528972	101.882	0	113.052	0	199.083	0.0985665	122.376	0	86.1865	0.0626699	359.946	0	491.216	0.00516971	127.316	0.0235808	248.349	0	0.289972	0	260.841	0.132182	1191.96	0	84.3497	0	756.77	0	271.915	0	1310.77	0	Yes
chr9_64441570_64458924_+	28.5502	0	24.41	0	58.7994	0	37.8297	0	14.5337	0.00183826	18.8423	0	91.8278	0	32.7216	0	67.0178	0	35.1404	0	47.7935	0	32.0555	0	20.6204	0	78.4775	0	162.855	0	47.1157	0	0	0	0.154652	0	28.7934	0	100.846	0	71.6183	0	525.274	0	32.2401	0	485.238	0	Yes
chr20_63931614_63935105_+	82.7726	0	70.1014	0	29.5894	0	24.8837	0	28.1411	0	24.2043	0	91.2807	0	92.2845	0	34.6947	0	84.5913	0	103.408	0	175.591	0	82.2553	0	157.953	0	482.448	0	103.093	0	0	0	0.144986	0	49.1394	0	332.429	0	62.2789	0	471.756	0	67.3549	0	483.077	0	Yes
chr4_2935366_2938495_+	51.1556	0	5.3992	0	65.6078	0	45.8584	0	29.803	0	42.0926	0	48.6825	0	24.0122	0.000433122	24.6146	0	32.7025	0	64.1156	0	53.2155	0	63.5125	0.124285	72.224	0	127.445	0	44.4411	0	0	0	0	0	5.97776	0	154.36	0	31.2487	0	179.132	0	28.8665	0	200.408	0	Yes
chr5_74166078_74187550_+	55.5962	0	22.7421	0	60.6049	0	39.8751	0	58.4189	0	38.9195	0	42.3754	0	65.1954	0	35.8685	0.0126583	45.6315	0	76.2153	0	113.606	0	333.119	0	138.87	0	234.124	0	96.1167	0	29.2176	0	0	0	38.3225	0	266.176	0	53.6473	0	382.852	0	23.1644	0	318.571	0	Yes
chr18_38668334_38678397_+	330.075	0	165.522	0.163612	103.3	0	116.357	0	49.6291	0	182.756	0	39.0249	0	605.914	0	67.7813	0	102.818	0	148.752	0	410.562	0	412.683	0	755.553	0	1504.84	0	481.074	0	781.569	0	1.73983	0	244.77	0	1043.02	0	131.988	0	582.047	0	152.529	0	913.16	0	Yes
chr10_34968580_34977227_+	128.725	0.126132	104.099	1.50184	54.3398	0.179325	235.377	0	95.241	0.410294	75.6737	0.208567	29.5755	0	21.6313	0	40.3323	0	59.9492	0.169006	93.1148	0.124739	120.472	0.398618	75.8613	0.31031	153.701	0.182025	641.674	1.45469	190.745	0.0207439	1066.44	0	1.15989	0	374.726	0	903.472	12.6061	450.269	1.07387	585.175	0	548.21	0.853329	1311.92	19.4464	Yes
chr7_7721439_7727133_+	52.7142	0	30.3736	0.360975	20.864	0	25.9434	0	12.9756	0	33.1607	1.48677	28.364	0	26.785	0	11.2605	0	0	0	23.6641	0.308993	7.42552	0	30.6014	0	197.722	0	121.448	2.59919	66.7095	0	0	0	0.289972	0	32.6099	0	146.404	5.94314	9.97468	0	117.918	0	30.9572	0	183.037	0	Yes
chr15_69350216_69355662_+	46.715	0	42.0483	0.0506082	46.3449	0	18.5608	0	33.6828	0	31.0885	0	21.0897	0	52.9444	0.0333073	20.2168	0	20.23	0	91.2853	0.413782	67.5657	0	64.2155	0	164.706	0	302.94	0	46.2497	0	73.0439	0	0	0	24.7242	0	347.583	0	16.1707	0	126.852	0	32.7865	0	221.646	0	Yes
chr12_114016708_114187216_-	15.2242	13224.8	2.56181	10163.6	14.1609	12201.1	13.9697	13578.9	3.73214	6121.94	7.60409	9833.6	12.0228	9105.84	15.2037	6472.33	13.7354	9808.13	6.2363	11759.6	6.92172	8066.19	4.78341	15194	33.4644	16782.3	34.4079	32019.4	74.1085	25054.3	20.8357	18746.3	0	15984	0.289972	650.333	21.6753	15135.7	116.016	103161	15.5151	16274.7	73.4503	99152.2	3.20738	15055.5	133.976	88635.3	Yes
chr1_55728147_55751856_-	35.0154	48.4756	0	196.397	2.31725	253.842	9.85084	78.3456	6.55253	96.7617	6.11097	57.0263	6.29389	61.6759	19.4499	72.1425	0.122504	394.423	0.124721	234.719	23.0005	98.9039	0.0953584	27.9391	13.1674	195.922	27.0188	488.484	43.6933	292.574	11.0388	500.081	0	343.306	0	1.52235	9.93691	328.915	41.7722	1820.89	9.17794	284.958	27.7962	1592.48	11.404	412.297	42.9597	2507.97	Yes
chr6_40019444_40164908_-	3.04125	10795	0	4913.58	1.3245	7243.62	4.95827	8204.26	4.50905	4583.95	1.56685	6399.92	4.92738	7270.03	1.83551	4516.49	0.877391	6446.55	0	6415.1	1.91019	5647.17	0.597927	11408.9	3.16434	10934.8	0.417237	19334.5	5.2538	20304	8.8548	9980.6	0	10569.5	0	214.621	0	7836.02	0.16107	49167.2	0	8334.45	2.46897	46425.6	0	7634.36	0	43328.3	Yes
chr7_56808739_56833469_-	0	75.9083	0	17.6521	0.942183	41.4512	0	53.8124	0	26.776	0	58.3392	4.28399	46.4289	1.60763	60.8942	2.12611	82.9965	2.94039	43.2628	0.166318	29.1659	0	94.6086	1.82458	72.1497	0	220.232	0	100.265	3.1931	42.2571	0	0	0	0	0	106.578	3.62824	594.494	0	69.791	0	471.732	0	62.1592	6.05659	332.957	Yes
chr1_55844600_55879446_-	0.285136	148.39	3.8885	185.006	0.287527	293.042	0.232769	164.477	0.0851419	257.512	0.255903	131.745	1.16905	211.859	0.0825054	107.295	0.544977	390.028	0	283.671	0.00877132	271.175	0	95.4566	0	674.676	0	819.417	0	479.898	1.86803	303.715	0	20.3871	0	0.579944	0	239.818	0	1614.09	0	243.871	0	1352.49	0	279.042	0.28443	1595.76	Yes
chr10_71135036_71180627_-	0	2206.62	1.86091	1471.03	0	1449.53	0.81586	1718.42	0	1131.81	0.34871	1569.58	0	2600.28	1.50369	935.775	3.92165	1603.12	0	2355.95	0	981.471	0.882317	1438.01	1.01342	3395.13	0	4361.92	0.364111	5320.76	0	3409.3	0	3162.81	0	155.425	0	2517.55	0	17799.2	0	2835.66	2.63561	15815.1	0	2202.76	0	14542.7	Yes
chr11_4517032_4576877_-	1.90013	2568.36	0	1410.19	0.638838	1783.06	0.481118	996.014	0.749192	977.757	2.49195	1334	0	1057.44	0.354096	1230.5	0.572109	1145.26	0	748.864	0	1640.39	0	2408.42	0.132292	2915.67	0.5984	4472.05	10.1108	6293.47	3.31053	2045.97	0	438.264	0	11.5989	6.81993	1464.5	2.95332	12419.8	1.24966	1832.71	0	10568.7	1.00948	1349.27	13.3007	8687.64	Yes
chr6_39971170_40005820_-	0	735.49	0	361.831	0	448.548	0.616589	497.469	1.86459	270.674	0.0714127	430.561	0	418.433	1.03261	202.478	0.17831	452.595	0.137087	282.003	0	568.124	0	907.055	0.0438412	558.262	0	1180.24	0	1659.27	0.361312	892.377	0	987.618	0	2.89963	0	584.048	0	4095.05	0.613105	693.335	0	4325.53	0	865.28	0	4558.65	Yes
chrX_9403882_9414486_-	0	308.177	0	427.518	0	357.569	0	297.177	0	323.422	0	445.599	0	359.699	0	158.153	0	298.157	0	404.599	0	227.648	0	293.351	0	570.326	0	885.771	0	559.639	0	518.565	0	759.656	0	2.0298	0	177.705	0	2746.47	0	140.073	0	2112.73	0	314.68	0	2366.47	Yes
chr11_4449588_4471909_-	0	592.594	0	429.26	0	398.469	0	497.993	0	524.971	1.30834	633.741	0	339.301	0	286.686	0	728.42	0	408.031	0	1055.53	0	952.431	2.34635	896.33	0	1540.44	0	2920.09	0	1985.27	0	2049.55	0	4.92952	0	772.223	0	5690.96	0	434.051	0	3280.27	0	1205.65	0	6153.13	Yes
chr5_74077120_74106433_-	0.172743	274.072	0	112.984	0	291.616	0	170.821	0.118489	221.071	0.0954104	122.175	0	237.697	0.00283343	58.1596	0.121736	193.56	0	178.267	0	221.91	0	473.758	0	545.335	0	441.564	0.7173	638.698	0	383.514	0	511.307	0	0.579944	0	224.204	0	1405.48	0	295.431	0	1798.73	0	240.91	0	1547.49	Yes
chr1_227485701_227495179_-	0	237.649	0	144.057	0	196.023	1.83454	127.847	0.53064	191.641	0.739326	165.291	0	226.997	0.646069	192.009	0	203.213	0	105.808	0.371924	156.391	0	503.689	0	218.052	0	599.718	33.5373	690.537	1.80865	206.511	0	109.566	0	0.579944	0	238.025	3.69149	1420.94	0	185.485	0	1353.09	0	203.357	0	1085.13	Yes
chr10_80045771_80053569_-	0	552.409	0	193.39	0.0500514	285.377	0.510511	325.089	0.00384277	428.862	0.0165918	335.699	0	82.1887	0.951865	235.985	0	313.035	0	282.307	0	360.869	0	588.56	0.0634975	409.165	0	900.451	0	1738.63	0	506.938	0	29.2176	0	3.18969	0	223.445	0	1970.29	0	234.038	0	1537.63	0	225.229	0	1811.98	Yes
chr9_97133255_97152515_-	0	57.9955	0	53.8943	0	69.8595	0	63.5968	0	64.9116	0	65.3931	0	77.6336	0	32.9349	0	26.1007	0	55.2422	0.0252128	23.3355	0	120.237	0.143452	30.4439	0	194.454	0	163.459	0	54.6522	0	0	0	0.289972	0	66.0795	0	449.971	0	19.6937	0	227.013	0	47.4267	2.191	330.539	Yes
chr5_73967440_73986745_-	0	157.374	0	85.569	0	155.968	0.330179	106.813	0.0336487	61.4556	0.00943255	73.7032	0	70.56	0.46231	32.4027	0	111.326	0	83.0494	0	183.093	0	127.358	0	182.769	0	218.859	0	337.895	0	115.753	0	336.002	0	0.579944	0.409491	81.5901	0	986.795	0	117.784	0	827.677	0	157.518	0	886.397	Yes
chr5_74123317_74129110_-	0	50.0898	0	12.9253	0	30.4807	0	25.9035	0	38.6255	0	23.2231	0	38.6307	0	156.68	0	21.9124	0	13.6895	0	33.8042	0	34.6798	0	87.8826	0	65.765	0	137.27	0	18.3449	0	7.30439	0	0	0	65.8284	0	270.839	0	80.1978	0	355.615	0	53.8126	0	272.284	Yes
chr11_4491535_4499237_-	0	63.0564	0	23.0693	0	19.964	0.00331032	13.9716	0.0103165	30.4477	0	21.2605	0	36.2655	0	15.2947	0	8.21715	0	0.760525	0.249477	56.7259	0	32.288	0.0629261	66.5326	0	74.7553	0	40.7804	0	47.5416	0	0	0	0.579944	0	14.8345	0	111.522	0	56.8159	0	200.454	0	40.9831	0	186.462	Yes
chr3_12599775_12600744_-	0	20.4267	0	86.7143	0	55.7921	0	56.0903	0	15.9707	0	14.1737	0	35.6742	0	9.86333	0	18.3907	0	22.9679	0	43.908	0	91.0842	0	24.4946	0	164.412	0	74.6428	0	43.1492	0	0	0	0	0	28.1238	0	206.335	0	25.3486	0	235.342	0	39.9141	0	239.106	Yes
chr6_39922862_39951431_-	0	125.58	0	47.4475	0	45.9884	0.369488	78.5265	0.334274	78.5497	0.0509799	139.584	0	19.1182	0.600481	33.7422	0.0160739	81.129	0	40.3079	0.685364	71.6617	0	87.5258	0.00570436	99.529	1.49234	80.1615	0	215.554	0	193.566	0	314.089	0	0	0	66.8185	0	656.177	0	86.3165	0	622.785	0	24.2336	0	525.322	Yes
chr13_64704619_64709127_-	0	64.2363	0	49.5448	0.0178798	26.3525	0	75.6578	0.00432096	10.1231	0.0930335	96.1308	0	17.6867	1.54432	30.329	0.138731	61.6083	0.416699	29.0376	0	80.2635	0	24.3157	0	121.736	0	215.071	0	606.231	0.217764	57.9739	0	416.35	0	0	0	34.3048	0	562.541	0	43.4138	0.247654	411.969	0	87.1691	0	486.736	Yes
chr13_97586950_97593701_-	0	48.3314	0	20.8756	0.484775	19.3024	0.11888	31.941	0	23.3531	0.175139	29.7506	0	16.5443	0.185017	33.8508	0	16.0738	0	4.47864	0.994939	87.4084	0	72.1138	0.0202593	40.7218	0	120.183	0	143.447	0.606265	50.7342	0	7.30439	0	0.749094	0	51.3563	0	186.313	11.1043	39.5526	0	120.13	0	62.5137	0.900929	166.333	Yes
chr9_29776223_29780366_-	0	26.2918	0	28.563	0	18.1	0.0251415	47.8398	0.197857	12.7502	0	36.0126	0	11.8257	0	33.6333	0	11.2154	0	21.7419	0	49.1958	0	9.98349	0	136.826	0	30.1609	0	166.012	0	51.7582	0	0	0	0.289972	0	3.20342	0	235.47	0	72.9442	0	177.914	0	97.2906	4.81357	263.947	Yes
chr2_94763456_94778567_-	0	98.7461	0	34.9796	0	40.077	0	0.000500083	0	46.6044	0	0.542038	0	2.39068	0	47.2001	0	6.77559	0	50.5712	0	71.7551	0	123.665	0	44.6892	0	1.83496	0	147.526	0	34.7238	0	0	0	0	0	57.2995	0	325.601	0	96.1709	0	386.156	0	76.2473	0	340.03	Yes
chr1_248656350_248659916_-	0	30.5512	0	24.5418	0	72.1911	0	34.878	0	15.816	0	47.4273	0	1.57676	0	32.7644	0	52.6942	0	5.17157	0.374216	97.9199	0	109.421	0	55.1128	0	54.3148	0	212.277	0	107.227	0	7.30439	0	0.217479	0	39.8678	8.9373	1043.72	0	125.213	0	453.088	0	74.8388	0	559.608	Yes
chr10_16165534_16172823_-	0	9.90828	0	4.66668	1.4288	38.5272	0.15386	39.0021	0.0902418	24.1101	0.109028	49.8234	0	0	0	16.1181	0.81825	36.0534	0	7.30105	3.11987	26.9731	0	11.2338	0.256522	19.5901	0.0682046	54.7551	0.0624385	84.1395	0.00812843	26.0318	0	0	0	0	0	45.6985	0	260.961	0	48.5567	0	241.208	0	55.1596	0.583442	179.61	Yes
[truncated: 1 more columns]
