# Supplementary material for: Single-cell CAS-seq reveals a class of short PIWI-interacting RNAs in human oocytes
Source: Nat Commun. 2019 Jul 29;10:3389. doi: 10.1038/s41467-019-11312-8 (PMC6662892; doi:10.1038/s41467-019-11312-8)
Supplement: Supplementary file 9 — Supplementary Data 6 [file 41467_2019_11312_MOESM9_ESM.xlsx]

## Sheet: data6
Supplementary Data 6. Expression of os-piRNA sequences in human oocyte and early embryos
#The read count of each os-piRNA sequence was normalized with RPM.
os-piRNA sequence	human_Oo_R1	human_Oo_R2	human_Oo_R3	human_Oo_R4	human_Oo_R5	human_Oo_R6	human_Oo_R1_withSpikeIn	human_Oo_R2_withSpikeIn	human_Oo_R3_withSpikeIn	human_2cell_R1_withSpikeIn	human_2cell_R2_withSpikeIn	human_2cell_R3_withSpikeIn	human_morula_R1_withSpikeIn	human_morula_R2_withSpikeIn	human_morula_R3_withSpikeIn	humanOocyte_IP_input_plus	humanOocyte_HIWI-IP_output	humanOocyte_HIWI3-IP_output	human_Oo_beforeOxidation_R1	human_Oo_afterOxidation_R1	human_Oo_beforeOxidation_R2	human_Oo_afterOxidation_R2	human_Oo_beforeOxidation_R3	human_Oo_afterOxidation_R3
TAGGTTGGCACAAAAGTAAT	8892.36	2156.57	4096.35	3732.97	769.068	1708.48	967.738	2271.17	2977.87	366.421	519.537	2.79032	32.6043	69.8752	160.937	792.446	241.045	3544.91	516.737	0	707.357	33.358	287.595	3.76021
TGCCACTGGTTTGAGCCTT	7102.98	49.2472	638.134	647.079	824.155	971.008	1306.15	32.1975	83.215	8210.63	883.275	21.924	4.79961	48.4429	64.4477	1304.04	672.004	2748.36	677.135	0.194289	151.655	0	215.607	7.74161
TAGGTTGGCACAAAAGTAATT	4475.58	1706.47	2657.7	2851.53	385.395	1268.87	710.331	1528.36	2384.93	24.641	45.7791	0.597927	23.336	1.46797	17.4773	399.453	460.176	2684.85	248.788	18.4575	532.976	30.6037	247.681	16.8104
TTCGAGACCAGCCTGACC	4371.49	4252.6	3033.63	3208.88	772.403	1503.83	3793.89	3437.2	5856.87	2983.08	1232.17	351.182	96.9852	19.0836	101.223	1290.6	832.7	2833.9	664.773	9.32588	962.592	34.1231	496.431	15.4832
TCCGAGACCAGCCTGAGCAA	4232.23	2830.65	2476.24	2420.25	710.753	1086.47	3100.7	3135.52	3335.51	2245.22	1251.88	1138.25	79.4418	103.051	73.9146	1031.7	971.484	1687.35	730.91	6.21725	1121.46	55.5457	474.692	5.9721
TGAGCCGAGACTGCACCAGT	4184.81	4998.18	3590.13	6113.03	3027.85	5411.41	2049.79	2619.79	4028.75	1366.21	305.111	181.371	36.2453	33.176	61.8989	1340.47	2081.75	11324.6	1043.67	6.02296	1598.49	53.5565	1229.14	38.9292
TTTGGCTGGATATGAAATTC	4003.46	3886.93	3371.41	2918.23	2951.46	1226.24	2474.73	2419.69	2308.63	5954	6073.78	2279.89	47.3341	14.6797	49.5191	2120.25	1285.57	3217.24	2236	6.80012	1529.66	49.884	1676.75	17.0315
TTTGGCTGGATATGAAATT	3806.65	6898.7	4558.73	3574.49	5357.54	2116.13	2347.4	2877.6	3035.91	5190.58	6750.23	7457.34	101.619	17.9092	270.17	3645.98	2498.1	5580.22	2538.56	4.46865	1818.11	52.1793	1841.39	15.0408
TCTCATCTGTCAAGCTGACT	3645.54	3181.6	2285.69	4252.36	2243.19	2461.21	1294.92	1471.79	1429.13	3964.92	1318.74	293.981	53.1267	10.2758	38.5958	537.427	898.44	1948.32	406.714	0.194289	610.989	27.8494	394.508	22.5613
TAGGCACCTACTTCTGACTGT	3422.63	5392.98	4743.93	3576.83	2119.13	1195.06	3649.22	999.257	1581.61	1053.33	1765.43	866.794	9.93023	33.7632	1.45644	1316.7	1008.01	2189.58	942.612	9.52017	1354.62	84.9252	601.206	26.985
TACAGAACAAAATGGAGTCT	3339.85	5473.64	4291.54	5408.44	2419.96	4603.29	3150.17	3566.44	4589.21	3861.19	2497.77	1499.8	95.6612	131.53	49.5191	591.17	1468.18	3767.9	328.214	0	104.235	14.5368	274.053	12.6078
TGGGAAACATCTGTCTGGT	2844.99	4388.56	4620.05	3798.74	3052.71	2407.68	2367.31	2744.84	4486.69	4375.45	4665.23	6556.27	256.365	203.46	470.432	2543.99	1190.62	2538.42	4194.78	23.3147	2954.64	58.147	3120.78	38.2657
TCCGAGACCAGCCTGAGCAAT	2781.58	1436.84	1769.31	1503.22	331.814	761.346	2071.47	1190.4	2397.06	436.389	305.111	56.4044	9.43372	17.9092	19.662	1117.23	14.6088	1603.55	646.23	6.80012	963.903	43.7633	433.709	2.21189
TACTTTTGCACCGACCAAT	2698.99	1329.18	3875.5	3077.93	2044.89	1581.79	1797.71	1232.12	1278.35	3168.96	837.745	1520.73	82.2554	33.4696	195.892	1011.81	2483.49	5716.51	1697.32	0.388578	1162.1	75.7441	954.374	11.2806
TCCGAGACCAGCCTGAGCA	2514.08	2328.69	1837.58	1699.54	576.37	861.325	1995.59	1952.71	2725.49	2267.73	1352.04	2257.97	332.994	123.309	440.21	682.377	613.569	195.731	400.533	0	562.477	45.5995	286.17	6.19329
TTTGGCTGGATGTGAAATTC	2503.43	2017.33	2433.64	1531.16	909.798	696.583	1128.96	1353.88	1226.83	1991.05	2453.36	861.413	14.7298	23.4875	32.4059	1173.55	598.96	794.233	951.883	5.05152	777.503	59.9832	717.028	19.907
TGAGGAAAGAACAGAGGACC	2470.21	4211.37	3157.16	3432.12	1454.11	2083.43	2496.8	1957.59	5026.94	1431.92	612.716	118.389	7.11666	4.11031	4.00522	1116.45	1088.35	7544.49	1212.72	4.27436	1557.41	56.9229	1037.41	36.275
TAGGCACCTACTTCTGACT	2390.63	4138.24	4799.91	3168.09	2418.78	1131.28	6021.46	2008.38	3158.52	2529.81	5612.87	6482.32	166.828	73.3983	198.441	776.944	504.003	5032.18	657.356	0	924.569	42.3861	566.994	15.7044
TTTGGAGTGGGTTCTGAACGCT	2194.36	3127.77	2313.86	2.3456	4446.56	4379.89	1063.53	765.712	1778.3	811.48	116.631	9.76614	14.0678	9.39499	21.4826	3698.17	262.958	929.071	1206.85	25.4519	1261.09	27.0843	1219.52	33.6207
TTCACCTGGATGTCAAATGTT	2192.41	1796.95	2876.59	2117.16	3559.47	4059.24	1259.44	1397.42	2458.1	2699.41	1942.93	1326	48.3271	55.7827	91.756	1585.67	1146.79	3522	703.405	9.71446	756.306	54.6276	978.964	34.0631
TGCCTTGGTGTCGTCATAGAT	2045.33	1433.89	1934.9	514.298	391.097	658.205	770.051	405.644	962.841	564.766	924.688	216.449	9.26821	0	18.2056	1007.16	109.566	539.928	356.338	0	612.081	40.2439	416.603	18.5799
TGTTTGCTAGTTTTGGGTCT	1937.34	2112.56	2815.99	2611.87	1656.38	2618.1	1071.61	1087.46	2659.23	3285.32	1561.23	1023.85	89.8686	12.6245	83.0173	5221.05	577.047	963.287	2064.47	2.72005	2156.82	72.2247	2402.33	32.5148
TATATTATCTCCTGGCCTGA	1703.94	3386.11	5032.52	5718.05	4253.22	4060.77	2772.34	1856.57	4086.79	4038.54	2052.2	3809.19	155.574	198.175	93.9407	3950.35	2162.1	2061.12	1871.32	40.8007	1626.9	78.3455	1523.51	41.3623
TATATTATCTCCTGGCCTGA	1670.19	878.269	801.232	682.977	296.524	400.789	291.504	1166.71	814.281	1248.93	1372	234.188	9.76472	0	2.18467	1426.25	29.2176	1221.07	363.755	0.582867	710.635	65.0328	529.218	10.3959
TATATTATCTCCTGGCCTGA	1618.68	526.83	698.56	308.599	185.058	184.367	2138.88	1105.94	2379.71	1129.23	1114.91	84.7063	20.026	47.5621	10.1951	827.586	321.393	1811.75	1063.14	25.4519	1120.58	70.2355	1043.82	30.5241
TATATTATCTCCTGGCCTGA	1545.15	839.656	1588.74	1309.25	838.572	1642.19	603.703	281.842	1571.43	463.16	110.02	134.334	0.993023	0.293593	0.364111	521.666	51.1307	692.453	390.643	22.9261	546.088	42.0801	308.265	8.84755
TATATTATCTCCTGGCCTGA	1543.19	5430.93	4085.66	1891.67	1700.17	1476.9	662.043	2274.91	3483.29	1241.33	411.139	136.128	39.0589	18.79	58.6219	3473.64	474.785	867.016	2518.16	9.52017	4820.39	153.784	2659.27	21.0129
TATATTATCTCCTGGCCTGA	1540.17	1076.73	599.81	420.678	454.469	491.719	742.852	169.15	628.808	851.028	360.121	493.29	13.9023	39.9287	46.2421	147.792	387.133	797.133	23.179	0	67.5234	0	66.6422	0.221189
TATATTATCTCCTGGCCTGA	1525.08	1132.52	949.179	1295.99	752.391	1022.58	609.024	701.884	820.411	737.253	287.523	84.3077	9.10271	6.75265	15.6568	418.573	1117.57	3838.65	279.075	0	534.069	12.7005	275.122	2.65427
TATATTATCTCCTGGCCTGA	1472.68	1558.08	1458.26	1763.28	985.005	1808.24	633.464	430.472	1266.35	1198.59	1262.36	1261.03	38.3969	21.7259	33.1341	557.839	525.916	396.392	386.934	0	316.202	16.22	277.617	9.28993
TATATTATCTCCTGGCCTGA	1454.38	184.554	115.862	334.706	180.432	129.744	139.346	203.389	126.388	635.799	874.418	32.0887	34.0938	3.81671	0.728222	464.564	58.4351	729.86	286.801	0	308.335	12.3945	311.116	6.63566
TATATTATCTCCTGGCCTGA	1447.28	646.921	845.081	655.645	483.949	363.174	384.533	793.941	1100.97	808.742	801.695	328.66	17.8744	40.2223	33.1341	132.548	21.9132	715.071	85.2986	0	80.1978	10.5583	46.6852	2.87545
TATATTATCTCCTGGCCTGA	1407.13	2889.71	2728.64	8.77049	7122.05	4225.84	1740.15	771.834	2315.54	3029.93	794.71	204.292	17.7089	1.17437	38.2317	2842.94	336.002	1163.37	1056.34	0	1274.2	26.9312	1349.24	25.4367
TATATTATCTCCTGGCCTGA	1396.83	1854.38	1766.81	1992.84	2020.9	3180.58	1228.69	678.076	3001.61	1960.94	1556.61	932.566	51.6372	19.3772	24.3954	4888	80.3483	260.975	1217.67	7.38299	822.956	98.5439	937.624	27.4274
TATATTATCTCCTGGCCTGA	1395.05	1934.22	2865.9	1662.72	986.511	1182.96	1268.9	1016.26	1877.68	1786.63	1621.73	1731.4	20.688	67.5265	64.8118	563.782	1395.14	1783.62	856.077	6.41154	772.696	23.2588	762.287	23.0036
TATATTATCTCCTGGCCTGA	1382.44	787.791	1178.76	985.661	398.951	560.188	259.377	327.417	1613.17	306.035	617.207	16.7419	2.97907	0.587187	16.7491	1494.98	1000.7	2988.16	666.009	0	752.591	36.8775	1014.96	16.368
TATATTATCTCCTGGCCTGA	1338.22	1209.09	463.092	976.176	351.288	456.72	3.15352	1249.01	238.558	311.815	1516.7	750.597	3.47558	17.322	128.167	509.005	365.219	3177.8	400.224	0.388578	175.037	3.36641	458.299	0
TATATTATCTCCTGGCCTGA	1312.81	894.466	872.354	1198.29	503.1	701.38	465.145	363.243	780.238	1064.89	541.116	261.493	15.7229	0.587187	13.8362	205.152	51.1307	666.356	182.032	7.38299	120.187	7.80394	169.635	0.663566
TATATTATCTCCTGGCCTGA	1298.07	714.657	1091.6	1949.6	1047.41	1551.15	798.236	604.044	840.497	1124.51	2416.69	673.664	14.0678	0.587187	42.9651	768.676	168.001	1011.71	483.668	13.7945	511.343	9.64016	834.275	11.723
TATATTATCTCCTGGCCTGA	1289.72	543.355	830.643	783.429	154.179	346.165	118.651	264.836	379.554	74.5315	132.847	0.398618	112.708	25.8362	87.3867	115.237	482.09	703.472	81.2809	0	82.6015	0	41.6959	0
TATATTATCTCCTGGCCTGA	1281.38	981.017	1232.24	606.184	562.491	255.672	1930.75	609.486	620.591	856.351	438.581	432.5	8.44069	20.2579	17.1132	383.692	14.6088	574.145	306.89	0	295.661	20.9635	154.311	6.41448
TATATTATCTCCTGGCCTGA	1279.42	1775.68	1343.29	1251.83	2781.15	2835.18	1087.18	571.846	2233.37	1549.95	1078.24	1318.83	35.9143	4.69749	155.111	4130.95	116.87	188.482	793.957	20.4004	471.79	80.3347	678.183	58.1727
TATATTATCTCCTGGCCTGA	1248.52	11.2892	126.379	142.571	301.688	230.922	372.116	21.3139	13.304	4846.67	633.423	62.583	1.65504	6.75265	84.8379	198.435	292.176	647.218	124.548	0	68.8346	4.74357	79.8281	5.08734
TATATTATCTCCTGGCCTGA	1186.52	774.702	903.547	861.14	455.652	760.474	487.811	369.932	459.769	1688.52	2945.08	50.2258	23.5015	11.4501	13.4721	147.276	460.176	941.539	22.5609	0	32.9969	5.20263	24.9463	4.42378
TATATTATCTCCTGGCCTGA	1164.68	1301.86	1111.21	845.129	292.328	278.35	1536.55	1119.88	1476.74	1025.8	1164.81	579.391	22.8395	3.52312	41.1446	262.512	445.568	449.457	260.841	0	329.969	25.248	160.725	4.42378
TATATTATCTCCTGGCCTGA	1157.04	898.72	993.385	566.921	680.197	1208.25	1230.66	302.589	1116.23	474.111	102.785	702.165	336.138	655.594	626.635	4428.35	2520.01	84.9618	492.321	1109.39	872.56	3954.92	851.025	3230.68
TATATTATCTCCTGGCCTGA	1149.4	808.897	493.751	890.103	382.167	348.891	1832.79	705.511	688.284	1165.88	914.085	410.776	12.9093	1.17437	30.2212	243.909	336.002	1856.4	330.378	0.194289	319.917	12.7005	217.389	3.31783
TATATTATCTCCTGGCCTGA	1146.38	1108.47	1279.65	378.049	479.753	206.609	650.414	366.077	722.848	536.931	621.074	481.929	9.26821	0.293593	0.728222	270.005	409.046	567.185	231.79	14.3774	203.007	17.2911	244.83	13.9349
TATATTATCTCCTGGCCTGA	1109.08	1651.01	1385	1691.28	3668.03	5980.98	1505.61	775.575	2809.61	289.152	170.518	21.5254	41.0449	6.75265	27.6724	6363.34	153.392	73.9429	1256.61	130.951	755.432	169.085	1063.07	110.373
TATATTATCTCCTGGCCTGA	1106.59	2923.74	1493.2	2470.63	1795.28	2402.88	1088.95	1732.43	1971.07	4281.91	2938.84	4827.66	312.471	125.071	610.25	185.516	1008.01	1783.04	95.8064	0	89.5942	5.20263	65.9295	7.29923
TATATTATCTCCTGGCCTGA	1071.42	2466.12	2529.01	1476.91	1253.99	549.831	2928.05	1144.49	1970.55	1438.46	4233.13	7733.58	406.477	499.402	353.552	375.424	693.917	1539.46	306.272	0	414.319	17.5971	295.792	7.07804
TATATTATCTCCTGGCCTGA	1069.29	660.01	896.417	194.277	216.26	296.776	381.773	248.511	497.855	594.883	857.703	482.926	43.8585	44.039	45.878	310.312	7.30439	931.97	189.449	58.6753	212.185	49.731	143.263	69.6745
TATATTATCTCCTGGCCTGA	1033.59	1307.1	1419.05	1165.46	2108.37	2110.79	1060.96	601.89	2078.81	1064.89	868.306	1031.42	21.019	7.33983	85.9302	2901.85	51.1307	504.261	1045.84	100.642	846.993	99.0029	1090.15	122.317
TATATTATCTCCTGGCCTGA	1005.88	2233.63	1773.58	791.894	603.484	1026.5	267.655	259.508	1058.19	103.888	0	0	9.93023	16.4412	0.728222	1397.57	321.393	1411.58	733.383	0.388578	1255.19	33.8171	783.314	0
TATATTATCTCCTGGCCTGA	985.81	867.797	1051.32	1211.76	1158.66	1362.42	847.707	228.217	1126.92	682.343	550.347	278.634	6.12364	11.4501	30.9494	1078.99	219.132	91.3412	790.249	0.971446	971.77	35.1942	1074.47	13.9349
TATATTATCTCCTGGCCTGA	984.389	831.803	1190.35	932.732	844.167	918.456	245.384	270.958	516.637	1235.85	939.781	1527.1	117.342	26.717	91.0278	417.281	182.61	1445.51	190.995	62.7554	207.378	16.373	172.486	38.4869
TATATTATCTCCTGGCCTGA	981.725	100.785	937.593	96.6794	663.628	273.007	890.082	1397.3	658.546	4359.79	3493.93	1078.86	131.41	5.57827	53.8885	1356.49	43.8263	1604.42	1695.46	6.21725	1788.17	45.1404	1105.48	20.7917
TATATTATCTCCTGGCCTGA	972.311	358.965	773.603	550.501	147.616	283.365	50.4564	289.891	425.596	51.5636	119.25	0.996545	185.364	182.321	111.782	124.538	7.30439	911.962	55.3205	6.99441	66.4308	6.42678	16.3933	0.442378
TATATTATCTCCTGGCCTGA	958.101	1516.03	1392.13	506.853	403.255	706.723	160.83	357.121	712.153	154.843	0.124739	32.288	2.48256	5.87187	44.7857	798.131	759.656	1096.09	553.823	0	877.368	10.2522	519.239	4.42378
TATATTATCTCCTGGCCTGA	936.786	897.575	531.719	800.154	260.265	113.826	1031.6	504.844	999.101	157.277	32.0578	59.3941	0.662015	5.57827	2.18467	485.235	7.30439	758.567	313.38	0	666.057	35.1942	309.69	13.9349
TATATTATCTCCTGGCCTGA	906.413	888.903	1153.81	990.25	291.359	264.067	284.606	212.572	395.075	263.446	723.235	255.713	32.1077	0.293593	49.155	213.162	0	958.068	258.368	0	283.642	0	223.448	0
TATATTATCTCCTGGCCTGA	901.261	2117.47	1121.55	743.146	338.269	753.169	164.772	1637.2	1189.79	872.931	3437.42	619.452	258.186	72.5176	262.524	549.829	598.96	4542.7	490.158	0.194289	259.386	7.34489	263.005	3.76021
TATATTATCTCCTGGCCTGA	885.275	928.988	825.83	602.003	1678.54	803.649	519.937	387.731	778.282	363.683	347.647	44.0473	0.496511	0.293593	18.9338	906.391	146.088	542.828	334.704	0	208.689	17.2911	274.409	5.75091
TATATTATCTCCTGGCCTGA	871.776	988.052	1071.81	1063.37	2097.72	1979.09	841.005	721.043	1624.39	1201.17	1086.47	276.641	6.28914	1.46797	21.4826	1521.33	80.3483	2407.64	975.989	16.3203	930.032	52.7914	995.001	14.1561
TATATTATCTCCTGGCCTGA	845.665	945.022	585.193	1620.91	332.782	578.069	513.63	526.724	874.8	308.469	93.055	23.1198	44.686	0.587187	10.9233	343.902	1037.22	398.132	308.744	0	501.728	0.306037	178.544	0.442378
TATATTATCTCCTGGCCTGA	828.969	746.234	533.501	363.975	129.326	207.481	1281.12	589.306	1128.49	938.64	2044.09	1737.58	97.1507	35.5248	61.8989	340.801	284.871	663.456	568.658	0.194289	737.076	49.425	434.066	10.6171
TATATTATCTCCTGGCCTGA	814.226	49.4108	392.506	37.0196	175.59	92.0201	525.653	412.333	147.778	604.922	508.061	58.5968	4.4686	13.7989	1.09233	662.999	109.566	313.46	851.132	6.02296	955.162	41.315	445.826	16.1468
TATATTATCTCCTGGCCTGA	809.608	1027.16	1151.14	611.079	484.379	615.03	277.707	133.778	405.379	537.083	634.421	190.938	27.1426	14.3861	6.18989	852.907	0	568.925	277.53	0	485.338	50.1901	480.038	1.10594
TATATTATCTCCTGGCCTGA	803.036	599.31	711.394	303.092	435.855	150.459	819.522	374.24	249.645	895.442	736.208	1639.71	77.7868	59.5994	203.538	197.659	87.6527	404.801	154.526	0	141.384	5.20263	72.7006	0.663566
TATATTATCTCCTGGCCTGA	780.3	1470.71	1350.06	1830.48	960.797	1979.52	1129.36	667.645	2417.02	1792.25	1582.81	0.398618	6.78566	11.7437	55.3449	650.597	861.918	6090.57	958.064	0.194289	736.202	38.4076	852.807	11.5018
TATATTATCTCCTGGCCTGA	770.886	2262.1	1646.49	1871.89	1611.3	953.345	1931.93	478.088	1969.51	815.891	497.208	218.443	27.8046	0.587187	10.1951	2854.82	87.6527	866.727	1463.98	56.5381	1093.49	80.9468	1104.41	77.6373
TATATTATCTCCTGGCCTGA	760.584	344.403	663.98	473.403	399.597	867.976	386.307	563.003	641.329	337.369	848.223	94.2731	8.6062	6.75265	15.2927	396.094	730.439	367.105	406.714	0	302.435	14.2307	251.601	8.18399
TATATTATCTCCTGGCCTGA	757.031	1004.25	1057.91	1219.81	1204.49	1142.51	768.869	722.631	1321.92	1616.57	955.373	1457.15	117.342	128.007	295.294	132.548	562.438	740.879	431.747	2112.31	155.151	787.586	202.778	1025.43
TATATTATCTCCTGGCCTGA	749.749	1564.78	2213.86	3965.79	1650.35	1686.34	761.576	452.353	1055.97	1041.46	915.457	1676.59	94.1717	86.9036	62.9912	2056.43	416.35	1716.92	438.237	6.60583	401.426	11.1703	468.634	0.663566
TATATTATCTCCTGGCCTGA	744.42	1529.28	1010.32	1189.83	1995.72	2161.16	931.275	472.646	1551.35	432.282	391.804	153.667	22.8395	0.293593	20.3902	1057.28	189.914	1023.02	912.633	35.9435	872.997	47.4357	908.401	82.0611
TATATTATCTCCTGGCCTGA	742.999	678.499	552.039	869.299	285.442	465.334	589.315	458.475	632.851	607.66	268.562	80.3215	48.8236	0	0	245.976	328.697	451.487	100.751	0	318.824	0	135.066	6.19329
TATATTATCTCCTGGCCTGA	739.979	869.434	1138.3	743.86	620.376	504.148	322.251	505.524	368.598	354.253	170.268	74.3422	6.12364	27.0106	1.45644	2333.93	36.5219	1000.98	1001.02	0.388578	858.138	42.2331	686.023	21.2341
TATATTATCTCCTGGCCTGA	737.315	978.563	1029.57	911.927	408.527	631.166	349.253	529.445	791.194	449.166	169.395	22.1233	0.662015	5.57827	1.09233	180.348	0	866.437	94.5702	0	188.585	7.19187	147.183	0.221189
TATATTATCTCCTGGCCTGA	731.276	2033.04	2384.27	2113.18	1280.99	1381.94	1686.54	1316.47	3188.12	1627.98	1829.92	2775.97	78.6143	63.7098	70.6376	730.952	14.6088	2241.19	835.679	5.82867	490.364	33.8171	450.459	20.3494
TATATTATCTCCTGGCCTGA	720.796	287.466	350.795	308.905	87.7951	150.241	718.215	639.756	652.937	409.923	231.265	298.166	12.7438	45.507	36.7752	165.879	7.30439	1188.31	176.778	27.7833	168.918	35.1942	89.4503	17.4739
TATATTATCTCCTGGCCTGA	717.776	895.448	1099.27	740.189	772.511	609.251	521.514	842.464	1055.06	1244.37	1565.1	2736.11	122.638	154.724	253.785	330.724	14.6088	2286.72	320.179	0.194289	368.21	16.22	302.207	9.9535
TATATTATCTCCTGGCCTGA	717.421	895.939	1343.65	340.723	248.753	224.381	1356.61	832.601	859.149	878.863	570.555	336.234	23.9981	7.33983	51.3397	319.097	336.002	1347.5	254.042	0	313.361	7.65092	193.868	12.1654
TATATTATCTCCTGGCCTGA	711.915	1040.08	846.686	1069.9	1367.17	1292.42	327.375	456.774	1044.23	574.501	443.321	237.178	8.44069	11.7437	22.2108	1114.39	233.74	1174.68	551.041	42.5493	476.816	44.8344	764.069	10.3959
TATATTATCTCCTGGCCTGA	710.671	707.949	1084.29	321.143	141.484	196.578	1373.95	654.834	951.755	780.603	386.191	227.81	16.3849	0.293593	24.3954	183.707	204.523	635.619	249.406	0	157.336	24.3299	187.81	19.907
TATATTATCTCCTGGCCTGA	708.185	1124.5	1091.6	714.591	410.679	265.811	1430.71	1204.23	1279.4	1016.37	819.408	329.856	22.8395	29.3593	26.216	145.467	745.048	1836.68	258.986	15.9317	171.759	11.3234	174.268	23.8884
TATATTATCTCCTGGCCTGA	696.639	686.679	433.325	461.165	131.477	167.686	635.041	196.7	223.559	405.664	475.254	361.546	160.87	80.151	61.8989	110.844	197.218	620.54	111.568	924.816	235.349	1108.16	58.4456	535.941
TATATTATCTCCTGGCCTGA	685.627	981.671	794.637	684.2	821.788	544.27	254.45	338.528	614.199	722.803	977.203	610.085	30.6182	9.39499	28.7648	717	766.961	1103.92	474.705	0	519.646	30.1446	542.047	0.221189
TATATTATCTCCTGGCCTGA	683.14	515.705	371.116	110.957	108.991	47.2093	997.893	559.942	1349.96	1604.25	921.944	2516.28	50.3132	25.5426	184.604	219.88	43.8263	566.895	117.131	0	169.136	9.33413	184.246	9.51112
TATATTATCTCCTGGCCTGA	670.351	1031.41	886.97	694.399	567.656	363.719	260.56	423.67	400.814	242.608	903.482	141.709	17.7089	0.587187	20.7543	1056.51	306.784	2026.61	341.195	5.63439	360.344	17.2911	272.271	0.221189
TATATTATCTCCTGGCCTGA	668.397	244.6	265.77	149.608	98.3391	125.928	385.321	90.0171	176.343	109.82	80.9554	158.849	3.14457	0.293593	3.64111	53.4843	321.393	559.066	219.428	128.037	153.403	60.9013	79.4718	65.6931
TATATTATCTCCTGGCCTGA	662.358	148.396	589.65	93.8239	0	175.972	497.074	176.52	645.894	1.21684	188.355	10.962	12.0818	49.9109	8.73867	64.3362	58.4351	160.355	26.2695	5.4401	131.113	18.5152	48.8235	25.2155
TATATTATCTCCTGGCCTGA	655.253	1261.77	473.253	502.57	284.473	390.649	245.581	707.779	496.681	226.636	588.392	144.698	22.343	13.2117	35.3188	413.664	219.132	356.376	270.112	7.77157	415.848	20.6575	291.159	11.0594
TATATTATCTCCTGGCCTGA	649.391	855.854	674.318	240.781	963.379	391.848	15.9647	120.741	664.807	181.613	488.726	101.05	0.496511	14.0925	25.8519	554.222	686.613	748.128	402.387	5.63439	484.027	17.5971	562.717	4.20259
TATATTATCTCCTGGCCTGA	647.793	306.772	260.244	267.194	121.149	175.209	170.093	301.455	362.859	400.797	0.374216	146.492	32.6043	8.51421	41.1446	20.9286	0	682.594	6.49011	0	44.3601	3.97848	14.9678	0.221189
TATATTATCTCCTGGCCTGA	644.063	491.327	382.702	307.579	244.772	211.951	279.087	113.598	533.202	234.698	178.626	193.33	32.9353	130.062	149.65	262.254	0	90.4713	276.293	54.9838	275.994	71.9187	227.724	71.6652
TATATTATCTCCTGGCCTGA	630.386	910.991	1004.79	650.648	1528.24	1731.26	326.39	341.022	844.671	618.155	492.344	258.703	50.6442	6.75265	28.0366	2172.96	409.046	6.37939	435.147	2.52576	199.074	28.3084	311.116	4.64497
TATATTATCTCCTGGCCTGA	628.965	701.404	801.588	502.366	621.882	422.485	276.525	332.859	377.206	914.912	1446.84	1089.02	33.5973	18.4964	54.9808	386.534	233.74	226.178	176.16	0	187.492	7.19187	234.852	10.8383
TATATTATCTCCTGGCCTGA	623.636	587.367	234.398	631.068	395.078	1628.67	40.6016	246.923	459.508	283.22	165.653	0	0.165504	0	16.0209	289.384	226.436	1499.74	102.297	0	243.871	0	495.719	3.31783
TATATTATCTCCTGGCCTGA	615.288	377.453	738.488	681.447	731.733	726.893	227.448	353.039	343.816	686.906	188.355	97.2628	0.165504	0	80.1045	98.1838	284.871	1007.07	52.23	0	32.3413	0	71.2751	0
TATATTATCTCCTGGCCTGA	613.334	611.908	423.165	1160.76	906.248	995.103	83.9626	317.214	647.068	469.396	133.595	74.1429	13.7368	6.75265	1.09233	490.661	168.001	311.14	158.853	0	302.435	3.21339	387.024	5.52972
TATATTATCTCCTGGCCTGA	609.426	1152.32	862.015	1192.18	1736.21	1715.89	811.638	601.89	1869.08	1217.9	578.288	738.041	56.4368	0.88078	0.728222	700.981	233.74	454.096	339.34	0	321.447	20.1984	215.964	3.9814
TATATTATCTCCTGGCCTGA	606.939	277.813	240.459	921.82	1.2911	774.538	472.043	189.671	249.123	0.152105	317.585	321.087	27.4736	23.4875	8.37456	34.3643	7.30439	459.606	10.8169	0	25.1301	0	18.1752	5.75091
TATATTATCTCCTGGCCTGA	606.762	702.877	243.667	630.966	336.871	415.071	343.931	278.667	414.77	495.558	169.894	31.6901	9.76472	0	0.364111	158.903	0	1314.44	167.816	0	232.071	10.2522	75.908	8.40518
TATATTATCTCCTGGCCTGA	604.985	891.194	1322.97	350.106	121.794	127.999	553.641	514.027	306.643	652.378	476.751	858.025	1255.35	1747.17	3191.8	105.935	971.484	95.9808	30.9053	2.52576	82.383	4.89659	102.993	5.9721
TATATTATCTCCTGGCCTGA	604.097	0.818059	838.13	221.098	325.573	363.392	330.529	59.18	172.691	54.1494	15.4676	11.3606	0.496511	0	0	108.002	0	173.113	221.591	0	201.915	3.06037	92.3013	1.76951
TATATTATCTCCTGGCCTGA	593.44	322.315	450.437	570.49	356.13	342.568	385.518	213.819	396.771	0	219.54	138.918	3.47558	0	68.817	172.597	299.48	602.852	175.233	13.0174	109.261	0	142.194	13.2713
TATATTATCTCCTGGCCTGA	588.999	211.387	227.981	177.348	59.8212	112.299	336.244	198.854	503.203	104.648	85.8202	27.106	2.31705	37.8735	17.1132	368.448	241.045	489.763	145.873	35.3606	260.697	50.037	243.761	23.2248
TATATTATCTCCTGGCCTGA	583.848	734.617	679.309	353.879	146.11	322.833	355.363	362.449	912.234	134.157	113.013	42.6521	0.496511	13.7989	7.28222	207.219	138.783	617.061	148.345	0	130.021	4.28452	127.226	0.221189
TATATTATCTCCTGGCCTGA	582.072	195.843	306.589	320.429	1173.4	432.843	276.328	71.3107	148.3	370.224	197.461	104.239	7.77868	0	0	304.111	766.961	162.094	125.166	0	163.673	4.74357	128.295	8.18399
TATATTATCTCCTGGCCTGA	572.125	1244.1	482.522	993.921	270.486	477.327	713.879	1124.31	1996.77	475.176	274.924	116.596	15.8884	48.1493	115.787	356.304	1022.61	2015.02	303.799	0	256.545	4.28452	109.407	0.442378
TATATTATCTCCTGGCCTGA	571.77	615.672	511.933	730.602	1758.48	1672.82	264.699	462.329	683.328	1071.12	1371.63	764.35	9.43372	1.17437	22.2108	511.072	759.656	851.648	243.225	0	131.988	11.9354	280.824	8.18399
TATATTATCTCCTGGCCTGA	566.264	643.813	1021.73	1104.06	401.749	559.643	619.076	783.625	1292.96	1431.31	1249.01	1530.29	43.8585	36.112	42.9651	338.734	525.916	547.467	255.278	0.194289	268.783	11.9354	241.266	19.2434
TATATTATCTCCTGGCCTGA	563.066	1033.7	1134.38	1218.89	683.102	335.263	747.188	268.01	337.555	271.66	454.049	186.155	3.80659	0.88078	6.554	274.656	197.218	1596.59	267.022	0	213.278	0.306037	203.49	0
TATATTATCTCCTGGCCTGA	558.448	168.029	269.157	241.393	101.029	204.756	98.1534	224.249	393.641	203.973	499.703	10.962	51.9682	93.9499	97.5818	166.654	686.613	1105.66	206.138	63.144	105.109	35.3473	174.268	117.894
TATATTATCTCCTGGCCTGA	556.494	392.341	392.506	444.236	299.644	336.353	247.552	210.304	217.95	457.532	403.654	138.719	0.165504	0.293593	0	366.897	365.219	580.814	194.394	0	220.271	0	119.742	11.0594
TATATTATCTCCTGGCCTGA	553.297	961.547	685.726	650.75	477.278	799.833	561.13	329.798	534.767	1189.46	854.959	559.062	125.452	88.6652	71.3658	534.585	21.9132	55.6746	298.854	0	204.1	8.263	173.911	0.442378
TATATTATCTCCTGGCCTGA	552.764	712.693	786.972	573.447	915.285	544.924	518.952	379.568	364.815	873.995	922.817	508.038	5.62713	0.587187	22.939	97.667	146.088	645.768	194.394	0	74.2976	0	142.907	0.442378
TATATTATCTCCTGGCCTGA	552.054	487.563	442.059	516.337	871.065	744.774	106.826	274.699	451.552	363.987	390.557	35.477	0.827519	0.293593	2.54878	50.6422	642.786	670.705	242.916	3.69149	175.692	16.22	194.937	6.41448
TATATTATCTCCTGGCCTGA	550.988	643.158	958.27	430.468	176.774	234.52	224.294	177.2	167.734	282.155	176.63	124.767	13.5713	0	0.364111	338.217	14.6088	104.97	234.262	0	593.507	15.1488	238.415	0
TATATTATCTCCTGGCCTGA	549.034	513.414	599.275	934.669	255.208	567.82	494.709	393.173	718.414	781.972	297.502	183.962	26.1496	0.293593	10.5592	183.965	131.479	1116.1	60.2653	0	86.0979	5.50866	37.4194	0
TATATTATCTCCTGGCCTGA	540.686	436.353	606.405	228.339	285.764	289.907	376.058	200.554	421.031	732.538	371.347	1073.88	67.3601	16.1476	32.4059	500.737	7.30439	0.869916	165.343	12.6288	188.585	14.6898	189.592	9.06874
TATATTATCTCCTGGCCTGA	526.654	444.861	540.631	163.682	143.42	127.454	925.559	795.529	640.155	1512.38	899.74	1119.12	92.0201	42.571	109.233	344.677	87.6527	1263.41	119.913	4.66294	192.955	23.1058	125.444	0
TATATTATCTCCTGGCCTGA	526.476	38.4488	39.0367	22.3342	52.7201	622.771	5.51867	16.8924	17.0865	35.4405	49.8955	50.0265	6.62015	9.68858	30.9494	10.0768	0	561.966	0	0	13.1113	0	10.3349	0
TATATTATCTCCTGGCCTGA	522.923	321.988	370.224	413.845	64.878	81.4443	76.2759	91.6043	135.779	82.4409	160.289	8.37097	0	14.3861	0.728222	81.9059	7.30439	1.15989	92.0978	5.24581	66.8679	0	19.957	6.19329
TATATTATCTCCTGGCCTGA	517.24	190.608	231.724	265.562	146.218	206.5	186.846	188.083	105.127	32.7026	26.1951	0.199309	0	0	0.364111	139.524	0	596.763	76.3361	0	104.235	0	130.79	0
TATATTATCTCCTGGCCTGA	514.753	552.354	421.739	1163.21	353.978	636.617	469.087	184.682	423.77	345.583	129.978	27.106	17.7089	0.293593	4.36933	889.08	306.784	1367.22	432.674	35.7492	695.12	54.1685	475.405	34.0631
TATATTATCTCCTGGCCTGA	498.411	288.939	347.587	419.658	108.453	117.097	375.861	135.819	215.733	230.135	155.175	93.0773	0	0	0	204.636	0	175.433	171.215	0	279.709	0	109.407	5.30853
TATATTATCTCCTGGCCTGA	498.234	1081.97	300.707	782.206	8.60736	67.0525	631.69	264.723	221.994	34.6799	143.948	152.471	0.496511	17.322	8.73867	214.196	14.6088	332.598	187.595	0	253.705	21.8816	51.3181	11.5018
TATATTATCTCCTGGCCTGA	493.793	645.449	573.607	452.802	199.26	249.566	286.774	149.084	639.503	410.379	397.792	605.5	35.7488	12.0373	18.2056	103.351	0	398.422	42.0312	0	188.585	5.8147	162.864	5.52972
TATATTATCTCCTGGCCTGA	492.55	1086.55	369.155	1128.33	690.31	611.214	311.608	557.108	580.679	522.024	236.754	56.6037	3.80659	0	26.9442	1320.83	197.218	748.998	688.261	7.57728	782.092	36.2654	657.157	10.1747
TATATTATCTCCTGGCCTGA	490.418	150.687	322.454	65.9827	60.8971	67.9248	488.402	71.7642	225.776	72.2499	133.595	227.212	2.48256	0	8.73867	80.6141	7.30439	467.725	88.0801	34.1949	51.1343	7.03885	21.0262	20.7917
TATATTATCTCCTGGCCTGA	488.82	515.705	643.303	690.115	501.809	624.842	308.06	356.667	566.592	1250.61	1252.25	1933.7	285.66	59.3059	243.954	207.219	109.566	2129.55	147.418	0	75.3903	8.263	135.066	0.221189
TATATTATCTCCTGGCCTGA	487.399	874.996	837.595	1148.32	1100.02	919.764	674.46	475.14	1247.18	833.992	574.047	385.065	27.3081	0.293593	0.728222	3090.72	36.5219	47.8454	698.151	5.05152	651.634	76.2032	749.102	5.52972
TATATTATCTCCTGGCCTGA	482.07	276.013	329.762	134.107	144.173	132.579	124.958	170.964	113.475	103.279	363.987	311.52	1.65504	0.587187	0.364111	87.8486	0	19.1382	32.7596	0	48.949	0	50.6053	1.10594
TATATTATCTCCTGGCCTGA	476.564	0.981671	250.619	231.092	462	194.943	785.03	854.482	1032.23	566.439	1987.34	2832.58	122.804	100.703	514.125	80.0973	21.9132	1113.49	114.041	0	118.439	11.4764	115.466	0.221189
TATATTATCTCCTGGCCTGA	475.676	330.496	227.446	107.286	763.258	649.592	115.695	47.0492	192.777	188.61	232.139	29.0991	20.5225	13.7989	21.8467	476.708	577.047	1.73983	31.2144	88.4016	123.465	98.0848	54.5255	93.5629
TATATTATCTCCTGGCCTGA	472.834	312.826	252.223	151.138	79.4029	145.662	202.22	246.13	240.645	436.998	1286.31	371.91	70.8356	56.6635	73.1863	15.7611	219.132	497.012	0	0	26.0042	0	13.1859	0
TATATTATCTCCTGGCCTGA	468.748	257.852	314.967	311.964	58.9604	56.0406	727.084	84.802	413.205	77.8778	81.4544	27.9032	0.993023	1.46797	0	179.573	124.175	230.238	210.465	0	237.534	7.4979	124.019	1.32713
TATATTATCTCCTGGCCTGA	464.841	216.622	779.129	69.552	580.244	243.788	679.782	346.01	814.802	426.807	1500.73	200.903	7.94418	0.88078	57.8937	193.784	810.787	1339.67	280.929	0	230.323	11.0173	286.526	0.663566
TATATTATCTCCTGGCCTGA	464.663	853.727	751.144	632.903	244.772	328.612	418.827	547.245	719.196	942.291	557.582	406.59	16.7159	0.587187	14.2003	63.0443	504.003	1824.79	83.1353	0	50.2602	0	69.1369	0.442378
TATATTATCTCCTGGCCTGA	464.663	357.492	62.5656	67.9203	24.6386	58.9844	96.7738	64.3951	39.5206	60.842	185.861	29.2984	13.4058	16.4412	59.7142	76.2216	584.351	14.4986	104.151	9.52017	108.824	4.59055	94.4395	0
TATATTATCTCCTGGCCTGA	462.709	659.356	269.157	1652.01	157.084	206.064	536.887	142.508	389.076	3.80263	414.881	315.705	6.12364	27.0106	42.601	224.789	430.959	335.788	121.149	0	103.798	0	119.029	3.09664
TATATTATCTCCTGGCCTGA	461.11	326.733	114.258	439.646	72.4094	116.988	249.325	114.392	102.127	475.176	141.204	46.6383	15.7229	0	0.364111	174.664	350.611	523.11	178.015	0	207.596	9.9462	106.913	0
TATATTATCTCCTGGCCTGA	459.867	319.534	354.717	201.007	385.61	386.179	178.371	136.046	107.997	680.518	317.086	515.413	29.6252	0	32.0418	72.0876	0	461.056	5.56295	0	17.7003	0	34.9248	2.43308
TATATTATCTCCTGGCCTGA	459.334	497.707	421.026	189.993	93.8202	86.4596	250.311	121.648	241.819	174.464	134.593	18.1371	13.0748	0	0	342.351	0	166.154	241.37	0	354.662	10.0992	205.985	0
TATATTATCTCCTGGCCTGA	454.361	869.434	596.245	513.176	358.712	232.34	197.687	90.1304	613.808	88.2209	172.638	10.962	2.15155	0.587187	0	814.667	21.9132	1.44986	396.515	44.4922	348.98	53.2504	363.503	54.4125
TATATTATCTCCTGGCCTGA	452.585	747.052	415.143	524.904	947.455	886.729	302.935	19.84	979.145	275.919	224.405	51.2224	8.7717	0	0	1867.82	36.5219	42.3359	290.201	26.6176	399.022	121.956	358.514	32.2936
TATATTATCTCCTGGCCTGA	451.164	609.782	667.545	520.009	347.63	370.261	247.946	165.296	326.208	135.982	39.0432	9.56683	8.27519	0	0	1608.66	21.9132	418.14	481.814	7.57728	298.502	29.9916	304.345	0
TATATTATCTCCTGGCCTGA	444.592	793.845	193.579	161.846	81.0168	76.429	57.7489	33.2179	59.7374	44.5668	17.8376	9.76614	0.165504	0	0	17.8281	58.4351	32.1869	35.5411	0	29.282	0	13.8986	1.32713
TATATTATCTCCTGGCCTGA	439.618	240.837	224.238	263.727	38.5179	76.2109	109.388	363.923	370.685	105.713	24.4488	0	4.3031	0.293593	0	92.4995	0	0.869916	63.6649	0	76.7014	0	18.1752	0
TATATTATCTCCTGGCCTGA	435.177	128.763	262.027	186.628	65.3084	209.989	52.6244	483.417	146.865	296.605	81.0801	63.3802	8.10969	10.5694	1.45644	247.268	299.48	498.752	153.908	11.6573	97.8981	19.1273	244.474	11.0594
TATATTATCTCCTGGCCTGA	434.645	1813.97	263.631	976.686	286.625	831.233	51.0477	127.656	643.025	165.947	154.177	11.3606	0	0	0.364111	1622.1	36.5219	218.349	562.786	0	778.814	16.22	791.154	5.52972
TATATTATCTCCTGGCCTGA	431.98	95.8766	137.43	118.606	96.1873	50.8073	136.39	87.863	165.908	94.0009	41.1638	12.1578	0	0	0	106.452	65.7395	0.869916	57.4839	6.02296	120.624	11.9354	84.1046	10.1747
TATATTATCTCCTGGCCTGA	427.007	145.615	299.638	281.064	61.2199	188.074	39.222	138.313	203.864	21.9031	44.7812	0.398618	116.68	49.6173	197.348	33.3308	0	390.302	64.9011	0	53.101	0	12.4731	5.08734
TATATTATCTCCTGGCCTGA	421.145	419.01	400.705	168.169	269.733	372.877	306.877	184.115	620.46	366.877	182.617	479.737	10.0957	0	1.09233	884.688	51.1307	29.5772	204.284	0.971446	148.595	30.2977	122.593	24.1096
TATATTATCTCCTGGCCTGA	420.079	839.656	645.977	236.905	358.497	218.711	272.189	287.057	388.163	482.933	655.626	499.269	9.26821	0	88.479	200.243	109.566	329.698	207.375	0	240.156	21.1165	192.443	0
TATATTATCTCCTGGCCTGA	418.126	661.319	661.128	407.318	74.2385	414.526	571.97	119.834	630.895	18.1005	4.11638	0.199309	2.48256	0	5.46167	657.056	153.392	421.039	438.546	0.194289	692.061	82.783	326.796	15.9256
TATATTATCTCCTGGCCTGA	417.593	691.424	479.313	554.479	83.599	189.71	278.496	115.072	709.936	78.6383	80.4564	28.1026	8.10969	27.0106	0.728222	74.1546	211.827	400.451	97.3517	0	68.8346	12.2415	53.4563	8.40518
TATATTATCTCCTGGCCTGA	410.843	1368.12	224.416	409.664	157.192	321.634	82.5829	212.118	369.902	156.364	148.314	45.8411	0.496511	0	0.364111	991.139	825.396	491.793	394.352	91.7045	627.378	56.1578	722.373	69.4533
TATATTATCTCCTGGCCTGA	410.665	688.479	668.258	404.259	291.79	184.585	1004.2	792.581	1025.32	1259.28	1191.5	876.561	29.7907	10.2758	41.1446	146.501	1709.23	905.293	294.837	10.4916	141.166	15.6079	146.827	3.76021
TATATTATCTCCTGGCCTGA	401.784	63.9723	112.832	240.883	79.5105	115.679	139.938	613.114	559.027	118.186	509.932	6.37789	0.331008	1.17437	0.728222	61.7524	533.22	339.847	57.1748	0	41.9563	0	125.088	5.75091
TATATTATCTCCTGGCCTGA	401.784	0	62.5656	0.101982	16.8919	51.6795	70.5601	28.0028	44.2161	91.5672	38.0453	54.81	3.14457	0	17.4773	74.9297	14.6088	100.33	122.694	5.4401	195.359	0	217.746	4.64497
TATATTATCTCCTGGCCTGA	396.278	226.602	281.634	208.044	457.051	213.369	354.771	162.235	172.951	794.14	980.571	1596.66	172.62	64.8841	131.808	54.0011	7.30439	1196.42	41.7222	0	27.7524	0	57.7329	0.221189
TATATTATCTCCTGGCCTGA	396.1	302.846	261.67	354.287	237.24	253.6	211.286	124.709	211.689	337.521	171.89	86.5001	1.98605	8.51421	3.64111	218.33	452.872	360.725	323.888	0	384.818	20.8105	365.641	9.51112
TATATTATCTCCTGGCCTGA	389.706	299.573	277.891	336.134	1525.55	1336.8	571.182	638.055	361.815	772.846	1062.15	223.425	14.3988	18.4964	28.7648	80.8724	314.089	607.491	151.745	8.35443	64.0271	7.34489	114.04	7.07804
TATATTATCTCCTGGCCTGA	387.93	324.442	389.119	302.378	210.88	131.27	438.931	96.8193	103.953	288.695	171.765	216.051	0.496511	0	10.9233	281.632	7.30439	659.396	344.903	5.4401	340.021	11.4764	297.574	9.06874
TATATTATCTCCTGGCCTGA	387.752	195.025	264.879	337.664	276.296	124.729	208.133	195.679	173.604	248.54	181.495	71.9505	12.5783	0	14.2003	349.069	58.4351	349.996	101.678	0	223.549	10.7113	84.461	0
TATATTATCTCCTGGCCTGA	384.555	219.24	614.426	517.561	481.69	985.945	127.718	164.162	655.285	212.187	73.5958	118.589	1.98605	35.5248	40.4163	71.3124	153.392	345.937	86.5348	91.3159	112.976	52.9444	115.822	76.7525
TATATTATCTCCTGGCCTGA	372.654	878.269	252.936	681.855	3.44294	318.581	312.002	145.456	214.168	0.760525	93.4293	88.8918	13.2403	0.293593	36.7752	155.285	219.132	263.295	17.616	0	138.106	13.1596	91.9449	4.64497
TATATTATCTCCTGGCCTGA	370.345	13.907	12.121	68.4302	7.20867	26.3849	44.5435	4.19475	7.30413	5.77999	4.86481	0	0	0	0	28.9384	0	0.869916	76.3361	5.05152	42.6119	19.8924	66.6422	2.43308
TATATTATCTCCTGGCCTGA	368.569	131.871	156.86	227.013	154.717	178.153	129.097	127.77	97.3015	170.662	156.797	21.3261	2.97907	0.293593	0	58.9103	29.2176	21.4579	68.9188	0	59.4381	5.35565	91.5885	9.9535
TATATTATCTCCTGGCCTGA	367.325	381.707	233.507	429.244	216.69	130.071	191.182	59.18	199.038	151.04	177.753	27.9032	21.35	0.587187	0.364111	274.398	182.61	311.14	193.158	0	177.877	4.1315	240.197	0
TATATTATCTCCTGGCCTGA	366.082	714.33	644.551	246.798	140.192	132.47	573.153	221.868	506.463	140.545	49.147	63.1809	15.7229	11.4501	2.18467	102.059	642.786	56.2546	64.9011	24.869	88.5016	10.4053	89.4503	35.169
TATATTATCTCCTGGCCTGA	363.418	726.11	336.892	196.724	355.914	289.253	251.888	475.707	370.033	672	1642.93	1491.83	173.779	50.7916	105.956	83.1978	0	774.805	98.2789	13.9888	35.4006	4.74357	66.9986	5.75091
TATATTATCTCCTGGCCTGA	357.023	89.9865	107.306	247.817	428.431	112.735	255.633	97.6129	214.298	276.983	416.003	313.314	26.4806	25.5426	27.3083	279.049	642.786	127.298	94.8793	0	137.669	10.2522	198.501	5.30853
TATATTATCTCCTGGCCTGA	356.313	218.749	212.652	299.421	97.3708	154.711	168.911	148.177	113.866	42.7415	39.6669	19.1337	0.662015	0	0	34.1059	416.35	648.957	28.4329	0	43.0489	5.35565	12.8295	0
TATATTATCTCCTGGCCTGA	355.069	212.041	184.31	104.226	315.029	115.897	89.8754	490.446	195.125	818.173	1917.36	90.8849	22.343	0.587187	17.4773	142.883	7.30439	258.655	73.5546	0	56.5973	8.263	16.0369	0.442378
TATATTATCTCCTGGCCTGA	348.32	535.829	447.228	53.6428	12.2655	63.8907	151.763	174.819	565.418	111.037	152.93	42.4528	0.331008	0.587187	0.364111	135.39	745.048	38.8563	104.151	0	103.798	15.9139	123.662	0.663566
TATATTATCTCCTGGCCTGA	347.609	227.911	363.807	235.58	69.8272	293.069	42.3755	57.366	202.69	165.794	145.57	58.9954	1.82054	0	0	87.8486	0	60.3142	58.102	0	97.461	0	33.4993	1.9907
TATATTATCTCCTGGCCTGA	347.254	914.427	433.503	982.397	0.753144	334.717	371.13	269.938	492.377	0	0.498955	458.61	46.8376	21.7259	52.7961	57.1016	182.61	704.052	7.41727	0	14.8595	3.51942	83.3919	0.221189
TATATTATCTCCTGGCCTGA	345.478	15.0523	81.8166	46.3	53.0429	146.425	51.639	85.4822	121.562	77.7257	47.6502	6.57719	0.165504	0	0	54.0011	7.30439	144.406	39.2497	0	9.39647	0	101.211	0.221189
TATATTATCTCCTGGCCTGA	340.682	51.5377	101.602	85.7673	118.782	250.875	131.857	107.59	104.214	219.944	93.6787	56.803	0.165504	0	1.09233	19.6368	0	393.492	66.4464	0	59.8752	0	74.1261	4.64497
TATATTATCTCCTGGCCTGA	340.504	181.282	2.85199	87.9089	101.674	133.778	39.419	283.542	361.555	716.415	283.78	286.407	11.2543	1.46797	8.37456	155.802	379.828	895.434	218.81	0	274.683	13.0066	192.799	0.663566
TATATTATCTCCTGGCCTGA	339.083	159.849	272.187	198.152	333.643	300.592	110.768	119.72	195.125	125.487	89.4376	12.3572	0.165504	0.587187	2.91289	307.729	0	87.2816	148.964	0	109.48	8.10998	78.4026	0
TATATTATCTCCTGGCCTGA	337.662	297.446	338.496	114.322	25.6069	65.09	43.7551	39.4533	266.601	27.0747	51.0181	8.9689	0	0.293593	0	25.0627	0	72.203	19.1613	0	8.7409	4.28452	26.0154	0
TATATTATCTCCTGGCCTGA	333.932	255.398	196.075	192.951	193.343	107.829	316.141	117.793	264.775	189.523	206.068	313.114	15.7229	0	17.8414	149.084	58.4351	323.899	47.2851	5.05152	85.8793	15.6079	75.908	4.42378
TATATTATCTCCTGGCCTGA	331.801	80.0062	147.056	61.3934	72.6246	44.8107	276.525	202.368	228.254	157.277	267.44	16.9413	7.11666	0	0.364111	116.529	0	368.265	159.78	4.27436	121.717	8.87507	172.486	1.54832
TATATTATCTCCTGGCCTGA	330.557	262.597	578.776	57.0082	22.9171	26.3849	43.7551	37.1859	6.78241	50.4989	21.3303	23.7178	154.912	40.8095	84.8379	32.5557	7.30439	0.289972	49.1394	0	40.6452	0	0	0.442378
TATATTATCTCCTGGCCTGA	329.314	519.959	155.434	75.569	108.238	104.122	63.2676	45.5754	22.4341	147.846	63.3672	124.568	3.80659	0.293593	0	0.258378	116.87	182.682	17.616	0	7.42976	0	0	0
TATATTATCTCCTGGCCTGA	325.761	368.29	197.857	565.085	91.4532	129.09	194.139	325.036	795.368	75.1399	21.4551	4.3848	5.95814	0	0.728222	92.7578	7.30439	87.5716	42.6493	0.388578	55.2862	27.3903	14.9678	5.30853
TATATTATCTCCTGGCCTGA	323.808	389.233	650.968	212.022	285.98	138.357	284.606	132.758	224.341	324.896	283.905	381.079	33.2663	24.0747	64.8118	135.132	0	113.379	64.9011	0	163.236	0.459055	75.1953	0
TATATTATCTCCTGGCCTGA	321.854	212.532	241.172	234.968	384.319	281.294	182.51	185.363	401.597	411.748	275.548	106.63	10.5922	0	0	451.129	7.30439	0	199.957	16.126	198.855	23.2588	227.368	6.41448
TATATTATCTCCTGGCCTGA	320.255	241.491	311.937	171.84	140.73	189.164	248.143	317.894	507.376	614.2	678.329	1115.33	64.05	45.507	224.657	79.0638	80.3483	648.088	313.998	0	206.941	18.8213	128.295	5.75091
TATATTATCTCCTGGCCTGA	315.104	0	89.8378	0.509912	36.2585	24.3134	103.672	52.2643	115.301	113.47	127.857	21.924	5.79263	8.22061	8.01045	0.258378	0	238.937	0	0	9.83351	0	0	0
TATATTATCTCCTGGCCTGA	314.394	41.0666	162.029	107.795	156.116	113.281	253.662	87.0694	241.036	227.093	197.96	91.0842	0.331008	4.11031	0.364111	467.406	94.9571	548.627	329.76	0.194289	286.92	0	318.6	5.52972
TATATTATCTCCTGGCCTGA	312.795	457.786	221.029	833.809	771.542	1540.79	175.612	330.365	1030.01	1108.85	513.05	251.727	13.7368	12.3309	58.2578	722.426	343.306	84.9618	312.762	5.82867	301.78	5.50866	254.809	4.42378
TATATTATCTCCTGGCCTGA	312.44	440.77	555.96	559.578	752.068	273.116	401.089	242.388	468.899	398.667	528.518	57.0024	19.695	3.22953	0.364111	871.51	664.699	1228.32	369.936	0	329.969	0	420.523	11.5018
TATATTATCTCCTGGCCTGA	312.084	118.619	94.294	31.6146	29.3726	23.114	333.682	168.243	624.373	99.3246	132.223	1.39516	5.46163	9.68858	25.4878	105.677	0	328.828	48.8304	0	65.9938	0	28.1537	4.42378
TATATTATCTCCTGGCCTGA	310.841	223.167	136.896	617.708	698.703	392.83	432.427	137.973	176.864	277.896	198.709	64.7754	0.331008	0	0.364111	67.6951	211.827	115.989	67.6826	0	52.8824	0	45.9725	0
TATATTATCTCCTGGCCTGA	309.598	279.776	213.543	392.633	546.46	673.905	200.249	324.243	443.987	500.273	210.185	96.6648	8.6062	6.75265	0	57.36	168.001	1288.35	110.332	0	150.562	0	94.7959	5.30853
TATATTATCTCCTGGCCTGA	306.756	208.769	211.761	153.79	160.312	118.95	196.11	74.4851	146.604	63.8841	166.526	5.18203	1.98605	0.293593	0.364111	97.4086	7.30439	431.478	191.613	0	189.678	7.03885	190.661	0.221189
TATATTATCTCCTGGCCTGA	306.4	372.053	427.799	450.966	369.686	395.664	24.0456	60.7672	147.909	106.626	111.641	98.2593	19.1984	0	5.09756	175.439	7.30439	1056.66	34.3049	4.46865	14.8595	5.50866	71.2751	5.52972
TATATTATCTCCTGGCCTGA	305.335	747.87	251.688	264.848	331.168	348.673	323.433	380.248	192.516	485.063	615.086	479.737	10.4267	5.57827	14.5644	76.9968	423.655	202.98	84.9896	0	62.9345	0	158.587	3.76021
TATATTATCTCCTGGCCTGA	304.979	247.872	272.009	163.478	297.277	316.837	137.178	49.6568	49.3029	196.976	53.8871	46.439	0.496511	0	0	25.8378	0	267.644	0	0	28.6264	3.51942	35.2812	3.53902
TATATTATCTCCTGGCCTGA	303.914	201.57	221.386	209.268	166.014	80.8991	83.5684	80.9473	155.865	322.311	269.81	150.279	3.47558	0	0	64.5946	628.177	173.983	18.8522	0	69.9272	5.35565	30.2919	0.221189
TATATTATCTCCTGGCCTGA	303.203	826.731	758.096	1069.9	545.276	722.532	376.846	323.903	716.979	1786.17	1219.82	1367.86	49.1546	1.17437	33.4982	50.6422	124.175	330.568	0	0	40.4267	4.89659	40.9832	0.442378
TATATTATCTCCTGGCCTGA	301.782	284.848	531.719	21.2124	10.4364	16.4633	11.8257	15.9854	17.0865	59.6252	11.9749	41.6556	122.638	64.0033	1.82056	18.3449	562.438	0.289972	22.8699	0	0.218522	0	0	18.5799
TATATTATCTCCTGGCCTGA	296.276	311.681	368.442	155.013	88.9786	49.0628	103.869	155.206	140.474	179.18	330.807	111.015	0	0	0	38.24	0	246.476	7.41727	0	20.7596	0	13.1859	0
TATATTATCTCCTGGCCTGA	295.921	33.2132	560.06	535.918	259.297	454.104	167.137	343.403	401.467	381.023	79.3338	0.398618	4.96511	9.68858	0.364111	120.404	504.003	391.462	75.0999	0	47.4194	0	85.8865	0
TATATTATCTCCTGGCCTGA	295.565	423.755	463.271	612.813	194.204	346.711	257.801	150.217	660.633	163.665	44.407	14.3502	0.165504	0.587187	0.728222	101.284	533.22	279.823	105.696	0.194289	240.812	20.5045	127.226	5.30853
TATATTATCTCCTGGCCTGA	294.5	341.131	459.706	374.888	328.048	316.292	101.11	212.572	299.991	397.755	901.861	687.416	16.0539	0.587187	28.7648	100.509	14.6088	1184.54	51.9209	0	34.308	7.4979	56.3073	0
TATATTATCTCCTGGCCTGA	293.079	191.59	182.528	131.557	211.418	139.884	245.778	185.136	184.429	241.543	315.589	128.355	24.6601	0	6.91811	111.619	0	888.474	75.0999	0.194289	101.394	2.29528	105.844	0
TATATTATCTCCTGGCCTGA	292.901	248.854	170.407	78.7305	66.2767	54.7323	145.062	112.125	167.343	170.662	115.757	93.2766	5.29612	4.4039	21.1184	73.6378	336.002	638.229	84.3715	0	100.302	6.27376	74.4825	0
TATATTATCTCCTGGCCTGA	292.546	89.0049	100.711	123.807	45.8342	66.7254	50.0622	118.927	35.0859	202.3	149.686	49.8272	0.165504	0.587187	0.364111	53.2259	131.479	141.796	54.0843	0	36.4933	0	23.5208	0
TATATTATCTCCTGGCCTGA	292.368	497.053	254.897	238.639	62.9413	98.9979	308.651	351.679	520.028	74.8357	52.1408	6.7765	3.97209	0	12.0157	96.3751	153.392	663.746	56.5567	0.194289	76.2643	6.57979	7.84026	1.32713
TATATTATCTCCTGGCCTGA	288.46	302.846	362.56	190.809	296.416	141.192	640.56	182.415	323.991	428.936	344.403	290.792	1.48953	0	35.6829	36.4314	0	600.532	45.7398	0	41.0822	5.96772	8.55302	0.221189
TATATTATCTCCTGGCCTGA	288.46	423.591	197.144	388.145	419.286	455.63	157.282	11.1104	519.115	81.9846	51.7665	0.199309	2.97907	0	2.18467	1356.23	7.30439	2.31978	256.514	9.13159	488.179	64.2678	314.323	17.6951
TATATTATCTCCTGGCCTGA	287.75	177.028	149.373	150.22	123.193	141.846	201.037	34.9185	165.908	149.519	44.9059	51.0231	2.64806	0	0	8.00973	51.1307	349.416	48.8304	21.1775	22.5078	49.731	44.9033	41.8047
TATATTATCTCCTGGCCTGA	287.04	20.2879	127.805	28.2491	121.041	156.783	54.7925	25.5086	19.6951	63.1236	34.9268	2.39171	0.165504	0	0	64.5946	0	87.2816	16.3798	0	0	4.43754	36.7067	0
TATATTATCTCCTGGCCTGA	285.974	21.7604	137.43	13.3597	80.4788	45.0288	170.29	113.598	89.9974	181.461	157.794	27.106	3.31008	0	1.09233	254.503	0	3.76964	271.039	6.21725	229.23	24.789	227.368	17.9163
TATATTATCTCCTGGCCTGA	285.619	222.676	241.528	345.721	556.466	574.471	213.257	130.264	289.426	298.886	389.684	237.776	2.81356	0	2.54878	186.808	533.22	663.166	241.061	0	104.891	3.36641	159.3	4.86615
TATATTATCTCCTGGCCTGA	285.441	121.236	58.1094	37.5295	15.3857	12.1022	505.944	46.369	70.5632	78.0299	62.7436	83.3111	2.31705	6.45905	11.2874	116.27	7.30439	15.0785	62.1197	0	58.564	10.5583	146.47	1.32713
TATATTATCTCCTGGCCTGA	283.665	315.28	361.49	161.54	151.382	158.309	161.815	186.95	106.823	188.458	123.242	82.9125	0.331008	0	0	333.308	0	483.093	113.422	0	138.98	0	58.802	0
TATATTATCTCCTGGCCTGA	281.178	182.591	157.394	115.342	56.2706	81.8804	302.738	266.083	183.647	172.031	273.178	70.356	0.331008	0	15.2927	40.5654	0	211.97	40.1769	0	150.343	4.74357	63.7912	4.42378
TATATTATCTCCTGGCCTGA	280.112	96.6946	49.9099	160.622	37.0117	41.976	78.2468	59.6335	46.6943	19.3173	99.7909	0	3.97209	0.293593	0	25.3211	445.568	0	13.2893	0	0	0	0	0
TATATTATCTCCTGGCCTGA	278.158	708.767	487.869	842.987	225.513	172.374	418.827	112.805	415.031	315.162	99.5415	169.213	28.9632	16.7348	0	43.1492	372.524	63.5039	105.387	530.409	77.1384	549.948	27.7973	402.564
TATATTATCTCCTGGCCTGA	277.625	91.7863	214.078	196.724	93.7127	306.806	8.08091	90.1304	157.821	154.234	20.2077	5.58065	0	0	20.0261	321.939	21.9132	723.48	75.0999	0	165.64	10.2522	208.48	5.9721
TATATTATCTCCTGGCCTGA	277.27	312.008	207.483	71.7957	142.129	83.8429	87.1161	115.752	124.04	94.4572	164.281	79.7236	0.165504	0	0	45.9914	0	289.682	72.6275	0	29.0635	7.4979	40.9832	1.9907
TATATTATCTCCTGGCCTGA	277.27	230.366	98.3938	184.18	128.68	105.322	66.8153	159.06	199.299	300.103	180.871	88.4932	18.5364	0	32.4059	128.672	0	32.4769	38.0135	0	28.845	6.42678	42.7651	0.221189
TATATTATCTCCTGGCCTGA	276.737	193.716	45.6319	23.6599	17.4299	62.1462	29.7614	38.7731	78.1281	50.4989	83.4502	5.58065	15.5574	10.2758	56.8013	16.7946	153.392	0.289972	0	0	0	0	0	0
TATATTATCTCCTGGCCTGA	273.54	0	59.1789	0.611895	52.0745	3.48891	15.9647	19.3865	25.6949	1.67316	15.9666	0	0.331008	0	0	0.258378	0	0.289972	28.4329	0	45.4527	11.3234	16.0369	0
TATATTATCTCCTGGCCTGA	273.185	193.226	251.332	384.168	188.178	297.648	123.185	156.906	146.344	142.979	178.626	14.1509	0.331008	0	0.728222	64.0778	467.481	289.972	24.1061	0	65.3382	0	35.9939	0
TATATTATCTCCTGGCCTGA	272.119	432.099	294.468	396.814	104.472	140.102	301.753	367.777	730.935	140.545	70.8516	6.97581	12.0818	0.293593	22.2108	88.6238	0	149.626	45.1217	0	20.1041	0	0	0.221189
TATATTATCTCCTGGCCTGA	271.764	246.89	341.526	249.755	139.977	54.7323	205.965	214.499	173.343	138.111	435.463	127.358	26.8116	2.64234	0	384.209	14.6088	181.233	217.573	0	362.747	15.7609	181.752	0
TATATTATCTCCTGGCCTGA	271.586	187.499	158.82	123.705	191.406	297.539	140.529	143.075	180.516	138.872	266.691	86.8987	0.662015	0	7.64633	642.07	7.30439	2.0298	262.386	8.74301	113.632	45.7525	242.692	4.86615
TATATTATCTCCTGGCCTGA	270.521	458.931	348.3	0.40793	1122.08	965.447	140.332	102.941	240.906	389.693	140.705	59.7927	12.2473	0	0	487.302	0	1.15989	152.672	0	91.998	13.1596	79.4718	6.63566
TATATTATCTCCTGGCCTGA	270.343	87.3688	303.737	58.7419	475.987	210.643	172.458	103.395	263.079	725.085	171.765	172.402	14.5643	0.293593	0.364111	261.737	445.568	430.609	214.174	0	119.313	0.153018	49.8926	4.42378
TATATTATCTCCTGGCCTGA	269.632	332.459	162.742	206.718	497.075	691.568	298.402	76.5258	761.978	275.31	174.385	39.2639	0	14.6797	1.45644	724.751	21.9132	81.1922	342.431	83.9329	332.154	36.7244	328.222	36.7173
TATATTATCTCCTGGCCTGA	266.968	268.16	127.627	78.6285	21.3032	29.4377	59.3257	121.081	185.473	307.708	395.172	281.026	23.667	0	0	315.222	87.6527	203.85	233.953	0.194289	298.939	5.04961	298.999	12.3866
TATATTATCTCCTGGCCTGA	266.79	786.482	443.485	370.604	0.215184	304.735	40.7987	163.822	297.252	17.6442	0	0	0.165504	0	16.0209	273.623	0	304.471	547.333	12.4345	306.806	7.03885	430.145	4.64497
TATATTATCTCCTGGCCTGA	266.258	281.249	226.733	338.378	406.913	717.08	178.568	66.5491	624.112	58.4083	41.6627	56.4044	3.31008	0	0.364111	636.903	146.088	3.76964	220.973	166.894	211.093	114.305	176.762	132.492
TATATTATCTCCTGGCCTGA	266.258	220.876	246.697	87.399	288.131	424.339	329.346	51.0172	415.814	179.332	69.7289	298.764	35.2523	22.3131	41.5087	729.144	14.6088	2.60975	144.019	1039.25	135.921	1325.75	99.7852	804.021
TATATTATCTCCTGGCCTGA	264.481	113.383	158.464	303.296	73.4854	107.066	142.303	42.5144	47.3464	119.859	171.391	25.3122	3.47558	0.293593	12.3798	279.824	0	171.663	88.0801	0.194289	99.4277	7.65092	94.4395	0
TATATTATCTCCTGGCCTGA	264.304	182.918	143.491	47.8298	42.0685	47.9725	102.095	34.5783	144.518	93.3925	77.0885	14.7489	0	0.293593	0.728222	25.8378	0	0.289972	14.2164	0	20.9782	0	25.3027	0.221189
TATATTATCTCCTGGCCTGA	262.705	324.77	311.58	433.629	240.576	276.605	120.228	71.5375	156.126	270.291	686.312	294.977	34.5903	12.0373	98.31	227.89	226.436	385.953	40.795	0	64.6827	8.56903	58.802	0
TATATTATCTCCTGGCCTGA	262.705	361.582	321.562	257.404	804.035	711.629	241.442	135.592	610.547	579.824	362.491	969.638	103.936	19.9643	176.594	1172	14.6088	1.73983	220.664	20.7889	130.458	36.7244	213.469	16.8104
TATATTATCTCCTGGCCTGA	261.639	241.982	302.311	276.78	91.1304	126.582	80.612	73.1247	244.036	80.1593	68.3568	31.2915	0.496511	0	0	64.0778	7.30439	195.441	38.3226	0	120.843	6.12074	16.7497	1.9907
TATATTATCTCCTGGCCTGA	260.218	605.528	531.184	649.22	1012.12	362.847	677.613	303.156	605.852	864.565	685.314	588.161	50.6442	1.46797	20.7543	755.757	168.001	8.11922	726.275	9.71446	414.756	45.5995	379.184	6.19329
TATATTATCTCCTGGCCTGA	258.975	142.015	91.7985	146.651	54.1188	38.4871	145.062	77.7729	90.5191	146.325	134.718	13.3537	0.827519	0.293593	0.364111	54.2595	102.261	3.18969	88.6982	39.0521	79.3237	3.51942	52.3872	5.08734
TATATTATCTCCTGGCCTGA	256.311	289.102	349.726	148.079	235.411	91.5839	488.205	200.781	233.341	417.832	345.401	523.784	102.116	29.3593	129.624	60.2022	0	263.295	61.5015	4.85723	44.1415	4.43754	28.5101	0.221189
TATATTATCTCCTGGCCTGA	256.133	335.895	344.556	162.05	329.016	320.98	127.126	80.834	150.126	302.841	254.093	177.385	0.165504	0	29.8571	65.3697	606.264	199.501	12.0531	0	41.5193	0	0.356376	0
TATATTATCTCCTGGCCTGA	256.133	439.134	352.756	271.579	104.687	178.262	353.392	52.0376	383.858	22.6636	16.8397	0	0	0.587187	10.5592	156.836	102.261	17.3983	342.431	0	285.609	12.2415	159.3	0
TATATTATCTCCTGGCCTGA	255.6	73.1345	1.0695	3.16146	1.82906	0	5.91286	0.226743	0	0	0	0	0	0	0	0	0	0	0	0	0	0	0	0
TATATTATCTCCTGGCCTGA	254.179	734.781	1211.92	1369.42	945.842	809.864	384.73	346.917	888.496	1015.91	495.462	902.271	22.1775	10.2758	52.432	1606.6	657.395	586.034	356.029	0	332.591	7.65092	516.745	7.74161
TATATTATCTCCTGGCCTGA	253.113	389.233	192.51	192.135	146.648	166.923	387.686	579.896	651.372	311.055	912.962	145.695	8.44069	13.7989	41.5087	139.266	182.61	442.787	118.058	0	156.025	0	150.034	8.40518
TATATTATCTCCTGGCCTGA	252.936	361.091	295.538	132.679	77.789	56.6948	237.303	151.124	204.255	134.917	119.001	142.904	8.27519	4.69749	0	200.502	0	265.614	141.546	4.66294	144.88	27.0843	102.993	14.3773
TATATTATCTCCTGGCCTGA	251.692	596.038	660.593	634.535	1100.88	1018.22	352.012	362.109	453.378	849.05	736.332	856.829	106.253	86.61	160.209	100.768	474.785	547.467	111.568	0	12.0187	0	72.7006	0.442378
TATATTATCTCCTGGCCTGA	251.692	208.932	189.479	385.8	154.825	94.3097	120.819	94.3252	93.2581	166.859	603.236	90.8849	3.14457	5.57827	8.37456	127.122	7.30439	806.992	41.104	0	97.8981	4.28452	48.4671	0
TATATTATCTCCTGGCCTGA	250.094	70.0259	183.241	24.5778	89.6242	58.9844	111.556	68.9299	61.9547	117.577	77.0885	41.4563	0.165504	0	0	14.9859	0	129.038	23.179	0	40.8637	4.89659	8.19664	0
TATATTATCTCCTGGCCTGA	249.739	10.962	318.176	276.067	260.911	302.99	146.245	238.534	247.297	347.408	154.801	2.59102	0.827519	0	0	9.04324	321.393	184.712	42.0312	0	9.83351	11.4764	35.9939	7.29923
TATATTATCTCCTGGCCTGA	248.673	241.818	262.383	149.2	178.818	195.161	47.8941	73.2381	108.519	617.698	519.786	1054.14	8.6062	0.587187	36.4111	37.7232	124.175	149.626	42.0312	0	20.3226	0	15.3242	0
TATATTATCTCCTGGCCTGA	246.897	322.315	280.743	242.106	429.185	391.194	167.925	127.43	515.202	450.383	389.185	375.897	52.6302	12.6245	58.2578	686.511	0	1.73983	148.036	0.194289	144.88	22.3407	93.7268	8.40518
TATATTATCTCCTGGCCTGA	246.897	51.3741	60.2484	140.838	79.1877	187.638	168.714	110.084	194.603	124.27	117.629	47.2362	3.64108	9.98217	0	151.41	160.697	0	111.259	0	121.717	5.8147	119.386	0
TATATTATCTCCTGGCCTGA	246.719	8.99865	28.3417	3.97732	11.7275	9.59451	74.8962	6.23544	27.2601	10.6474	96.2983	0.199309	0	0	15.6568	8.78486	0	275.183	13.2893	0	5.68158	0	33.8557	17.6951
TATATTATCTCCTGGCCTGA	246.186	465.803	218.712	401.811	276.834	446.799	26.4108	70.2904	293.339	99.4767	59.7498	17.1406	5.13062	0	0	129.964	226.436	534.419	124.548	6.02296	61.6233	0	145.045	0
TATATTATCTCCTGGCCTGA	244.588	304.645	296.964	254.344	78.2194	69.3421	323.63	167.11	305.6	157.124	122.618	107.826	6.78566	0.293593	0	262.254	7.30439	71.6231	148.036	0	278.835	6.57979	143.976	3.53902
TATATTATCTCCTGGCCTGA	242.278	300.064	95.007	684.302	288.562	609.142	102.687	90.924	400.814	51.2594	85.9449	3.58756	0	0	0.364111	342.351	14.6088	156.005	236.735	13.6002	326.473	31.8278	301.85	15.7044
TATATTATCTCCTGGCCTGA	241.746	565.77	537.423	160.01	67.4602	34.7801	267.655	676.035	231.906	329.612	723.235	155.262	2.64806	13.7989	71.0017	223.497	1760.36	562.836	82.8262	23.509	159.958	28.9205	203.49	13.2713
TATATTATCTCCTGGCCTGA	240.857	98.9852	195.362	58.436	26.898	27.0391	66.4211	106.116	131.474	220.248	176.755	492.891	105.095	18.4964	0.364111	105.935	131.479	704.052	28.7419	0	77.5755	3.51942	38.8449	10.3959
TATATTATCTCCTGGCCTGA	239.081	455.168	311.937	353.369	358.604	228.742	323.63	249.871	343.816	225.268	161.911	14.3502	0.165504	0	0	52.7092	21.9132	786.114	74.4818	17.2917	54.8491	6.27376	82.6791	11.0594
TATATTATCTCCTGGCCTGA	239.081	445.842	434.216	402.117	722.158	526.935	364.232	311.999	809.976	900.005	480.743	1006.51	146.305	11.7437	87.0226	239.258	438.263	249.086	165.034	5.05152	73.6421	6.88583	77.6899	3.53902
TATATTATCTCCTGGCCTGA	238.726	115.51	368.977	409.46	301.473	252.728	177.977	117.906	163.169	46.0878	9.3554	13.553	2.97907	0	0	67.9535	21.9132	1674.59	102.606	3.4972	86.5349	0	48.8235	5.75091
TATATTATCTCCTGGCCTGA	238.726	811.842	1206.39	692.461	394.325	319.563	2331.44	1305.47	3438.16	4060.75	3922.28	10852.8	518.854	760.407	787.208	804.332	36.5219	878.325	427.42	8.9373	563.132	14.5368	522.803	21.4553
TATATTATCTCCTGGCCTGA	238.193	504.743	49.5534	310.945	10.7592	45.792	175.021	29.8167	85.4323	0	63.3672	39.2639	0.331008	0	0	41.0822	7.30439	0.579944	34.6139	0	53.3195	6.57979	22.808	3.31783
TATATTATCTCCTGGCCTGA	234.996	367.636	303.916	338.684	210.235	157.873	773.008	702.791	876.887	1370.62	1418.4	1786.01	108.736	28.4786	62.9912	113.945	14.6088	1810.59	279.693	0	103.143	0	107.625	1.32713
TATATTATCTCCTGGCCTGA	234.818	157.231	357.925	189.381	0.215184	111.645	262.728	76.9793	111.258	0.152105	343.406	116.197	4.1376	0.293593	0	65.6281	701.221	323.899	35.232	0	43.0489	0	15.3242	0
TATATTATCTCCTGGCCTGA	234.285	353.402	445.98	256.384	493.417	732.017	72.1369	230.825	243.906	357.447	278.791	282.221	34.0938	10.863	33.1341	632.252	7.30439	1.73983	137.529	0.388578	62.9345	41.0089	155.736	6.41448
TATATTATCTCCTGGCCTGA	233.575	125.981	109.802	67.6144	71.8715	106.848	123.776	161.781	156.126	104.496	116.88	13.9516	0.993023	0	19.2979	54.5178	832.7	847.298	44.5036	5.24581	39.9896	0	24.9463	0
TATATTATCTCCTGGCCTGA	233.042	82.624	80.3906	133.393	182.799	403.623	22.666	51.3573	14.4778	22.5115	29.9373	0.597927	0	0	35.3188	64.0778	0	658.817	18.5432	0	105.765	3.67244	136.848	0
TATATTATCTCCTGGCCTGA	232.687	448.297	376.285	617.402	846.964	427.719	303.527	104.869	600.374	155.451	207.69	2.39171	2.15155	0	14.9286	959.876	29.2176	615.031	345.212	0.194289	381.103	1.98924	297.93	0
TATATTATCTCCTGGCCTGA	231.976	263.252	145.452	455.862	100.599	286.091	47.5	79.3601	87.1279	111.949	85.5707	6.7765	0.165504	0	0	23.2541	7.30439	432.348	29.6691	0.388578	21.4152	0	4.27651	0
TATATTATCTCCTGGCCTGA	231.976	132.198	150.264	190.911	35.5054	101.506	137.375	80.4938	239.471	110.885	34.8021	17.5392	12.7438	3.81671	8.01045	189.391	58.4351	408.571	373.645	72.4699	491.239	40.7029	445.826	48.4404
TATATTATCTCCTGGCCTGA	231.443	214.986	231.368	245.37	149.23	104.449	283.226	26.4156	69.2588	156.972	76.4648	36.6728	4.63411	0	29.493	193.784	0	165.574	145.255	0.194289	433.112	0	227.011	0
TATATTATCTCCTGGCCTGA	230.91	55.628	182.706	73.5294	117.49	78.7186	155.705	74.3718	132.127	195.911	165.902	148.684	0.662015	0	0	489.369	452.872	103.23	67.3736	0	241.467	0	281.537	0
TATATTATCTCCTGGCCTGA	230.378	422.446	529.58	369.89	556.143	419.215	184.678	234.226	629.199	501.034	528.144	326.468	16.8814	12.0373	0	309.021	664.699	586.324	477.487	42.355	222.893	16.679	207.767	27.6486
TATATTATCTCCTGGCCTGA	230.378	30.2682	104.454	17.1331	130.617	74.6845	47.1058	41.7207	60.3895	108.603	107.774	74.5415	3.80659	0	38.2317	74.6713	73.0439	26.0975	97.6607	0	19.0115	5.66168	74.8389	0
TATATTATCTCCTGGCCTGA	230.2	51.7014	124.418	39.4672	81.1244	68.4699	52.0331	9.86333	31.6947	0	74.469	39.2639	0	0	25.4878	11.627	0	103.52	26.5786	0	0	0	20.6698	0
TATATTATCTCCTGGCCTGA	230.2	172.447	169.872	254.344	546.998	397.191	244.201	160.421	160.3	590.472	243.365	83.9091	0.165504	24.9554	0	83.1978	0	67.5635	82.5172	0	24.0375	11.4764	85.5302	0.442378
TATATTATCTCCTGGCCTGA	230.022	435.208	260.244	153.178	162.572	41.1037	129.097	462.329	249.775	227.549	1083.23	583.178	11.4198	6.45905	12.7439	84.7481	204.523	769.006	49.7575	0	27.9709	0	46.3288	6.63566
TATATTATCTCCTGGCCTGA	229.845	130.89	129.409	70.6739	27.2208	37.9419	133.631	125.162	130.431	79.703	49.2718	1.59447	0.827519	0	0	53.7427	0	125.268	53.4662	0	54.8491	0	37.4194	0
TATATTATCTCCTGGCCTGA	229.312	243.618	211.226	435.771	96.7252	126.037	82.78	39.7934	193.82	255.08	189.603	58.7961	0.993023	0.587187	0	34.8811	0	564.286	50.3756	0	15.5151	0	37.7758	0.221189
TATATTATCTCCTGGCCTGA	228.957	488.054	279.139	212.633	193.128	115.788	283.029	256.9	299.078	512.594	837.745	427.119	45.348	0.293593	132.172	198.693	752.352	412.05	188.213	0	227.919	10.5583	163.22	11.2806
TATATTATCTCCTGGCCTGA	228.957	114.528	175.219	276.067	178.71	73.8123	107.023	86.2758	12.5214	151.192	39.1679	39.4632	0	0.293593	71.7299	37.2065	233.74	298.671	16.6889	0	8.7409	0	10.3349	0
TATATTATCTCCTGGCCTGA	227.536	185.372	88.7683	790.976	684.608	936.555	99.1389	101.014	437.987	352.884	321.077	50.2258	0.331008	0	1.09233	103.61	7.30439	272.864	57.1748	0	110.572	7.4979	68.0677	0.221189
TATATTATCTCCTGGCCTGA	227.358	279.449	109.267	214.265	188.932	93.1103	73.9107	97.4996	183.516	164.273	128.231	36.6728	0.496511	0	0	98.7005	14.6088	144.406	117.44	0	277.305	12.7005	82.3228	0.221189
TATATTATCTCCTGGCCTGA	227.003	295.647	313.719	140.124	88.6558	134.432	407.987	340.908	388.945	585.909	558.206	1011.29	155.243	57.8379	127.439	239.517	14.6088	202.111	104.151	6.41154	102.924	12.0885	71.6315	0.442378
TATATTATCTCCTGGCCTGA	225.049	155.268	34.0457	236.293	223.038	89.9485	162.406	123.462	0.130431	3.80263	23.8251	0	0	0	0.364111	188.875	0	131.357	72.0093	6.02296	170.666	0	133.997	0
TATATTATCTCCTGGCCTGA	224.871	228.566	171.12	21.9262	288.669	82.2075	0.39419	51.9242	199.299	170.51	439.454	108.424	5.95814	2.05515	0	285.25	7.30439	133.387	48.2123	9.13159	59.8752	0	153.598	16.1468
TATATTATCTCCTGGCCTGA	224.871	197.48	99.4633	38.2434	85.4281	21.9147	108.008	183.775	115.431	61.4504	90.3108	18.1371	9.59922	0	0	96.1168	0	910.802	65.2102	0	59.8752	6.12074	117.248	0.221189
TATATTATCTCCTGGCCTGA	224.161	176.046	116.932	284.021	200.121	430.663	110.768	33.8981	261.514	105.257	63.3672	17.7385	2.31705	0.293593	0	111.878	0	0.289972	110.641	0	17.4818	0	30.6483	0
TATATTATCTCCTGGCCTGA	222.917	200.915	123.527	156.645	157.084	187.638	176.4	384.556	400.684	346.191	231.016	217.645	18.0399	0.587187	22.5749	86.5568	292.176	988.805	344.903	0	385.474	10.5583	219.527	0
TATATTATCTCCTGGCCTGA	222.74	40.5758	27.0939	40.895	10.1137	18.6439	107.811	482.963	521.724	31.3336	86.5686	0	1.82054	6.45905	0	54.5178	175.305	250.826	25.0333	0	42.8304	0	97.2905	5.9721
TATATTATCTCCTGGCCTGA	222.562	193.226	323.523	113.405	152.888	48.5177	7.29252	65.1887	83.6062	101.302	124.364	76.5346	1.48953	0	0	165.621	168.001	123.528	64.5921	0	165.859	1.53018	109.051	0
TATATTATCTCCTGGCCTGA	222.385	64.9539	8.91248	791.282	141.161	320.326	26.805	14.7383	779.325	69.8162	348.27	17.1406	0.827519	14.0925	7.28222	14.4692	0	225.888	58.102	6.21725	0	0	44.1906	2.43308
TATATTATCTCCTGGCCTGA	221.852	434.39	237.963	501.346	197.216	180.442	156.888	141.941	83.3454	283.524	291.39	62.7823	13.4058	0	0	42.3741	146.088	154.265	69.846	0	71.4569	4.89659	66.9986	21.2341
TATATTATCTCCTGGCCTGA	221.674	205.333	183.241	300.134	118.566	159.945	128.309	145.229	207.516	100.694	70.8516	0.199309	0.331008	0	6.91811	99.9924	255.654	604.012	142.473	0	191.863	0	117.248	0
TATATTATCTCCTGGCCTGA	220.608	31.4135	50.9794	82.6058	41.2077	33.4717	79.6265	68.1363	50.7376	122.749	110.144	19.5323	2.15155	0	0	29.9719	204.523	0	16.6889	0	0	5.50866	0.356376	0
TATATTATCTCCTGGCCTGA	220.431	48.4291	43.6712	116.566	35.2902	37.8329	61.0995	20.9737	20.7385	60.2336	10.7275	17.5392	0	0	0	20.4119	0	324.479	19.7794	5.82867	4.37045	0.153018	3.56376	0
TATATTATCTCCTGGCCTGA	220.075	355.856	307.302	260.769	644.584	1038.93	167.728	159.174	577.679	510.008	422.24	218.443	23.005	0.293593	23.3031	2349.18	43.8263	6.08941	250.024	34.7778	205.848	56.3108	434.422	44.6801
TATATTATCTCCTGGCCTGA	219.898	97.6763	129.587	0.101982	291.359	258.725	107.22	47.5027	112.431	286.87	38.17	9.96545	0	0	0.364111	327.624	14.6088	89.6014	62.7378	87.2358	35.1821	51.5672	39.9141	37.6021
TATATTATCTCCTGGCCTGA	219.898	292.538	443.485	72.9175	51.3214	51.0253	204.585	74.0317	101.736	86.3957	41.6627	46.0404	0	0	5.09756	277.757	7.30439	19.4281	112.804	92.6759	101.831	170.004	103.705	122.76
TATATTATCTCCTGGCCTGA	219.187	142.67	320.136	287.693	162.249	45.0288	1293.34	243.636	276.514	314.249	90.0613	22.1233	6.78566	7.04624	18.9338	95.6	168.001	425.389	72.0093	23.3147	71.4569	37.0305	48.4671	19.2434
TATATTATCTCCTGGCCTGA	218.832	140.706	122.101	164.6	50.1379	96.8173	39.0249	53.5114	55.694	23.8805	49.147	0	0.165504	0	0	45.9914	0	0	59.3382	0	48.2935	0	37.0631	4.20259
TATATTATCTCCTGGCCTGA	217.944	7.85337	22.6377	2149.48	48.4164	14.7188	278.693	37.1859	143.604	160.623	18.7108	66.1706	49.9822	12.3309	0	93.7913	0	519.34	132.893	0	46.1082	0	48.1107	0
TATATTATCTCCTGGCCTGA	217.944	186.027	252.045	88.2148	80.5864	49.1719	178.962	60.8806	70.3023	76.3567	78.9596	79.3249	0.331008	15.5604	0	136.941	7.30439	0.289972	89.9344	8.74301	69.2716	19.2803	86.2429	14.5985
TATATTATCTCCTGGCCTGA	217.233	228.075	141.352	125.744	153.426	125.492	56.1721	42.6277	41.2162	329.764	133.221	269.266	44.024	0.587187	50.2473	7.75135	7.30439	5.79944	29.6691	0	24.693	0	0	0.442378
TATATTATCTCCTGGCCTGA	216.345	579.35	670.575	335.624	328.371	133.669	797.644	251.231	532.419	276.223	1187.76	1680.77	215.651	180.266	141.275	41.5989	124.175	1544.97	83.4443	0	48.0749	5.04961	101.211	1.10594
TATATTATCTCCTGGCCTGA	215.813	366.491	504.981	411.499	541.295	574.253	165.166	176.293	449.335	445.516	270.558	107.029	5.79263	33.7632	0.364111	179.831	7.30439	82.3521	83.1353	0	37.3673	0	80.8973	0.221189
TATATTATCTCCTGGCCTGA	215.635	218.258	98.572	116.668	204.425	147.734	136.784	213.365	88.5626	178.115	296.753	48.8307	16.5504	1.76156	0.364111	93.2746	0	283.593	91.1706	0	54.1936	20.6575	122.95	0
TATATTATCTCCTGGCCTGA	215.457	443.388	330.118	481.357	400.242	375.276	161.027	460.742	304.035	433.956	159.666	45.4424	9.26821	8.51421	0.364111	612.615	0	185.582	360.047	0.194289	439.886	8.41602	545.255	17.0315
TATATTATCTCCTGGCCTGA	214.747	137.27	128.161	60.9855	41.8533	104.885	83.1742	101.581	77.6064	58.4083	77.5875	132.74	0.165504	0.587187	30.5853	18.0865	65.7395	163.544	36.7773	64.3097	7.64829	32.899	35.6376	47.998
TATATTATCTCCTGGCCTGA	214.036	573.296	481.63	364.893	271.562	237.246	145.456	193.525	701.327	118.338	454.922	46.8376	5.95814	0	0.728222	317.547	21.9132	0.289972	106.623	0	79.9792	20.0454	49.8926	13.0501
TATATTATCTCCTGGCCTGA	214.036	184.554	267.553	467.59	110.497	152.422	87.5103	42.1742	76.6934	46.392	13.7213	0	6.78566	0	0	31.2638	0	132.517	49.1394	0	39.7711	0.918111	62.0094	0
TATATTATCTCCTGGCCTGA	214.036	144.633	120.853	68.4302	17.9679	41.8669	226.462	15.7587	254.862	68.4473	0.374216	86.5001	0.165504	0.88078	0.728222	63.5611	204.523	45.2356	21.9428	0	10.9261	0	17.8188	1.10594
TATATTATCTCCTGGCCTGA	213.503	360.11	236.181	173.268	210.773	120.586	205.373	184.796	106.04	583.475	635.045	203.694	19.1984	0	31.6777	225.306	7.30439	1149.74	197.794	0.194289	165.859	4.74357	126.513	0
TATATTATCTCCTGGCCTGA	213.503	394.468	180.389	366.729	412.077	242.37	188.817	17.3459	449.726	186.024	113.387	45.8411	0.496511	0	14.2003	972.795	7.30439	62.054	179.251	25.2576	528.387	85.2313	267.282	15.7044
TATATTATCTCCTGGCCTGA	213.326	262.27	159.177	236.089	189.362	272.789	37.6452	100.561	272.731	195.455	84.1986	11.5599	1.32403	0	9.46689	177.248	0	96.8507	49.4485	0	74.9532	5.96772	54.5255	3.09664
TATATTATCTCCTGGCCTGA	213.326	179.973	157.394	105.042	64.5552	122.221	59.7199	62.1276	119.736	37.4178	0	17.3399	0.165504	9.98217	0	12.6605	7.30439	58.5744	10.8169	0	0.218522	14.3837	13.8986	0
TATATTATCTCCTGGCCTGA	212.082	207.133	156.86	225.993	103.181	81.0082	44.5435	23.6947	138.257	52.4762	171.765	7.37443	0.165504	0	0	105.418	0	316.36	60.5744	4.08007	76.0458	0	55.5946	9.06874
TATATTATCTCCTGGCCTGA	211.905	346.039	435.82	507.567	615.426	422.485	306.089	178.107	179.343	367.486	277.918	24.515	0.496511	0	2.54878	193.784	0	554.137	178.633	0	144.006	15.9139	110.833	12.6078
TATATTATCTCCTGGCCTGA	210.129	226.112	132.618	204.067	171.071	140.538	242.033	135.252	55.5636	203.364	264.321	143.901	5.46163	11.7437	24.3954	221.43	0	140.346	132.893	0	118.221	4.59055	224.873	0.442378
TATATTATCTCCTGGCCTGA	208.53	158.54	188.945	65.4727	121.256	55.2774	201.234	95.2321	104.736	226.028	330.433	433.497	3.80659	14.0925	9.46689	81.9059	0	364.495	96.1155	0	81.7274	12.7005	6.41476	3.09664
TATATTATCTCCTGGCCTGA	208.175	316.098	248.302	228.951	473.62	639.234	169.108	154.299	571.679	619.067	357.252	403.401	39.0589	5.57827	6.91811	789.863	29.2176	3.18969	169.052	2.13718	82.383	25.8601	138.986	0
TATATTATCTCCTGGCCTGA	207.287	160.667	55.6139	131.761	8.49977	60.9469	129.689	48.8632	88.5626	45.6315	101.038	19.333	4.96511	22.0195	0	23.5124	0	206.46	26.5786	0	21.8522	0	11.7604	0
TATATTATCTCCTGGCCTGA	206.931	383.506	196.788	377.233	80.8016	59.4205	116.877	129.81	140.865	80.6157	63.2425	29.697	13.0748	0	0	52.9676	0	4.34958	12.6712	0	31.9043	0	12.8295	0
TATATTATCTCCTGGCCTGA	205.155	70.3531	68.4478	113.71	138.579	119.277	166.94	76.0723	104.214	158.189	53.7624	17.1406	2.15155	0	0	47.2832	0	314.33	7.41727	0	19.667	0	19.957	0
TATATTATCTCCTGGCCTGA	205.155	282.721	354.538	278.31	210.127	129.199	95.9854	276.4	163.43	79.5509	85.446	8.57028	0	0	5.46167	401.003	21.9132	663.456	378.281	0.194289	267.034	10.7113	304.701	1.76951
TATATTATCTCCTGGCCTGA	204.267	417.865	234.22	386.718	224.76	375.385	151.369	134.572	185.212	167.468	136.589	83.7097	7.11666	4.11031	77.9198	78.0303	0	143.826	131.966	9.13159	45.8897	6.73281	62.3657	8.18399
TATATTATCTCCTGGCCTGA	203.912	405.267	76.4691	338.888	5.16442	68.906	319.491	167.79	243.123	32.0942	502.572	596.133	74.8077	42.571	46.2421	69.5038	299.48	943.859	20.0884	0	61.1863	0	49.8926	2.43308
TATATTATCTCCTGGCCTGA	203.201	176.537	153.829	146.447	286.948	270.391	146.048	108.157	131.866	475.785	126.984	66.5692	3.31008	0	0.364111	198.693	80.3483	171.953	99.206	0	164.547	5.04961	151.103	4.42378
TATATTATCTCCTGGCCTGA	202.313	672.281	289.656	693.685	239.177	102.051	299.191	235.7	315.121	212.795	41.039	38.2673	0.827519	0.587187	0.728222	468.957	87.6527	503.681	384.771	0	377.825	0	168.922	0
TATATTATCTCCTGGCCTGA	201.78	295.81	114.971	532.552	447.583	450.942	40.0103	130.377	339.903	418.897	317.086	184.959	93.0131	9.68858	9.831	297.135	0	143.246	76.027	0	52.0084	12.5475	130.077	17.6951
TATATTATCTCCTGGCCTGA	200.359	209.75	163.455	335.42	344.51	656.352	45.1348	50.4504	129.257	70.5767	68.8557	0	3.14457	0	0	134.098	36.5219	715.651	37.3954	0	74.7347	4.1315	60.5839	0
TATATTATCTCCTGGCCTGA	200.182	136.289	140.817	155.319	180.755	224.163	78.0497	66.0956	285.513	36.6573	70.8516	47.8341	0.331008	2.34875	0.364111	270.522	7.30439	0.289972	141.237	195.066	54.4121	14.5368	55.951	85.3789
TATATTATCTCCTGGCCTGA	200.182	159.522	167.376	168.985	148.369	215.331	97.9563	85.5956	176.734	203.669	182.118	176.388	14.3988	18.2028	133.629	37.2065	219.132	363.335	80.0447	510.786	104.672	364.643	55.5946	459.852
TATATTATCTCCTGGCCTGA	200.004	228.893	299.816	262.197	367.212	308.878	193.942	139.22	243.645	404.143	177.877	317.3	14.3988	34.0568	23.3031	272.848	7.30439	146.436	239.825	4.08007	120.624	20.9635	115.109	3.53902
TATATTATCTCCTGGCCTGA	199.116	363.218	210.691	226.605	509.018	273.334	127.126	193.525	211.82	420.114	629.057	1319.62	30.7837	16.1476	91.0278	243.392	255.654	122.948	144.019	0.194289	64.9012	0.459055	115.109	0.221189
TATATTATCTCCTGGCCTGA	198.583	321.334	206.235	188.77	81.232	60.4018	177.78	180.714	263.34	20.6863	37.7958	9.36752	5.62713	0.293593	32.4059	137.199	0	63.2139	92.4068	0	155.151	16.985	83.3919	0
TATATTATCTCCTGGCCTGA	198.405	229.547	357.569	272.497	442.418	433.497	157.676	312.112	577.027	792.011	600.492	885.131	89.3721	13.7989	107.413	316.514	0	816.271	129.493	0	119.313	11.3234	125.444	8.18399
TATATTATCTCCTGGCCTGA	198.405	101.603	235.468	266.684	318.257	332.21	408.578	96.8193	289.818	228.158	67.2341	64.3768	0	0	1.45644	113.17	445.568	286.202	226.536	0.388578	81.5089	11.4764	150.747	11.0594
TATATTATCTCCTGGCCTGA	197.873	152.65	193.223	116.26	28.5119	46.7732	67.0124	41.2673	38.4771	46.8483	38.17	21.5254	3.64108	0	0	123.763	14.6088	280.113	51.3028	6.99441	175.692	0	17.8188	4.20259
TATATTATCTCCTGGCCTGA	197.162	49.738	54.9009	27.6372	20.2273	11.0119	49.8651	16.6656	30.9121	44.7189	34.0537	18.3364	8.27519	0	0	7.75135	7.30439	133.387	8.03538	0	17.7003	0	11.7604	2.43308
TATATTATCTCCTGGCCTGA	196.984	251.799	200.531	169.801	117.921	289.798	119.44	193.525	128.605	11.4079	14.3449	8.57028	0	0	0	366.639	7.30439	198.341	151.127	12.6288	284.735	16.0669	342.833	18.3587
TATATTATCTCCTGGCCTGA	196.807	546.137	496.247	159.705	63.2641	150.241	30.5498	13.2645	372.772	29.8126	1.49686	35.6763	1.82054	0	0	119.112	0	178.333	41.104	91.5102	153.621	102.063	114.04	69.2321
TATATTATCTCCTGGCCTGA	196.274	236.092	295.003	203.353	73.9157	90.8207	96.9709	247.944	128.866	825.17	207.44	386.061	47.9961	0.88078	44.4216	93.7913	0	400.161	53.1571	0	78.6681	5.66168	30.2919	0.442378
TATATTATCTCCTGGCCTGA	196.096	287.957	271.474	210.696	500.411	291.106	240.259	187.29	337.164	279.265	276.047	191.536	14.7298	0.293593	0	598.921	7.30439	87.8615	147.418	0	215.245	9.79318	95.1523	4.86615
TATATTATCTCCTGGCCTGA	194.853	110.765	95.8983	172.554	421.115	563.023	273.371	102.488	398.336	395.169	184.738	157.055	7.28217	24.6618	40.4163	201.277	94.9571	0	51.9209	23.509	18.7929	6.57979	88.7375	0.442378
TATATTATCTCCTGGCCTGA	194.498	246.4	61.8526	77.9146	63.9097	191.89	23.8485	16.6656	220.167	57.4957	71.2258	6.7765	0.331008	0	0	209.545	0	0.289972	74.4818	0	110.791	30.6037	32.4302	13.2713
TATATTATCTCCTGGCCTGA	193.61	146.269	95.72	152.362	308.466	272.462	156.691	103.282	293.991	150.584	112.514	36.0749	12.4128	0	0	392.477	14.6088	0.289972	70.155	0	56.8158	3.67244	87.6684	0.221189
TATATTATCTCCTGGCCTGA	193.432	335.732	299.281	196.418	125.667	221.982	119.834	443.283	273.383	327.634	468.144	127.558	3.97209	2.34875	5.46167	68.987	248.349	601.112	76.6451	0	95.9314	6.42678	163.933	7.74161
TATATTATCTCCTGGCCTGA	192.721	66.9173	77.5386	48.4417	28.5119	23.9863	44.3464	56.6858	46.9551	53.9973	104.531	4.98272	0	0	0	26.8714	0	0	29.9781	0	5.46306	0	0	0
TATATTATCTCCTGGCCTGA	192.189	217.113	118.714	87.501	86.9344	63.3456	127.718	8.84298	98.2145	80.3115	39.4174	17.5392	9.93023	17.0284	0	54.0011	357.915	33.6368	25.9605	7.57728	69.9272	32.2869	27.4409	8.62636
TATATTATCTCCTGGCCTGA	192.189	86.3871	189.658	108.509	144.926	37.9419	73.5165	47.6161	50.4768	117.121	116.506	58.9954	0	0.293593	0	59.1686	0	0.579944	9.8897	0	16.8262	0	29.5792	2.87545
TATATTATCTCCTGGCCTGA	191.656	329.187	294.825	292.282	408.312	569.674	131.265	102.261	567.636	22.6636	16.9645	5.77996	0.165504	0	66.9965	203.085	21.9132	271.994	224.682	0	112.539	15.6079	153.242	5.30853
TATATTATCTCCTGGCCTGA	191.478	157.067	111.228	209.064	172.9	165.178	79.0352	124.255	152.083	736.645	531.761	768.734	36.2453	3.52312	24.3954	117.304	306.784	119.758	31.5234	0	74.9532	0	80.5409	0
TATATTATCTCCTGGCCTGA	191.123	167.375	19.251	39.9771	5.05683	33.6898	39.0249	65.0753	46.1726	41.0684	72.099	15.1475	15.0608	2.93593	17.4773	24.5459	58.4351	0	96.7336	5.24581	59.2196	24.942	0.356376	0
TATATTATCTCCTGGCCTGA	190.945	11.9437	106.772	28.2491	54.2264	54.5142	74.8962	7.14241	16.1734	0	7.35958	0	0.165504	0	0	12.4022	0	152.815	0	0	13.5484	0	14.255	0
TATATTATCTCCTGGCCTGA	190.59	176.046	184.488	224.973	204.21	128.436	129.689	57.5928	119.996	272.268	181.744	67.765	6.28914	0	13.8362	28.1632	0	138.317	11.744	0	0	0	22.808	0
TATATTATCTCCTGGCCTGA	189.524	380.398	352.221	657.991	182.368	331.011	253.662	375.94	265.036	139.328	154.676	29.0991	0.496511	0	26.5801	218.33	102.261	621.41	64.9011	0	53.538	0	96.5778	6.63566
TATATTATCTCCTGGCCTGA	189.524	113.71	175.398	163.682	153.211	125.492	109.191	146.703	258.645	404.599	429.101	171.804	12.5783	4.4039	11.2874	290.159	569.742	713.621	66.4464	0	49.3861	0	65.5731	4.42378
TATATTATCTCCTGGCCTGA	189.524	310.535	192.51	69.4501	105.548	59.4205	108.008	107.023	115.953	140.393	212.929	303.348	7.28217	3.52312	18.2056	13.1773	73.0439	41.756	9.58064	0	17.0448	0	0	4.20259
TATATTATCTCCTGGCCTGA	188.458	108.638	80.7471	74.9571	49.8151	67.4886	15.7676	25.2819	44.477	31.1815	37.2969	35.8756	1.48953	0	0	35.9146	124.175	50.1652	106.623	105.11	21.1967	23.2588	71.9879	60.3846
TATATTATCTCCTGGCCTGA	188.281	11.7801	42.7799	43.5465	297.169	69.2331	7.29252	1.36046	51.2594	21.5989	58.8767	22.3226	0.165504	8.51421	0	78.8054	0	348.836	37.3954	3.10863	51.3528	0	115.466	3.9814
TATATTATCTCCTGGCCTGA	188.281	181.609	418.887	244.248	491.803	430.772	209.512	202.368	545.593	289.456	287.523	63.9782	23.9981	1.17437	32.77	1449.5	36.5219	3.47966	224.682	0	45.2342	4.74357	150.034	0.663566
TATATTATCTCCTGGCCTGA	187.748	126.472	168.981	272.905	139.116	218.602	113.527	115.526	155.082	93.6967	19.2098	0.199309	0	0	0	83.7146	219.132	104.1	66.1373	0	60.5307	0	110.833	0
TATATTATCTCCTGGCCTGA	187.57	376.962	102.137	185.506	1.72147	72.0678	278.496	188.65	195.907	0.152105	659.244	1928.31	46.0101	47.2685	81.1968	27.3881	0	747.838	33.6868	0	85.6608	5.50866	28.5101	0
TATATTATCTCCTGGCCTGA	187.393	212.532	95.5418	429.652	213.247	391.303	161.815	48.9765	270.775	62.9715	19.2098	11.1613	2.97907	0	6.18989	508.747	14.6088	50.4551	298.854	14.3774	237.097	52.1793	207.054	0
TATATTATCTCCTGGCCTGA	187.038	488.709	402.488	688.892	284.904	427.937	273.568	309.164	472.943	546.513	329.061	99.6545	1.15853	0.293593	0.364111	9.56	241.045	880.065	4.63579	0	66.6494	0	33.1429	0
TATATTATCTCCTGGCCTGA	186.149	248.363	221.742	321.245	391.097	324.687	219.17	233.205	471.247	266.488	307.855	310.324	14.8953	0.88078	57.5296	585.485	314.089	102.65	240.443	0	135.921	10.0992	153.954	0.221189
TATATTATCTCCTGGCCTGA	185.617	308.081	152.938	430.672	687.728	659.295	52.0331	163.935	456.508	865.782	587.02	669.877	229.554	89.8396	76.4633	220.138	0	698.833	25.3423	0	63.153	11.0173	70.5624	3.9814
TATATTATCTCCTGGCCTGA	184.728	122.054	84.4903	156.849	187.748	202.684	108.994	19.2732	159.126	75.5962	23.9498	4.3848	0	0	0	178.281	0	0.579944	77.2632	6.21725	57.0344	0	59.1584	5.30853
TATATTATCTCCTGGCCTGA	184.196	80.4971	179.676	165.518	57.239	123.856	302.935	148.63	520.42	94.0009	42.9101	65.174	0.165504	0.88078	34.5906	473.091	233.74	508.611	132.275	139.694	223.549	159.139	374.551	287.103
TATATTATCTCCTGGCCTGA	183.485	607.982	167.02	214.877	196.14	77.7373	469.284	651.433	586.809	649.032	205.819	618.057	31.1147	39.3415	35.3188	26.3546	547.829	423.069	29.36	4.66294	83.2571	17.1381	45.6161	5.08734
TATATTATCTCCTGGCCTGA	182.775	103.075	2.139	62.0053	44.0051	32.7085	86.3277	75.1654	45.6508	484.911	318.333	10.5634	0.496511	0.293593	0	105.677	0	0.289972	301.945	0.388578	201.041	6.12074	300.068	0.221189
TATATTATCTCCTGGCCTGA	182.597	13.907	0	72.8155	1.07592	14.9369	12.2199	1.92732	5.73896	12.7768	8.23275	16.144	4.3031	0	0	2.58378	0	0	26.8876	0	27.7524	0	22.4517	0
TATATTATCTCCTGGCCTGA	182.419	126.308	243.845	126.866	59.2832	62.4733	361.867	114.392	202.038	306.187	167.025	262.091	332.166	417.196	1290.41	58.3935	357.915	0.289972	39.2497	1.36002	22.9449	7.03885	26.0154	0.221189
TATATTATCTCCTGGCCTGA	181.886	657.72	379.672	190.707	55.5175	287.726	40.7987	389.772	175.299	61.4504	529.391	1.79378	8.10969	0.293593	4.73345	428.133	343.306	278.663	284.329	5.63439	234.912	9.79318	210.262	0.221189
TATATTATCTCCTGGCCTGA	180.821	114.692	316.215	229.155	257.468	223.399	79.4294	65.0753	83.8671	263.598	84.947	152.471	21.8465	0	16.7491	49.6086	270.262	262.135	74.1727	0	24.693	0	26.0154	4.64497
TATATTATCTCCTGGCCTGA	180.821	76.0795	59.5354	76.0789	48.8468	55.0594	78.2468	64.6218	175.038	98.2598	140.206	21.924	0	0.293593	0	67.6951	0	161.224	190.068	0.194289	93.3091	3.97848	119.386	4.20259
TATATTATCTCCTGGCCTGA	180.643	152.486	172.724	131.659	142.559	128.436	62.8734	92.8513	143.213	137.199	108.398	27.106	25.4876	0	0	96.6335	262.958	280.403	31.8325	0	73.8606	4.74357	97.2905	0
TATATTATCTCCTGGCCTGA	179.222	170.974	99.285	67.6144	33.4611	68.4699	85.7364	49.7701	79.0412	129.593	45.7791	34.8791	0	0.293593	0	31.0054	7.30439	110.769	12.9802	0	0	0	8.55302	0
TATATTATCTCCTGGCCTGA	179.044	305.136	245.093	184.486	92.9595	117.206	89.6783	15.7587	193.56	19.9258	7.1101	0.597927	0	0	0	646.204	14.6088	0.869916	127.948	0	93.5276	6.42678	92.3013	11.2806
TATATTATCTCCTGGCCTGA	178.689	74.607	127.805	138.9	18.3982	63.9997	119.637	142.168	299.991	37.5699	16.8397	5.58065	3.64108	59.3059	25.1237	89.3989	0	87.2816	76.3361	46.6294	46.9823	115.529	36.3503	37.6021
TATATTATCTCCTGGCCTGA	177.268	53.6647	126.735	115.036	45.7266	67.3796	79.4294	38.0929	38.8684	25.5536	13.2223	15.3468	0.331008	0	0	25.0627	0	0	19.7794	0	49.3861	0	25.3027	0
TATATTATCTCCTGGCCTGA	176.38	277.977	140.817	120.951	70.2576	108.81	112.936	126.749	355.816	97.8035	165.653	10.7627	10.2612	0	0.364111	38.24	613.569	354.636	48.5213	0	25.3486	13.0066	32.0738	5.75091
TATATTATCTCCTGGCCTGA	176.202	205.987	290.369	298.707	367.642	1290.57	200.84	74.3718	352.164	83.6578	5.86272	0.996545	10.7577	0	21.8467	731.211	445.568	508.901	228.39	0	324.069	7.03885	164.646	0.221189
TATATTATCTCCTGGCCTGA	175.314	303.009	290.19	289.63	243.911	236.047	98.7447	158.267	158.474	63.5799	29.4383	2.79032	12.0818	0.293593	0	504.096	14.6088	381.023	234.88	4.08007	235.13	26.4722	126.157	3.76021
TATATTATCTCCTGGCCTGA	174.781	189.463	162.385	128.702	193.45	239.972	19.7095	54.1916	136.431	180.092	0	13.1544	3.80659	0	0	13.4357	0	82.3521	16.6889	0	18.5744	0	13.8986	0
TATATTATCTCCTGGCCTGA	174.071	302.355	137.965	100.045	66.2767	46.7732	400.3	182.642	477.769	242.912	863.94	538.732	32.2732	0.88078	33.4982	26.3546	29.2176	154.265	19.1613	0	29.9376	0	10.6913	5.52972
TATATTATCTCCTGGCCTGA	174.071	283.539	229.229	64.7589	317.396	422.267	146.245	125.616	393.51	314.401	209.062	448.644	11.5853	35.2312	18.9338	426.324	7.30439	0.289972	84.6805	6.41154	116.472	19.5864	55.951	4.42378
TATATTATCTCCTGGCCTGA	173.893	228.239	213.721	165.823	511.6	472.311	137.572	47.7294	267.644	130.81	113.013	89.0911	8.7717	0.293593	0	195.076	0	0.289972	59.9563	109.773	37.1488	11.3234	71.9879	51.537
TATATTATCTCCTGGCCTGA	173.716	224.639	262.383	340.621	745.613	613.721	107.023	107.25	322.817	259.491	183.74	96.2662	33.5973	33.7632	13.4721	241.842	0	23.4877	249.097	0.194289	135.702	4.1315	202.421	3.53902
TATATTATCTCCTGGCCTGA	173.538	184.881	45.0971	49.8694	39.0559	39.0322	172.064	79.2468	322.686	177.354	79.2091	93.2766	8.10969	9.39499	17.8414	65.3697	0	126.138	29.051	10.6859	74.5162	20.9635	29.2228	0.221189
TATATTATCTCCTGGCCTGA	173.36	207.623	87.1641	188.566	48.8468	75.0116	131.463	51.8108	53.7376	301.928	276.92	414.762	19.8605	13.7989	58.986	109.294	175.305	377.834	37.0864	0	79.9792	0	42.0523	0.442378
TATATTATCTCCTGGCCTGA	173.36	182.427	214.256	162.764	433.166	506.546	90.2696	197.38	338.077	377.525	374.465	377.69	40.5484	29.3593	47.6986	237.191	7.30439	0	102.915	14.3774	66.6494	6.88583	151.816	36.9385
TATATTATCTCCTGGCCTGA	173.183	44.5024	104.276	61.3934	64.1248	80.7901	72.334	63.0346	32.8686	178.571	143.574	110.816	1.48953	0.88078	0	19.12	0	177.463	5.2539	0	6.7742	0	0.356376	0.221189
TATATTATCTCCTGGCCTGA	172.295	380.888	468.618	275.863	177.634	159.182	219.761	148.517	266.079	295.844	288.396	168.815	3.97209	0.293593	0	155.027	36.5219	33.0568	44.5036	0	178.751	4.89659	72.3443	2.43308
TATATTATCTCCTGGCCTGA	171.762	101.603	225.486	253.834	123.838	135.959	105.643	73.2381	135.779	136.286	67.9826	0	0.165504	0.587187	0.364111	28.1632	94.9571	214.869	0	0	0	3.51942	14.255	0
TATATTATCTCCTGGCCTGA	171.762	298.755	228.694	230.786	152.565	167.795	104.855	102.261	322.947	101.15	299.123	54.0127	19.3639	0	20.0261	424.774	0	1.73983	251.569	1373.62	70.1457	1074.95	101.211	1126.74
TATATTATCTCCTGGCCTGA	170.874	72.3165	159.533	35.184	115.769	58.7664	41.5871	23.808	31.5643	35.4405	57.5045	29.697	0	0	24.3954	109.036	0	0.289972	83.4443	0	102.05	0	93.3704	0
TATATTATCTCCTGGCCTGA	169.808	149.378	54.5444	44.5663	49.8151	37.3968	167.137	76.6392	70.0414	53.6931	116.631	6.57719	0	0.293593	0	0	0	76.8426	0	0	0	0	12.1168	3.53902
TATATTATCTCCTGGCCTGA	169.808	119.109	149.195	115.036	128.68	50.4802	53.807	7.14241	46.0421	64.9488	25.6962	9.36752	0	0	0	42.3741	0	546.597	44.5036	0	79.7607	5.66168	24.5899	0
TATATTATCTCCTGGCCTGA	169.63	148.232	205.165	289.936	250.367	292.632	58.3402	66.8892	62.6069	203.669	141.454	282.62	16.3849	7.63343	14.5644	118.854	109.566	413.21	19.1613	0	15.0781	7.34489	26.3718	5.30853
TATATTATCTCCTGGCCTGA	169.275	133.18	146.521	141.45	230.677	381.382	115.301	79.4735	93.9103	38.4826	98.2941	19.7316	2.48256	0.587187	0.728222	52.9676	0	360.725	33.9958	0	65.5567	17.5971	65.9295	0.221189
TATATTATCTCCTGGCCTGA	169.275	49.5744	107.306	140.532	91.1304	78.3915	129.097	148.403	69.6501	216.902	393.426	48.6314	2.15155	0	1.09233	37.2065	0	501.362	67.6826	0	38.897	4.28452	35.6376	4.42378
TATATTATCTCCTGGCCTGA	169.275	324.442	203.383	168.067	100.921	115.134	151.172	179.467	243.906	344.366	508.185	491.496	44.355	10.5694	21.4826	67.4368	197.218	841.499	45.7398	0	60.5307	0	7.84026	0
TATATTATCTCCTGGCCTGA	168.92	326.079	254.362	178.571	189.685	150.35	149.595	303.269	35.7381	60.9941	204.072	5.97927	0	14.0925	21.8467	109.811	0	0.289972	33.3777	0	26.8783	0	29.9356	0
TATATTATCTCCTGGCCTGA	168.565	5.39919	413.539	3.97732	0	0	3.54771	0	51.1289	0.152105	83.9491	4.58411	2.97907	0	0	49.0919	0	327.088	19.1613	0	66.8679	0	25.659	0
TATATTATCTCCTGGCCTGA	168.565	111.092	146.165	118.81	30.2334	60.0747	42.9668	28.0028	71.8675	91.1109	100.165	32.288	0	0	0	125.314	160.697	0	26.8876	5.24581	74.5162	11.9354	11.0476	0
TATATTATCTCCTGGCCTGA	168.387	366.818	257.036	256.282	625.863	416.053	236.514	82.7613	373.554	183.134	104.78	0	3.31008	7.92702	0.728222	861.175	21.9132	6.95933	190.686	0	300.687	17.7501	259.798	0.221189
TATATTATCTCCTGGCCTGA	167.854	171.465	277.356	78.3225	53.3656	93.7645	76.2759	30.7237	71.737	33.7673	16.9645	126.96	5.46163	3.52312	0	127.381	21.9132	0.579944	88.6982	104.333	316.639	333.274	163.933	120.106
TATATTATCTCCTGGCCTGA	167.321	354.056	223.347	111.977	156.224	469.368	65.4356	155.886	212.602	168.989	116.132	46.439	0.496511	0	0	202.569	314.089	13.6287	106.314	0	62.2789	10.4053	64.8604	3.31783
TATATTATCTCCTGGCCTGA	167.144	180.464	150.977	209.778	80.5864	90.6027	64.4501	125.276	67.4328	92.3277	152.306	0	0	0	0.364111	185.774	0	0.289972	135.056	0	60.3122	6.88583	43.8342	0
TATATTATCTCCTGGCCTGA	167.144	287.466	281.278	491.454	301.365	511.017	158.859	181.054	317.991	83.2014	22.8272	14.9482	5.13062	35.8184	10.9233	134.874	14.6088	66.9835	237.044	0	160.177	12.3945	143.976	0
TATATTATCTCCTGGCCTGA	166.966	151.995	130.122	164.702	167.521	6.43268	266.473	207.583	667.024	9.73472	659.369	1330.59	16.0539	0.88078	1.09233	29.9719	14.6088	793.654	45.1217	0	41.9563	14.3837	22.808	4.42378
TATATTATCTCCTGGCCTGA	165.723	80.1698	40.6409	161.642	75.7448	336.571	7.68671	108.497	104.736	529.782	75.4669	177.385	30.2872	13.5053	5.82578	51.4173	642.786	0.579944	51.9209	0.194289	63.8086	0	52.7436	0
TATATTATCTCCTGGCCTGA	165.545	326.733	359.173	342.661	537.422	313.239	75.6846	176.179	156.126	231.504	179.748	65.174	15.7229	9.10139	9.831	559.131	14.6088	255.755	412.277	0	194.266	4.1315	273.696	3.31783
TATATTATCTCCTGGCCTGA	165.19	91.7863	40.6409	144.305	50.1379	70.9776	48.4854	19.2732	30.9121	61.6025	8.98118	0	0.662015	0	0	68.7286	0	0.869916	37.0864	0	32.7784	5.96772	51.3181	0
TATATTATCTCCTGGCCTGA	164.835	19.3062	21.5682	0.81586	25.7145	1.63543	0.197095	82.6479	47.3464	0	1438.11	0.597927	0.496511	0.293593	39.6881	824.485	328.697	1365.48	166.271	6.99441	127.18	0	343.19	16.1468
TATATTATCTCCTGGCCTGA	164.302	122.382	74.6866	34.4701	14.2021	10.2487	119.834	52.4911	108.519	308.469	218.417	160.444	10.2612	22.0195	0.364111	17.053	0	163.834	6.79917	0	10.7076	0	18.8879	0
TATATTATCTCCTGGCCTGA	164.124	97.8399	400.705	46.606	44.7583	148.715	125.55	51.5841	46.6943	133.7	158.418	32.0887	0.331008	0.293593	14.9286	144.175	0	261.555	45.4308	0	106.639	0	83.0355	0
TATATTATCTCCTGGCCTGA	163.591	262.597	170.585	509.912	154.502	208.135	174.429	112.691	148.17	345.583	142.452	25.9102	0	0	0	152.443	14.6088	360.725	126.094	0	109.917	5.66168	76.2644	10.6171
TATATTATCTCCTGGCCTGA	163.236	384.652	114.436	68.8382	43.79	28.0203	33.5062	57.9329	75.1282	23.12	46.5275	12.5565	0.496511	9.10139	0	63.0443	0	0	71.7003	0	31.4672	6.27376	54.5255	0
TATATTATCTCCTGGCCTGA	162.703	57.1006	22.2812	38.1414	33.9991	15.9182	55.9751	27.5493	30.9121	99.933	138.585	88.8918	1.65504	0	40.0522	7.49297	36.5219	0.579944	0	0	0	0	9.97852	0
TATATTATCTCCTGGCCTGA	162.703	377.616	332.792	533.674	77.5739	240.844	90.2696	66.6625	428.987	34.0715	12.9728	0	0	14.3861	23.3031	176.472	0	327.668	166.58	0	200.604	24.483	81.9664	8.84755
TATATTATCTCCTGGCCTGA	161.993	88.1868	138.678	124.011	117.383	251.856	72.7281	69.27	147.648	50.651	38.0453	0.199309	6.12364	0	0	233.832	7.30439	245.896	136.91	0.194289	154.277	8.87507	79.4718	0
TATATTATCTCCTGGCCTGA	161.637	167.702	154.186	182.243	159.344	95.727	203.796	33.6714	140.735	83.5057	25.9456	0.199309	2.97907	0.293593	0	76.48	0	213.709	124.857	0.194289	130.458	22.7998	70.9188	7.9628
TATATTATCTCCTGGCCTGA	161.46	19.9607	739.023	87.399	2.90498	12.7563	31.141	67.0026	152.213	5.17157	23.5756	98.8572	10.4267	0	0	376.716	7.30439	976.916	200.575	0.194289	215.245	11.0173	359.583	2.21189
TATATTATCTCCTGGCCTGA	161.104	187.008	142.065	111.569	65.7387	155.584	35.4771	141.148	86.9975	366.117	454.548	196.519	1.98605	0	34.5906	31.0054	0	373.484	28.4329	0	35.6192	0	36.7067	0.221189
TATATTATCTCCTGGCCTGA	160.749	270.123	195.896	679.713	121.687	231.358	53.6099	238.987	229.819	418.441	210.434	205.886	21.681	0	0	392.735	328.697	350.866	143.71	0.194289	114.724	6.12074	191.017	6.19329
TATATTATCTCCTGGCCTGA	160.216	89.6593	136.183	57.926	45.1887	24.9675	233.755	74.4851	133.431	365.356	301.119	1088.03	27.4736	56.9571	194.071	164.587	14.6088	858.897	196.249	6.80012	110.791	3.97848	108.695	5.52972
TATATTATCTCCTGGCCTGA	160.039	72.6437	63.4569	37.0196	6.13275	32.4905	85.1451	34.6917	69.1284	30.421	46.777	21.924	0	0	0	30.4886	0	63.2139	12.6712	0	52.6639	9.79318	57.3765	9.9535
TATATTATCTCCTGGCCTGA	160.039	51.2105	245.984	105.552	52.3973	63.4546	68.9833	163.709	177.386	207.775	100.539	73.545	0	4.69749	0	61.7524	0	557.326	39.5588	0	18.1374	0	20.3134	0
TATATTATCTCCTGGCCTGA	159.861	186.681	125.666	129.008	297.922	281.948	128.309	36.9591	182.995	158.95	78.8348	74.9402	2.64806	0	0	33.3308	80.3483	296.351	9.27159	0	11.1446	0	11.0476	0
TATATTATCTCCTGGCCTGA	159.683	29.2865	59.1789	67.6144	15.9236	36.3065	85.3422	55.212	55.1723	58.5604	11.1017	0.199309	0	0.293593	0	12.4022	0	0.289972	3.70864	0	16.6077	0	15.6805	5.30853
TATATTATCTCCTGGCCTGA	159.683	105.366	110.871	230.582	165.046	266.248	31.9294	16.2121	100.171	136.742	50.8934	93.4759	5.46163	0	0	43.6659	0	60.0242	18.8522	0	74.9532	0.153018	24.5899	0
TATATTATCTCCTGGCCTGA	158.973	6.54448	0	4.99714	0	0	0	0	0	0	0	76.5346	0	0	0	17.8281	0	0	8.65348	0	0.218522	0	10.3349	0
TATATTATCTCCTGGCCTGA	158.973	226.275	170.763	211.512	108.238	162.343	184.087	320.048	590.461	263.142	166.027	121.379	18.5364	15.854	16.0209	85.0065	7.30439	523.4	59.6472	0	140.51	0	3.56376	0
TATATTATCTCCTGGCCTGA	158.795	92.4407	70.7651	63.6371	446.507	198.541	49.8651	56.1189	124.431	103.584	86.5686	102.644	17.7089	0	21.1184	20.9286	0	62.634	0	0	0.437045	0	0.356376	0
TATATTATCTCCTGGCCTGA	158.795	269.142	47.2361	52.419	17.4299	68.4699	35.6742	34.2382	33.2599	38.9389	139.957	55.6072	29.4597	10.863	49.5191	47.5416	0	154.555	4.63579	0	24.4745	0	21.3825	0
TATATTATCTCCTGGCCTGA	158.618	169.666	244.38	108.611	81.8775	77.1922	49.4709	77.0927	105.258	290.825	90.4355	75.5381	13.5713	0	0	33.8476	0	34.5067	87.1529	13.0174	39.1155	0	28.8664	0
TATATTATCTCCTGGCCTGA	158.44	138.252	112.475	73.8353	54.9795	45.901	23.8485	6.57555	27.5209	22.9679	22.3282	45.6417	12.9093	0	0	90.6908	0	29.2872	44.5036	0	46.7638	0	14.6114	0
TATATTATCTCCTGGCCTGA	158.263	66.59	72.0128	36.1018	64.878	25.6217	31.5352	53.2847	45.6508	57.4957	50.5192	25.9102	7.77868	0	0	3.6173	0	0	12.6712	0	0	0	13.8986	0
TATATTATCTCCTGGCCTGA	158.263	20.7787	130.835	69.3481	24.7462	2.61668	15.5705	49.43	84.2584	0.152105	238.126	91.6821	15.3919	0	14.5644	36.6897	0	74.2328	0	0	0	0	0	0
TATATTATCTCCTGGCCTGA	158.085	227.911	307.481	352.451	348.491	157.328	93.6202	92.6246	196.038	65.2531	24.4488	0	0.165504	0	0	77.2551	306.784	66.4036	50.9937	0	33.2154	0	43.8342	0
TATATTATCTCCTGGCCTGA	157.907	64.1359	122.992	134.821	50.891	50.5892	96.1825	15.872	71.8675	94.4572	83.076	63.1809	8.6062	0	0	214.454	0	63.5039	113.422	7.38299	258.512	20.0454	96.2214	20.1282
TATATTATCTCCTGGCCTGA	157.907	462.367	206.057	263.013	16.4616	116.879	12.8112	227.197	255.645	967.692	791.716	339.024	56.7678	67.2329	95.7612	61.2357	197.218	81.7721	51.6119	0	4.15193	0	43.1215	0.221189
TATATTATCTCCTGGCCTGA	157.552	161.321	83.0643	47.3199	61.6502	45.792	50.0622	63.0346	94.5625	46.2399	29.9373	0	0	0	0	21.187	0	147.306	20.0884	3.4972	26.0042	5.66168	40.6268	0
TATATTATCTCCTGGCCTGA	157.197	82.624	45.6319	38.2434	27.7587	28.1294	31.141	21.9941	31.4339	63.4278	0	0.199309	3.64108	0	0.364111	21.4454	73.0439	0.289972	19.7794	0	43.2675	0	68.7805	0
TATATTATCTCCTGGCCTGA	157.197	132.689	175.041	81.7899	19.0438	59.7476	72.334	278.781	142.691	216.902	599.12	162.237	0.827519	27.8914	14.5644	14.9859	51.1307	720.001	36.1592	4.08007	0	1.53018	13.5423	2.21189
TATATTATCTCCTGGCCTGA	156.664	245.581	150.621	325.426	188.501	251.638	100.124	198.174	237.123	827.299	725.73	648.352	42.5345	64.5905	108.141	87.5903	124.175	377.254	39.2497	0	16.6077	5.66168	66.9986	4.20259
TATATTATCTCCTGGCCTGA	156.131	101.439	181.28	178.775	264.892	141.628	76.0788	303.949	57.1288	324.136	757.787	138.52	21.1845	9.10139	71.0017	26.8714	29.2176	2.31978	71.0822	0	29.5005	0	34.2121	0.221189
TATATTATCTCCTGGCCTGA	155.953	240.182	86.6293	183.161	10.544	156.783	24.834	290.798	233.341	70.1204	98.2941	45.0438	0.165504	0	0.728222	164.07	7.30439	33.0568	103.533	28.7548	177.877	20.5045	156.449	27.6486
TATATTATCTCCTGGCCTGA	155.953	131.544	147.234	59.8637	112.972	21.8057	82.3858	182.642	118.953	41.6768	344.029	59.1947	0.331008	0	0	34.8811	0	95.6908	62.7378	0	23.6004	0	45.6161	0
TATATTATCTCCTGGCCTGA	155.598	245.909	137.43	89.7446	17.5375	18.8619	54.7925	88.6566	410.988	57.3436	203.574	41.6556	16.0539	0.293593	10.1951	46.7665	7.30439	221.829	49.1394	57.3153	74.9532	33.205	73.7698	86.706
TATATTATCTCCTGGCCTGA	155.243	135.143	292.864	226.911	295.125	156.456	106.826	85.7089	177.517	181.157	200.829	49.8272	6.95116	0.587187	0	277.498	14.6088	499.912	152.054	11.6573	221.582	5.8147	146.114	0
TATATTATCTCCTGGCCTGA	154.71	194.044	155.434	190.401	611.661	560.297	203.796	109.63	296.339	149.519	68.731	60.5899	5.46163	7.63343	0	281.891	14.6088	6.08941	149.582	17.2917	63.8086	8.10998	92.3013	7.07804
TATATTATCTCCTGGCCTGA	154.177	43.5208	121.566	125.744	42.0685	55.1684	32.3236	83.6682	67.8241	18.2526	76.5895	6.37789	0.331008	8.8078	0	42.1157	0	0.289972	19.4703	0	105.546	0	16.3933	0
TATATTATCTCCTGGCCTGA	154	148.887	359.529	38.8553	30.9865	56.1497	59.917	79.4735	210.646	107.082	154.925	68.5623	7.28217	6.45905	0	389.635	109.566	58.8643	285.256	0	461.52	9.64016	333.568	5.30853
TATATTATCTCCTGGCCTGA	153.822	0	0	1.52974	3.65813	49.0628	0.39419	0	0	0	0	0	0	0	0	3.87568	0	0	0	0	9.39647	0	0	0
TATATTATCTCCTGGCCTGA	153.644	83.6057	83.2426	58.6399	23.3475	15.7001	173.444	25.7354	53.3463	27.9873	20.9561	2.39171	0	0	0	7.23459	0	381.603	0	0	0	0	6.41476	0
TATATTATCTCCTGGCCTGA	153.644	131.871	143.134	128.6	97.8012	49.1719	27.1991	64.2817	55.3027	61.6025	155.3	14.3502	0.165504	0	1.45644	53.4843	7.30439	0	25.0333	5.24581	73.6421	0	26.7282	0
TATATTATCTCCTGGCCTGA	153.467	58.9003	23.5289	57.5181	2.79739	45.3559	0	56.2323	119.866	31.1815	1.74634	1.99309	0	0	0	105.935	0	220.379	40.1769	0	42.6119	5.50866	99.7852	6.19329
TATATTATCTCCTGGCCTGA	153.111	311.026	91.2638	848.8	130.294	133.015	193.942	60.7672	230.732	0.152105	262.575	382.474	12.0818	40.5159	109.597	101.026	7.30439	78.8724	59.3382	0	4.58897	0	48.1107	6.19329
TATATTATCTCCTGGCCTGA	152.934	1473.33	687.865	1473.85	443.172	392.503	233.164	240.575	930.234	32.3984	11.3512	5.58065	0	0	0	329.432	460.176	2017.63	219.428	0	364.496	25.095	132.928	13.2713
TATATTATCTCCTGGCCTGA	151.69	203.533	81.8166	106.47	45.0811	128.872	86.3277	45.1219	188.734	70.7288	80.0822	0.597927	3.14457	3.81671	0	78.2886	0	58.2844	65.5192	0	81.7274	0	65.9295	2.87545
TATATTATCTCCTGGCCTGA	151.513	249.181	160.425	261.891	438.545	636.29	117.863	44.6684	331.034	74.0751	26.1951	6.37789	3.47558	0	37.5034	803.04	0	255.755	33.3777	83.9329	117.347	54.9336	106.2	70.5592
TATATTATCTCCTGGCCTGA	151.335	115.51	66.3088	92.6001	303.41	226.343	312.987	135.366	207.646	221.161	175.383	144.698	14.5643	0.293593	6.91811	75.9632	226.436	207.33	43.8855	0	11.1446	0	33.4993	0.221189
TATATTATCTCCTGGCCTGA	151.158	133.18	141.174	63.0252	24.1006	38.0509	46.1203	22.3342	120.257	32.2463	0.124739	19.9309	0	0	0	117.821	7.30439	38.5663	34.6139	0	100.302	0	23.8772	0
TATATTATCTCCTGGCCTGA	150.98	329.024	120.675	399.057	0.215184	0.436114	38.8278	0	83.0845	0	56.0077	13.553	2.15155	9.10139	0.728222	45.733	7.30439	249.666	67.3736	4.46865	26.2227	7.03885	41.6959	20.3494
TATATTATCTCCTGGCCTGA	150.802	147.742	131.726	113.71	203.887	142.282	49.4709	130.944	128.344	247.475	217.045	163.633	7.44767	0.293593	0.364111	63.0443	0	191.382	65.5192	0	45.4527	0	80.1845	7.9628
TATATTATCTCCTGGCCTGA	150.269	165.084	73.2606	325.222	31.5245	84.061	86.3277	32.651	90.9104	39.5473	25.4467	4.78341	2.48256	4.4039	0	104.643	0	203.56	40.4859	0	58.3455	0	39.2013	0
TATATTATCTCCTGGCCTGA	150.269	262.106	191.262	177.755	73.7005	167.359	58.1431	197.38	211.82	197.889	222.16	32.6867	1.48953	0	1.82056	77.5135	0	92.2111	57.1748	0	86.0979	13.9247	109.051	0
TATATTATCTCCTGGCCTGA	149.381	180.955	96.6113	41.7108	23.7778	38.9232	105.446	110.537	20.6081	37.5699	24.5735	17.3399	337.793	83.9677	107.049	56.3265	737.743	0.289972	180.796	0	25.7857	10.8643	43.4778	0
TATATTATCTCCTGGCCTGA	148.848	53.5011	35.8282	42.8326	17.8603	20.3883	2.95643	19.0464	13.9561	121.532	127.857	117.592	17.7089	0	5.09756	18.8616	0	47.8454	54.3933	0	12.4558	0	19.2443	2.87545
TATATTATCTCCTGGCCTGA	148.493	21.4332	69.8738	11.1161	265.537	67.8157	18.3299	6.91567	24.9123	97.4993	421.741	73.1464	15.3919	0.587187	0.364111	30.2303	102.261	35.9565	8.03538	0	29.282	0	13.8986	0
TATATTATCTCCTGGCCTGA	148.493	149.214	98.9285	209.166	102.858	184.04	32.9149	16.5523	77.6064	122.292	63.7415	30.4943	0	0	0	91.9827	153.392	0.579944	16.0708	11.2688	46.5453	6.57979	98.0033	0
TATATTATCTCCTGGCCTGA	147.605	407.884	387.871	491.148	447.26	209.008	519.346	176.179	585.765	226.18	142.951	33.8825	12.7438	13.7989	1.45644	656.023	14.6088	48.1354	304.108	0.194289	244.745	17.1381	254.452	5.30853
TATATTATCTCCTGGCCTGA	147.25	101.439	208.196	119.727	174.299	69.4512	160.238	90.0171	73.4326	118.946	102.161	59.1947	15.0608	0	5.09756	118.854	94.9571	115.989	31.5234	0	59.0011	0	78.759	0.221189
TATATTATCTCCTGGCCTGA	146.717	200.915	60.0701	100.147	26.6828	52.0066	97.3651	46.7091	116.866	14.2979	6.86063	0	0	0	0	41.5989	0	202.98	58.7201	0	110.791	4.59055	27.0845	1.54832
TATATTATCTCCTGGCCTGA	146.717	77.8793	109.623	47.4218	57.6693	65.7442	44.1493	25.622	26.4775	22.5115	57.1303	106.63	0.165504	0	0.364111	33.0724	0	593.573	24.7242	88.4016	37.8044	63.8087	4.63288	40.2564
TATATTATCTCCTGGCCTGA	146.717	0	33.8674	0	50.7834	1.09028	0	8.27613	4.82595	0	0	0	0	0	0	7.49297	0	0	7.10822	0	43.7045	0	15.3242	0
TATATTATCTCCTGGCCTGA	146.539	69.3714	194.292	58.028	56.0554	76.647	81.2032	26.9824	90.1278	427.263	39.5422	166.622	53.4577	4.69749	34.9547	33.5892	0	0.579944	51.9209	5.05152	77.1384	8.72205	36.7067	0
TATATTATCTCCTGGCCTGA	146.539	123.854	227.446	123.093	59.3908	47.6455	47.6971	37.1859	117.91	55.062	267.564	100.85	26.6461	0	0	31.2638	0	259.235	26.5786	5.82867	24.256	5.04961	18.5315	4.86615
TATATTATCTCCTGGCCTGA	146.184	165.739	141.174	76.0789	57.4541	36.5245	70.7572	139.334	78.1281	153.93	569.682	210.869	24.1636	5.57827	43.6933	100.509	241.045	503.681	40.1769	0	36.7118	0	19.6007	0.442378
TATATTATCTCCTGGCCTGA	145.829	245.418	189.658	212.226	331.061	158.2	108.205	128.337	204.907	213.555	297.502	736.048	26.9771	0.88078	86.6585	172.855	270.262	706.082	89.6254	5.4401	30.5931	0	54.1691	5.08734
TATATTATCTCCTGGCCTGA	145.651	286.484	368.442	431.59	101.782	174.991	178.765	177.653	276.383	52.172	42.6606	2.1924	0.993023	0	0.364111	91.4659	138.783	0.579944	95.1883	5.05152	110.572	17.9032	81.9664	4.64497
TATATTATCTCCTGGCCTGA	145.118	29.4501	67.7348	188.464	47.0177	132.688	69.7717	75.5055	123.388	72.402	26.1951	0	3.14457	0.293593	0	10.8519	0	84.3819	14.8345	0.194289	46.1082	0	0	0
TATATTATCTCCTGGCCTGA	144.763	152.159	160.068	139.002	66.0615	45.5739	95.5912	62.3544	147.778	19.6215	12.3491	0.398618	0.165504	0	6.554	12.9189	0	163.834	9.27159	4.08007	21.6337	0	32.4302	8.62636
TATATTATCTCCTGGCCTGA	144.585	181.936	152.582	85.1554	92.4216	102.378	58.3402	59.2933	127.692	274.854	302.865	695.787	74.1457	39.6351	193.343	28.9384	0	548.917	16.9979	4.27436	11.1446	1.37717	30.6483	0.442378
TATATTATCTCCTGGCCTGA	144.23	114.201	229.407	49.4615	13.987	9.70354	25.2282	48.4097	16.956	91.7193	60.9972	81.916	153.422	175.569	211.184	13.1773	0	355.506	0	0	0	0	0	0
TATATTATCTCCTGGCCTGA	144.23	36.9763	118.536	23.048	213.032	104.667	49.4709	41.8341	54.2593	107.234	75.5916	33.6832	1.32403	0	0	14.4692	0	366.815	39.2497	0	8.08533	0	16.3933	0
TATATTATCTCCTGGCCTGA	143.875	178.501	134.4	142.164	43.8975	31.0731	107.811	48.2963	144.909	53.6931	48.3986	6.17858	0	6.45905	7.64633	57.36	0	0	38.3226	7.38299	61.6233	21.5756	14.255	1.32713
TATATTATCTCCTGGCCTGA	143.52	981.671	382.88	636.473	584.117	576.325	569.408	79.8136	800.455	94.153	69.3547	63.3802	1.65504	0.293593	15.6568	798.906	14.6088	3.47966	436.074	55.3724	262.883	117.824	179.613	63.7024
TATATTATCTCCTGGCCTGA	143.165	133.998	83.9556	362.854	264.461	403.405	164.18	138.994	207.907	350.906	214.176	74.1429	1.65504	19.3772	0.364111	34.1059	0	108.74	26.5786	0	66.2123	0	62.0094	1.54832
TATATTATCTCCTGGCCTGA	142.809	108.966	150.799	80.7701	73.9157	101.942	57.1576	55.5521	80.6063	112.254	21.5798	10.7627	6.62015	0	0	0.258378	0	70.1732	9.8897	0	20.5411	0	0	0
TATATTATCTCCTGGCCTGA	142.809	169.829	304.45	168.475	59.8212	120.695	25.4253	106.796	85.041	120.771	146.318	39.8618	0	0	0	214.196	7.30439	0	110.95	0	102.924	5.50866	123.662	13.9349
TATATTATCTCCTGGCCTGA	142.809	74.4434	7.48648	16.3172	2.36702	17.8807	53.807	70.8573	38.4771	44.2626	90.9345	15.3468	11.0888	0.88078	0.364111	10.3351	0	289.102	29.36	0	34.5266	0.459055	0	5.9721
TATATTATCTCCTGGCCTGA	142.454	122.873	134.044	99.3309	105.01	78.5005	120.425	63.6015	165.386	54.4536	106.028	111.214	0.165504	0	34.9547	48.8335	0	148.466	130.729	67.4183	69.2716	58.6061	34.5684	70.5592
TATATTATCTCCTGGCCTGA	141.388	129.581	108.376	34.5721	37.442	74.2484	143.288	40.9271	96.6493	104.04	73.2216	41.8549	9.93023	0	2.91289	94.3081	175.305	2.0298	336.25	1053.05	297.628	639.005	153.598	540.807
TATATTATCTCCTGGCCTGA	140.855	264.397	4.81274	106.47	40.4546	0	0	3.85463	12.9127	3.0421	18.8355	0	0	0	0	47.2832	7.30439	140.346	22.5609	0	19.23	0	31.0047	3.09664
TATATTATCTCCTGGCCTGA	140.855	96.2038	80.0341	27.2293	49.5999	29.6558	39.6161	22.1075	79.6933	10.4952	18.3366	0	0.165504	0	0	55.0346	7.30439	38.5663	30.9053	4.08007	39.1155	3.21339	24.2335	0
TATATTATCTCCTGGCCTGA	140.5	38.2852	50.6229	0	7.63903	45.0288	33.9004	8.16276	3.7825	0	52.3902	18.3364	0.165504	0	0	11.8854	0	0	14.5255	0	22.5078	0	0	3.76021
TATATTATCTCCTGGCCTGA	140.145	24.869	2.67374	3.77335	4.94923	4.14308	46.3174	118.36	156.126	73.7709	23.9498	4.58411	0.827519	7.04624	0	32.5557	0	0	85.6077	9.90875	89.3757	8.56903	64.8604	7.9628
TATATTATCTCCTGGCCTGA	139.079	137.598	109.267	263.115	121.687	125.165	185.664	102.148	141.387	304.818	225.652	74.9402	0.496511	0	0	32.0389	635.482	140.346	85.6077	0	52.6639	0	36.3503	4.86615
TATATTATCTCCTGGCCTGA	138.902	316.589	121.566	184.18	37.3344	58.3302	96.9709	210.758	37.0424	117.729	92.1819	103.84	6.95116	5.28468	0.364111	234.091	21.9132	83.222	136.91	0	256.982	0	79.4718	0
TATATTATCTCCTGGCCTGA	138.902	81.6423	128.696	289.732	335.58	108.156	222.915	134.912	148.43	223.899	118.377	262.888	6.12364	0	10.1951	56.3265	0	2.31978	38.0135	0	56.3788	5.8147	48.1107	5.52972
TATATTATCTCCTGGCCTGA	138.369	212.695	132.261	117.28	546.89	605.326	36.0684	97.2728	287.47	207.167	0.124739	61.5865	14.3988	0.293593	0	18.3449	277.567	927.041	0	0	7.42976	7.80394	16.0369	0.221189
TATATTATCTCCTGGCCTGA	138.369	35.6674	49.3751	42.3227	17.6451	14.1737	84.9481	20.747	27.3905	106.169	59.0014	12.7558	1.82054	0	0.364111	29.1968	7.30439	0	27.5057	0	31.2487	7.95696	31.0047	0
TATATTATCTCCTGGCCTGA	137.836	3.76307	42.0669	4.28326	54.9795	88.8582	10.6431	6.00869	86.4757	27.2268	7.48432	0	0	0	0	111.878	0	0	56.2476	0	10.7076	0	14.6114	0
TATATTATCTCCTGGCCTGA	137.658	131.871	125.844	123.603	38.0876	61.8192	80.2178	82.5345	75.3891	163.057	219.54	131.743	7.11666	0	16.385	23.2541	0	279.243	6.79917	0	4.37045	0	11.0476	0.442378
TATATTATCTCCTGGCCTGA	137.481	178.01	104.989	148.486	253.272	264.503	116.483	65.302	257.471	29.5084	41.538	6.57719	1.32403	0	0	287.834	14.6088	0.579944	28.7419	0.388578	20.9782	4.89659	62.3657	5.9721
TATATTATCTCCTGGCCTGA	137.481	45.9749	53.4749	23.7619	18.9362	37.8329	71.9398	22.1075	129.518	57.4957	13.2223	3.38825	0.331008	0	0	67.1784	0	368.844	4.01769	75.5785	13.1113	57.994	17.8188	53.0853
TATATTATCTCCTGGCCTGA	137.303	71.1712	56.3269	55.9884	30.4485	30.637	38.6307	8.04938	27.3905	59.7773	29.5631	9.16821	9.10271	0	0	50.6422	0	8.98913	4.32674	0	30.5931	0	33.1429	0
TATATTATCTCCTGGCCTGA	136.948	29.941	73.6171	115.24	89.409	23.5502	33.9004	29.4766	84.5193	198.497	252.346	57.0024	9.93023	0	22.2108	39.5319	0	0	51.3028	0	25.1301	0	4.27651	0.221189
TATATTATCTCCTGGCCTGA	136.77	73.1345	23.3507	88.3168	105.01	67.2706	22.0747	11.6773	26.9992	37.4178	2.37003	15.1475	14.8953	0	0	33.8476	0	75.9727	11.435	0	38.6785	6.12074	26.3718	0
TATATTATCTCCTGGCCTGA	136.77	124.509	111.762	218.344	192.913	128.108	102.49	117.68	0	274.702	0.623693	99.2558	0.331008	37.5799	0	29.4551	0	4.92953	7.41727	0	38.6785	6.12074	48.8235	0
TATATTATCTCCTGGCCTGA	136.77	90.3138	41.7104	31.6146	11.1896	15.264	10.8402	12.2441	12.1301	53.2368	10.2286	7.97236	0.993023	0	0	11.3686	131.479	0	13.9074	0	13.3299	0	29.2228	0
TATATTATCTCCTGGCCTGA	136.592	151.668	136.896	87.7049	31.8472	40.4496	56.1721	24.3749	51.6507	6.54052	11.6007	0.199309	0	0	0	53.4843	7.30439	162.964	48.5213	0	69.4902	5.50866	73.4134	6.41448
TATATTATCTCCTGGCCTGA	136.415	217.931	122.279	119.421	0	150.677	11.4315	95.6856	203.081	64.6446	0	6.17858	0.165504	0	1.82056	225.048	0	0.289972	110.332	0	11.1446	0	65.9295	0.221189
TATATTATCTCCTGGCCTGA	136.415	54.6464	63.9916	39.4672	47.4481	40.4496	80.8091	35.5987	56.0853	82.593	66.8599	64.3768	0.165504	0	6.554	2.32541	0	172.243	0.927159	0	35.6192	0	12.1168	0
TATATTATCTCCTGGCCTGA	136.237	128.108	114.793	146.039	166.337	234.847	13.4025	60.5404	71.3457	8.06157	16.9645	0	0	0	0	28.4216	460.176	0	97.0426	0	82.82	9.79318	157.874	4.86615
TATATTATCTCCTGGCCTGA	136.237	40.7394	25.3114	0	2.58221	13.7376	35.4771	8.72961	11.8692	0	5.4885	4.78341	0.496511	0	0	3.6173	0	1.73983	0	0	0	0	12.1168	3.76021
TATATTATCTCCTGGCCTGA	135.527	86.2235	93.9375	99.4329	45.7266	73.2672	36.0684	54.9852	139.822	27.9873	30.062	0.199309	6.62015	0	0	64.3362	840.005	222.119	25.9605	0	36.9303	0	6.77114	0
TATATTATCTCCTGGCCTGA	135.527	327.06	172.189	160.52	181.723	397.845	46.7116	24.0348	458.204	5.01947	0	0	0.496511	0	0	508.489	0	259.815	32.4506	0	97.461	28.6145	133.641	6.85685
TATATTATCTCCTGGCCTGA	134.994	117.964	197.857	108.203	97.586	110.337	44.9377	80.7206	72.65	183.134	246.234	162.835	13.5713	0	0	18.8616	14.6088	228.208	52.23	0	27.5338	7.65092	23.1644	0
TATATTATCTCCTGGCCTGA	134.994	457.132	126.735	266.276	5.59479	30.8551	213.257	100.561	85.041	15.8189	148.439	282.022	12.5783	18.79	0.364111	72.3459	29.2176	140.346	90.8616	0	82.1645	0.459055	63.0785	0
TATATTATCTCCTGGCCTGA	134.994	201.243	209.265	89.1327	87.7951	123.42	28.5788	57.366	100.562	20.6863	0	0	10.5922	0	0	149.859	7.30439	506.291	72.3184	4.85723	94.8388	0.153018	40.9832	0
TATATTATCTCCTGGCCTGA	134.461	247.218	184.31	119.218	47.1253	44.4836	113.724	83.6682	107.997	132.331	145.071	33.6832	1.15853	11.4501	0	45.9914	0	102.65	45.7398	0	137.232	7.03885	32.0738	3.9814
TATATTATCTCCTGGCCTGA	134.106	184.227	220.673	262.605	254.132	237.355	60.1141	88.3165	129.909	404.447	219.291	640.38	89.041	31.7081	96.8536	34.1059	0	624.89	25.9605	0	8.7409	0	20.6698	0.221189
TATATTATCTCCTGGCCTGA	133.395	287.466	307.124	748.755	406.698	438.186	100.124	140.921	406.162	0.152105	17.7129	25.9102	0.331008	0	0.364111	469.215	7.30439	99.4604	264.549	0	544.777	13.3126	344.615	9.51112
TATATTATCTCCTGGCCTGA	133.218	117.964	155.79	93.008	104.795	63.7817	44.3464	64.8486	54.6506	119.707	63.3672	34.2811	1.82054	0	28.4007	65.8865	36.5219	2.31978	109.714	0	136.14	7.95696	91.9449	0.221189
TATATTATCTCCTGGCCTGA	133.04	327.06	119.605	418.536	444.785	276.387	145.85	144.435	186.908	524.914	254.342	163.234	80.6004	76.3343	70.2735	88.3654	0	90.1813	149.891	0	127.18	0	215.251	0.442378
TATATTATCTCCTGGCCTGA	133.04	83.6057	89.303	94.7417	22.8095	18.6439	177.583	25.0551	169.169	28.7478	22.8272	18.9343	5.62713	6.45905	0.364111	57.6184	233.74	312.88	65.2102	55.3724	66.6494	44.9874	51.3181	32.5148
TATATTATCTCCTGGCCTGA	132.685	594.729	81.2818	431.386	12.3731	42.5211	114.512	66.8892	113.736	0	197.337	127.757	23.667	22.6067	24.0313	113.17	328.697	101.49	80.0447	0	58.7826	7.65092	29.2228	0
TATATTATCTCCTGGCCTGA	132.685	221.04	110.515	52.419	104.257	37.9419	276.722	89.4502	173.212	147.694	242.741	741.628	26.9771	32.5889	0	39.5319	0	169.054	62.1197	0	19.23	0	15.3242	3.76021
TATATTATCTCCTGGCCTGA	132.507	132.198	125.131	23.6599	39.4863	16.7904	161.224	159.854	150.517	142.218	287.772	129.351	0.331008	8.8078	0	25.8378	0	0	65.8283	0	107.95	8.41602	81.2536	3.31783
TATATTATCTCCTGGCCTGA	132.507	123.691	445.267	47.0139	56.3782	57.24	58.1431	72.2177	171.517	68.2952	114.136	66.5692	3.14457	7.33983	0	224.014	0	2.31978	220.973	0	365.588	0	219.171	0.442378
TATATTATCTCCTGGCCTGA	132.329	198.461	185.736	91.0703	78.4346	94.8548	43.361	59.7468	123.779	71.9457	172.888	81.318	10.2612	3.22953	11.2874	94.3081	752.352	0	38.9407	0	70.8013	0.153018	42.0523	0
TATATTATCTCCTGGCCTGA	132.329	257.852	67.9131	45.6881	100.168	61.165	23.6514	100.674	337.425	45.9357	277.045	3.58756	13.9023	0	0.364111	345.969	7.30439	23.7777	97.9698	6.60583	122.154	7.34489	202.421	0
TATATTATCTCCTGGCCTGA	132.152	76.734	39.5714	41.0989	28.7271	16.2452	183.496	176.179	169.299	166.859	181.495	39.4632	0	0	1.09233	29.4551	7.30439	219.219	29.9781	0.194289	63.3715	0	29.9356	6.19329
TATATTATCTCCTGGCCTGA	132.152	180.464	29.7677	227.115	0.107592	27.5842	185.861	48.8632	66.5198	2.89	37.2969	47.6348	2.81356	0	14.2003	22.2205	0	0.579944	9.8897	0	44.7971	0	0	0.221189
TATATTATCTCCTGGCCTGA	132.152	197.97	36.5412	206.718	105.763	183.604	79.8236	52.4911	136.692	33.6152	87.0676	0	0.165504	0	0	224.789	0	0.579944	86.8439	0	49.1676	7.19187	68.4241	0
TATATTATCTCCTGGCCTGA	131.974	97.5127	49.9099	150.322	161.926	1017.02	6.70124	45.462	110.736	20.6863	7.48432	3.18894	0	0	0	116.529	328.697	0	16.0708	3.88578	70.3642	0	58.802	0
TATATTATCTCCTGGCCTGA	131.974	19.9607	37.0759	14.3795	40.347	7.63199	77.4584	19.6133	14.0865	7.60525	35.6753	58.7961	0	0	0	13.9524	0	322.739	15.1436	0	11.1446	0	10.6913	0
TATATTATCTCCTGGCCTGA	131.264	63.4814	9.62548	103.41	19.1514	10.1397	214.637	160.761	123.909	26.1621	183.865	90.0876	0.331008	0	0	89.1405	219.132	171.084	243.843	0.194289	69.2716	0	94.7959	0
TATATTATCTCCTGGCCTGA	131.086	192.08	325.662	267.5	208.083	58.7664	572.562	210.191	185.473	518.678	195.091	195.721	2.31705	0	10.1951	88.8822	0	468.305	85.6077	0.194289	39.334	8.87507	38.8449	0.221189
TATATTATCTCCTGGCCTGA	130.908	0.163612	15.686	1314.96	43.1444	13.5195	114.907	7.48253	38.8684	14.2979	0.124739	5.77996	0.662015	0	0	78.0303	29.2176	601.112	112.186	0	32.9969	0	32.4302	5.08734
TATATTATCTCCTGGCCTGA	130.908	185.863	19.251	119.625	111.573	139.775	168.319	165.863	298.296	176.746	106.901	13.9516	0.331008	0.293593	0.364111	43.6659	0	185.002	68.3007	0	85.8793	0	37.4194	0.221189
TATATTATCTCCTGGCCTGA	130.731	35.1766	189.123	16.5212	14.0946	14.1737	294.657	36.1655	177.647	12.3205	56.5066	10.1648	3.14457	5.28468	0	28.68	94.9571	69.0134	39.2497	0	34.5266	0	31.3611	6.19329
TATATTATCTCCTGGCCTGA	130.376	70.844	76.1126	51.9091	27.3284	23.8772	50.8506	47.8428	83.9975	123.357	88.0655	15.7454	3.47558	0	20.3902	27.9049	314.089	303.021	0	0	0	9.48714	35.2812	3.31783
TATATTATCTCCTGGCCTGA	130.02	85.7326	148.66	57.1102	45.619	30.637	78.641	22.9011	30.7817	69.512	45.6544	44.2466	0	15.5604	0	23.7708	0	0	27.8148	0	10.9261	0	26.3718	0.221189
TATATTATCTCCTGGCCTGA	129.665	162.957	175.576	127.274	62.1882	72.613	38.8278	25.9621	126.779	1.97737	0	6.97581	0.165504	0	0	41.5989	0	82.932	16.6889	0	73.6421	0	33.1429	0
TATATTATCTCCTGGCCTGA	129.488	42.3755	81.1036	34.2661	23.8854	15.155	38.2365	30.9504	77.0847	45.4794	96.7972	19.1337	8.6062	0	0	43.4076	7.30439	164.414	35.232	0	44.5786	0	14.9678	0
TATATTATCTCCTGGCCTGA	129.488	130.235	46.7014	47.3199	33.1383	51.0253	13.9938	24.715	19.6951	26.9226	0	7.37443	0	0	0	18.8616	0	90.1813	17.9251	0	14.204	0	23.1644	6.41448
TATATTATCTCCTGGCCTGA	129.488	0	9.09073	0	10.2212	27.4752	0.788381	5.21509	0.782586	24.0326	8.10801	5.97927	0	16.7348	0	14.4692	0	0	0	0	0	0	0	0
TATATTATCTCCTGGCCTGA	128.599	71.4984	93.9375	41.7108	40.347	42.8482	27.5933	52.2643	66.6502	158.493	233.261	110.616	12.0818	0.587187	66.6323	88.107	0	252.276	36.7773	0	77.1384	0	37.4194	0.442378
TATATTATCTCCTGGCCTGA	128.422	168.357	200.174	296.259	223.684	75.8838	81.4003	53.7381	54.9114	127.616	111.392	35.2777	3.97209	0	0	308.504	138.783	48.4253	207.684	3.69149	425.9	0.153018	313.967	0
TATATTATCTCCTGGCCTGA	128.244	110.765	95.8983	289.426	99.415	64.3268	51.8361	49.5434	28.3035	38.1784	8.60697	0	0.496511	0	0	29.1968	0	0	35.8501	0	11.8002	0	0	0
TATATTATCTCCTGGCCTGA	128.244	93.0952	45.8101	66.1866	71.2259	45.5739	100.124	60.7672	107.345	77.4215	61.6209	51.0231	0.165504	0	26.216	7.23459	0	0	9.8897	0	0	0	0	0
TATATTATCTCCTGGCCTGA	128.244	148.56	188.41	245.268	79.9409	99.8701	142.5	183.662	247.428	132.179	100.165	45.2431	9.93023	0	0.364111	14.7276	0	227.628	12.9802	0	0.218522	0	12.1168	0
TATATTATCTCCTGGCCTGA	127.889	83.2785	176.824	192.135	239.93	166.596	54.7925	26.3022	75.7804	48.6736	5.11429	0	0	0.293593	0	4.65081	482.09	118.309	30.9053	0	34.7451	0	18.1752	4.20259
TATATTATCTCCTGGCCTGA	127.889	127.454	209.443	150.016	160.85	120.695	28.3817	36.2789	117.779	74.0751	87.4418	28.1026	5.29612	0	0.364111	57.36	445.568	7.53927	10.1987	0	8.95942	3.67244	0	0
TATATTATCTCCTGGCCTGA	127.889	44.0116	37.0759	101.371	33.0308	34.9981	27.9875	46.8225	43.5639	143.891	46.6523	29.8963	1.98605	13.2117	9.831	77.7719	0	11.8889	46.9761	0.194289	71.4569	0	34.5684	0
TATATTATCTCCTGGCCTGA	127.711	98.658	172.724	43.2406	67.5678	27.3662	128.9	61.1073	61.9547	86.5478	108.647	100.452	0.993023	0	0	45.2162	0	133.677	25.0333	0	40.8637	0	86.2429	5.30853
TATATTATCTCCTGGCCTGA	127.534	209.75	267.731	141.654	180.217	138.357	39.419	92.9647	71.6066	102.062	115.009	51.8203	2.97907	0	21.8467	40.8238	0	0	35.8501	0	20.1041	7.03885	96.5778	0
TATATTATCTCCTGGCCTGA	127.534	128.926	191.084	49.4615	75.6372	59.4205	138.558	102.261	123.518	165.642	375.089	102.644	11.2543	0	0	25.0627	0	149.626	8.03538	0	31.0302	0.153018	7.84026	0.221189
TATATTATCTCCTGGCCTGA	126.646	113.056	235.824	155.523	234.766	516.359	44.7406	99.0868	420.379	149.367	46.0286	40.4597	0.165504	0	12.0157	40.5654	0	3.76964	25.3423	0	0	0	0	7.29923
TATATTATCTCCTGGCCTGA	126.468	105.693	155.255	87.9089	36.0433	50.4802	142.303	103.282	167.995	109.516	129.354	106.63	17.2124	23.1939	4.00522	135.132	0	797.713	59.9563	0	183.996	6.42678	145.045	7.74161
TATATTATCTCCTGGCCTGA	126.468	235.11	276.287	295.953	116.953	336.898	89.0871	136.046	465.378	31.1815	33.0557	20.1302	0	12.0373	0.364111	147.792	0	294.902	170.906	18.6518	163.018	10.0992	151.816	25.8791
TATATTATCTCCTGGCCTGA	126.113	141.361	159.712	44.6683	52.1821	64.5449	306.089	233.205	267.644	310.751	255.59	412.569	56.7678	32.8825	192.251	103.868	730.439	125.558	32.1415	0	33.871	0	43.4778	0
TATATTATCTCCTGGCCTGA	125.935	105.366	0	166.027	7.85422	163.87	4.139	0.113372	18.3908	742.729	223.033	0.199309	0.331008	0	0.364111	23.2541	109.566	117.729	8.65348	0	0	0	24.9463	3.09664
TATATTATCTCCTGGCCTGA	125.935	104.548	121.923	73.1214	64.2324	86.2415	33.112	89.4502	200.864	257.666	204.322	272.057	11.9163	59.3059	53.1602	144.175	0	892.244	97.9698	0	88.5016	0	60.5839	0
TATATTATCTCCTGGCCTGA	125.935	77.0612	15.8642	95.7615	140.623	35.7613	61.8879	47.7294	2.60862	11.56	98.1693	1.39516	0	0	0	33.8476	0	2.0298	20.0884	0	34.5266	0	10.6913	0
TATATTATCTCCTGGCCTGA	125.935	197.807	182.706	21.4163	8.28459	27.0391	49.2738	82.4212	200.733	79.703	75.2174	38.8652	4.1376	0	21.8467	39.0151	0	322.739	31.2144	419.665	37.3673	205.963	9.26577	222.958
TATATTATCTCCTGGCCTGA	125.757	96.0402	60.9614	64.7589	13.1262	6.54171	75.8817	17.9127	33.9121	61.4504	10.8523	0	0.165504	0	0	6.97622	0	99.1704	0	0	0	0	0	0
TATATTATCTCCTGGCCTGA	125.757	38.1216	6.41699	10.0963	2.90498	166.159	55.1867	40.0202	264.123	0	3.74216	0	1.65504	10.5694	29.8571	59.1686	0	35.6666	59.3382	22.9261	81.2904	43.9163	29.9356	32.9571
TATATTATCTCCTGGCCTGA	125.58	247.218	189.658	155.013	67.783	96.5992	164.18	73.1247	150.256	24.0326	72.3484	11.9585	7.11666	11.7437	32.4059	47.5416	343.306	0.579944	6.49011	0	33.4339	8.10998	0	10.6171
TATATTATCTCCTGGCCTGA	124.869	167.866	378.067	159.807	188.178	130.616	274.948	164.956	245.471	469.7	978.824	684.427	21.019	4.69749	33.4982	44.4411	189.914	523.4	62.1197	0	5.46306	2.14226	51.3181	3.31783
TATATTATCTCCTGGCCTGA	124.692	160.503	86.4511	124.623	186.457	125.928	112.344	54.9852	93.7799	128.377	114.884	158.251	0.165504	9.39499	0.364111	104.385	0	255.465	115.586	0	95.9314	2.29528	150.747	0.221189
TATATTATCTCCTGGCCTGA	124.336	130.562	88.9465	101.371	202.596	197.342	54.9896	32.0842	68.3458	32.3984	12.8481	0	6.28914	0	0	47.2832	197.218	28.1273	52.8481	17.2917	37.8044	1.37717	44.547	5.9721
TATATTATCTCCTGGCCTGA	124.159	7.52615	252.758	9.68833	366.566	730.273	55.5809	280.595	103.171	706.072	201.827	33.0853	1.82054	0	16.385	126.864	7.30439	352.606	84.6805	0	85.4423	0	111.546	4.42378
TATATTATCTCCTGGCCTGA	124.159	97.1855	78.9646	51.0932	21.9488	14.1737	133.433	29.7034	68.998	121.532	263.074	44.4459	6.28914	0	0	86.2984	73.0439	43.7858	51.3028	0	12.6743	6.73281	19.957	0
TATATTATCTCCTGGCCTGA	123.981	32.2315	25.3114	14.2775	18.3982	18.0987	87.3132	53.7381	124.953	6.38841	10.7275	0.398618	0	7.63343	0	9.30162	7.30439	473.814	36.4683	0	0	0	0	0
TATATTATCTCCTGGCCTGA	123.981	71.8256	86.9858	52.623	58.8528	42.4121	181.919	29.3632	99.5188	62.211	22.3282	47.4355	7.61318	0	18.5697	314.705	14.6088	770.456	154.217	170.003	179.625	168.626	112.615	124.75
TATATTATCTCCTGGCCTGA	123.981	68.8806	232.616	101.88	106.839	99.543	42.7697	97.1595	97.3015	54.3015	38.669	0	0	0	0	178.023	0	498.752	163.18	6.41154	217.43	0	190.661	2.43308
TATATTATCTCCTGGCCTGA	123.981	64.6267	88.4118	0.305947	439.191	220.783	101.701	33.4446	107.866	562.789	106.776	87.6959	3.64108	0	0	222.464	7.30439	3.18969	14.5255	33.4177	45.2342	36.5714	25.3027	22.5613
TATATTATCTCCTGGCCTGA	123.804	369.763	290.903	189.381	84.9977	78.6095	133.039	146.136	107.866	95.8262	62.6188	41.2569	0.165504	0	0	20.1535	153.392	0	44.5036	0	67.5234	0	55.951	0
TATATTATCTCCTGGCCTGA	123.626	159.194	253.649	186.322	64.7704	119.059	105.84	133.212	176.212	52.6283	109.645	29.8963	3.31008	0	0.728222	22.7373	540.525	341.297	20.7066	0	25.1301	11.4764	27.0845	0.221189
TATATTATCTCCTGGCCTGA	123.626	37.7943	107.485	111.875	38.0876	68.797	5.91286	16.779	21.5211	17.1879	70.3526	2.39171	0	0	0	95.3416	0	75.9727	42.0312	0	15.0781	5.04961	0	0.884755
TATATTATCTCCTGGCCTGA	123.448	353.238	237.25	145.019	110.174	40.7767	33.5062	31.0638	56.8679	117.729	86.1944	2.59102	0	0.293593	0	33.0724	0	261.555	36.4683	0	9.61499	0	12.8295	0
TATATTATCTCCTGGCCTGA	122.915	107.329	31.7284	97.9032	41.8533	68.1428	18.724	5.44184	54.6506	12.9289	0	2.39171	0	0	0	23.2541	0	0	34.3049	0	0	0	13.1859	0
TATATTATCTCCTGGCCTGA	122.738	45.1569	57.2181	37.3256	21.5184	21.6967	293.672	373.786	203.603	893.921	672.341	372.508	38.0659	55.7827	6.91811	62.7859	0	0.579944	18.2341	0	25.7857	0	38.4886	0
TATATTATCTCCTGGCCTGA	122.738	21.2695	51.3359	24.5778	19.0438	26.1668	6.30705	145.569	14.217	139.176	30.3115	46.6383	13.9023	0	64.0836	34.6227	0	30.1571	0	6.60583	25.7857	0	8.55302	0
TATATTATCTCCTGGCCTGA	122.383	169.338	104.454	183.67	87.9027	55.3865	64.8443	4.53486	5.60853	0.30421	124.115	113.606	0	0	13.4721	33.8476	58.4351	186.452	17.616	0	5.68158	0	42.7651	0
TATATTATCTCCTGGCCTGA	122.383	186.681	84.8468	186.016	153.426	204.101	23.8485	27.2092	38.8684	243.064	128.73	62.583	4.3031	0.293593	1.09233	42.3741	0	2.0298	20.3975	0	30.5931	0	36.3503	0.221189
TATATTATCTCCTGGCCTGA	122.383	99.476	129.766	114.832	56.701	106.521	48.2883	154.412	285.253	454.946	304.737	504.849	8.10969	0.293593	58.6219	99.4757	0	192.831	155.454	0	52.2269	0	81.9664	1.76951
TATATTATCTCCTGGCCTGA	122.027	278.14	138.856	235.274	85.3205	86.7867	124.564	231.618	236.602	163.057	453.051	446.053	7.77868	0.88078	85.9302	47.5416	525.916	1264.57	59.3382	0	22.2893	0	27.7973	0.442378
TATATTATCTCCTGGCCTGA	121.672	155.922	95.3635	133.393	292.435	384.216	154.326	103.508	400.814	149.519	103.533	189.941	8.93721	7.04624	3.277	232.024	0	61.4741	59.3382	0	7.64829	0	24.2335	0.221189
TATATTATCTCCTGGCCTGA	121.494	2.12695	13.3687	628.62	14.4173	4.90628	238.288	14.2848	80.8672	94.9135	8.60697	4.3848	6.45465	0.293593	0.364111	86.5568	0	194.861	139.074	0	61.4048	0	86.2429	0
TATATTATCTCCTGGCCTGA	121.317	106.348	172.189	339.908	105.01	145.662	176.992	142.281	69.6501	235.763	77.8369	212.663	693.957	294.768	590.224	17.8281	7.30439	1.73983	6.18106	0.971446	42.1748	7.65092	0.356376	18.5799
TATATTATCTCCTGGCCTGA	120.606	44.8297	41.7104	71.2857	29.5878	219.474	2.56224	35.2586	48.3899	29.3563	6.23693	2.98963	0	0	0	40.0486	0	241.837	30.5962	0	32.7784	0	61.2966	2.87545
TATATTATCTCCTGGCCTGA	120.429	84.5874	120.318	83.3197	65.7387	22.4599	27.002	38.433	57.5201	40.3078	200.206	78.727	8.93721	0	0	47.2832	14.6088	204.72	79.1176	0	99.8648	4.1315	105.487	0
TATATTATCTCCTGGCCTGA	119.718	77.8793	75.7561	148.384	90.9153	40.7767	67.0124	31.1772	89.9974	88.5251	48.6481	22.9205	9.93023	0	0	35.3978	321.393	87.8615	42.6493	0	0.655567	0	14.255	0
TATATTATCTCCTGGCCTGA	119.718	174.574	51.5141	63.2291	192.913	244.115	36.4626	19.1598	53.7376	37.8741	29.5631	17.5392	0	0	0	209.803	226.436	281.853	23.179	10.2973	9.17794	11.3234	0.356376	0
TATATTATCTCCTGGCCTGA	119.363	212.041	241.35	269.846	296.846	391.957	75.4875	201.688	165.647	372.049	447.562	253.72	22.674	0	16.7491	314.446	102.261	430.898	82.8262	2.72005	79.3237	0.153018	78.759	2.87545
TATATTATCTCCTGGCCTGA	119.185	152.65	0	0.40793	147.831	5.01531	0	35.8254	0	1.67316	1.12265	0	1.32403	0	0	172.597	0	1.15989	8.03538	0	63.59	0	38.1322	0
TATATTATCTCCTGGCCTGA	119.008	199.279	173.972	179.897	139.116	87.7679	53.4128	79.8136	57.6505	138.72	77.7122	10.5634	0	0	0	115.754	0	216.319	132.584	0.194289	118.876	0	110.476	0
TATATTATCTCCTGGCCTGA	118.83	507.197	105.88	128.396	64.878	112.517	152.946	212.572	258.123	53.8452	23.9498	8.37097	6.12364	0.293593	0.364111	48.8335	0	0	397.133	0.194289	398.585	8.263	229.15	2.65427
TATATTATCTCCTGGCCTGA	118.297	59.0639	42.9582	114.832	252.626	126.146	104.46	69.4968	62.2156	116.665	76.5895	56.2051	0.165504	1.17437	0	36.9481	0	49.5852	11.744	0	32.7784	7.80394	35.6376	0
TATATTATCTCCTGGCCTGA	117.942	51.7014	50.2664	45.6881	23.7778	16.6814	85.7364	102.488	205.037	144.652	261.826	120.582	4.3031	0	0	89.3989	36.5219	27.8373	39.8678	0	112.758	4.59055	57.0201	0
TATATTATCTCCTGGCCTGA	117.942	7.03531	189.836	1.93767	72.0867	38.378	34.2946	24.715	84.3888	43.8062	38.0453	50.2258	0	0.293593	2.54878	9.04324	7.30439	30.737	0	0	10.2706	4.43754	11.7604	5.75091
TATATTATCTCCTGGCCTGA	117.764	33.5404	147.769	67.9203	39.3787	42.3031	54.7925	23.1278	52.4332	49.4341	120.622	72.5484	0	0	0	103.61	0	127.008	158.544	0	38.46	0	85.1738	0
TATATTATCTCCTGGCCTGA	117.231	176.864	197.144	200.701	113.51	46.9913	66.4211	128.79	37.0424	95.522	167.649	50.6245	14.0678	0	9.46689	265.871	0	1.15989	210.156	9.32588	325.38	14.3837	427.294	9.51112
TATATTATCTCCTGGCCTGA	117.231	89.0049	134.4	44.3624	255.854	104.994	154.128	66.6625	148.822	81.9846	77.0885	73.3457	12.7438	11.7437	16.7491	270.005	14.6088	0.869916	66.4464	171.169	91.1239	120.119	68.4241	138.464
TATATTATCTCCTGGCCTGA	117.231	118.128	181.28	93.4159	44.1127	33.1447	85.3422	33.1045	32.7382	80.4636	40.4153	20.5288	3.97209	0.293593	0	31.2638	0	0.289972	67.9917	0	29.282	0	26.7282	0.442378
TATATTATCTCCTGGCCTGA	117.231	73.1345	42.4234	59.9657	43.252	43.6114	44.7406	50.4504	45.6508	134.005	275.049	21.924	4.3031	3.52312	3.277	88.107	7.30439	122.368	74.4818	0	67.0864	0	120.099	0
TATATTATCTCCTGGCCTGA	117.054	19.4698	28.1634	26.2095	51.429	79.6998	4.3361	7.14241	0	31.1815	26.3199	20.1302	0	0	0	45.9914	0	635.909	0	0	12.2373	0	12.1168	0
TATATTATCTCCTGGCCTGA	116.876	125.818	119.605	116.974	27.5436	29.9828	144.077	62.3544	129.257	73.923	61.4962	71.7512	37.5694	75.4535	73.9146	13.1773	584.351	0.289972	12.9802	9.13159	30.3746	14.2307	8.90939	0
TATATTATCTCCTGGCCTGA	116.521	78.6973	24.7767	82.9117	120.503	30.0919	12.2199	12.1308	156.256	48.9778	25.1972	0	0	0.293593	0	104.126	0	0	39.8678	0	15.7336	0	21.3825	0
TATATTATCTCCTGGCCTGA	116.343	40.0849	31.7284	30.5947	15.0629	21.1515	64.8443	7.70927	16.5647	53.6931	31.9331	16.7419	0	32.2953	0	40.307	0	0	12.3621	125.511	33.871	138.941	13.5423	68.3473
TATATTATCTCCTGGCCTGA	116.166	200.588	72.0128	50.6853	68.8589	57.6761	73.5165	66.8892	58.5635	135.526	95.7993	43.6487	7.11666	0	0	72.6043	153.392	149.626	0.309053	0	50.6972	14.0777	19.6007	0
TATATTATCTCCTGGCCTGA	116.166	184.227	182.528	74.5492	113.51	78.8276	172.458	88.4298	125.996	268.313	174.135	81.1187	10.7577	8.22061	0	58.9103	7.30439	90.1813	102.297	0	83.0385	0	99.4288	0
TATATTATCTCCTGGCCTGA	115.988	188.972	181.815	0.40793	782.624	359.358	166.348	110.084	198.385	495.406	166.9	42.8514	0.496511	0	0	142.625	0	173.403	73.2456	0	88.9387	4.43754	115.822	1.9907
TATATTATCTCCTGGCCTGA	115.988	257.852	49.0186	53.4388	74.3461	62.9094	81.4003	64.2817	68.085	0	45.6544	6.7765	0	0	0	42.3741	0	0.579944	0	0	40.2081	0.918111	7.84026	0
TATATTATCTCCTGGCCTGA	115.988	110.111	122.636	71.7957	15.9236	23.9863	95.3941	85.8223	127.822	39.091	28.5652	13.553	2.15155	0	0	97.1503	7.30439	238.937	69.846	0	116.035	0	35.6376	1.9907
TATATTATCTCCTGGCCTGA	115.81	283.212	83.5991	236.089	317.074	154.057	130.871	53.5114	120.518	543.775	467.645	670.675	96.3232	80.7382	157.296	33.5892	0	0	18.5432	0	11.5817	0	22.4517	0.442378
TATATTATCTCCTGGCCTGA	115.633	149.868	173.972	155.829	105.333	76.1019	149.004	108.043	99.5188	174.464	233.012	39.0645	4.1376	0	0	14.7276	0	479.614	50.6847	0	48.0749	0	47.7543	0
TATATTATCTCCTGGCCTGA	115.455	175.719	115.149	60.4756	20.5501	14.7188	41.39	53.8515	246.123	47.0005	183.74	76.7339	0.331008	38.1671	0	67.9535	423.655	188.772	37.7045	0	29.0635	3.51942	7.84026	0.663566
TATATTATCTCCTGGCCTGA	115.455	92.9316	82.8861	174.696	51.6442	108.156	60.7053	35.3719	76.8238	9.1263	6.48641	0	0	0	0	58.1351	0	0.289972	52.539	0	54.4121	0	28.5101	0
TATATTATCTCCTGGCCTGA	115.455	2.94501	6.95173	4.69119	0.322776	22.2418	0	0	0	0	0	0	0	0	5.82578	13.9524	0	76.8426	2.16337	0	0	0	0	0
TATATTATCTCCTGGCCTGA	115.455	58.2458	39.0367	50.0734	35.075	27.1481	17.7386	13.8313	36.5207	11.1037	28.3157	0	2.15155	0	0	43.1492	0	44.3657	14.2164	0	0	0	22.0953	0
TATATTATCTCCTGGCCTGA	115.278	119.928	111.406	43.6485	32.9232	35.1072	46.3174	24.1482	61.9547	99.4767	15.7171	96.0669	0.331008	27.3042	0.364111	78.2886	0	62.054	35.232	0	0	0	40.6268	0
TATATTATCTCCTGGCCTGA	115.1	89.0049	119.784	188.158	91.1304	126.582	141.12	51.5841	99.6493	137.503	95.924	59.1947	3.31008	0	0	109.036	0	3.76964	78.8085	0.194289	135.484	19.1273	74.4825	0
TATATTATCTCCTGGCCTGA	114.922	44.8297	12.6557	14.2775	29.9106	16.4633	203.994	64.3951	82.8237	49.7383	216.671	83.1118	5.13062	2.93593	0	5.42595	0	251.696	8.65348	0	0	0	0	4.20259
TATATTATCTCCTGGCCTGA	114.922	41.721	40.4627	34.98	19.259	43.8295	127.718	52.8312	235.819	69.3599	68.2321	70.1567	0.993023	62.829	11.2874	342.868	0	389.722	106.623	43.1322	81.0718	142.154	80.1845	219.641
TATATTATCTCCTGGCCTGA	114.922	268.978	208.552	268.622	344.294	600.42	49.8651	148.857	632.46	326.265	223.407	155.66	19.0329	7.04624	32.77	416.764	0	601.692	87.1529	6.02296	77.1384	7.65092	33.8557	6.19329
TATATTATCTCCTGGCCTGA	114.745	182.427	160.425	138.696	194.742	168.776	86.919	22.7877	169.299	64.0362	24.6983	5.97927	0.165504	0	0	236.675	7.30439	211.39	97.3517	0	21.8522	0	22.4517	0.221189
TATATTATCTCCTGGCCTGA	114.567	73.1345	83.5991	122.787	83.3838	80.6811	56.1721	63.3747	112.171	172.943	140.83	95.6683	9.26821	18.4964	0	7.75135	387.133	97.1406	21.9428	0	4.58897	8.263	17.8188	0.221189
TATATTATCTCCTGGCCTGA	114.39	93.0952	25.1332	58.7419	31.9548	25.5127	172.261	64.3951	50.3464	85.7872	106.028	29.2984	0.331008	0.293593	0	58.1351	146.088	1.44986	63.974	6.41154	39.9896	7.4979	21.7389	0
TATATTATCTCCTGGCCTGA	114.212	93.9132	87.3423	68.7362	169.457	192.217	19.9066	19.7267	10.5649	84.4183	50.0202	23.3191	0.165504	0	0	19.3784	0	1.73983	35.5411	0	19.4485	6.27376	31.0047	0
TATATTATCTCCTGGCCTGA	113.857	91.459	73.4388	84.0336	259.835	185.348	35.083	48.523	42.1292	81.6804	348.021	274.448	1.48953	4.69749	10.5592	59.427	0	271.414	42.0312	0	0.437045	0.153018	14.6114	7.29923
TATATTATCTCCTGGCCTGA	113.501	118.128	70.5868	194.073	0.968328	41.1037	35.28	12.3575	32.2164	1.97737	30.9352	7.37443	1.65504	0	0	0.516757	0	60.3142	0	0	17.2633	0	11.0476	0
TATATTATCTCCTGGCCTGA	113.501	101.93	84.3121	104.022	97.3708	88.8582	48.2883	48.523	69.911	117.121	48.6481	3.38825	0	0	0	42.3741	0	0	0	0	27.5338	0	23.8772	0.884755
TATATTATCTCCTGGCCTGA	113.501	40.7394	63.9916	84.1355	37.8724	81.0082	13.5996	13.2645	126.779	49.4341	99.5415	1.99309	0	0	49.5191	145.467	0	143.246	39.2497	78.6871	70.3642	93.1882	85.1738	128.732
TATATTATCTCCTGGCCTGA	113.324	20.9423	8.73423	44.6683	13.8794	15.155	29.1701	29.0231	10.5649	11.4079	81.9533	5.58065	0	0	0.364111	0	0	0	0	0	0	0	0	0
TATATTATCTCCTGGCCTGA	113.146	64.1359	141.887	63.739	13.0186	14.5008	11.2344	30.9504	43.0422	37.4178	53.8871	0	0	0	1.82056	222.981	7.30439	396.392	104.151	0	108.606	0	78.759	0
TATATTATCTCCTGGCCTGA	112.969	167.375	159.533	183.976	561.308	563.786	125.353	102.375	353.859	260.1	183.615	187.151	39.3899	14.0925	62.9912	556.547	21.9132	26.0975	67.3736	7.96585	65.3382	12.8536	107.625	3.9814
TATATTATCTCCTGGCCTGA	112.791	285.503	166.129	235.376	290.606	70.8685	150.581	72.2177	126.779	196.824	200.33	41.6556	1.65504	0	0	39.5319	0	237.777	10.8169	0	19.0115	0	7.84026	0.221189
TATATTATCTCCTGGCCTGA	112.613	239.037	93.7593	64.7589	76.6055	46.4461	40.4045	49.5434	70.1719	104.496	224.155	108.025	0.331008	0	0	10.5935	36.5219	0	13.2893	0	33.4339	13.3126	0.356376	1.54832
TATATTATCTCCTGGCCTGA	112.613	309.39	217.465	539.895	284.689	212.169	101.11	78.113	263.992	12.4726	13.347	0	2.97907	0	0	260.962	511.307	482.224	355.102	0	479.438	0	383.46	12.3866
TATATTATCTCCTGGCCTGA	112.436	158.213	146.521	212.939	65.0932	150.895	26.2137	19.9534	147.648	38.6347	25.4467	0.199309	0.165504	0	0.364111	143.142	0	2.60975	177.396	12.2402	155.588	0	135.066	9.51112
TATATTATCTCCTGGCCTGA	112.436	78.3701	72.1911	118.096	141.376	120.258	88.6929	18.0261	51.1289	197.432	98.0446	41.8549	0.165504	0	0.364111	119.888	0	200.081	33.6868	0	67.3049	11.9354	69.1369	0
TATATTATCTCCTGGCCTGA	112.08	64.6267	27.6287	30.3908	19.3666	14.8279	45.3319	23.808	21.5211	59.7773	44.6564	108.823	0	0	10.9233	11.3686	0	19.7181	0	0	37.1488	0	0	0
TATATTATCTCCTGGCCTGA	111.903	16.034	49.0186	4.89516	35.075	10.7938	76.0788	49.6568	16.6952	101.758	75.9659	43.848	20.357	32.8825	59.3501	34.8811	0	78.5824	78.4995	482.226	41.7378	520.569	24.2335	297.278
TATATTATCTCCTGGCCTGA	111.37	176.537	113.545	127.886	200.982	164.306	7.29252	89.9037	101.736	201.083	312.969	257.706	2.48256	0	41.5087	39.5319	73.0439	0	148.345	0	49.1676	8.72205	73.057	3.31783
TATATTATCTCCTGGCCTGA	111.37	87.8596	61.4961	55.2745	45.619	46.6642	114.118	43.0812	25.1732	86.3957	50.6439	11.1613	0.331008	2.05515	10.1951	25.8378	0	102.07	62.4287	0	52.0084	9.18111	25.3027	19.0222
TATATTATCTCCTGGCCTGA	111.37	40.2485	41.5322	70.062	30.2334	97.2534	38.2365	12.0174	24.1297	25.0973	14.7192	3.38825	0.662015	0	0	39.0151	226.436	181.523	50.3756	0	25.1301	0	16.0369	4.64497
TATATTATCTCCTGGCCTGA	111.192	176.046	185.914	287.897	489.436	546.124	112.344	290.345	290.6	221.009	538.746	141.709	19.3639	2.05515	16.0209	176.731	0	201.821	143.092	0	93.5276	0	84.461	5.75091
TATATTATCTCCTGGCCTGA	111.192	78.2065	42.4234	35.7958	40.2394	27.6932	114.907	79.927	71.0849	63.8841	79.3338	11.9585	5.29612	1.46797	0.364111	10.5935	0	152.525	11.1259	0.194289	3.05931	0	7.48389	0
TATATTATCTCCTGGCCTGA	111.015	77.0612	42.0669	54.0507	20.2273	39.9044	99.336	18.2528	77.2151	22.9679	24.5735	12.5565	2.81356	0	18.5697	20.4119	0	5.79944	0	2.91434	0	0	0	0
TATATTATCTCCTGGCCTGA	110.837	76.734	142.778	98.4131	151.49	147.625	112.541	71.6509	364.163	162.752	117.629	46.439	3.97209	0.293593	16.385	143.4	182.61	430.319	19.1613	0	2.18522	0	22.4517	0
TATATTATCTCCTGGCCTGA	110.837	285.503	200.709	203.455	298.245	173.355	102.884	97.9531	150.387	372.201	386.69	499.867	29.4597	41.1031	21.8467	39.5319	0	154.845	15.1436	0	37.3673	4.1315	31.3611	0
TATATTATCTCCTGGCCTGA	110.837	92.6043	134.222	57.3141	33.3535	49.717	200.052	85.8223	122.866	150.584	70.3526	109.022	222.768	143.274	421.277	20.9286	124.175	53.9348	25.9605	0.582867	14.641	7.80394	29.9356	4.86615
TATATTATCTCCTGGCCTGA	110.659	44.8297	33.6892	88.1129	90.4849	71.0866	40.2074	20.4069	55.9549	157.277	183.99	9.76614	0.165504	0	0	8.78486	0	68.1434	20.7066	0.194289	0	0	0	0
TATATTATCTCCTGGCCTGA	110.304	0	128.518	145.223	41.6381	58.6573	25.6224	9.86333	53.4767	23.8805	64.6146	0	0	0.293593	0	8.00973	0	60.3142	13.9074	9.13159	50.2602	1.22415	16.3933	11.5018
TATATTATCTCCTGGCCTGA	109.416	316.589	218.89	389.267	305.884	231.358	48.4854	109.744	98.0841	229.831	253.843	110.218	16.7159	0.293593	0	161.745	0	255.465	111.259	0	38.897	15.6079	58.4456	0.221189
TATATTATCTCCTGGCCTGA	109.416	98.9852	113.188	162.152	123.838	298.52	20.4979	4.98835	95.2146	162.296	97.7951	199.907	16.8814	33.4696	8.01045	45.4746	0	0.289972	19.4703	0	14.8595	0	0	0
TATATTATCTCCTGGCCTGA	109.238	103.239	120.675	122.787	176.451	121.894	65.8298	75.3921	65.7372	227.093	384.195	673.465	40.7139	0.293593	32.0418	134.874	445.568	294.902	131.348	0	86.7534	5.96772	59.5147	0
TATATTATCTCCTGGCCTGA	109.061	162.957	56.3269	35.082	20.9804	16.8994	25.2282	34.465	109.562	80.1593	0.124739	128.554	0.165504	0	6.18989	43.1492	0	69.8833	21.3247	0	36.4933	9.02809	19.2443	0
TATATTATCTCCTGGCCTGA	108.883	83.7693	47.0579	9.99428	18.2906	2.94377	0	9.52321	31.5643	0.91263	25.8209	0.199309	0	0	0	109.552	7.30439	0.579944	19.1613	0	0	0	0	7.29923
TATATTATCTCCTGGCCTGA	108.706	99.9669	121.388	150.628	199.798	175.318	141.514	68.9299	296.861	124.422	47.6502	22.7212	2.15155	0	0	85.0065	0	591.833	59.3382	0	10.9261	12.3945	93.3704	0.221189
TATATTATCTCCTGGCCTGA	108.35	17.0156	48.3056	66.5946	30.8789	64.6539	10.249	19.9534	18.2603	74.5315	41.9122	36.6728	0	0	0	5.68432	0	0	0	0	0	0	13.1859	0
TATATTATCTCCTGGCCTGA	108.173	389.56	125.309	650.342	100.276	136.613	7.88381	73.3514	33.7816	51.8678	65.1136	0	4.96511	0.293593	5.09756	93.7913	0	295.482	164.107	0	61.8419	0	93.3704	0
TATATTATCTCCTGGCCTGA	107.995	119.109	99.6415	164.6	316.321	725.912	38.8278	48.6364	119.475	41.8289	27.3178	3.98618	0.165504	0	1.09233	33.5892	153.392	27.5473	29.051	0	5.24454	6.88583	0	0
TATATTATCTCCTGGCCTGA	107.817	0	0	0	0	0	0	0.566858	0	0	0	0	0	0	0	5.68432	7.30439	0	0	0	0	0	0	0
TATATTATCTCCTGGCCTGA	107.817	83.2785	44.3841	31.1047	24.4234	24.4224	54.5954	26.8691	10.5649	13.2331	18.0871	5.77996	0.165504	0	0	64.0778	0	0	35.5411	0	27.7524	0	0	0
TATATTATCTCCTGGCCTGA	107.817	27.6504	37.0759	18.4588	13.449	11.8841	99.5331	22.1075	7.04327	263.598	125.986	21.5254	0	0.293593	0	4.90919	138.783	35.3766	9.27159	0	40.4267	0	21.7389	0
TATATTATCTCCTGGCCTGA	107.817	3.59946	36.8977	4.38525	62.0806	102.269	0	1.47383	10.8258	8.21367	17.2139	6.7765	0	0	0	71.3124	0	488.313	0	0	14.8595	0	10.3349	0
TATATTATCTCCTGGCCTGA	107.64	57.5914	35.2934	203.455	80.3712	125.383	31.3381	66.209	116.475	116.512	118.128	18.5357	0.331008	0	0	220.655	7.30439	1.44986	117.131	0	87.1905	9.79318	125.444	3.53902
TATATTATCTCCTGGCCTGA	107.64	317.243	1.7825	98.923	115.123	78.1734	91.058	138.313	114.518	399.884	1531.29	77.7305	26.4806	0.88078	0.728222	94.5665	0	50.7451	322.033	0	264.194	11.9354	432.996	4.20259
TATATTATCTCCTGGCCTGA	107.64	365.509	156.325	214.061	445.216	278.568	181.919	71.5375	340.425	129.593	49.7707	58.3975	0	0	0	714.158	21.9132	1.44986	112.186	10.4916	208.908	13.6186	95.865	16.8104
TATATTATCTCCTGGCCTGA	107.64	167.375	137.965	76.0789	53.4732	57.24	187.438	84.1217	233.341	314.705	194.592	414.961	4.79961	5.87187	12.3798	58.9103	0	282.143	47.9032	0.194289	0	0	0	0
TATATTATCTCCTGGCCTGA	107.64	35.0129	42.0669	44.4644	56.5934	51.1344	52.8215	18.3662	20.6081	67.8388	14.3449	36.4735	0.827519	0	0	27.9049	7.30439	33.0568	31.2144	0.194289	88.0646	0	8.55302	0
TATATTATCTCCTGGCCTGA	107.462	97.8399	68.9826	76.3849	159.667	182.514	47.3029	56.5724	125.735	195.303	313.842	145.496	11.7508	15.5604	5.09756	34.8811	336.002	0.869916	23.179	0	0	6.12074	34.9248	0
TATATTATCTCCTGGCCTGA	107.462	85.2418	86.8076	56.0904	13.6642	17.2265	225.871	74.7119	100.041	96.4346	73.97	132.341	1.48953	5.87187	9.46689	119.371	116.87	24.0677	115.895	0	214.152	0	115.822	0.221189
TATATTATCTCCTGGCCTGA	107.285	124.345	175.576	149.404	134.06	130.834	76.473	46.2556	72.1283	72.2499	47.7749	0	0.496511	0	0	89.3989	0	276.923	10.5078	0	36.7118	5.50866	55.2382	0
TATATTATCTCCTGGCCTGA	107.107	46.3022	122.457	103.206	50.891	274.534	405.819	100.561	18.5212	80.3115	33.9289	261.294	644.968	281.262	141.639	93.7913	255.654	1.73983	99.8241	0.582867	94.6202	5.50866	59.1584	5.9721
TATATTATCTCCTGGCCTGA	107.107	35.3402	107.306	121.461	113.294	78.2825	18.9211	28.3429	45.39	105.257	48.7728	156.457	0	0	0.728222	39.0151	124.175	10.149	19.1613	0	10.2706	0	0	0
TATATTATCTCCTGGCCTGA	106.752	17.1792	4.45624	5.09912	8.49977	13.9556	0	6.57555	20.4777	9.73472	101.911	0.199309	1.48953	0	0	12.6605	0	68.7234	18.5432	0	7.42976	0	6.77114	0
TATATTATCTCCTGGCCTGA	106.219	26.6687	33.8674	132.985	168.704	145.226	82.1887	28.5696	96.6493	63.8841	44.0328	7.97236	0.165504	0	0	13.4357	7.30439	64.3738	10.8169	0	0	0	0	0
TATATTATCTCCTGGCCTGA	106.041	45.3205	84.8468	36.7137	1.07592	8.83131	3.74481	1.70057	20.9994	9.1263	1.24739	1.79378	1.98605	3.81671	5.09756	31.2638	0	0	0	0	22.5078	15.7609	3.92013	4.86615
TATATTATCTCCTGGCCTGA	106.041	538.774	193.401	280.758	277.049	230.595	86.3277	148.517	522.376	29.6605	27.3178	28.3019	0.331008	10.863	37.1393	880.812	36.5219	144.696	877.711	300.76	1319.44	350.412	1425.15	293.739
TATATTATCTCCTGGCCTGA	105.864	115.019	111.049	85.2573	60.6819	41.7579	41.7842	69.1567	48.2595	64.1883	70.6021	28.8998	0	0	0	66.1449	0	0	61.1925	0	54.4121	6.73281	42.7651	0
TATATTATCTCCTGGCCTGA	105.864	264.07	121.21	173.166	38.7331	72.831	118.651	24.6016	115.04	59.6252	14.2202	0	0.165504	0	0	66.6616	336.002	0	66.4464	0	35.6192	0	70.206	1.76951
TATATTATCTCCTGGCCTGA	105.331	17.0156	0	14.1756	152.996	89.2943	0	5.32847	0	5.01947	4.24111	0	0.165504	0	0	15.5027	0	0.289972	0	0	0	0	4.98926	0
TATATTATCTCCTGGCCTGA	105.331	469.893	406.944	323.692	83.8142	75.9929	269.626	138.087	549.114	150.736	108.148	81.318	1.65504	0	0.364111	132.031	7.30439	594.733	156.072	0	170.666	0	53.1	7.52042
TATATTATCTCCTGGCCTGA	105.331	358.801	129.766	229.359	134.275	37.0697	28.1846	20.5203	38.6076	5.77999	4.24111	0	0	0	0	217.813	7.30439	423.069	126.094	0	287.576	15.1488	131.146	0
TATATTATCTCCTGGCCTGA	104.975	82.7876	60.0701	77.4047	43.8975	22.896	75.8817	34.3516	40.8249	50.0426	40.1659	40.659	0	0	0	47.0249	0	27.8373	33.6868	0	9.61499	0	21.0262	0
TATATTATCTCCTGGCCTGA	104.443	25.5235	61.4961	151.954	32.3852	58.3302	50.4564	83.895	63.1286	117.881	130.102	41.0576	0	0.293593	0	67.9535	0	430.319	113.732	0.194289	59.2196	6.12074	106.556	0
TATATTATCTCCTGGCCTGA	104.443	153.795	128.696	132.169	114.693	143.918	6.89833	7.82264	59.607	17.7963	14.4697	0	0.165504	0	0	540.269	21.9132	1.44986	49.1394	2.72005	42.6119	2.60131	13.8986	4.86615
TATATTATCTCCTGGCCTGA	104.087	44.666	54.1879	34.5721	25.9297	34.0169	13.7967	24.6016	46.0421	17.0358	13.347	9.36752	1.32403	0	0	16.5362	0	0	21.9428	0	46.5453	6.27376	19.957	0
TATATTATCTCCTGGCCTGA	104.087	37.1399	44.7406	40.691	21.4108	26.712	44.1493	20.1801	19.5646	32.3984	55.8829	0.398618	0	0	0	18.8616	0	20.878	6.49011	0	24.0375	0	10.6913	4.64497
TATATTATCTCCTGGCCTGA	103.554	64.7903	95.8983	61.2915	44.3279	27.8023	102.095	29.7034	36.1294	18.861	15.4676	3.78687	0	0.587187	0	110.069	0	122.948	62.4287	0	65.7753	3.82546	94.7959	0
TATATTATCTCCTGGCCTGA	103.377	220.058	0	98.821	118.889	60.1837	80.2178	50.337	78.5194	411.596	653.007	62.3837	22.012	4.99109	0	127.381	21.9132	0.289972	93.025	0	74.7347	8.87507	182.464	0.221189
TATATTATCTCCTGGCCTGA	103.199	2.94501	0	5.50705	0	0	0	0	0	0	0.498955	184.959	0	1.17437	0	14.2108	0	0	0	0	10.052	0	0	0
TATATTATCTCCTGGCCTGA	103.199	74.7706	108.911	76.3849	45.5114	59.9657	108.797	130.491	86.7366	162.448	152.056	172.004	2.81356	0.293593	0	32.8141	233.74	2.60975	142.782	0	42.3934	0.459055	41.3396	0
TATATTATCTCCTGGCCTGA	103.199	130.562	47.2361	179.489	50.7834	71.3046	12.2199	67.4561	0.521724	38.0263	88.8139	0.199309	7.11666	0	0	8.78486	314.089	0.289972	48.5213	0	51.5713	4.59055	51.3181	0
TATATTATCTCCTGGCCTGA	103.199	162.139	139.926	88.9287	594.876	361.538	110.57	105.095	180.908	290.673	446.065	393.635	27.8046	29.0657	45.5139	267.938	0	354.346	101.369	8.35443	107.513	7.80394	93.7268	0
TATATTATCTCCTGGCCTGA	103.022	105.039	54.5444	90.5604	83.9218	17.5536	49.0767	23.1278	39.3902	17.6442	95.5498	24.1164	2.97907	0	0	17.053	109.566	112.219	29.6691	0	13.3299	0	13.1859	0
TATATTATCTCCTGGCCTGA	103.022	265.869	121.388	240.271	19.6893	47.9725	58.3402	26.0755	56.2157	38.0263	24.6983	40.4597	0	0	0	25.5795	0	0.289972	46.0489	0	183.559	0	36.7067	0
TATATTATCTCCTGGCCTGA	103.022	97.6763	86.0946	70.3679	33.2459	36.1975	139.149	98.2932	159.778	60.5378	63.2425	6.7765	6.45465	0	0	36.173	0	0.289972	1.85432	13.6002	18.7929	9.02809	18.1752	3.9814
TATATTATCTCCTGGCCTGA	102.489	73.1345	31.9067	160.112	19.7969	24.5314	50.0622	14.8517	26.9992	26.7705	46.9017	27.9032	0	0	0	9.56	0	21.7479	9.58064	42.1607	26.0042	52.9444	0	40.6987
TATATTATCTCCTGGCCTGA	102.489	126.636	105.346	89.6426	31.0941	92.1291	42.3755	69.7235	77.3456	209.905	18.5861	142.506	13.5713	14.6797	0	0.258378	336.002	8.98913	31.5234	0	7.21124	0	6.05839	9.06874
TATATTATCTCCTGGCCTGA	102.489	116.164	172.546	164.09	94.5734	105.322	49.0767	36.3923	38.8684	82.593	79.3338	30.0956	6.78566	0	0	14.9859	0	0.289972	12.0531	0	20.1041	0	27.0845	0
TATATTATCTCCTGGCCTGA	102.489	56.4461	73.7953	22.7421	23.5627	42.194	13.0083	27.0958	96.3885	13.8416	0	21.3261	0	0	0	10.8519	0	0	15.4526	0	18.3559	0	0	0
TATATTATCTCCTGGCCTGA	102.489	140.706	51.5141	74.8551	37.3344	47.2093	109.585	16.0988	117.388	0	41.9122	53.0162	3.64108	3.52312	27.3083	24.8043	0	53.6448	6.79917	0	31.4672	6.57979	6.05839	0
TATATTATCTCCTGGCCTGA	102.311	85.7326	118.001	170.923	86.1812	98.0166	142.894	117.68	163.821	174.617	206.817	233.391	0.662015	9.39499	23.6672	30.747	0	378.414	19.7794	0	22.5078	0	60.9402	0
TATATTATCTCCTGGCCTGA	102.133	0	39.3932	0.101982	34.6446	24.2043	3.35062	28.2295	3.26077	71.1851	65.6125	32.288	0.165504	0	0	5.68432	0	0	0	0	0	0	0	0
TATATTATCTCCTGGCCTGA	102.133	104.384	127.805	99.6369	18.8286	28.0203	80.4149	115.979	95.0842	130.05	55.384	61.5865	0.662015	0	9.10278	55.8097	0	150.785	40.795	0	81.0718	18.3622	64.504	0
TATATTATCTCCTGGCCTGA	101.956	100.785	58.2876	22.0282	15.4933	10.6848	0	14.7383	15.6517	26.3142	7.7338	0	0	6.45905	0	1.29189	0	0	0	0	12.8928	0	0	0
TATATTATCTCCTGGCCTGA	101.956	122.709	142.956	103.818	45.0811	37.2877	234.346	163.255	214.168	85.3309	125.113	84.7063	21.8465	0	0.364111	160.711	21.9132	159.485	126.094	0	140.073	16.373	94.0832	4.86615
TATATTATCTCCTGGCCTGA	101.956	128.763	88.2335	100.861	32.4928	131.052	1.57676	62.8079	50.2159	3.95473	6.73589	0	0	0	0	29.9719	0	2.0298	97.0426	0.194289	50.0417	6.42678	112.258	0
TATATTATCTCCTGGCCTGA	101.778	130.562	68.9826	187.954	246.924	285.11	120.031	84.4618	153.909	84.7225	122.868	1.99309	0.331008	0	2.54878	171.563	0	144.406	53.1571	0	58.564	8.56903	56.6637	0
TATATTATCTCCTGGCCTGA	101.601	192.898	108.376	100.861	217.766	141.301	49.4709	75.5055	151.169	242.912	179.374	517.805	22.343	0	58.6219	42.8908	445.568	195.441	20.0884	0	29.0635	0	40.6268	0.442378
TATATTATCTCCTGGCCTGA	101.423	57.5914	76.2908	113.914	85.7508	45.3559	47.1058	34.9185	46.303	91.5672	60.9972	58.7961	1.82054	0.293593	0.364111	7.75135	0	80.6122	29.9781	0	18.1374	6.88583	17.106	0.221189
TATATTATCTCCTGGCCTGA	101.423	114.037	125.666	92.804	64.2324	41.2128	173.838	59.0666	93.2581	73.1625	30.3115	59.1947	10.5922	24.0747	22.939	55.8097	94.9571	0	21.3247	159.706	35.1821	96.8607	8.19664	82.9458
TATATTATCTCCTGGCCTGA	101.245	360.764	120.497	60.5776	121.471	83.7339	71.3485	52.0376	29.347	146.933	84.6976	111.613	0	0	11.6516	12.6605	0	0	9.58064	0	12.0187	0	7.12751	0
TATATTATCTCCTGGCCTGA	100.89	36.8127	34.0457	54.3567	28.1891	20.9335	54.9896	13.4912	31.3034	74.9878	85.8202	56.4044	4.3031	0	0.364111	23.5124	0	0	16.3798	0	31.2487	0	21.0262	0
TATATTATCTCCTGGCCTGA	100.89	107.493	105.88	100.351	214.323	147.079	89.2841	75.959	78.7803	129.441	102.909	36.0749	0	0	0.364111	197.659	7.30439	0.869916	60.8834	0	78.0125	5.8147	64.8604	2.65427
TATATTATCTCCTGGCCTGA	100.713	115.674	86.8076	66.6965	20.8729	22.787	152.946	79.02	103.562	43.8062	146.568	60.5899	5.46163	0	1.82056	112.911	58.4351	57.4145	45.1217	0	86.0979	0	58.4456	5.08734
TATATTATCTCCTGGCCTGA	100.535	65.6084	52.2271	48.9516	22.2715	14.2827	109.979	37.0725	113.866	15.5147	14.8439	0	1.15853	9.39499	0	12.6605	0	0	0	0	13.1113	0	8.90939	0
TATATTATCTCCTGGCCTGA	100.357	46.1386	33.5109	27.7392	49.5999	32.2724	94.4086	36.1655	39.1293	5.62789	8.85645	0	1.15853	0	0	8.78486	0	0	4.63579	0	13.3299	0	13.1859	0
TATATTATCTCCTGGCCTGA	100.357	84.4237	41.5322	14.8894	29.1574	16.0272	68.7862	25.8487	16.956	52.172	54.7603	19.1337	0.165504	0	8.01045	45.4746	0	118.889	6.79917	0	2.62227	0	19.6007	0
TATATTATCTCCTGGCCTGA	100.18	77.2248	107.841	132.577	52.8277	67.2706	79.8236	26.8691	50.3464	83.3536	23.0767	17.5392	0	0.293593	0	33.0724	0	364.495	81.2809	0	24.693	0	0	0
TATATTATCTCCTGGCCTGA	100.18	149.868	54.9009	158.073	334.826	800.814	18.724	81.2874	125.735	113.47	63.7415	0	0.331008	0	6.18989	87.8486	0	0	48.5213	0	41.7378	0	88.7375	9.9535
TATATTATCTCCTGGCCTGA	100.18	117.146	62.9221	109.733	173.976	135.086	54.7925	55.212	0.782586	206.711	6.73589	32.4874	0	0	0	33.5892	51.1307	52.195	135.056	0	160.614	16.985	84.8174	0.221189
TATATTATCTCCTGGCCTGA	100.002	69.2078	85.0251	95.8635	53.3656	62.9094	28.973	36.5057	67.1719	195.911	44.2822	29.8963	18.3709	5.57827	0	40.8238	182.61	2.60975	28.4329	0	47.6379	0	20.3134	0
TATATTATCTCCTGGCCTGA	100.002	98.8216	40.8192	99.6369	36.2585	55.9316	54.9896	1.24709	98.2145	26.3142	0	0	8.7717	35.8184	51.3397	12.4022	0	0	0	0	22.5078	0	0	0
TATATTATCTCCTGGCCTGA	99.8244	34.8493	87.6988	93.7219	39.2711	38.0509	157.085	25.3952	55.9549	39.5473	12.3491	6.57719	6.45465	0	0	4.13405	0	0	18.2341	0	32.3413	6.27376	40.2704	0
TATATTATCTCCTGGCCTGA	99.8244	98.658	122.814	106.674	115.984	77.5193	74.6991	60.8806	51.3898	198.193	189.478	32.0887	26.6461	0	0.364111	56.5849	65.7395	345.357	22.8699	0	21.6337	0	48.1107	0
TATATTATCTCCTGGCCTGA	99.4691	610.272	216.93	354.695	95.4341	78.0644	96.9709	79.02	472.291	44.871	10.7275	71.5519	1.82054	6.45905	0.364111	64.3362	0	410.021	91.7887	24.4804	219.397	57.0759	125.088	37.6021
TATATTATCTCCTGGCCTGA	99.2915	6.8717	94.1158	10.6062	63.6945	78.9366	31.7323	35.9388	54.9114	123.357	53.2634	21.7247	5.46163	0	1.45644	1.03351	0	522.24	15.4526	0	0	0	27.7973	0.221189
TATATTATCTCCTGGCCTGA	99.2915	27.1596	66.8436	57.5181	69.7196	46.3371	57.3547	37.8661	1.6956	90.0462	81.9533	34.6798	0.165504	0.293593	0.364111	24.5459	0	84.3819	0	0	10.2706	0	24.2335	0
TATATTATCTCCTGGCCTGA	99.1139	47.2838	34.7587	22.6401	20.4425	12.9744	30.7469	21.4272	26.6079	14.1458	15.0934	52.8169	0	0	0	11.1103	0	0	21.0156	0	0	0	0	0
TATATTATCTCCTGGCCTGA	99.1139	116.001	82.1731	351.228	64.7704	61.9282	20.4979	3.51452	52.6941	4.10684	5.36376	0	0	5.28468	0	44.9578	0	178.623	45.7398	0	115.817	0	81.9664	0
TATATTATCTCCTGGCCTGA	99.1139	22.4148	13.7252	4.0793	32.4928	34.453	5.71576	2.04069	12.9127	25.2494	32.6815	8.37097	1.65504	15.2669	30.2212	40.8238	7.30439	0	0.309053	48.1837	0	41.9271	0	27.2062
TATATTATCTCCTGGCCTGA	98.9363	48.92	18.538	37.8355	40.347	14.3918	9.46057	24.0348	13.1735	24.641	65.862	0	5.62713	0	0	3.6173	0	145.856	4.94485	6.60583	3.27784	0	0	0
TATATTATCTCCTGGCCTGA	98.9363	68.717	84.4903	85.1554	42.2837	36.4155	31.5352	25.2819	55.3027	4.25894	15.0934	0	0	0	0	48.0584	372.524	354.346	8.34443	0	3.49636	0	14.255	5.52972
TATATTATCTCCTGGCCTGA	98.9363	118.455	181.28	59.4558	141.914	77.0831	166.545	63.2614	160.3	235.459	390.557	436.686	52.7957	0	39.324	75.4465	0	0	46.667	0	29.9376	0	23.8772	0
TATATTATCTCCTGGCCTGA	98.7586	81.8059	86.4511	154.605	106.839	141.083	47.5	24.9418	72.65	389.237	130.352	298.565	8.7717	2.34875	35.3188	69.5038	0	105.26	10.1987	0	20.9782	5.50866	48.1107	0.442378
TATATTATCTCCTGGCCTGA	98.581	184.554	26.7374	121.971	256.177	363.719	91.8464	226.743	937.799	1105.96	898.493	477.345	51.1407	39.0479	93.2125	732.761	29.2176	203.27	224.991	0	171.322	24.483	332.855	32.2936
TATATTATCTCCTGGCCTGA	98.4034	99.8033	77.7168	112.793	58.5301	53.751	74.3049	61.9009	109.692	130.658	132.472	71.7512	2.31705	0	0	18.8616	0	162.384	21.9428	0	36.9303	7.19187	11.0476	0
TATATTATCTCCTGGCCTGA	98.2258	22.7421	6.77348	26.2095	27.1132	8.94034	3.74481	9.40984	9.2606	36.8094	52.7645	0	0	0	0	17.8281	0	88.1515	25.9605	0	18.3559	0	21.0262	0
TATATTATCTCCTGGCCTGA	98.0481	64.4631	36.3629	35.5919	164.401	40.6676	0	24.9418	26.7383	65.2531	23.7003	33.6832	0	0	0	13.9524	0	0	26.5786	0	0	0	7.12751	3.09664
TATATTATCTCCTGGCCTGA	97.8705	130.235	81.4601	82.0959	77.5739	1.5264	257.012	51.8108	429.9	4.10684	24.4488	49.6279	19.0329	0	0	52.7092	7.30439	113.959	17.307	13.406	32.5599	6.12074	10.6913	30.3029
TATATTATCTCCTGGCCTGA	97.8705	209.587	292.329	123.705	34.6446	93.0013	119.243	97.1595	338.207	139.024	155.923	123.97	6.45465	0.293593	25.8519	83.4562	189.914	560.806	33.0687	0	12.0187	8.56903	28.1537	0
TATATTATCTCCTGGCCTGA	97.6929	72.4801	76.4691	20.8044	12.5883	47.5364	40.7987	60.5404	330.903	22.9679	24.823	173.997	0	12.6245	10.9233	11.1103	0	538.768	6.49011	0	11.3632	0	0	0
TATATTATCTCCTGGCCTGA	97.3377	110.929	39.3932	48.1357	16.4616	19.7342	191.577	109.177	117.779	43.6541	32.4321	12.3572	5.62713	1.76156	9.831	10.3351	0	90.1813	89.9344	32.4463	75.6088	20.6575	87.6684	15.7044
TATATTATCTCCTGGCCTGA	97.3377	147.251	139.926	51.1952	16.5692	54.9504	48.4854	93.6449	162.387	37.4178	40.2906	9.16821	0	0	0	62.5276	7.30439	112.799	36.4683	0	37.5859	7.34489	51.6745	0
TATATTATCTCCTGGCCTGA	97.3377	78.2065	28.1634	87.9089	119.535	93.2194	29.5643	33.4446	58.5635	102.367	41.4132	27.5046	5.46163	0	0	3.6173	0	0	7.41727	0	0	0	0	0
TATATTATCTCCTGGCCTGA	97.16	29.4501	83.5991	14.3795	30.2334	19.9522	94.2115	12.9244	10.304	67.0783	32.6815	59.7927	8.6062	0.293593	1.09233	5.42595	0	0	8.03538	0	13.9854	0	0	0
TATATTATCTCCTGGCCTGA	97.16	263.088	184.31	268.622	286.195	190.582	100.124	62.1276	179.082	11.56	11.3512	4.58411	0	0	0	199.21	7.30439	455.836	176.469	0	151.873	0	81.2536	0
TATATTATCTCCTGGCCTGA	96.9824	10.962	272.365	59.1498	42.1761	25.6217	114.118	8.72961	14.8691	18.4047	445.691	17.7385	0	6.75265	0	54.0011	0	52.195	8.96254	0	12.6743	0	36.7067	0.442378
TATATTATCTCCTGGCCTGA	96.8048	76.734	95.007	58.6399	25.8221	46.3371	88.4958	53.0579	18.2603	36.3531	34.0537	54.0127	206.052	101.583	113.967	64.3362	0	0	100.442	0.194289	21.8522	0	6.77114	9.28993
TATATTATCTCCTGGCCTGA	96.8048	36.3218	38.8584	64.045	22.2715	34.2349	4.73029	1.92732	24.9123	0.30421	33.9289	21.924	6.95116	0	5.46167	19.6368	0	0.289972	0	0	0	0	12.8295	0
TATATTATCTCCTGGCCTGA	96.8048	252.29	174.15	187.342	200.874	616.992	68.5891	177.086	569.853	98.5641	60.2488	90.8849	0.165504	0.293593	29.8571	151.926	701.221	576.464	187.286	10.6859	77.1384	2.90735	118.317	2.87545
TATATTATCTCCTGGCCTGA	96.8048	67.0809	44.7406	58.13	20.2273	21.3696	124.564	73.0113	58.4331	87.9167	68.2321	22.9205	0.662015	9.39499	0	36.4314	613.569	249.666	27.1967	0	30.8117	6.88583	6.77114	5.75091
TATATTATCTCCTGGCCTGA	96.8048	82.4604	19.4292	30.7987	20.3349	46.3371	2.95643	11.7906	16.043	14.2979	21.8293	0	0	0	0	36.4314	0	158.035	31.5234	0	32.5599	0	27.7973	0
TATATTATCTCCTGGCCTGA	96.8048	120.255	232.437	65.5747	19.3666	31.8363	48.0912	1.24709	37.6945	23.12	2.86899	0	0	0	0.364111	101.284	0	0	24.1061	6.21725	75.6088	0.153018	24.2335	0.221189
TATATTATCTCCTGGCCTGA	96.6272	0.490836	24.7767	0.611895	72.1943	32.9266	43.7551	18.9331	43.4335	47.0005	41.538	5.38134	0	0	0	20.4119	306.784	0	58.102	3.4972	43.2675	0	147.54	0
TATATTATCTCCTGGCCTGA	96.6272	0	40.1062	0	14.9553	19.4071	49.668	16.6656	38.738	103.584	25.0725	30.0956	0	0	0	55.293	21.9132	0	15.1436	0	43.7045	0	45.2597	0
TATATTATCTCCTGGCCTGA	96.4495	36.3218	67.7348	83.9316	63.9097	53.424	56.7634	2.26743	29.2165	24.7931	1.74634	0	0	0	0	46.7665	0	134.547	33.0687	0	104.235	3.51942	43.8342	0
TATATTATCTCCTGGCCTGA	96.4495	33.0496	15.1512	12.7478	166.66	34.2349	14.9792	0	7.43457	34.6799	1.37213	15.5461	0.165504	0	0	22.7373	0	0	29.6691	0	10.4891	0	0	0
TATATTATCTCCTGGCCTGA	96.4495	78.5337	57.5746	75.773	26.2525	18.7529	36.0684	74.5985	183.908	20.9905	34.3031	0	4.79961	8.22061	0	21.7038	0	0	22.5609	0	13.5484	0	18.1752	0
TATATTATCTCCTGGCCTGA	96.2719	177.519	171.476	295.239	316.536	398.172	80.2178	104.302	175.821	322.006	257.585	205.288	8.6062	4.69749	2.91289	130.739	0	346.227	160.708	0	69.9272	0	105.487	0
TATATTATCTCCTGGCCTGA	96.2719	28.7957	57.5746	3.4674	63.8021	67.9248	19.5124	63.6015	60.1287	4.56315	46.0286	0	0.165504	0	0	34.6227	0	92.5011	26.2695	0	53.538	0	11.404	0
TATATTATCTCCTGGCCTGA	96.0943	6.21725	38.6802	16.8271	7.20867	25.4036	6.50414	25.0551	146.213	0.152105	85.0718	0	0	23.1939	0	74.6713	0	150.496	36.1592	12.4345	40.4267	8.41602	156.805	0.221189
TATATTATCTCCTGGCCTGA	96.0943	180.628	115.684	126.356	382.92	417.579	70.5601	76.9793	254.471	169.901	153.179	171.007	36.7418	0.88078	3.64111	336.667	0	0.579944	56.5567	0	16.3892	9.02809	37.7758	3.53902
TATATTATCTCCTGGCCTGA	95.9167	89.1685	40.2844	50.5833	236.38	113.717	85.7364	19.7267	104.475	32.0942	30.4362	7.77305	0	0	0	157.094	0	0.579944	103.533	4.27436	107.295	14.8428	114.04	0.442378
TATATTATCTCCTGGCCTGA	95.9167	146.269	64.5264	47.4218	28.0815	9.04937	105.446	42.2876	36.6511	88.5251	349.393	183.962	4.1376	0	0	107.227	0	50.4551	46.9761	0	62.9345	5.35565	23.1644	0
TATATTATCTCCTGGCCTGA	95.739	37.958	24.9549	17.337	21.1956	7.41394	69.7717	64.055	27.3905	132.331	295.755	144.898	6.62015	0	0.364111	25.3211	0	21.168	17.9251	0	21.1967	0	8.90939	0
TATATTATCTCCTGGCCTGA	95.739	48.5927	41.5322	34.5721	88.3331	44.7017	26.2137	19.1598	49.4333	26.7705	144.198	24.3157	0	0	0	49.867	0	287.362	49.7575	6.80012	33.4339	0	42.0523	0
TATATTATCTCCTGGCCTGA	95.739	100.13	78.0733	19.2747	0	38.8141	50.8506	17.1191	90.2582	62.8194	0.124739	122.974	0	0	0	304.37	0	69.3033	20.7066	0	9.61499	0	35.2812	0
TATATTATCTCCTGGCCTGA	95.5614	129.417	239.746	123.501	27.5436	57.24	42.9668	99.5403	190.429	137.503	79.708	211.068	5.29612	12.9181	5.82578	45.2162	0	46.9755	67.3736	0	56.3788	14.5368	76.2644	0.221189
TATATTATCTCCTGGCCTGA	95.3838	26.6687	63.6351	10.3002	10.544	22.4599	39.419	36.5057	46.8247	26.4663	10.1038	9.96545	0	0	0	16.5362	0	312.88	8.03538	0	0	0	8.19664	0.442378
TATATTATCTCCTGGCCTGA	95.3838	193.226	142.956	303.092	300.72	227.324	149.989	105.889	143.735	10.191	272.305	340.021	26.3151	0.293593	11.6516	45.9914	0	276.633	19.7794	0	10.4891	0	19.6007	0
TATATTATCTCCTGGCCTGA	95.2062	91.459	126.379	66.4926	117.813	52.7698	106.037	30.7237	34.9555	96.5867	26.1951	20.5288	3.47558	0	0	41.5989	0	42.9159	17.616	0	23.3819	0	0	0
TATATTATCTCCTGGCCTGA	94.8509	90.3138	35.4717	73.5294	15.816	36.7426	48.4854	50.337	145.039	6.38841	21.3303	2.1924	5.95814	7.63343	0.364111	22.7373	0	0.289972	28.7419	0	25.5671	0	11.0476	2.21189
TATATTATCTCCTGGCCTGA	94.4957	126.308	67.7348	97.9032	416.166	180.769	69.5746	52.9445	141.648	109.516	86.3192	20.9274	3.47558	0	0.364111	302.561	0	0.579944	29.051	0	27.7524	0	26.7282	0.221189
TATATTATCTCCTGGCCTGA	94.3181	116.164	111.941	71.4897	29.1574	41.1037	15.1763	46.5957	27.6514	169.293	86.4439	73.3457	0	3.52312	11.2874	11.1103	0	97.4306	28.1238	0	0	0	23.1644	0
TATATTATCTCCTGGCCTGA	94.1404	123.363	26.2027	77.0987	58.4225	122.548	13.9938	63.9416	24.6515	30.2689	45.5296	7.37443	6.12364	0	0	206.186	7.30439	0	95.1883	0	127.18	0	144.332	0
TATATTATCTCCTGGCCTGA	94.1404	93.9132	81.9948	58.232	139.547	116.224	97.5621	117.68	140.865	93.8488	135.217	109.819	0.496511	0	0.364111	235.124	0	0.869916	182.65	0	78.2311	19.7394	77.3335	0.221189
TATATTATCTCCTGGCCTGA	93.9628	317.08	101.781	126.764	130.509	300.374	97.168	74.145	425.335	80.3115	368.229	259.301	0.993023	4.69749	20.0261	66.92	51.1307	1387.81	43.8855	0	32.9969	0	64.504	0.221189
TATATTATCTCCTGGCCTGA	93.9628	199.279	200.709	163.682	144.281	88.5311	56.3692	200.554	244.949	30.421	36.299	87.2973	0.165504	0.293593	36.7752	54.7762	1102.96	228.208	36.4683	0	60.0937	10.4053	40.2704	0
TATATTATCTCCTGGCCTGA	93.9628	174.738	127.805	136.453	105.117	76.1019	43.5581	177.2	76.4325	155.908	562.571	168.615	30.1217	0.587187	0.364111	128.931	387.133	12.1788	75.4089	0	82.1645	2.90735	64.8604	2.65427
TATATTATCTCCTGGCCTGA	93.7852	143.488	90.1943	168.985	303.84	277.259	16.7531	40.7004	48.129	81.2241	6.11219	6.57719	0.165504	0	0	47.8	0	0.579944	43.5765	0	40.2081	0	53.8127	0
TATATTATCTCCTGGCCTGA	93.7852	112.565	118.179	88.4188	23.8854	74.7935	52.2302	28.5696	136.692	32.2463	49.2718	8.17167	2.64806	0	0	16.2778	0	346.807	15.4526	13.6002	20.1041	0	41.6959	34.2843
TATATTATCTCCTGGCCTGA	93.7852	57.9186	69.6956	44.8723	46.6949	22.2418	47.6971	57.0259	48.129	36.6573	179	38.2673	3.64108	0	0	60.9773	0	507.451	30.2872	0	22.5078	0	42.0523	0.221189
TATATTATCTCCTGGCCTGA	93.7852	230.693	183.419	277.596	416.704	402.751	111.95	86.7293	260.079	329.155	92.3066	61.5865	15.0608	0	0	68.2119	7.30439	235.167	53.1571	0	71.6754	6.57979	65.2167	0.221189
TATATTATCTCCTGGCCTGA	93.6076	0	9.44723	6.73084	4.19609	34.562	5.71576	0.340115	0	2.73789	2.61951	0	0.165504	0	0	24.8043	0	0.869916	0	0	0	0	15.3242	0.221189
TATATTATCTCCTGGCCTGA	93.4299	28.4685	6.95173	26.7194	11.6199	8.72228	230.601	127.43	339.381	280.786	111.142	188.945	4.3031	7.33983	10.9233	53.7427	0	35.6666	142.782	0	125.869	0.153018	130.79	7.74161
TATATTATCTCCTGGCCTGA	93.2523	11.4528	17.4685	0.40793	165.799	47.3184	12.417	0	0.782586	17.9484	0	94.6717	0.331008	0	0	5.9427	0	0	12.0531	0	0	0	0	0
TATATTATCTCCTGGCCTGA	93.2523	0	0	0	0	3.37988	0	0	0	1.21684	0.374216	0	0	0	0	7.49297	0	0	0	0	0	0	0	0
TATATTATCTCCTGGCCTGA	93.2523	121.891	108.376	96.9853	52.7201	37.2877	20.1037	36.2789	32.2164	66.622	32.0578	20.3295	2.31705	0	0.364111	129.964	0	123.238	48.2123	0	40.2081	0	30.6483	0.221189
TATATTATCTCCTGGCCTGA	93.0747	89.0049	100.355	73.3254	110.174	60.6198	126.141	64.3951	102.649	198.193	103.159	419.147	32.1077	46.9749	32.4059	35.6562	7.30439	656.207	96.7336	0	75.1717	13.1596	40.9832	0.221189
TATATTATCTCCTGGCCTGA	93.0747	49.4108	42.4234	27.0254	25.3917	15.155	46.9087	4.87498	36.3902	18.5568	55.5087	39.6625	0	0	0	13.1773	0	4.63955	25.0333	37.6921	10.2706	31.6748	43.1215	62.5964
TATATTATCTCCTGGCCTGA	93.0747	35.6674	21.5682	17.337	17.1071	23.9863	37.8423	5.89532	71.6066	16.1231	0	0	0	0	0	67.9535	0	114.249	23.179	0	87.846	11.7824	79.8281	4.20259
TATATTATCTCCTGGCCTGA	92.7194	46.6294	55.0791	38.6514	112.111	101.287	13.4025	13.8313	99.6493	51.8678	22.7024	35.0784	0	0	12.3798	46.7665	0	0.289972	9.27159	0	0	0	2.49463	0
TATATTATCTCCTGGCCTGA	92.7194	125.981	86.0946	150.628	201.95	130.071	81.5974	61.6742	73.8239	149.519	195.59	117.194	1.82054	0.587187	0	36.6897	0	362.465	51.6119	0	43.2675	5.50866	16.0369	0
TATATTATCTCCTGGCCTGA	92.7194	52.5194	42.6017	43.3425	72.7322	23.4411	100.913	31.6307	27.7818	52.3241	36.9226	100.053	13.2403	61.0674	10.1951	20.9286	0	0	5.87201	0	0	3.36641	10.6913	0.221189
TATATTATCTCCTGGCCTGA	92.5418	52.5194	125.309	17.541	79.6181	34.562	55.778	5.21509	62.6069	1.67316	6.73589	0	0	0	0	100.251	7.30439	114.829	18.5432	0	90.4683	3.21339	69.8496	3.9814
TATATTATCTCCTGGCCTGA	92.5418	207.623	228.516	319.409	87.2571	103.468	204.782	108.157	410.858	182.222	68.8557	58.1982	2.81356	0.293593	0	155.802	21.9132	166.444	82.2081	0	60.9678	4.43754	39.9141	0
TATATTATCTCCTGGCCTGA	92.3642	19.797	4.09974	16.5212	27.2208	14.1737	14.388	7.02904	7.43457	74.2272	58.3777	39.6625	0.165504	0	0	14.2108	0	0	6.18106	0	0	0	0	0
TATATTATCTCCTGGCCTGA	92.1866	23.0693	48.1274	9.48437	50.5683	19.5161	0	48.6364	57.2592	156.06	104.531	62.1844	8.10969	0	42.601	58.1351	387.133	0	42.9584	0	10.9261	0	26.0154	0
TATATTATCTCCTGGCCTGA	92.009	126.636	77.0038	132.577	199.153	181.423	79.6265	164.616	134.605	133.244	110.269	22.1233	10.7577	0	0	490.402	14.6088	1.73983	97.6607	168.643	86.972	83.7011	172.842	97.5443
TATATTATCTCCTGGCCTGA	91.8313	0	0	0	0	1.19931	0	0	0	0	0	0	0	0	0	0	0	0	0	0	0	0	0	6.63566
TATATTATCTCCTGGCCTGA	91.8313	296.956	8.19948	93.008	36.6889	82.9707	15.9647	22.9011	137.083	41.5247	56.3819	0	0.165504	0	0	79.3222	14.6088	278.373	20.0884	12.0459	19.4485	0	57.3765	0
TATATTATCTCCTGGCCTGA	91.8313	9.16227	16.5772	3.56939	6.02515	1.74446	14.9792	5.66858	6.78241	49.7383	300.495	152.471	3.31008	19.0836	4.00522	0	0	11.8889	14.5255	0	0.218522	0	0.712751	0
TATATTATCTCCTGGCCTGA	91.6537	124.509	54.7226	178.469	26.5752	57.6761	39.8132	30.1568	18.1299	27.3789	15.4676	2.98963	0	0	0	28.68	0	218.349	47.2851	0	65.7753	0	62.3657	0
TATATTATCTCCTGGCCTGA	91.6537	28.3049	83.5991	29.7789	3.12017	6.75977	82.5829	69.27	64.3025	67.2304	64.8641	114.603	69.3461	251.903	170.768	52.7092	7.30439	0	19.7794	176.803	33.6525	282.472	23.1644	161.689
TATATTATCTCCTGGCCTGA	91.4761	138.579	32.0849	23.15	8.49977	23.9863	11.4315	46.5957	32.4773	58.1041	75.7164	43.848	0	0	0	0	0	0	0	6.41154	0	0	0	0.221189
TATATTATCTCCTGGCCTGA	91.4761	117.964	142.065	300.236	184.736	370.806	64.6472	63.3747	145.431	93.0883	53.2634	38.6659	0.165504	6.16546	0	60.2022	0	134.547	32.7596	0	26.2227	0	52.3872	5.08734
TATATTATCTCCTGGCCTGA	91.4761	63.8086	73.9736	41.5069	64.5552	49.0628	41.7842	21.9941	40.4336	27.8352	25.5714	2.79032	0.165504	6.45905	0	1.80865	430.959	208.49	18.5432	0	12.8928	0	12.4731	0
TATATTATCTCCTGGCCTGA	91.1208	31.5771	32.7979	15.1954	9.03773	13.0834	7.48962	5.44184	5.08681	8.66999	15.7171	0.199309	0	0.293593	0	9.56	0	2.0298	126.403	0	66.8679	0	30.6483	0
TATATTATCTCCTGGCCTGA	90.9432	38.9396	104.098	38.2434	24.2082	62.1462	6.89833	9.63659	70.824	144.348	8.35749	24.7143	0.165504	0	0	42.8908	0	113.959	20.0884	6.80012	45.6712	0	12.1168	0
TATATTATCTCCTGGCCTGA	90.9432	116.492	105.346	137.574	128.035	124.402	77.2613	67.0026	60.1287	24.641	21.8293	0	0.165504	0	0	144.692	7.30439	119.468	46.667	0	141.603	5.04961	118.673	0
TATATTATCTCCTGGCCTGA	90.7656	61.1908	76.1126	25.3936	54.1188	26.603	32.5207	16.2121	19.6951	51.8678	85.5707	45.2431	0.165504	0	0	12.9189	0	0	8.03538	0	20.5411	0	12.4731	0
TATATTATCTCCTGGCCTGA	90.588	41.8846	73.0823	82.2999	98.5543	95.727	108.402	38.6597	57.5201	171.27	56.6314	180.574	0	0	0	3.87568	0	225.018	57.7929	0	26.6597	0	28.5101	0
TATATTATCTCCTGGCCTGA	90.588	151.832	93.7593	126.05	99.953	67.0525	89.2841	27.6627	66.9111	42.4373	52.3902	4.78341	0.165504	0	0	11.8854	445.568	13.6287	46.9761	0	86.972	0	48.1107	2.65427
TATATTATCTCCTGGCCTGA	90.4103	100.785	108.376	58.9459	37.6572	48.9538	88.1016	54.8719	191.603	101.15	65.4878	39.0645	1.82054	10.5694	3.64111	24.0292	0	73.3629	2.78148	0	1.9667	0	7.12751	0
TATATTATCTCCTGGCCTGA	90.4103	31.0863	49.5534	75.773	69.2893	103.904	16.7531	44.2149	51.2594	320.637	79.4585	119.585	5.95814	0.293593	11.2874	19.12	0	222.409	25.6514	0	14.8595	0	52.7436	0.221189
TATATTATCTCCTGGCCTGA	90.2327	40.5758	51.3359	27.0254	12.6959	20.8244	96.1825	108.043	111.127	179.332	99.1672	218.841	11.4198	0.293593	0	35.6562	0	1.15989	23.7971	0	43.2675	0	27.0845	0
TATATTATCTCCTGGCCTGA	90.0551	21.7604	42.6017	19.8866	43.252	20.9335	43.9522	41.9475	64.5633	27.2268	21.8293	4.18549	0	0	0	243.909	0	0.579944	71.0822	14.766	33.4339	0	116.178	0
TATATTATCTCCTGGCCTGA	89.8775	122.873	86.8076	94.4358	214.646	111.209	29.5643	50.9038	36.6511	51.1073	17.8376	4.98272	0	0	0	9.04324	226.436	0	7.10822	0	8.7409	5.50866	37.0631	0
TATATTATCTCCTGGCCTGA	89.6998	30.5954	37.9672	45.7901	70.5804	117.206	22.0747	29.9301	100.432	2.89	1.49686	2.59102	0	0	0.364111	137.974	0	514.12	365.301	0.194289	189.896	7.19187	334.637	3.9814
TATATTATCTCCTGGCCTGA	89.6998	84.5874	121.923	66.2886	50.0303	40.9947	60.7053	34.5783	47.9986	66.0136	33.6794	38.6659	2.48256	0	0	29.4551	0	85.2518	21.9428	3.69149	11.5817	0	0	0
TATATTATCTCCTGGCCTGA	89.6998	52.0286	71.1216	63.739	18.5058	43.9385	75.0933	19.3865	94.8233	9.73472	10.478	14.1509	6.28914	25.8362	0.728222	22.4789	0	0	15.1436	30.892	12.8928	77.7334	8.90939	45.3437
TATATTATCTCCTGGCCTGA	89.5222	34.3585	52.4054	66.3906	17.2147	22.6779	12.2199	88.0897	48.2595	22.6636	38.669	0	0	0	0.364111	13.9524	0	0	16.6889	0	23.6004	0	32.0738	0.442378
TATATTATCTCCTGGCCTGA	89.3446	66.59	90.3725	29.8809	18.9362	22.896	82.9771	18.1395	27.5209	19.6215	21.5798	23.1198	0	0	0	39.0151	0	0	0	0	56.3788	0	12.8295	0
TATATTATCTCCTGGCCTGA	89.3446	47.2838	105.167	121.257	204.748	163.87	35.6742	17.2325	241.036	43.3499	18.0871	4.98272	0	0.293593	4.73345	369.739	7.30439	0.579944	65.2102	0	75.3903	17.9032	47.7543	3.76021
TATATTATCTCCTGGCCTGA	89.167	124.181	96.0765	54.6626	31.5245	32.0544	108.402	118.02	132.909	60.2336	74.5937	75.3388	20.1915	3.22953	0.364111	108.777	445.568	331.148	45.7398	0	142.477	11.3234	89.0939	0
TATATTATCTCCTGGCCTGA	88.9894	0	0	1.32577	0.860736	464.788	0	0	0	0	0	0	0	0	5.82578	0	0	0	0	0	0	0	9.26577	0
TATATTATCTCCTGGCCTGA	88.8117	23.0693	151.156	7.95463	90.9153	44.1565	79.8236	226.516	163.039	147.238	663.734	254.717	9.93023	0	0	22.2205	0	11.3089	35.232	0	0	7.4979	18.5315	0
TATATTATCTCCTGGCCTGA	88.8117	153.795	117.823	225.891	273.499	246.731	68.9833	98.0664	136.692	163.209	57.6293	43.6487	3.97209	9.39499	0	64.0778	0	104.1	99.206	0	119.313	6.88583	42.0523	0
TATATTATCTCCTGGCCTGA	88.6341	26.3415	28.6982	7.64869	3.44294	1.74446	44.9377	31.5173	43.9552	11.2558	19.4592	15.1475	0	0	0	3.10054	0	109.319	15.4526	0	36.7118	7.4979	33.1429	0
TATATTATCTCCTGGCCTGA	88.6341	47.4474	96.7895	32.5324	40.4546	32.8176	47.8941	42.401	43.6944	43.1978	47.276	58.9954	3.97209	0	0	15.5027	0	49.2953	0	0	0	0	18.8879	2.43308
TATATTATCTCCTGGCCTGA	88.4565	19.4698	19.6075	23.8639	23.1323	9.70354	66.6182	68.2497	71.0849	60.842	85.9449	48.2328	4.63411	0	0	2.84216	14.6088	71.3331	43.2674	0	6.33715	0	25.3027	0
TATATTATCTCCTGGCCTGA	88.4565	8.34421	11.9427	21.0084	7.53144	10.0306	42.7697	0	20.4777	5.77999	0.498955	0	0	0	0	1.55027	0	41.466	17.307	0	16.6077	0	12.4731	0
TATATTATCTCCTGGCCTGA	88.4565	81.9696	24.0637	46.504	43.0368	33.1447	46.1203	0	32.086	0	19.3345	44.2466	0	0	0	32.0389	0	0	0	0	7.64829	0	26.3718	0
TATATTATCTCCTGGCCTGA	88.2789	87.0415	74.3301	63.739	0	93.1103	21.8776	49.7701	90.3887	21.1426	0.124739	4.78341	0.331008	0	0	100.509	0	226.178	95.1883	105.11	52.0084	6.73281	44.1906	71.6652
TATATTATCTCCTGGCCTGA	88.2789	93.9132	44.3841	87.6029	20.8729	27.8023	45.3319	7.93601	13.5648	23.12	50.6439	201.9	0.165504	0	0	1.03351	0	0	9.27159	0	31.0302	0	0	0
TATATTATCTCCTGGCCTGA	88.1012	74.2798	24.5984	69.4501	214.969	70.1053	112.344	71.084	5.34767	115.143	312.845	4.18549	0	0	0	119.629	489.394	551.817	50.6847	0	58.7826	1.83622	85.1738	6.41448
TATATTATCTCCTGGCCTGA	88.1012	46.3022	30.3024	29.167	30.7713	41.2128	34.0975	39.6801	34.0425	17.4921	38.5442	19.9309	3.64108	0	0	16.2778	0	0	15.7617	0	43.7045	5.66168	88.3812	18.8011
TATATTATCTCCTGGCCTGA	87.9236	177.028	86.0946	49.1555	140.838	92.2381	38.2365	30.2702	47.4769	494.95	151.932	118.987	1.15853	0.293593	0.364111	28.1632	80.3483	123.818	31.8325	0.194289	0	3.97848	36.7067	1.10594
TATATTATCTCCTGGCCTGA	87.9236	82.7876	26.5592	0.203965	85.4281	115.57	26.0166	52.2643	73.8239	163.513	108.647	461.599	52.1337	41.3967	87.7508	27.1297	350.611	189.352	83.1353	0	37.1488	0	59.8711	3.09664
TATATTATCTCCTGGCCTGA	87.746	81.9696	55.6139	39.5692	38.0876	18.3168	183.693	79.8136	104.084	98.2598	113.886	27.5046	2.81356	7.63343	0.364111	6.20108	102.261	192.831	3.09053	0	18.3559	0	7.84026	4.20259
TATATTATCTCCTGGCCTGA	87.5684	40.5758	47.7709	43.9544	26.4676	47.6455	68.3921	9.52321	43.8248	0	10.8523	0	0	0	0	28.4216	0	0	59.3382	6.02296	6.55567	10.0992	0	10.8383
TATATTATCTCCTGGCCTGA	87.5684	116.164	14.4382	116.26	41.7457	77.8463	29.9585	24.2615	152.604	10.6474	6.86063	0	0	12.6245	0	32.5557	7.30439	69.3033	41.4131	0	6.55567	1.22415	8.55302	5.52972
TATATTATCTCCTGGCCTGA	87.3907	16.6884	0.534749	18.3568	43.1444	80.245	27.002	56.4591	57.7809	141.914	94.9261	21.1267	6.62015	0	9.10278	58.1351	0	169.634	34.923	0	8.30385	0	0	0.221189
TATATTATCTCCTGGCCTGA	87.3907	41.5574	27.6287	98.3111	46.6949	91.693	42.9668	60.8806	8.99974	101.606	66.7352	46.2397	0.165504	0	1.09233	15.2443	0	228.208	0	0	0	0	8.90939	0
TATATTATCTCCTGGCCTGA	87.2131	95.5493	162.207	126.254	84.137	64.6539	17.1473	42.5144	43.0422	87.7646	76.839	44.4459	1.82054	25.5426	0.364111	43.6659	102.261	0.289972	34.3049	0	42.8304	0	56.3073	0.221189
TATATTATCTCCTGGCCTGA	87.0355	11.4528	12.121	40.2831	0	4.14308	6.10995	6.91567	23.7384	0	29.4383	25.1129	0	0	0	0	0	75.3927	0	0	16.6077	6.12074	0	0
TATATTATCTCCTGGCCTGA	86.8579	49.0836	32.2632	83.3197	50.0303	54.8413	17.7386	17.5726	51.9115	34.5278	18.3366	20.1302	6.78566	0	0	4.90919	168.001	1.73983	63.974	27.5891	20.7596	30.9097	63.7912	19.4646
TATATTATCTCCTGGCCTGA	86.6802	55.4644	72.3693	104.226	234.443	177.498	48.8796	38.0929	26.2166	62.6673	38.669	19.5323	0.165504	2.05515	0.364111	5.9427	80.3483	58.5744	4.01769	0	20.1041	0	16.7497	0
TATATTATCTCCTGGCCTGA	86.6802	38.6124	59.7136	45.0763	87.7951	103.577	100.321	45.6888	93.2581	172.639	125.238	120.981	6.78566	0	9.46689	0.258378	7.30439	415.24	0	0	12.2373	0	11.404	1.76951
TATATTATCTCCTGGCCTGA	86.6802	439.625	183.954	336.95	267.904	421.395	29.1701	143.302	224.341	49.5862	17.5882	0	13.0748	0	8.37456	235.383	160.697	61.7641	216.955	0	286.264	0	374.907	5.9721
TATATTATCTCCTGGCCTGA	86.325	20.1243	33.6892	5.20111	153.964	36.1975	18.527	6.68892	17.869	9.88683	68.4815	0	3.14457	0	0	38.24	0	0.289972	11.1259	0	34.0895	0	0	0
TATATTATCTCCTGGCCTGA	86.325	26.996	36.8977	27.3313	14.3097	17.4446	55.5809	23.4679	77.0847	18.861	46.9017	0	0	0	0	6.97622	460.176	93.081	4.63579	0	1.09261	0	0	0
TATATTATCTCCTGGCCTGA	86.325	132.689	125.309	203.965	136.965	111.1	173.641	141.828	126.518	196.672	176.63	19.1337	11.5853	0	15.2927	29.4551	343.306	148.466	65.8283	0	37.8044	0	23.5208	0.221189
TATATTATCTCCTGGCCTGA	86.325	50.5561	90.5508	88.5208	127.604	146.425	68.195	26.4156	288.774	182.678	112.639	43.4493	3.47558	0	15.6568	40.5654	7.30439	1.15989	22.8699	0	36.2747	0	0	5.75091
TATATTATCTCCTGGCCTGA	86.1474	74.1162	26.3809	87.8069	222.608	213.369	0	44.4417	50.7376	12.6247	16.9645	2.59102	0	0	0	98.1838	0	0.579944	45.7398	0	14.204	0	33.8557	5.75091
TATATTATCTCCTGGCCTGA	86.1474	50.5561	31.9067	16.7251	72.0867	15.155	33.5062	13.0377	5.99982	13.6895	10.977	24.7143	3.64108	0	0	3.87568	0	45.5256	11.744	0	0	4.89659	0	6.63566
TATATTATCTCCTGGCCTGA	86.1474	124.345	69.1608	89.8466	96.7252	25.1856	347.085	36.7324	117.257	100.846	20.3324	23.3191	11.7508	0	0	46.2497	0	26.9674	15.4526	0	29.9376	0	12.1168	0.221189
TATATTATCTCCTGGCCTGA	86.1474	128.272	77.3603	93.8239	33.1383	32.7085	67.2095	83.5549	155.343	20.6863	7.35958	5.58065	0.165504	0	0	8.26811	0	471.205	26.2695	0	27.0968	0	13.1859	2.43308
TATATTATCTCCTGGCCTGA	85.9698	130.726	95.3635	64.5549	76.0676	99.1069	117.469	123.122	70.6936	398.971	366.981	468.775	21.1845	0	50.6115	10.5935	0	647.798	26.8876	0	0	0	26.7282	0
TATATTATCTCCTGGCCTGA	85.9698	203.86	81.9948	310.027	6.34793	28.8926	171.079	84.6886	101.606	11.56	74.3442	79.5243	0.165504	20.2579	0	3.87568	0	1.15989	15.4526	6.80012	20.1041	0	0	0
TATATTATCTCCTGGCCTGA	85.9698	66.2628	4.45624	356.939	0.107592	1.09028	0	70.8573	0	50.8031	22.9519	0	0	0	0	33.5892	0	196.891	32.4506	0	69.9272	5.20263	48.1107	0
TATATTATCTCCTGGCCTGA	85.7921	89.1685	140.282	81.178	47.4481	56.1497	84.9481	36.619	85.1714	26.6184	32.1826	6.97581	0	0	0.364111	4.90919	0	205.3	0	0	0	0	0	0
TATATTATCTCCTGGCCTGA	85.6145	71.8256	12.4775	6.11895	15.9236	6.32365	24.6369	50.9038	61.3026	25.2494	47.276	28.1026	2.97907	0.293593	13.8362	39.7903	0	0	32.1415	0	14.641	0	13.1859	0
TATATTATCTCCTGGCCTGA	85.4369	24.5418	25.6679	24.6798	8.93014	9.15839	37.4481	19.4999	40.0423	13.6895	15.3429	0	0	0	0	18.3449	0	90.1813	6.79917	0	25.5671	0	0	0
TATATTATCTCCTGGCCTGA	85.2593	165.248	56.3269	118.504	0.430368	33.0356	113.724	92.6246	185.473	0.152105	0	43.0507	29.4597	0	9.46689	2.84216	29.2176	25.5175	5.56295	0	8.52238	0	43.8342	0.221189
TATATTATCTCCTGGCCTGA	85.2593	112.401	52.7619	38.9573	63.5869	70.5414	26.4108	3.40115	36.3902	23.2721	11.2265	50.6245	3.80659	1.46797	16.7491	88.8822	0	0.579944	56.2476	23.1204	57.6899	23.7179	51.3181	44.6801
TATATTATCTCCTGGCCTGA	85.2593	134.98	89.303	93.4159	335.042	182.841	112.541	43.9882	133.3	67.5346	60.623	26.5081	0.827519	0	0	215.746	7.30439	1.15989	92.0978	6.99441	58.127	9.64016	84.461	0
TATATTATCTCCTGGCCTGA	85.2593	52.8466	39.7497	20.1925	24.7462	27.0391	40.6016	35.8254	108.779	26.7705	66.2362	6.57719	0.165504	0	0	70.2789	14.6088	62.344	68.9188	0.194289	43.7045	0	95.5087	3.76021
TATATTATCTCCTGGCCTGA	85.0816	184.718	67.9131	42.3227	89.1938	42.8482	21.6805	19.6133	6.65198	12.6247	39.0432	12.1578	0.165504	0.293593	0	93.2746	0	171.663	37.3954	0	36.0562	0	3.92013	0.221189
TATATTATCTCCTGGCCTGA	84.7264	53.0103	44.7406	28.1472	18.1831	20.8244	165.166	64.055	108.519	172.639	417.251	570.422	59.7469	21.4323	77.1916	41.3405	0	0	34.923	3.4972	81.0718	13.3126	43.8342	0
TATATTATCTCCTGGCCTGA	84.5488	52.683	53.6531	34.5721	64.9856	98.2347	91.058	29.7034	164.082	121.076	111.766	62.583	0	0	0.364111	7.49297	102.261	325.639	32.4506	0	0.87409	0	0	0
TATATTATCTCCTGGCCTGA	84.5488	113.547	26.3809	50.9912	41.6381	63.6726	110.176	14.0581	79.9542	17.1879	70.2279	0	6.62015	0	0	15.5027	0	0	26.8876	5.4401	44.1415	0	35.2812	5.08734
TATATTATCTCCTGGCCTGA	84.5488	68.2262	105.88	86.8891	59.068	66.2893	44.9377	24.3749	53.3463	91.1109	70.9763	119.386	0	7.04624	6.91811	59.6854	0	0	23.179	0	42.6119	5.04961	37.7758	0
TATATTATCTCCTGGCCTGA	84.1935	15.8704	47.2361	54.1527	32.3852	38.4871	38.6307	27.8894	26.6079	86.6999	80.3317	39.0645	1.32403	0	3.64111	28.9384	102.261	0.869916	1.85432	0	9.17794	0	0.356376	0
TATATTATCTCCTGGCCTGA	84.1935	49.2472	41.7104	85.0534	57.1314	30.8551	43.5581	13.2645	32.3469	22.2073	154.302	74.7408	0.165504	0	0	4.65081	0	125.848	30.9053	0	37.1488	0	14.255	0
TATATTATCTCCTGGCCTGA	84.1935	59.882	25.8462	81.7899	11.9427	16.2452	32.3236	23.0144	38.738	15.3626	9.60488	3.18894	0.165504	0	0	14.9859	0	215.449	18.5432	0	7.64829	0	9.26577	6.85685
TATATTATCTCCTGGCCTGA	84.1935	143.651	55.9704	49.3595	35.3978	40.2315	71.1514	77.6595	155.604	191.196	262.076	116.994	0.331008	4.69749	33.4982	13.1773	0	26.0975	10.8169	0	23.6004	3.36641	35.6376	0
TATATTATCTCCTGGCCTGA	84.0159	101.112	124.596	83.6256	14.9553	51.7885	60.7053	88.9967	101.084	19.9258	45.2801	1.79378	7.44767	0	22.2108	20.6703	504.003	596.763	32.4506	0	38.2414	3.97848	40.9832	0
TATATTATCTCCTGGCCTGA	84.0159	99.6396	144.382	57.3141	36.3661	35.9794	158.267	85.0287	65.9981	87.9167	85.1965	73.7443	0.993023	0	0.364111	101.026	0	13.6287	77.5723	0	38.0229	0.306037	88.3812	0
TATATTATCTCCTGGCCTGA	83.8383	39.2669	21.5682	20.6005	38.1952	31.2912	47.1058	65.0753	46.4334	127.312	152.68	207.082	17.0469	0	8.73867	17.053	0	60.0242	24.7242	0	0.87409	0.153018	0	0.221189
TATATTATCTCCTGGCCTGA	83.6606	51.3741	118.536	68.9401	1.72147	24.0953	219.564	65.1887	23.7384	291.281	60.8725	41.4563	68.3531	89.2524	117.972	316.255	109.566	11.3089	79.4266	0.194289	158.866	0	215.251	5.9721
TATATTATCTCCTGGCCTGA	83.6606	17.8337	74.6866	108.407	158.16	165.396	89.6783	50.337	147.257	181.918	76.7143	0.797236	2.15155	0	0	311.088	0	112.799	73.5546	12.8231	54.8491	0	58.802	9.73231
TATATTATCTCCTGGCCTGA	83.483	18.6518	30.1242	34.1641	79.9409	34.1259	16.9502	16.0988	33.3903	14.7542	29.0641	1.19585	2.64806	0	0	77.5135	7.30439	0	43.8855	0	55.7232	6.73281	73.4134	0
TATATTATCTCCTGGCCTGA	83.3054	97.0219	38.6802	63.3311	89.8393	38.0509	91.6493	32.4243	65.6068	42.2852	31.5589	44.6452	0.165504	2.34875	0	22.9957	0	0	0	0	8.08533	7.4979	4.63288	0.221189
TATATTATCTCCTGGCCTGA	83.1278	145.778	111.406	138.186	293.188	257.634	35.6742	83.7816	150.909	31.3336	127.982	50.4252	1.82054	0	0.728222	263.804	7.30439	1.15989	209.847	4.27436	151.655	0	63.4349	4.42378
TATATTATCTCCTGGCCTGA	83.1278	34.6857	32.7979	27.2293	90.4849	13.5195	1.77386	15.9854	7.43457	57.7999	2.61951	167.619	0.496511	0	0.364111	26.0962	241.045	0.289972	9.8897	0	4.80749	0	17.8188	8.18399
TATATTATCTCCTGGCCTGA	83.1278	52.5194	93.2245	54.0507	143.205	212.06	4.92738	33.8981	95.7363	80.6157	96.7972	143.502	22.343	9.39499	6.91811	52.9676	0	55.9646	57.7929	3.88578	0.218522	0.306037	13.8986	7.9628
TATATTATCTCCTGGCCTGA	82.9502	0	96.9678	129.926	47.0177	42.6301	10.446	9.06973	72.3892	70.4246	148.314	0.597927	0	0.293593	0	6.20108	0	0	6.18106	18.6518	8.08533	0	2.49463	0
TATATTATCTCCTGGCCTGA	82.9502	141.361	78.7863	43.2406	0	20.4974	254.45	126.976	262.558	0.30421	334.549	159.248	6.28914	0.587187	0.364111	22.7373	36.5219	231.978	17.616	0	34.7451	7.34489	40.6268	0.221189
TATATTATCTCCTGGCCTGA	82.9502	203.042	157.573	279.534	44.0051	46.8823	7.09543	30.0435	137.605	3.65052	11.9749	0	0	0.293593	0	83.7146	0	27.2574	89.0073	0	55.5047	0	73.057	0
TATATTATCTCCTGGCCTGA	82.9502	41.721	42.2452	31.1047	21.4108	24.0953	37.8423	27.0958	27.9122	30.5731	58.253	89.8883	4.79961	4.4039	0	9.81838	0	0	43.2674	6.41154	0	0.306037	11.7604	0
TATATTATCTCCTGGCCTGA	82.9502	59.2275	105.346	99.7389	45.619	143.154	13.7967	76.8659	65.4763	86.852	84.947	8.37097	0	11.7437	0	54.7762	0	672.445	47.5942	0	28.1894	0	34.2121	0
TATATTATCTCCTGGCCTGA	82.7725	111.911	67.3783	120.135	485.132	9.15839	4.92738	77.8863	52.8245	55.5183	45.1554	31.6901	3.80659	0	39.324	25.0627	0	0	0	0	0	0	0	0
TATATTATCTCCTGGCCTGA	82.7725	188.481	88.0553	143.285	83.1686	24.7495	17.3444	184.002	98.2145	103.279	103.284	47.8341	2.81356	0	10.5592	230.99	0	257.205	181.105	0	317.513	2.75433	221.666	0.884755
TATATTATCTCCTGGCCTGA	82.5949	17.8337	19.0727	55.8864	6.56311	17.5536	54.2012	18.2528	8.86931	115.752	65.3631	52.8169	0.165504	0	2.18467	35.9146	0	0	0	0	0	0	49.5362	0
TATATTATCTCCTGGCCTGA	82.5949	93.4224	85.5598	68.0223	119.104	98.7798	6.89833	18.9331	62.9982	75.4441	45.7791	57.401	0.165504	0	0	21.187	0	0	6.79917	0	0.437045	14.0777	30.2919	0
TATATTATCTCCTGGCCTGA	82.5949	80.3334	66.1306	39.6712	36.1509	85.3693	63.2676	20.8604	84.9106	124.27	95.4251	94.871	19.0329	0	25.1237	198.435	7.30439	76.2627	26.2695	24.869	7.64829	16.0669	24.5899	17.6951
TATATTATCTCCTGGCCTGA	82.5949	5.72642	6.59523	14.6855	13.6642	6.54171	6.70124	1.02034	0	20.9905	20.0829	0	0	0	0	7.23459	0	8.11922	0	0	0	3.97848	0	0
TATATTATCTCCTGGCCTGA	82.4173	42.3755	77.8951	144.611	83.8142	122.112	19.9066	16.2121	11.8692	38.6347	15.8418	15.5461	0	0.293593	0	30.2303	0	317.809	15.7617	0	26.8783	0	13.1859	0
TATATTATCTCCTGGCCTGA	82.2397	174.738	73.7953	64.9628	53.796	31.8363	48.4854	62.3544	97.9537	239.718	77.4627	98.2593	1.65504	10.5694	0.364111	121.179	0	417.56	70.7731	0	84.3497	0	15.3242	0
TATATTATCTCCTGGCCTGA	82.2397	57.1006	168.446	139.614	191.944	162.889	59.7199	67.4561	176.864	160.167	127.608	35.6763	6.62015	0	0	547.762	7.30439	1.44986	93.9521	0	117.565	0.153018	53.8127	0
TATATTATCTCCTGGCCTGA	82.062	16.5248	12.6557	20.0905	16.8919	7.41394	33.7033	4.19475	5.99982	58.2562	35.8	22.9205	0.165504	0	0	6.45946	0	0	6.79917	0	0	0	0	0
TATATTATCTCCTGGCCTGA	82.062	29.941	91.9768	30.2888	24.6386	16.1362	20.4979	15.9854	15.9126	21.751	17.2139	20.7281	0	0	0	7.75135	306.784	0	12.9802	0	0	3.51942	0	0
TATATTATCTCCTGGCCTGA	81.8844	138.416	170.05	113.608	128.035	55.9316	42.7697	44.4417	101.736	45.7836	54.5108	71.3526	0.165504	0	0	111.878	0	127.298	77.2632	18.6518	90.6868	8.87507	66.6422	9.28993
TATATTATCTCCTGGCCTGA	81.8844	75.9159	139.926	162.458	110.712	239.099	4.73029	14.8517	61.0417	1.21684	26.8188	0	8.93721	8.8078	30.5853	23.2541	0	0	13.2893	0	0	0	8.90939	3.76021
TATATTATCTCCTGGCCTGA	81.8844	37.1399	16.5772	14.0736	23.3475	22.3508	73.1223	17.0057	56.4766	101.606	51.7665	6.37789	0.165504	0	5.46167	46.2497	0	0	18.2341	0	22.2893	0	51.3181	0
TATATTATCTCCTGGCCTGA	81.7068	83.7693	8.73423	54.1527	25.7145	61.9282	0	37.7527	103.432	13.3852	1.74634	0	0.165504	0	0	97.4086	7.30439	51.615	39.5588	0	75.3903	13.9247	7.12751	0
TATATTATCTCCTGGCCTGA	81.7068	228.566	108.911	122.991	120.611	82.3165	247.355	167.563	172.299	285.805	599.619	357.361	65.043	0	61.1707	158.644	7.30439	274.604	118.367	0	138.762	0	99.0724	0
TATATTATCTCCTGGCCTGA	81.7068	33.5404	37.9672	40.2831	16.9995	9.15839	24.4398	12.5842	10.0432	7.60525	13.2223	0	0.662015	0	0	12.1438	0	0	6.49011	0	0	8.41602	0	0
TATATTATCTCCTGGCCTGA	81.5292	86.7143	120.497	34.1641	92.314	39.3593	22.0747	25.0551	52.1724	65.4052	61.8704	99.6545	5.46163	0	0	11.3686	0	0	8.34443	0	19.667	0	13.5423	0
TATATTATCTCCTGGCCTGA	81.3515	153.632	112.119	92.6001	61.1123	42.194	36.0684	73.5782	67.5632	82.7451	32.1826	8.57028	5.13062	0	0	150.118	0	0	68.3007	0	49.3861	0.918111	53.1	0
TATATTATCTCCTGGCCTGA	81.3515	135.143	46.8796	78.4245	26.5752	38.378	22.4689	38.0929	96.3885	31.0294	4.98955	36.8721	0.165504	0	0	4.65081	0	0	0	0	6.7742	6.42678	22.0953	0.221189
TATATTATCTCCTGGCCTGA	81.3515	52.3558	56.5051	39.9771	20.5501	50.8073	9.26348	31.4039	55.8245	36.0489	16.9645	8.9689	0	0	0	31.5222	73.0439	307.37	51.9209	0	28.4079	0	17.8188	0
TATATTATCTCCTGGCCTGA	81.1739	150.523	38.1454	18.3568	238.639	45.792	44.3464	96.2525	111.127	23.2721	214.052	28.8998	4.4686	0	25.1237	73.3795	7.30439	19.7181	21.6337	0	28.4079	0	9.97852	3.76021
TATATTATCTCCTGGCCTGA	80.9963	70.6803	88.7683	125.744	70.7956	123.42	53.0186	35.2586	69.6501	220.096	352.013	0.996545	5.29612	0	4.00522	26.0962	7.30439	2.0298	6.49011	0	0	0	0.356376	0
TATATTATCTCCTGGCCTGA	80.9963	55.628	56.5051	44.8723	58.0997	11.8841	14.1909	27.0958	7.82586	20.23	59.3756	38.6659	4.63411	0	0	26.0962	0	0	0	0	21.4152	0	11.0476	0
TATATTATCTCCTGGCCTGA	80.8187	24.2146	77.1821	82.1979	115.446	150.35	51.8361	32.9911	40.1727	120.467	62.3693	86.8987	0.165504	0.293593	12.7439	0.258378	0	0.579944	0	0	0	0	0	0
TATATTATCTCCTGGCCTGA	80.8187	84.5874	39.0367	26.6174	19.0438	51.2434	12.2199	42.8545	66.7807	69.2078	0	37.2708	2.97907	0	6.91811	1.03351	7.30439	286.492	0	0	11.1446	0	0	0
TATATTATCTCCTGGCCTGA	80.6411	70.3531	50.6229	88.0109	52.3973	37.8329	1.77386	12.0174	30.5208	19.6215	8.48223	0	0	0	0	9.04324	0	10.439	0	4.85723	0	0	0	4.64497
TATATTATCTCCTGGCCTGA	80.6411	276.668	115.149	134.821	114.37	43.1753	485.249	205.543	250.558	532.824	202.326	393.834	13.4058	0.293593	7.28222	129.448	233.74	54.5147	95.4974	5.82867	104.672	8.41602	67.7114	9.73231
TATATTATCTCCTGGCCTGA	80.6411	31.2499	22.9942	13.1557	14.2021	7.41394	14.1909	48.523	37.3033	48.0652	142.077	76.136	0	0	0	24.5459	0	0	21.6337	0	17.4818	0	12.4731	0
TATATTATCTCCTGGCCTGA	80.6411	162.794	25.1332	181.733	104.257	47.2093	27.002	6.8023	10.1736	3.95473	90.1861	17.7385	2.31705	16.4412	0	18.0865	0	189.352	21.0156	0	10.052	0	7.12751	0
TATATTATCTCCTGGCCTGA	80.4634	78.5337	88.0553	168.781	63.0489	72.0678	171.276	64.5084	83.9975	94.6093	46.6523	7.57374	4.4686	0.293593	0.728222	42.3741	0	329.408	28.7419	0	57.6899	0	27.0845	0
TATATTATCTCCTGGCCTGA	80.4634	53.3375	46.8796	38.5494	35.613	40.4496	31.5352	18.8197	34.1729	57.1915	43.7833	9.56683	0	0	0	14.2108	102.261	171.084	11.435	0	39.9896	0	27.7973	0
TATATTATCTCCTGGCCTGA	80.4634	213.677	205.522	299.828	417.78	176.299	199.46	79.8136	264.775	266.64	172.264	226.614	30.7837	11.1565	0.728222	388.601	7.30439	156.005	407.332	22.5375	136.358	11.3234	102.636	13.9349
TATATTATCTCCTGGCCTGA	80.2858	33.7041	25.6679	26.5154	241.329	276.387	21.0892	26.7557	62.6069	100.085	66.7352	43.4493	2.15155	0	10.9233	45.9914	80.3483	161.224	90.5525	0	38.46	0	15.3242	0
TATATTATCTCCTGGCCTGA	80.1082	25.0326	11.5862	73.7333	23.2399	7.52297	69.7717	50.4504	40.564	50.1947	53.5129	45.4424	0	0	0	18.8616	0	0	25.9605	0	13.3299	6.88583	17.106	0
TATATTATCTCCTGGCCTGA	80.1082	122.382	46.1666	276.984	50.5683	50.6983	46.7116	47.9562	26.3471	21.751	5.4885	1.19585	0	0	0.364111	30.747	0	194.281	58.7201	0	93.7461	0	22.4517	0
TATATTATCTCCTGGCCTGA	80.1082	0	19.251	28.1472	13.3414	37.2877	26.2137	0	0	43.6541	0	0	0.165504	0	0.364111	15.5027	0	0.289972	34.3049	0	0	0	14.6114	0
TATATTATCTCCTGGCCTGA	79.7529	232.165	134.578	137.88	90.5925	111.972	60.1141	36.5057	59.607	12.1684	10.1038	23.1198	0	0	0	163.554	14.6088	2.0298	76.6451	0	217.867	0	115.109	0
TATATTATCTCCTGGCCTGA	79.7529	132.362	104.989	12.0339	42.0685	6.1056	0	16.6656	68.8676	8.06157	23.9498	0	0.165504	0	0	29.9719	0	0	4.94485	0	9.39647	0	0	0
TATATTATCTCCTGGCCTGA	79.7529	40.4121	34.5804	25.0877	53.1505	64.3268	49.668	81.7409	37.1728	238.805	180.123	179.976	0.331008	0	37.1393	5.68432	7.30439	179.493	37.3954	0	19.23	3.51942	11.0476	0
TATATTATCTCCTGGCCTGA	79.5753	11.2892	77.7168	8.36256	7.31626	16.3543	18.527	27.3226	7.04327	112.101	58.7519	13.7523	0	0	0	4.90919	0	0	4.32674	0	11.3632	0	9.26577	0
TATATTATCTCCTGGCCTGA	79.5753	16.5248	22.9942	3.97732	3.9809	1.85348	17.1473	4.53486	7.95629	3.80263	30.1868	5.38134	0	0	0	0.775135	0	0	7.10822	0	0	0	15.6805	0
TATATTATCTCCTGGCCTGA	79.3977	47.6111	40.2844	38.2434	7.53144	18.6439	48.8796	20.5203	51.2594	52.0199	25.4467	14.3502	0	0	0	0	0	0	9.27159	0	9.39647	0	0	0.221189
TATATTATCTCCTGGCCTGA	79.3977	52.3558	37.6107	23.7619	27.9739	16.3543	33.112	19.0464	14.6083	22.8158	22.9519	0	0	0	0	30.4886	0	4.05961	32.4506	0	48.0749	0	21.3825	0
TATATTATCTCCTGGCCTGA	79.2201	84.5874	132.261	82.5038	36.1509	39.0322	0.591286	35.8254	58.4331	85.0267	52.016	8.9689	0	0	0.364111	47.8	233.74	0	14.5255	0	7.64829	0	14.9678	0.221189
TATATTATCTCCTGGCCTGA	79.0424	21.7604	44.9189	45.4842	7.96181	39.2503	43.7551	29.3632	58.5635	20.0779	9.48014	6.57719	0	0	0	13.4357	0	77.4225	14.8345	5.24581	10.7076	0.153018	26.7282	4.86615
TATATTATCTCCTGGCCTGA	78.8648	74.1162	64.3481	90.8664	42.1761	50.4802	85.7364	63.148	65.6068	58.7125	59.3756	34.6798	0.662015	0	0.364111	30.2303	0	193.121	36.7773	0	58.564	7.34489	12.8295	0
TATATTATCTCCTGGCCTGA	78.8648	25.6871	40.1062	4.28326	4.84164	3.816	123.579	73.0113	148.691	174.769	46.4028	114.005	4.3031	3.22953	0.364111	39.7903	7.30439	31.607	86.2258	0	78.6681	0.153018	32.0738	3.09664
TATATTATCTCCTGGCCTGA	78.8648	28.9593	27.9852	8.97446	13.449	14.5008	16.1618	13.9447	5.73896	12.6247	36.4237	41.6556	2.81356	0.293593	0	7.49297	0	0.869916	0	25.0633	0	42.8452	0	23.0036
TATATTATCTCCTGGCCTGA	78.8648	24.5418	36.0064	31.8185	60.3591	146.207	36.6597	17.0057	54.2593	187.393	155.923	175.193	0.827519	8.51421	4.00522	7.75135	0	0	0	0	0	0	0	0
TATATTATCTCCTGGCCTGA	78.6872	81.4787	42.2452	169.903	134.49	187.42	29.5643	23.4679	59.8678	46.6962	25.9456	5.77996	0.165504	0	0	155.285	204.523	213.419	54.3933	0	69.2716	0	125.088	0
TATATTATCTCCTGGCCTGA	78.6872	15.5431	28.3417	35.3879	24.531	41.8669	34.0975	25.0551	42.5205	53.541	70.2279	104.239	0	0	16.385	28.1632	0	95.4008	27.1967	0	21.4152	0	28.5101	0
TATATTATCTCCTGGCCTGA	78.6872	42.2119	0	32.2265	4.51887	0	24.4398	0.113372	192.907	0.91263	45.6544	116.396	0.331008	0	383.045	11.3686	0	527.749	0	0	0	0	0	0.221189
TATATTATCTCCTGGCCTGA	78.5096	3.10863	8.55598	21.2124	1.93666	1.74446	13.9938	14.2848	12.3909	67.5346	8.10801	34.6798	2.81356	0.293593	0	0	0	0	37.3954	0	0	0	16.7497	0
TATATTATCTCCTGGCCTGA	78.5096	131.217	86.6293	70.6739	30.8789	73.4852	90.4667	178.447	162.908	296.605	480.992	656.524	9.59922	9.10139	46.6062	25.5795	7.30439	594.443	50.0666	0	32.9969	0	44.1906	0.221189
TATATTATCTCCTGGCCTGA	78.3319	46.9566	34.5804	15.1954	21.088	14.0647	93.4231	78.113	65.2155	88.8293	91.184	6.37789	0.496511	0	6.18989	0.258378	0	0	6.18106	0	22.0708	0	0.356376	0
TATATTATCTCCTGGCCTGA	78.3319	157.885	161.138	194.685	146.218	227.106	45.9232	115.412	198.907	193.021	190.226	469.372	29.1287	52.8468	84.1097	51.6757	0	615.611	27.1967	0	23.819	0	22.808	0
TATATTATCTCCTGGCCTGA	78.1543	50.2289	75.3996	38.2434	4.62646	2.61668	50.6535	25.7354	35.8685	24.3368	49.2718	31.6901	0	0	0	6.71784	0	32.1869	28.1238	0	27.3153	5.35565	39.9141	0
TATATTATCTCCTGGCCTGA	78.1543	94.7313	70.5868	48.8496	16.2464	32.1634	63.8589	299.188	144.778	297.67	661.739	166.024	42.038	12.0373	31.6777	213.162	7.30439	28.4173	243.534	3.88578	222.019	9.48714	353.525	14.8197
TATATTATCTCCTGGCCTGA	77.9767	153.141	3.92149	108.509	53.0429	32.0544	110.176	97.3862	149.083	23.12	15.4676	0	4.63411	0	0	150.118	87.6527	211.68	581.02	7.38299	443.382	0.153018	393.439	12.6078
TATATTATCTCCTGGCCTGA	77.7991	144.797	119.427	135.433	74.4537	57.567	67.4066	51.4707	48.9116	128.529	160.164	51.0231	0.165504	0.293593	4.00522	53.7427	0	103.52	74.4818	0	96.3684	6.57979	32.7866	0
TATATTATCTCCTGGCCTGA	77.7991	113.383	64.1699	98.821	30.341	37.6148	22.863	28.4563	69.5197	37.2657	38.5442	0	0.165504	0	0	51.9341	0	212.55	25.3423	0	22.2893	0	39.5577	5.08734
TATATTATCTCCTGGCCTGA	77.7991	86.5507	82.7078	91.8862	51.429	99.7611	85.3422	45.9155	43.4335	98.5641	206.692	113.008	0	0	0	82.9395	0	100.91	62.1197	0	29.282	6.88583	40.9832	0
TATATTATCTCCTGGCCTGA	77.6215	0	5.88224	19.5806	0.430368	17.5536	0	0	2.21733	1.52105	6.98537	0	2.81356	0	0	17.053	0	0	15.7617	0	13.7669	2.75433	13.5423	0
TATATTATCTCCTGGCCTGA	77.6215	168.029	89.8378	119.319	210.342	162.998	128.309	35.0318	172.43	90.3504	46.0286	14.9482	1.48953	0	0	440.277	0	122.368	81.2809	0	40.6452	8.41602	71.9879	4.20259
TATATTATCTCCTGGCCTGA	77.4438	106.675	75.5778	75.2631	32.6004	125.819	20.1037	142.508	121.301	31.9421	93.1798	31.4908	0.331008	12.3309	0.364111	22.9957	306.784	300.701	11.1259	0	0	0	3.20738	5.75091
TATATTATCTCCTGGCCTGA	77.4438	26.6687	9.26898	17.9489	0.107592	4.14308	3.15352	9.86333	19.9559	24.0326	0	0	0	0	0	4.90919	160.697	0	0	0	0	0	0	0
TATATTATCTCCTGGCCTGA	77.4438	109.784	126.379	138.594	62.2958	69.8873	68.3921	84.9153	85.8236	54.3015	60.3735	11.9585	2.81356	0	0	32.8141	73.0439	262.135	17.9251	0.194289	0	0	10.6913	0
TATATTATCTCCTGGCCTGA	77.2662	107.657	75.0431	101.88	180.539	122.221	43.361	30.9504	58.4331	55.9746	166.9	42.8514	0	0	16.7491	66.1449	0	64.9537	35.232	4.27436	30.1561	2.29528	34.9248	5.75091
TATATTATCTCCTGGCCTGA	77.0886	308.408	52.4054	34.5721	114.048	114.044	29.1701	56.2323	5.86939	137.047	23.0767	2.98963	0	0	0	0.258378	109.566	357.826	0	0	4.37045	0	0	0
TATATTATCTCCTGGCCTGA	77.0886	56.9369	40.1062	35.3879	22.2715	45.1378	67.2095	96.706	70.5632	16.5794	40.2906	17.9378	4.63411	0.293593	20.3902	6.20108	0	0	10.5078	0	10.4891	0	9.62214	0
TATATTATCTCCTGGCCTGA	77.0886	11.9437	14.973	22.1302	26.4676	17.3355	19.7095	4.08138	14.4778	69.9683	73.3463	0	0	0	0	6.45946	0	0.579944	7.41727	4.08007	1.09261	12.3945	33.1429	12.3866
TATATTATCTCCTGGCCTGA	77.0886	0.818059	20.1422	5.71102	10.0061	6.8688	0	0.340115	2.34776	3.65052	202.7	21.5254	1.48953	0	0	0	0	0	6.18106	0	0	0	0	0
TATATTATCTCCTGGCCTGA	76.911	64.2995	20.3205	66.2886	24.8538	55.2774	28.7759	16.3255	32.3469	14.7542	14.0955	0	0.165504	0	0	14.2108	0	103.81	49.4485	0	25.5671	0	18.8879	11.2806
TATATTATCTCCTGGCCTGA	76.911	266.36	479.135	68.7362	48.7392	60.5108	76.2759	136.159	456.248	155.756	165.029	227.212	5.29612	28.7721	16.0209	24.0292	138.783	413.21	30.5962	0	13.3299	6.42678	38.8449	3.31783
TATATTATCTCCTGGCCTGA	76.7333	26.996	53.4749	23.9659	16.1388	26.712	11.8257	84.9153	38.738	45.0231	123.117	117.592	0.496511	3.81671	0	65.1113	7.30439	166.444	33.0687	0	27.0968	6.88583	27.0845	0
TATATTATCTCCTGGCCTGA	76.5557	152.977	97.3243	113.201	298.138	219.692	48.0912	91.831	144.518	105.105	199.332	109.819	12.2473	0.587187	3.277	80.0973	0	0	17.9251	0	17.4818	8.10998	19.957	0.221189
TATATTATCTCCTGGCCTGA	76.5557	75.7523	77.5386	107.388	87.2571	148.388	46.7116	30.497	143.344	137.807	61.3714	43.0507	0.165504	4.11031	0	134.874	0	2.31978	92.7159	5.05152	79.3237	0	65.9295	0
TATATTATCTCCTGGCCTGA	76.3781	20.7787	16.2207	9.38239	14.8477	10.7938	102.095	38.2062	37.0424	67.2304	232.638	148.684	8.27519	0.587187	0	1.03351	0	0	0	0	0	0	0	0
TATATTATCTCCTGGCCTGA	76.3781	198.788	142.243	78.9344	91.5608	40.7767	88.1016	90.6973	130.692	29.9647	50.7686	0.597927	2.48256	0	0	20.1535	277.567	15.6585	9.8897	4.85723	8.30385	0	14.9678	0
TATATTATCTCCTGGCCTGA	76.3781	40.7394	58.4659	116.464	0	37.0697	19.7095	33.4446	35.7381	0.152105	44.1575	145.097	3.47558	0.587187	23.6672	31.2638	0	72.493	6.79917	0	0	0	20.6698	0
TATATTATCTCCTGGCCTGA	76.2005	1013.58	0	655.033	890.432	470.24	27.1991	142.621	119.866	1540.98	4839.36	70.356	348.551	29.3593	96.4895	1334.78	430.959	123.528	323.269	0	451.249	13.4656	753.734	15.4832
TATATTATCTCCTGGCCTGA	76.2005	32.3952	41.1757	82.8098	24.3158	33.4717	23.6514	37.2993	49.8246	21.1426	12.8481	1.59447	0	0	0	90.4324	365.219	511.511	33.0687	0	32.3413	0	44.9033	3.53902
TATATTATCTCCTGGCCTGA	76.2005	119.273	84.6686	109.121	143.635	102.378	47.1058	69.8369	64.172	52.9325	72.8474	23.5185	3.31008	1.76156	0	6.45946	0	0	14.2164	0	12.0187	0	4.98926	0
TATATTATCTCCTGGCCTGA	76.2005	60.5364	80.7471	42.0168	21.1956	60.9469	18.724	49.9969	115.301	175.833	272.305	98.06	22.343	0	21.4826	75.9632	0	222.409	45.1217	0	64.9012	0	16.0369	0
TATATTATCTCCTGGCCTGA	76.2005	99.1488	89.6595	72.4076	245.74	177.171	40.9958	25.3952	150.648	10.3431	31.3094	0	0	5.57827	14.2003	317.547	36.5219	299.541	67.9917	11.2688	104.672	7.34489	104.062	11.723
TATATTATCTCCTGGCCTGA	76.0228	104.057	49.5534	90.0505	168.919	229.505	89.2841	13.4912	23.4776	102.671	6.86063	19.333	14.8953	0	0.364111	77.5135	0	113.089	47.2851	0	22.9449	0	20.6698	4.64497
TATATTATCTCCTGGCCTGA	75.8452	38.6124	63.6351	74.5492	138.686	93.5465	30.944	35.7121	27.3905	39.3952	26.5693	29.4977	0	0	0.364111	33.0724	146.088	267.354	21.6337	0	24.4745	0	50.9617	0
TATATTATCTCCTGGCCTGA	75.8452	98.9852	45.9884	215.081	85.6433	401.77	0.39419	122.215	128.735	512.442	70.6021	207.68	34.9213	45.507	150.378	110.844	0	227.338	74.1727	0	57.2529	0	47.7543	0
TATATTATCTCCTGGCCTGA	75.8452	79.1882	159.533	123.501	84.2446	115.243	51.4419	78.5665	201.646	527.196	608.351	427.119	17.8744	0.293593	9.46689	156.836	0	0.289972	156.69	0	59.4381	4.1315	140.412	0.221189
TATATTATCTCCTGGCCTGA	75.8452	19.4698	76.8256	64.6569	151.597	45.6829	24.0456	29.59	45.7813	176.898	217.918	140.513	1.48953	0	0	59.427	0	27.8373	29.051	0.194289	35.1821	4.59055	23.1644	0
TATATTATCTCCTGGCCTGA	75.6676	92.4407	67.0218	39.4672	262.094	220.783	91.6493	53.6248	75.2587	257.97	231.64	63.7789	1.15853	10.5694	0.364111	63.0443	7.30439	0.289972	40.795	0	4.37045	0	0	13.0501
TATATTATCTCCTGGCCTGA	75.6676	101.276	39.3932	76.2829	153.211	203.556	5.51867	38.2062	197.733	137.655	75.5916	78.5277	0.496511	0	0	146.242	7.30439	0.579944	41.7222	0	47.8564	7.65092	109.764	9.73231
TATATTATCTCCTGGCCTGA	75.6676	0	3.38674	0.917842	1.82906	1.74446	0	3.40115	0	4.10684	13.7213	0	0	0	0	19.12	0	0	0	0	0	0	0	0
TATATTATCTCCTGGCCTGA	75.49	69.6987	42.4234	25.2917	4.0885	11.448	27.5933	29.59	26.3471	19.1652	77.338	51.4217	5.29612	0	0	27.6465	0	0	8.03538	15.9317	29.282	26.3192	0	0
TATATTATCTCCTGGCCTGA	75.49	82.2968	73.2606	111.671	33.2459	51.0253	72.7281	21.9941	33.3903	27.0747	15.7171	1.59447	0	0.587187	0.364111	18.3449	0	0	0	0	17.0448	0	0	0
TATATTATCTCCTGGCCTGA	75.49	74.9342	16.5772	17.7449	22.3791	13.1924	18.527	0	0	0	13.347	25.1129	0	0	0	3.10054	0	474.394	9.58064	0	0	0	0	0
TATATTATCTCCTGGCCTGA	75.49	22.0876	52.4054	156.543	30.6637	66.5074	49.668	54.5317	79.8238	47.9131	37.6711	1.99309	0.165504	0	0	66.1449	0	88.1515	87.7711	5.4401	101.831	7.19187	110.12	1.10594
TATATTATCTCCTGGCCTGA	75.49	30.4318	43.4929	57.1102	39.7015	59.4205	9.85476	73.8049	39.7814	170.358	105.778	170.409	2.31705	0	6.18989	31.7805	7.30439	178.043	30.2872	0	54.4121	0	19.957	0
TATATTATCTCCTGGCCTGA	75.49	145.615	14.0817	52.317	11.5123	25.8398	74.3049	26.0755	64.9546	75.7483	76.9638	0.797236	10.7577	0	0	65.8865	7.30439	0	21.0156	0	34.0895	5.20263	78.759	0
TATATTATCTCCTGGCCTGA	75.1347	56.4461	40.8192	45.1782	160.958	154.384	22.666	14.3982	70.0414	52.0199	21.8293	12.1578	0	0	0	53.2259	7.30439	0	11.744	0	0.655567	3.51942	19.957	1.32713
TATATTATCTCCTGGCCTGA	75.1347	57.2642	34.5804	29.269	22.0564	18.5348	27.002	35.5987	45.5204	88.5251	246.109	22.1233	2.97907	0	13.8362	29.4551	0	136.287	17.616	0	42.8304	0	31.7174	0.442378
TATATTATCTCCTGGCCTGA	74.9571	27.9776	37.2542	6.62886	2.36702	7.95908	9.26348	19.3865	17.4777	10.6474	13.5965	20.7281	0	0	0	0.516757	0	0	0	0	4.37045	0	11.0476	0
TATATTATCTCCTGGCCTGA	74.7795	65.1175	52.7619	21.9262	38.9483	3.70697	28.7759	41.1539	31.6947	69.0557	87.0676	117.991	2.48256	0	0	6.71784	0	0	0	0	0	0	0	7.9628
TATATTATCTCCTGGCCTGA	74.6019	2.45418	0	0.40793	130.186	94.9638	0	1.5872	0	86.5478	1.49686	0	0	0	5.46167	24.2876	0	90.4713	33.6868	0	34.0895	0	109.407	0
TATATTATCTCCTGGCCTGA	74.6019	78.5337	168.624	128.702	228.095	193.744	96.9709	94.3252	203.081	277.592	26.5693	47.0369	3.14457	11.4501	4.36933	150.376	0	200.661	108.478	0	144.662	5.20263	57.7329	0
TATATTATCTCCTGGCCTGA	74.6019	48.2655	1.60425	0.203965	1.50629	0.545142	1.37967	10.0901	8.47801	116.969	4.86481	12.1578	0	0	0	8.00973	0	0	18.5432	0	0	0	0	0
TATATTATCTCCTGGCCTGA	74.6019	38.9396	70.9433	33.0423	60.2515	31.1822	90.2696	74.3718	46.0421	67.9909	18.5861	2.79032	0	0	0.364111	49.6086	146.088	0	70.7731	12.0459	77.357	0	15.3242	2.65427
TATATTATCTCCTGGCCTGA	74.6019	134.325	175.576	90.6624	200.659	69.5602	39.222	42.6277	20.4777	100.998	91.5582	31.4908	6.95116	0	0	40.0486	0	98.0106	25.9605	0	37.8044	0	7.12751	0
TATATTATCTCCTGGCCTGA	74.6019	37.958	64.5264	13.5637	13.1262	10.2487	12.2199	16.2121	7.69543	21.4468	33.9289	0.199309	0	0	0	8.00973	0	0.289972	8.96254	0	0	0	0	0
TATATTATCTCCTGGCCTGA	74.6019	36.6491	39.9279	30.1868	3.55054	8.94034	13.0083	6.8023	6.91284	43.1978	20.5819	0.199309	0.165504	0	0	23.2541	0	0	7.10822	0	11.8002	0	0	0
TATATTATCTCCTGGCCTGA	74.4242	127.781	67.7348	124.623	21.1956	31.0731	39.6161	16.779	27.1296	64.9488	26.4446	15.9447	0	0	5.09756	28.1632	0	473.524	52.23	0.194289	9.61499	0	23.8772	0
TATATTATCTCCTGGCCTGA	74.4242	11.6164	78.9646	4.28326	95.4341	93.1103	29.5643	69.4968	20.6081	38.6347	110.144	4.58411	8.27519	0	10.5592	43.6659	7.30439	0.289972	23.179	43.7151	14.4225	17.1381	22.808	4.86615
TATATTATCTCCTGGCCTGA	74.4242	37.4671	62.2091	18.0509	21.088	28.3474	44.9377	6.57555	59.9982	65.2531	73.3463	0	0.331008	0	0.364111	4.90919	0	0	15.7617	0	2.62227	0	0	0
TATATTATCTCCTGGCCTGA	74.4242	24.7054	12.6557	25.1897	4.62646	8.50422	37.6452	54.1916	23.4776	15.971	10.977	8.76959	6.45465	0	0	19.3784	0	110.189	21.6337	0	27.3153	9.64016	16.7497	4.42378
TATATTATCTCCTGGCCTGA	74.069	58.9003	24.9549	48.5437	20.6577	13.1924	10.446	50.5637	67.9545	55.8225	314.092	67.1671	4.3031	0	0	13.9524	0	0	10.5078	0	8.30385	0	0	0
TATATTATCTCCTGGCCTGA	74.069	13.4162	12.6557	17.1331	8.39218	5.88754	7.09543	2.72092	9.52146	26.9226	67.4836	4.58411	0.165504	0	0	17.3114	0	0	8.65348	0	25.1301	0	0	0
TATATTATCTCCTGGCCTGA	74.069	91.9499	72.0128	56.2943	32.9232	18.971	17.9357	46.1422	49.1725	140.241	236.13	287.403	13.0748	0	10.9233	11.3686	0	0.289972	0	0	7.21124	0	0	0
TATATTATCTCCTGGCCTGA	74.069	25.6871	16.7555	11.0141	6.13275	11.7751	9.46057	4.08138	35.3468	0	10.1038	0	0	0	0	8.52649	0	148.466	16.9979	0	0	0	0	0
TATATTATCTCCTGGCCTGA	73.8914	106.348	82.1731	181.223	287.809	391.194	89.0871	60.0869	236.341	199.714	120.123	118.987	8.93721	0	14.5644	280.341	21.9132	111.929	42.9584	9.13159	22.7263	25.5541	44.1906	0.663566
TATATTATCTCCTGGCCTGA	73.8914	94.0768	72.9041	44.8723	21.3032	23.7682	8.4751	73.5782	67.6937	29.8126	26.6941	4.78341	0	0	0	94.0497	14.6088	333.468	59.0291	0	46.9823	0	16.0369	0
TATATTATCTCCTGGCCTGA	73.8914	147.905	53.2966	160.724	2.25943	18.3168	32.5207	18.3662	27.2601	0	2.99373	5.38134	0	0	0	57.6184	0	119.179	4.63579	0	48.2935	8.72205	22.4517	0
TATATTATCTCCTGGCCTGA	73.8914	33.7041	104.454	25.3936	56.9162	22.896	20.1037	0	9.78232	4.25894	3.11847	0	4.63411	0	0	33.5892	0	0	12.0531	0	18.5744	0	0	0
TATATTATCTCCTGGCCTGA	73.7137	92.9316	86.8076	37.3256	25.7145	12.9744	31.5352	30.3836	21.5211	46.392	56.5066	18.9343	1.65504	0	13.108	33.8476	0	46.9755	56.2476	0	56.5973	5.04961	0.712751	0
TATATTATCTCCTGGCCTGA	73.7137	50.0652	43.8494	51.2972	65.8463	33.0356	61.4937	17.5726	30.3904	93.8488	77.338	47.2362	11.4198	0	21.1184	6.45946	0	0	0	0	17.7003	0	27.0845	0
TATATTATCTCCTGGCCTGA	73.7137	39.7577	62.9221	30.7987	43.0368	17.2265	83.9626	41.7207	42.3901	28.2915	21.954	11.9585	0	0	6.554	45.9914	0	0	28.1238	0	42.1748	0	52.3872	0
TATATTATCTCCTGGCCTGA	73.5361	103.075	67.2001	103.002	53.1505	66.0713	30.3527	47.8428	73.8239	66.7741	117.629	117.991	5.29612	0	0	8.78486	0	4.92953	5.87201	0	0	7.34489	10.3349	0
TATATTATCTCCTGGCCTGA	73.5361	144.306	182.528	82.7078	98.8771	36.6336	22.666	46.9358	80.6063	144.5	157.046	193.13	0.993023	0	15.2927	27.6465	0	0.579944	26.8876	0	24.0375	5.8147	18.5315	0
TATATTATCTCCTGGCCTGA	73.5361	0.163612	3.38674	1.42775	12.0503	5.3424	0	4.53486	0	27.0747	12.8481	0	0	0	0.364111	5.16757	0	77.4225	6.18106	0	0	0	0	0
TATATTATCTCCTGGCCTGA	73.5361	34.3585	34.0457	45.2802	51.9669	119.822	32.1265	10.7703	6.52155	11.7121	22.453	8.37097	0	0	0	14.9859	0	20.298	0	0	0	6.12074	0.356376	0
TATATTATCTCCTGGCCTGA	73.5361	192.571	196.609	168.373	415.413	372.768	194.533	254.746	323.338	241.086	224.53	238.174	33.5973	0	17.4773	983.646	7.30439	2.60975	114.659	0	100.302	32.1339	190.305	0
TATATTATCTCCTGGCCTGA	73.3585	89.0049	68.4478	73.9373	45.5114	37.2877	119.637	57.5928	56.8679	70.1204	102.161	19.5323	21.681	0	0	20.9286	0	0	12.0531	0	38.0229	0	4.98926	0
TATATTATCTCCTGGCCTGA	73.3585	162.63	151.334	131.149	225.728	267.883	80.2178	55.7788	271.427	109.82	71.3505	38.4666	0.165504	0	0	379.816	0	0	86.8439	0	73.205	5.66168	58.802	5.30853
TATATTATCTCCTGGCCTGA	73.3585	31.4135	18.3597	27.4333	25.3917	19.08	70.9543	28.4563	57.7809	147.846	79.3338	150.678	0.331008	0	22.5749	65.1113	0	452.066	34.6139	0	19.8855	0	88.0248	0
TATATTATCTCCTGGCCTGA	73.1809	30.759	40.1062	23.354	3.33535	10.3577	7.09543	31.1772	49.1725	108.299	112.265	15.1475	2.64806	0	0.364111	12.6605	0	0	14.5255	0	0	0	12.1168	0
TATATTATCTCCTGGCCTGA	73.1809	106.839	112.297	104.328	52.3973	44.3746	43.7551	12.811	31.0426	53.9973	227.773	18.735	8.10969	0	0	69.2454	248.349	61.7641	35.8501	0	31.9043	4.59055	20.6698	0
TATATTATCTCCTGGCCTGA	73.1809	38.4488	24.7767	74.6512	75.8524	168.449	9.26348	19.84	71.737	22.8158	8.48223	3.18894	0	0	0	0	0	0	10.5078	0	10.7076	0	0	0
TATATTATCTCCTGGCCTGA	73.1809	47.9383	63.9916	57.7221	58.7452	7.95908	8.67219	17.2325	9.91275	7.60525	19.8334	21.3261	0.331008	0	0	15.2443	0	0	0	0	11.1446	0	26.7282	0
TATATTATCTCCTGGCCTGA	73.0032	82.1332	114.793	215.591	168.812	239.645	208.921	180.941	318.512	321.55	202.95	92.4793	19.5294	0.587187	8.73867	325.04	343.306	1271.24	143.092	0	101.831	0	171.06	1.9907
TATATTATCTCCTGGCCTGA	73.0032	1.14528	26.9157	44.6683	19.5817	27.5842	70.7572	24.3749	12.6518	21.2947	75.0927	58.9954	0	0	0	3.35892	0	238.647	0	0	0	0	0	0
TATATTATCTCCTGGCCTGA	72.8256	117.637	207.126	191.013	210.235	257.634	21.2863	77.7729	126.909	220.856	140.206	52.2189	5.95814	0.293593	49.155	34.6227	0	44.9457	32.1415	0	11.5817	0	46.3288	4.42378
TATATTATCTCCTGGCCTGA	72.8256	86.7143	62.0309	30.0848	21.7336	16.2452	17.9357	40.4737	33.6512	38.1784	28.3157	26.3088	0.827519	0	0	22.4789	0	0	27.1967	7.57728	28.6264	0	36.7067	3.53902
TATATTATCTCCTGGCCTGA	72.8256	3.27224	0	1.42775	13.1262	177.389	4.92738	1.92732	13.5648	2.73789	0	0	0	0	0	9.56	0	0	0	0	0	0	8.90939	0
TATATTATCTCCTGGCCTGA	72.648	308.736	92.3333	260.871	1.3987	135.086	101.307	31.0638	88.4322	4.10684	121.371	60.1913	23.005	0	0.364111	40.8238	0	619.09	38.6316	0	21.1967	0	52.3872	0
TATATTATCTCCTGGCCTGA	72.648	5.39919	23.5289	40.0791	17.2147	75.4477	32.1265	23.1278	30.1296	4.10684	14.9686	19.333	0	0	0	27.3881	0	0	19.1613	0	31.2487	6.88583	11.0476	0
TATATTATCTCCTGGCCTGA	72.648	125.818	52.2271	42.1188	158.16	74.7935	4.139	31.5173	40.3032	81.2241	41.7875	21.3261	4.4686	0.293593	0.364111	99.9924	7.30439	109.319	49.1394	0	153.621	0	106.556	0
TATATTATCTCCTGGCCTGA	72.4704	152.486	135.826	75.467	46.3722	68.1428	16.7531	11.5639	25.434	3.49842	1.74634	0	0	0	0.728222	6.20108	1066.44	0	0	0	14.204	0	0	0
TATATTATCTCCTGGCCTGA	72.4704	45.1569	40.8192	31.9205	384.534	226.452	62.8734	39.6801	29.9991	101.91	69.23	53.8134	0	0	0.364111	31.2638	0	0	7.72632	0	0	0	30.6483	3.76021
TATATTATCTCCTGGCCTGA	72.4704	70.6803	134.222	41.4049	23.6702	42.7392	40.2074	7.25578	29.9991	40.4599	22.8272	67.5657	0	0	0	23.5124	0	0	13.9074	0	0	0	4.27651	0
TATATTATCTCCTGGCCTGA	72.4704	61.1908	77.5386	167.149	23.8854	126.037	73.1223	52.0376	115.04	213.708	89.5624	0.199309	15.3919	0	0	28.4216	204.523	0	6.49011	0	14.8595	0	9.26577	0
TATATTATCTCCTGGCCTGA	72.2927	13.089	39.7497	62.5153	27.6512	33.6898	20.4979	4.53486	14.8691	78.182	93.554	10.962	0	0	0	11.627	0	123.818	9.58064	0	0	0	0	0
TATATTATCTCCTGGCCTGA	72.2927	56.7733	80.2123	33.3483	332.567	245.096	56.7634	30.9504	34.0425	14.9063	5.98746	3.18894	1.65504	0	0	34.1059	153.392	0.289972	19.7794	0	15.7336	0	16.3933	0.221189
TATATTATCTCCTGGCCTGA	72.2927	103.075	110.336	250.571	73.9157	103.686	50.8506	34.3516	71.737	45.1752	43.1596	0.398618	0.165504	0.293593	0	206.961	686.613	124.398	114.968	0	133.736	6.73281	156.805	0
TATATTATCTCCTGGCCTGA	71.9375	30.4318	47.2361	15.1954	10.544	10.1397	15.1763	11.2238	11.6084	4.86736	11.7254	0	3.64108	0	0	6.97622	0	164.124	12.0531	0	10.2706	0	0	0
TATATTATCTCCTGGCCTGA	71.9375	29.941	7.84298	23.354	2.6898	6.43268	0	7.5959	28.5644	18.1005	219.54	30.4943	0.496511	0	0	3.10054	7.30439	0	9.58064	0	0	0	0.356376	0.442378
TATATTATCTCCTGGCCTGA	71.7599	31.5771	15.3295	43.7505	25.2841	15.482	7.88381	25.2819	39.1293	57.952	47.4007	50.6245	0	0	0	25.5795	0	0	20.7066	0	15.5151	0	0	0
TATATTATCTCCTGGCCTGA	71.5823	291.72	394.645	213.857	79.6181	72.831	142.894	144.095	161.734	290.825	332.054	617.459	61.4019	0	42.2369	214.196	124.175	600.242	96.1155	0	176.566	1.07113	140.056	0
TATATTATCTCCTGGCCTGA	71.5823	53.6647	11.5862	7.75067	33.8915	24.4224	26.0166	1.24709	32.3469	23.7284	25.9456	0	0	0	0	122.73	0	0	18.5432	0	8.95942	14.9958	0	9.73231
TATATTATCTCCTGGCCTGA	71.5823	26.1779	27.2722	69.96	54.6567	53.2059	75.4875	48.2963	221.472	62.3631	50.1449	18.735	0	0	0	13.1773	0	139.767	18.8522	0	7.42976	0	7.84026	3.53902
TATATTATCTCCTGGCCTGA	71.5823	41.721	73.0823	55.2745	64.6628	53.8601	40.7987	20.1801	43.4335	24.4889	36.5484	0	0	0	0	73.8962	0	127.878	21.3247	0	13.1113	0	46.6852	0
TATATTATCTCCTGGCCTGA	71.4046	24.5418	6.59523	14.8894	6.24034	6.43268	12.417	6.46218	8.08672	2.73789	24.6983	9.56683	0.993023	0	0	9.30162	0	22.9078	19.1613	0	14.8595	0	14.255	0
TATATTATCTCCTGGCCTGA	71.4046	66.59	42.6017	70.7758	20.7653	20.8244	26.805	25.5086	36.912	48.9778	46.5275	0	0	0	0	52.7092	0	0	27.5057	0.388578	22.0708	0	25.659	0.221189
TATATTATCTCCTGGCCTGA	71.4046	63.8086	16.2207	27.3313	14.8477	39.9044	38.4336	86.5025	73.0413	2.28158	13.7213	0	0	0	0	49.6086	0	75.6827	51.3028	0	39.7711	0	0	0
TATATTATCTCCTGGCCTGA	71.4046	65.6084	48.8404	50.5833	15.3857	37.1787	77.6555	28.1162	31.9556	58.7125	29.3136	14.7489	0	0	0	10.0768	0	410.31	0.309053	0	0	0	0	0
TATATTATCTCCTGGCCTGA	71.227	190.935	182.171	214.775	50.891	42.6301	20.1037	46.4824	34.1729	86.6999	130.102	137.922	23.336	0.293593	46.9703	18.0865	0	467.725	13.5983	0	18.7929	0	0	0
TATATTATCTCCTGGCCTGA	71.227	214.004	63.1004	143.285	112.218	114.371	65.2385	124.142	74.7369	125.03	127.732	108.823	10.2612	0	0	16.0195	7.30439	245.896	10.8169	0	0	0	27.7973	0.221189
TATATTATCTCCTGGCCTGA	71.0494	78.3701	100.533	58.9459	273.069	258.289	63.4647	38.7731	104.475	21.2947	24.4488	5.58065	0.993023	0	0	94.0497	7.30439	0.289972	22.5609	8.35443	11.5817	0	21.0262	4.86615
TATATTATCTCCTGGCCTGA	71.0494	92.2771	46.7014	43.2406	184.52	219.583	48.4854	16.6656	40.1727	99.0204	104.406	17.3399	0.331008	0	0	211.87	0	0.289972	28.1238	0	48.512	0	26.0154	5.08734
TATATTATCTCCTGGCCTGA	71.0494	124.999	121.923	33.4502	24.9614	31.7273	30.1556	22.5609	56.9983	64.3404	42.5359	3.18894	0	0	0	72.8627	430.959	0	25.6514	0	43.2675	0	39.9141	0
TATATTATCTCCTGGCCTGA	70.8718	203.697	228.516	30.2888	63.6945	20.2793	31.9294	93.9851	56.0853	39.091	78.4606	19.1337	0	0	4.00522	50.6422	0	61.7641	24.4152	0	27.0968	0	7.48389	0
TATATTATCTCCTGGCCTGA	70.8718	10.4712	18.7162	31.8185	11.5123	14.5008	5.91286	23.4679	58.5635	34.2236	119.001	0	0	0	0	49.867	0	34.5067	42.6493	0	34.7451	0	104.062	0
TATATTATCTCCTGGCCTGA	70.8718	61.3545	58.6441	69.858	57.9921	34.344	35.6742	29.8167	11.2171	115.6	58.7519	48.6314	0	14.6797	0	7.75135	0	37.6964	13.5983	0	0	0	0	0
TATATTATCTCCTGGCCTGA	70.8718	34.3585	4.09974	7.13877	9.14532	7.19588	71.1514	11.3372	14.8691	79.3988	63.1178	33.6832	1.48953	0	0.364111	8.78486	0	0	8.34443	0	0	0	12.1168	0
TATATTATCTCCTGGCCTGA	70.5165	49.2472	90.9073	51.1952	22.8095	45.5739	83.9626	26.1888	29.6078	33.4631	6.36167	2.59102	425.841	127.42	29.1289	27.3881	416.35	0	52.23	0	8.08533	0	1.4255	5.08734
TATATTATCTCCTGGCCTGA	70.5165	22.7421	44.9189	30.1868	22.5943	33.3627	35.6742	23.2412	36.912	20.3821	47.7749	25.7109	22.343	11.7437	37.8676	223.497	7.30439	0.579944	22.5609	90.733	37.1488	193.109	24.9463	285.334
TATATTATCTCCTGGCCTGA	70.3389	108.638	134.4	61.0875	53.6884	56.9129	16.3589	115.072	85.1714	142.37	246.608	79.9229	2.15155	7.04624	8.37456	13.4357	0	248.796	18.2341	0	0	0	10.3349	0
TATATTATCTCCTGGCCTGA	70.3389	22.4148	23.1724	11.422	9.14532	84.279	19.1182	8.3895	14.3474	44.1105	39.0432	56.2051	5.13062	14.3861	0	50.3838	0	0	18.8522	0	38.6785	0	58.0892	0
TATATTATCTCCTGGCCTGA	70.3389	78.2065	36.7194	48.4417	25.6069	26.3849	3.15352	12.2441	20.9994	40.3078	21.8293	46.0404	7.77868	0	0	29.9719	0	0.289972	8.34443	0	34.0895	0	18.8879	4.42378
TATATTATCTCCTGGCCTGA	70.1613	21.7604	10.695	7.85265	38.1952	44.4836	11.8257	17.0057	12.1301	21.4468	51.0181	0	0.165504	0	0.364111	11.627	0	0	22.2518	0	36.4933	0	5.70201	0
TATATTATCTCCTGGCCTGA	70.1613	42.0483	40.1062	88.1129	70.2576	35.8704	15.5705	22.6743	16.5647	104.192	55.7582	70.5554	4.79961	0	0	4.65081	0	0	0	0	13.9854	0	0	0.221189
TATATTATCTCCTGGCCTGA	70.1613	25.8507	37.0759	43.4445	23.2399	13.1924	53.807	10.2034	35.3468	34.6799	3.99164	0	20.357	0	0	33.8476	0	0	14.2164	0	19.0115	0	0	3.31783
TATATTATCTCCTGGCCTGA	69.9836	152.486	24.0637	123.909	125.13	113.281	22.863	0	63.3894	4.56315	5.86272	0.398618	0	0	0	230.99	0	0.579944	71.0822	29.5319	67.3049	61.3604	32.4302	41.3623
TATATTATCTCCTGGCCTGA	69.9836	24.2146	42.0669	33.8582	6.7783	42.194	31.3381	70.7439	58.1722	4.86736	2.2453	4.3848	1.65504	0	15.2927	24.8043	175.305	294.902	34.6139	0	7.64829	0	40.9832	0
TATATTATCTCCTGGCCTGA	69.806	100.785	24.2419	145.835	0.753144	50.5892	36.4626	6.34881	13.0431	0	12.8481	8.57028	4.4686	0	0.364111	13.9524	29.2176	188.772	12.6712	0	9.83351	0	32.4302	0
TATATTATCTCCTGGCCTGA	69.806	129.417	7.84298	71.1838	12.911	8.72228	12.8112	16.4389	31.173	44.4147	84.947	32.4874	1.98605	0	8.01045	16.5362	0	0.289972	53.4662	4.85723	52.4454	0	22.808	0
TATATTATCTCCTGGCCTGA	69.806	34.8493	36.8977	49.4615	22.7019	35.2162	61.0995	3.85463	26.9992	28.2915	12.3491	13.1544	0	0	11.2874	10.8519	0	0	105.387	27.0062	53.538	25.8601	20.6698	11.9442
TATATTATCTCCTGGCCTGA	69.806	63.645	85.0251	83.1157	98.1239	70.2144	77.4584	33.2179	91.5625	154.995	123.491	381.677	8.10969	0	0.364111	75.4465	7.30439	0.289972	46.667	0	25.3486	0	43.8342	0.442378
TATATTATCTCCTGGCCTGA	69.806	31.4135	56.3269	43.0366	13.2338	11.2299	78.4439	60.4271	56.7375	172.487	102.785	153.667	2.15155	0	0	7.75135	7.30439	0	1.85432	0	14.8595	0	10.3349	0.221189
TATATTATCTCCTGGCCTGA	69.806	0.163612	4.45624	19.8866	90.9153	111.863	1.77386	3.51452	0.260862	173.248	45.6544	19.7316	0	0	1.45644	5.9427	0	1.73983	0.618106	0	0.655567	0.153018	0.356376	0
TATATTATCTCCTGGCCTGA	69.806	89.3321	25.8462	135.229	130.939	94.0916	37.8423	7.93601	184.299	3.19421	1.87108	0	2.81356	0	0	267.68	7.30439	0	38.3226	11.8516	76.0458	10.4053	0	14.8197
TATATTATCTCCTGGCCTGA	69.6284	62.4997	67.2001	49.6655	101.137	141.301	3.35062	31.2906	55.1723	161.992	94.5519	198.91	30.1217	9.10139	50.9756	31.2638	43.8263	459.316	6.79917	0	0	0	21.0262	1.54832
TATATTATCTCCTGGCCTGA	69.6284	61.0272	44.0276	40.691	11.4048	31.2912	14.9792	5.89532	49.9551	26.3142	19.085	9.96545	7.94418	30.2401	29.8571	56.0681	0	51.615	21.3247	53.4295	15.2966	70.8475	20.6698	68.3473
TATATTATCTCCTGGCCTGA	69.6284	71.1712	34.7587	48.5437	160.527	101.069	39.0249	7.93601	110.084	120.011	29.5631	38.4666	15.2264	0	0	120.663	7.30439	1.73983	38.6316	35.9435	18.1374	23.1058	24.2335	20.3494
TATATTATCTCCTGGCCTGA	69.4508	39.7577	27.0939	34.878	19.259	5.99657	83.9626	14.5116	59.9982	20.0779	39.9164	19.5323	5.95814	0	0	21.187	0	64.9537	0	0	11.1446	0	0	0
TATATTATCTCCTGGCCTGA	69.4508	134.816	42.4234	101.473	1.2911	16.1362	91.058	32.0842	58.9548	0.152105	30.3115	24.9136	9.59922	28.185	0	2.58378	0	1.15989	0	0	0	0	0	5.9721
TATATTATCTCCTGGCCTGA	69.4508	67.4081	59.7136	69.552	37.0117	47.1003	18.1328	10.997	17.0865	36.3531	104.406	38.2673	0.165504	0	0	70.5373	0	0	14.2164	0	38.6785	0	44.9033	0
TATATTATCTCCTGGCCTGA	69.2731	11.1256	1.96075	8.26058	5.3796	2.61668	0	0	6.39112	46.2399	106.402	13.3537	0	0	0.728222	0	0	0	8.03538	0	11.3632	0	0	0
TATATTATCTCCTGGCCTGA	69.2731	24.2146	60.4266	72.7135	66.7071	45.1378	41.39	25.2819	36.3902	94.7614	74.2195	26.1095	0	0	0	19.12	0	87.5716	0	0	0	0	0	3.09664
TATATTATCTCCTGGCCTGA	69.2731	79.679	41.1757	46.3	26.898	42.3031	10.249	4.64824	5.4781	0.60842	2.2453	0	0	0	0	26.613	0	0	13.2893	0	9.39647	0	0	0
TATATTATCTCCTGGCCTGA	69.2731	46.9566	60.0701	80.4642	72.8398	89.2943	67.0124	36.1655	118.562	30.1168	12.5986	7.97236	0	0	7.64633	91.9827	7.30439	125.558	83.7534	17.486	83.6941	5.50866	101.923	2.65427
TATATTATCTCCTGGCCTGA	69.2731	20.4515	34.7587	18.2549	4.19609	14.8279	6.30705	6.00869	8.34758	68.5994	84.4481	28.1026	0	0.293593	14.5644	56.0681	0	0.579944	8.03538	0	20.1041	0.153018	39.9141	0.221189
TATATTATCTCCTGGCCTGA	69.2731	1007.03	166.307	629.64	48.6316	220.02	238.485	32.9911	740.848	111.341	19.085	55.2086	31.4457	60.7738	64.8118	835.079	241.045	485.703	1565.66	281.719	2306.5	300.375	1383.09	281.352
TATATTATCTCCTGGCCTGA	69.2731	24.7054	26.7374	24.2718	6.45552	24.7495	23.0601	15.6453	50.2159	1.82526	0	0	0	0.293593	0	7.49297	0	0	12.3621	4.46865	11.5817	2.29528	10.3349	0
TATATTATCTCCTGGCCTGA	69.0955	27.3232	44.0276	21.5183	13.3414	5.45142	40.6016	8.04938	15.5213	17.34	11.9749	0	0	0	0	19.8951	7.30439	0	0	0	39.9896	0	11.404	0
TATATTATCTCCTGGCCTGA	69.0955	49.2472	37.7889	96.2714	39.4863	29.5467	5.91286	15.4185	14.3474	8.66999	10.6028	0	3.47558	9.10139	0	18.8616	0	217.769	3.70864	0	0	0	10.6913	0
TATATTATCTCCTGGCCTGA	68.9179	134.653	27.2722	58.7419	41.1002	43.3933	2.56224	55.5521	89.3452	34.3757	74.7185	0	0	0	0	27.1297	248.349	0	22.5609	0	12.8928	0	18.1752	0
TATATTATCTCCTGGCCTGA	68.9179	19.6334	55.9704	34.1641	33.2459	53.751	9.65767	13.1511	44.8683	46.2399	32.8063	37.6694	3.97209	0	25.1237	7.49297	0	0	8.34443	0	14.8595	0	0	0
TATATTATCTCCTGGCCTGA	68.9179	89.6593	87.3423	58.9459	117.921	70.7595	67.6037	96.8193	84.7801	119.402	245.735	174.794	10.9233	0	52.0679	137.199	401.741	2.31978	37.3954	0	27.7524	0	26.3718	0
TATATTATCTCCTGGCCTGA	68.7403	30.5954	52.2271	56.6003	11.1896	26.712	4.73029	8.04938	25.434	35.7447	6.61115	0	0	0	0	35.3978	0	0	9.8897	0	8.08533	0	14.255	0
TATATTATCTCCTGGCCTGA	68.7403	89.4957	65.0611	281.778	56.701	34.9981	80.612	32.651	91.693	9.1263	1.49686	0	0	0	0	32.2973	233.74	0.289972	7.10822	0	52.4454	0	4.98926	0
TATATTATCTCCTGGCCTGA	68.7403	38.9396	41.7104	26.5154	82.4155	45.2468	20.8921	21.0871	125.344	52.6283	23.5756	51.0231	0	0	0	43.1492	0	0	20.3975	0	10.9261	0	17.4624	0
TATATTATCTCCTGGCCTGA	68.7403	40.4121	97.5025	86.5831	0.107592	43.2843	55.9751	34.0115	45.7813	0	32.4321	20.5288	0.165504	0	0	8.00973	0	0	11.744	0	20.9782	0	0	0
TATATTATCTCCTGGCCTGA	68.5627	28.7957	10.5167	40.0791	63.3717	14.6098	13.9938	101.694	18.5212	6.54052	153.803	42.6521	10.7577	0	1.45644	5.68432	0	0	9.27159	0	5.90011	0	4.98926	0
TATATTATCTCCTGGCCTGA	68.5627	29.6138	91.2638	74.6512	23.993	37.7239	20.695	23.808	41.0858	33.0068	103.408	31.2915	0.165504	0.293593	0.364111	46.7665	0	233.428	33.0687	0	12.0187	6.42678	0	0
TATATTATCTCCTGGCCTGA	68.5627	6.05364	13.7252	5.71102	86.2888	121.785	1.97095	12.0174	35.8685	61.1462	20.9561	0	0	0	0	34.6227	7.30439	4.05961	31.5234	0	18.3559	7.03885	6.05839	0
TATATTATCTCCTGGCCTGA	68.5627	0	8.73423	0	8.71495	1.30834	0	0	0	1.82526	37.4216	0	0	0	0	10.5935	0	0	6.18106	0	7.42976	0	0	0
TATATTATCTCCTGGCCTGA	68.5627	24.7054	11.2297	19.6826	2.79739	5.77851	3.35062	25.9621	25.3036	1.82526	6.86063	2.1924	0	0	0	13.1773	0	0	16.3798	5.63439	0	0	0	0
TATATTATCTCCTGGCCTGA	68.5627	130.89	117.466	110.039	36.1509	55.8226	74.502	98.86	165.778	19.7737	14.0955	0.199309	2.81356	0	14.9286	16.7946	0	0	7.72632	0	20.7596	0	31.3611	0
TATATTATCTCCTGGCCTGA	68.385	59.0639	104.633	70.1639	130.186	62.6914	33.5062	19.6133	60.52	83.5057	167.649	28.8998	1.48953	0	0	16.7946	0	45.8156	10.5078	0	24.693	0	18.8879	0
TATATTATCTCCTGGCCTGA	68.2074	67.7353	35.8282	32.0225	37.7648	46.6642	10.249	15.7587	35.7381	32.5505	22.9519	0	0	0	0	17.8281	175.305	220.669	85.6077	3.88578	81.9459	3.51942	66.9986	3.31783
TATATTATCTCCTGGCCTGA	68.2074	20.4515	22.2812	13.9716	10.544	3.70697	87.9045	13.9447	5.99982	21.751	19.9582	7.77305	0.165504	0	0	10.8519	80.3483	145.566	0	0	0	0	0	0
TATATTATCTCCTGGCCTGA	68.2074	53.3375	47.2361	21.1104	35.3978	16.7904	6.89833	15.5319	12.7822	2.58579	11.2265	0	0.165504	0	0	34.8811	0	0	18.2341	0	13.9854	0	63.7912	0
TATATTATCTCCTGGCCTGA	68.2074	62.9906	119.249	40.0791	23.1323	16.7904	104.658	41.0405	39.2597	41.0684	38.2948	11.9585	0.993023	0	0	2.84216	0	24.9376	0	0	0	0	0	0
TATATTATCTCCTGGCCTGA	68.0298	63.4814	52.2271	44.1584	40.1318	22.3508	38.6307	4.30812	40.8249	18.2526	23.4509	12.5565	4.63411	22.3131	0	33.0724	0	172.243	19.4703	0	11.3632	0	16.0369	0
TATATTATCTCCTGGCCTGA	68.0298	27.6504	77.3603	36.5097	52.2897	16.5723	18.3299	13.9447	26.6079	7.75736	18.7108	13.553	0	0	0	24.2876	0	0	19.4703	0	0	0	10.6913	0
TATATTATCTCCTGGCCTGA	68.0298	37.6307	80.0341	13.9716	43.1444	66.1803	18.9211	11.4505	36.6511	8.36578	16.8397	0	0	0	0	4.90919	0	0	3.70864	0	0	0	0	0
TATATTATCTCCTGGCCTGA	68.0298	125.654	56.6834	78.9344	178.71	143.263	45.529	36.7324	86.2149	217.966	89.6871	70.7547	13.4058	0.293593	8.01045	255.019	0	1.73983	40.4859	0	23.3819	0	35.9939	0.221189
TATATTATCTCCTGGCCTGA	67.8522	104.384	24.2419	138.798	17.2147	26.0578	24.834	20.6336	47.4769	45.1752	88.5645	35.6763	0.331008	0	0	68.987	0	244.446	29.36	0	50.0417	0	42.4087	0
TATATTATCTCCTGGCCTGA	67.8522	79.0245	73.6171	37.9375	193.02	225.253	38.6307	21.2005	122.083	41.2205	39.1679	3.38825	0	0	0	118.596	0	95.9808	8.65348	37.8864	24.9116	24.0239	10.6913	25.8791
TATATTATCTCCTGGCCTGA	67.8522	10.6348	0	213.449	17.8603	71.8498	15.9647	0.113372	178.821	2.73789	27.8167	0.199309	0.165504	18.4964	0.364111	16.0195	0	216.029	33.6868	6.02296	19.0115	3.51942	2.49463	3.76021
TATATTATCTCCTGGCCTGA	67.8522	23.3965	48.6621	51.8071	14.0946	44.3746	25.6224	18.4796	20.2168	0	2.86899	0	0	0	0	4.65081	0	0	0	0	0	0	19.2443	0
TATATTATCTCCTGGCCTGA	67.6745	57.2642	19.251	54.9686	31.3093	25.8398	32.1265	15.9854	52.955	98.5641	125.113	14.3502	0	0	0	41.3405	0	89.8913	7.72632	0	35.4006	0	7.84026	0
TATATTATCTCCTGGCCTGA	67.6745	62.1725	28.6982	31.0027	8.39218	9.70354	30.944	18.0261	30.7817	19.9258	8.10801	0.797236	1.65504	0	0	1.29189	0	0	8.96254	0	0.87409	0	0	0
TATATTATCTCCTGGCCTGA	67.6745	71.662	65.0611	101.677	63.5869	81.1172	16.1618	37.526	73.8239	163.209	21.4551	106.232	39.3899	0	12.0157	47.8	7.30439	0.289972	42.3403	0	46.7638	0	59.8711	0.221189
TATATTATCTCCTGGCCTGA	67.6745	8.50782	36.5412	40.1811	19.259	17.4446	32.5207	2.26743	4.17379	31.4857	21.8293	5.58065	0.165504	0	0	35.9146	0	0	25.0333	0	20.1041	0	0	0
TATATTATCTCCTGGCCTGA	67.4969	66.7537	93.4028	130.13	142.882	290.997	34.8859	64.5084	259.949	143.435	121.121	32.288	0.496511	7.63343	0.364111	153.735	219.132	318.389	13.9074	0	21.4152	0	35.6376	0.221189
TATATTATCTCCTGGCCTGA	67.4969	48.5927	11.408	51.2972	43.3596	41.6489	23.0601	17.2325	21.1298	31.9421	51.3923	1.39516	0	0	0	9.56	182.61	0.289972	0.309053	0	0.655567	0	0	0
TATATTATCTCCTGGCCTGA	67.4969	135.961	75.5778	264.441	0	136.722	81.4003	46.369	59.8678	0	51.1429	21.7247	3.80659	0	0	77.7719	0	67.5635	95.8064	0	159.958	5.96772	163.933	0
TATATTATCTCCTGGCCTGA	67.4969	95.0585	25.6679	75.773	21.8412	45.0288	37.6452	7.25578	59.0852	0	15.8418	38.068	0.165504	9.68858	0.728222	16.2778	0	0	13.9074	0	19.4485	6.42678	0	0
TATATTATCTCCTGGCCTGA	67.3193	91.2954	57.3964	74.4472	30.6637	31.4002	5.91286	5.32847	21.6515	0	0	8.17167	5.46163	50.2045	7.28222	83.1978	73.0439	0	21.0156	59.8411	67.9605	184.693	31.0047	106.834
TATATTATCTCCTGGCCTGA	67.3193	18.6518	1.24775	6.01697	0.968328	7.19588	0	16.779	55.8245	28.4436	13.5965	16.3433	0	1.76156	0	23.5124	0	0.869916	15.4526	0	9.17794	0	0	0
TATATTATCTCCTGGCCTGA	67.3193	119.273	22.9942	90.8664	97.9087	52.0066	0	0.113372	71.737	4.25894	2.99373	0	0	0	0	34.6227	0	0	0	0	16.8262	0	6.77114	0
TATATTATCTCCTGGCCTGA	67.3193	22.4148	36.8977	36.1018	74.9916	64.5449	61.8879	24.715	89.3452	49.282	30.1868	43.6487	0.331008	0.293593	4.36933	70.7957	58.4351	0	53.4662	0.194289	35.6192	0	54.8818	9.28993
TATATTATCTCCTGGCCTGA	67.3193	22.4148	47.2361	25.4956	3.76572	2.18057	77.4584	4.53486	26.7383	12.6247	14.5944	37.2708	11.5853	12.6245	56.0731	21.7038	153.392	45.5256	6.18106	88.5958	7.64829	80.1817	21.3825	69.8957
TATATTATCTCCTGGCCTGA	67.1417	117.637	77.3603	99.6369	197.001	207.59	20.3008	7.82264	70.9544	43.8062	2.99373	0	0	0	1.45644	243.651	7.30439	2.0298	7.41727	5.63439	12.4558	0	13.1859	7.52042
TATATTATCTCCTGGCCTGA	67.1417	30.1046	21.7465	38.9573	65.0932	172.047	33.112	18.4796	118.562	42.1331	36.0495	6.97581	0	0	0	128.156	0	0	19.4703	0	5.24454	7.03885	0	0.221189
TATATTATCTCCTGGCCTGA	67.1417	46.6294	68.4478	47.5238	48.2012	100.742	42.5726	23.808	45.7813	17.7963	2.2453	0.199309	0	0	0	75.7049	7.30439	17.1084	43.5765	0	57.4714	0	95.1523	0
TATATTATCTCCTGGCCTGA	67.1417	46.9566	39.0367	0.101982	87.6875	75.0116	9.85476	34.5783	4.43465	94.153	22.9519	20.9274	0	0	0	11.1103	0	0	10.5078	0	0.218522	0	10.6913	0
TATATTATCTCCTGGCCTGA	66.964	8.01698	6.77348	11.83	67.5678	19.5161	2.75933	5.32847	0	66.622	18.4613	24.7143	0	0	0	9.04324	0	108.45	9.8897	0	0	0	3.56376	0
TATATTATCTCCTGGCCTGA	66.964	65.4448	42.9582	95.6596	16.8919	29.6558	16.3589	32.9911	26.6079	88.9814	28.8146	3.98618	0	0	0	25.8378	0	242.707	0	0	22.5078	0	10.6913	4.42378
TATATTATCTCCTGGCCTGA	66.964	112.238	88.9465	152.464	38.3028	83.2978	60.7053	99.5403	110.605	94.9135	90.0613	22.7212	5.46163	0	20.3902	219.363	0	0.289972	191.304	0	149.688	5.8147	70.206	11.2806
TATATTATCTCCTGGCCTGA	66.7864	19.1426	19.7857	12.0339	47.2329	20.3883	36.4626	29.2499	17.3473	22.2073	18.7108	23.3191	0	0	0	11.3686	0	0	7.72632	5.82867	9.39647	0	0	0
TATATTATCTCCTGGCCTGA	66.6088	83.1148	10.8732	21.6203	29.4802	11.339	45.7261	15.7587	39.5206	14.6021	69.3547	11.7592	0	0	0	5.68432	0	5.50947	15.4526	0	0	0	0	0.221189
TATATTATCTCCTGGCCTGA	66.6088	0	0	0	0	0	0	0	0	0	0	0	0	0	0	0	0	0	0	0	0	0	0	4.64497
TATATTATCTCCTGGCCTGA	66.4312	79.3518	62.3874	135.841	82.5231	75.0116	46.5145	45.9155	136.953	135.069	253.095	257.109	7.61318	2.05515	45.1498	51.1589	14.6088	0	37.3954	0	23.1634	6.12074	38.1322	0
TATATTATCTCCTGGCCTGA	66.4312	33.7041	51.8706	33.1443	13.449	14.0647	20.8921	26.8691	42.6509	31.7899	60.8725	33.6832	0	11.7437	0	26.0962	0	55.6746	9.27159	0	7.64829	0	0	0
TATATTATCTCCTGGCCTGA	66.4312	2.45418	32.2632	16.6231	73.4854	61.274	45.7261	25.3952	9.2606	100.846	15.2181	50.8238	3.14457	0	4.36933	10.5935	0	0	10.8169	0	0	0	2.13825	0
TATATTATCTCCTGGCCTGA	66.2536	76.4068	58.4659	91.7842	57.5617	36.9607	35.4771	47.7294	40.6945	147.086	91.4334	83.5104	3.47558	0	8.73867	76.48	219.132	84.6718	31.2144	0	45.8897	0	45.9725	5.52972
TATATTATCTCCTGGCCTGA	66.2536	92.4407	71.8346	59.7617	55.1947	21.9147	86.3277	38.9998	35.3468	26.7705	13.846	0	0	0	0	11.627	0	0.579944	13.5983	0	30.5931	0	28.1537	0
TATATTATCTCCTGGCCTGA	66.2536	30.4318	35.2934	16.0112	5.27201	8.28617	64.2531	10.8837	20.2168	3.49842	0.374216	9.36752	0	0	0	17.3114	0	75.6827	32.4506	0	32.1228	0	24.2335	0
TATATTATCTCCTGGCCTGA	66.0759	78.0429	138.678	76.5888	9.89847	34.0169	194.927	44.7818	40.9553	174.16	25.322	25.5115	55.2783	21.4323	45.878	223.239	138.783	0.579944	92.0978	0	72.768	0	173.555	5.52972
TATATTATCTCCTGGCCTGA	66.0759	22.0876	38.5019	58.436	61.7578	58.5483	13.2054	16.8924	11.6084	18.2526	19.085	3.18894	0.165504	0	0	67.1784	0	341.587	0	0	0	0	14.255	0
TATATTATCTCCTGGCCTGA	66.0759	133.507	116.04	0	651.47	300.483	50.2593	57.0259	161.082	310.294	185.237	104.836	15.0608	0	0	168.204	0	0.289972	72.6275	0	34.9636	5.50866	35.6376	0
TATATTATCTCCTGGCCTGA	65.8983	203.37	51.5141	115.444	221.855	454.431	49.4709	46.0289	228.776	252.799	162.784	132.341	12.7438	20.5515	61.5348	65.8865	14.6088	0.869916	23.7971	0	16.3892	0	10.3349	0.442378
TATATTATCTCCTGGCCTGA	65.8983	4.90836	0	3.67137	134.49	60.7289	0	1.24709	0	9.43051	0	0	0	0	0	39.2735	0	0.289972	15.4526	0	23.1634	0	0	0
TATATTATCTCCTGGCCTGA	65.8983	25.3598	15.8642	82.5038	35.7206	69.8873	1.37967	3.51452	1.95646	0	6.11219	0	0	0	0	4.13405	0	61.4741	14.2164	0	2.84079	0	0	0
TATATTATCTCCTGGCCTGA	65.8983	64.4631	75.9343	33.3483	46.4798	70.9776	13.0083	14.5116	21.5211	19.7737	53.0139	26.1095	0	0	27.6724	28.68	0	5.79944	65.8283	0	22.7263	0	13.8986	0
TATATTATCTCCTGGCCTGA	65.7207	378.271	237.785	228.339	178.71	118.296	83.5684	90.8107	110.345	29.2042	53.1387	0.199309	6.45465	0	0	214.971	0	90.4713	61.5015	0	115.38	0	120.811	4.64497
TATATTATCTCCTGGCCTGA	65.5431	72.4801	41.1757	83.2177	57.5617	56.2587	9.06638	41.9475	103.301	40.612	63.492	0.199309	0.165504	0.293593	0	62.0108	0	0.289972	6.49011	0	23.819	2.29528	32.7866	2.65427
TATATTATCTCCTGGCCTGA	65.5431	57.1006	61.3179	55.8864	12.1579	13.5195	31.5352	26.7557	38.4771	34.6799	58.1282	24.515	0	0	24.3954	7.23459	0	109.899	7.41727	0	9.83351	0	9.62214	0.221189
TATATTATCTCCTGGCCTGA	65.5431	71.3348	49.9099	100.249	86.3964	96.9263	66.4211	25.9621	28.1731	56.7352	27.193	11.3606	4.4686	0	0	14.7276	0	182.682	6.79917	0	0	1.6832	0	0.221189
TATATTATCTCCTGGCCTGA	65.5431	115.837	86.4511	58.6399	28.1891	52.6608	10.446	48.9765	57.7809	62.8194	81.0801	13.7523	13.2403	0	23.6672	39.0151	7.30439	477.294	0	0	0.218522	0	6.77114	0.221189
TATATTATCTCCTGGCCTGA	65.3654	112.892	46.1666	95.2516	32.9232	78.3915	34.4917	33.1045	24.6515	68.2952	41.1638	91.4828	17.2124	11.7437	26.9442	25.0627	0	136.577	7.41727	0	0	0	0	5.08734
TATATTATCTCCTGGCCTGA	65.3654	68.717	63.6351	108.917	72.517	78.3915	60.3111	62.5811	429.77	145.412	95.7993	51.2224	4.4686	0	0.364111	126.089	270.262	163.254	79.4266	0	70.8013	0	65.2167	0
TATATTATCTCCTGGCCTGA	65.1878	60.5364	108.019	80.1582	23.4551	33.2537	112.147	63.9416	96.7798	70.5767	56.5066	173.797	104.267	353.193	255.606	163.037	14.6088	0.289972	43.8855	253.353	41.7378	459.974	71.6315	539.258
TATATTATCTCCTGGCCTGA	65.1878	64.2995	67.0218	79.4443	88.6558	37.2877	144.471	83.5549	179.734	78.6383	162.285	375.697	23.336	2.64234	7.28222	29.1968	0	156.585	92.4068	0.194289	64.2456	5.8147	66.9986	0
TATATTATCTCCTGGCCTGA	65.1878	56.2825	83.0643	32.2265	114.801	87.2228	43.5581	147.27	35.8685	181.765	466.273	128.554	17.7089	0	15.2927	68.7286	0	0	75.0999	0	59.6566	0	53.8127	2.43308
TATATTATCTCCTGGCCTGA	65.0102	31.7407	37.2542	28.963	69.3969	69.8873	35.28	1.24709	38.738	24.4889	40.7895	0.199309	0.165504	0.293593	0	5.42595	0	0	32.1415	0	20.5411	0	0	0
TATATTATCTCCTGGCCTGA	65.0102	89.1685	130.835	104.124	141.806	149.151	92.4377	79.02	156.387	159.102	106.028	89.689	36.7418	10.2758	22.2108	98.1838	0	0.289972	16.3798	7.57728	39.7711	0	59.5147	14.1561
TATATTATCTCCTGGCCTGA	64.8326	10.4712	99.285	54.3567	15.7084	13.7376	39.419	15.3052	22.3037	22.5115	8.48223	0.199309	0	0	13.8362	0.775135	7.30439	560.806	31.8325	0	22.0708	0	6.05839	0
TATATTATCTCCTGGCCTGA	64.8326	24.2146	2.49549	36.9177	34.2143	17.5536	48.4854	29.4766	22.9559	115.143	101.662	107.826	5.13062	0	0	6.20108	0	51.0351	0	0	0	0	0	0
TATATTATCTCCTGGCCTGA	64.8326	60.8636	46.7014	33.2463	117.49	108.265	37.8423	20.0668	47.4769	35.5926	7.85854	0	0	0	0.364111	89.1405	0	1.15989	22.2518	0	43.0489	1.83622	73.057	0
TATATTATCTCCTGGCCTGA	64.6549	51.0469	110.871	1.22379	0	0	0.197095	2.15406	0	0	0	0	0	0	0	0	0	0	0	0	0	0	0	0
TATATTATCTCCTGGCCTGA	64.6549	21.7604	19.964	47.3199	40.5622	9.70354	52.0331	14.3982	28.9557	13.3852	23.3261	3.18894	8.6062	4.69749	8.37456	23.2541	0	0	6.18106	0	0	6.57979	24.5899	0
TATATTATCTCCTGGCCTGA	64.6549	83.7693	85.9163	115.852	89.6242	41.7579	20.1037	29.8167	41.8683	37.2657	169.021	72.5484	13.0748	0	0	11.1103	0	0	0	0	0	0	14.255	0
TATATTATCTCCTGGCCTGA	64.6549	30.759	47.0579	50.3793	108.56	28.5655	25.6224	6.00869	8.60844	5.47578	9.72962	5.38134	0	0	0	0	0	0	0	0	0	0	0	0
TATATTATCTCCTGGCCTGA	64.6549	49.0836	47.4144	23.252	11.8351	14.8279	25.2282	36.619	61.0417	41.6768	39.5422	60.5899	0	0	0	3.35892	0	0.289972	2.78148	0	0	0	10.3349	0.221189
TATATTATCTCCTGGCCTGA	64.6549	30.5954	7.84298	13.5637	13.3414	12.6473	2.95643	20.747	8.86931	31.6378	47.8997	31.2915	0.331008	0	0	22.9957	189.914	0.289972	64.5921	0	58.7826	0	32.0738	0
TATATTATCTCCTGGCCTGA	64.4773	26.996	31.1937	6.83283	5.48719	16.3543	3.54771	38.7731	46.5639	21.2947	79.5833	45.0438	0.165504	0	0	10.0768	0	142.666	0	6.21725	0	0	0	0
TATATTATCTCCTGGCCTGA	64.2997	372.217	107.841	310.945	392.711	272.571	89.4812	49.9969	290.078	20.6863	4.36585	0	4.96511	0	0	656.281	0	0.579944	157.308	21.9547	306.587	63.5027	132.215	61.9329
TATATTATCTCCTGGCCTGA	64.2997	37.7943	64.1699	30.3908	30.8789	29.9828	18.527	12.2441	34.4338	7.45315	32.0578	2.1924	7.11666	0	0	66.1449	0	0	21.0156	7.57728	74.5162	28.7675	49.8926	31.63
TATATTATCTCCTGGCCTGA	64.2997	114.037	97.5025	90.7644	247.892	92.0201	111.162	55.6655	62.9982	40.1557	93.1798	16.9413	0	0.293593	0	52.1924	7.30439	139.477	46.3579	0	27.3153	0	4.27651	0
TATATTATCTCCTGGCCTGA	64.1221	129.581	97.146	96.4754	70.3652	71.1956	128.112	160.307	156.256	153.626	86.9429	73.9436	3.80659	12.9181	21.4826	2.06703	0	309.69	78.4995	0	29.282	0	13.1859	0
TATATTATCTCCTGGCCTGA	64.1221	39.2669	94.4723	33.1443	9.68328	45.4649	14.388	13.4912	9.52146	27.9873	49.0223	2.39171	5.29612	0	0	125.314	14.6088	0.289972	17.9251	0	131.551	0	78.759	0
TATATTATCTCCTGGCCTGA	64.1221	39.9213	31.9067	19.9886	4.41127	9.59451	18.527	44.6684	21.6515	48.6736	22.9519	17.5392	1.82054	0.293593	6.91811	83.7146	0	0.289972	30.9053	0	104.454	0	83.0355	0
TATATTATCTCCTGGCCTGA	64.1221	35.831	22.1029	40.487	6.24034	22.4599	37.8423	22.6743	36.5207	56.1268	17.4634	21.5254	2.81356	0	0	27.6465	0	45.2356	9.27159	0	8.52238	0	0	0
TATATTATCTCCTGGCCTGA	64.1221	59.3911	89.8378	51.8071	206.254	129.744	36.0684	42.2876	59.7374	143.587	208.438	262.888	28.3012	26.4234	70.2735	174.147	0	1.73983	74.4818	0	22.7263	7.80394	73.7698	0
TATATTATCTCCTGGCCTGA	63.9444	38.6124	60.6049	40.3851	32.4928	54.5142	63.6618	21.654	41.477	50.8031	18.2118	6.37789	0	0	0	2.32541	0	0	0	0	18.3559	0	7.84026	0
TATATTATCTCCTGGCCTGA	63.9444	6.70809	61.4961	49.7674	41.5305	5.01531	15.7676	9.63659	56.4766	0	41.1638	47.8341	3.47558	0	0	5.42595	0	143.826	14.2164	0	0	0	4.63288	0
TATATTATCTCCTGGCCTGA	63.9444	15.0523	11.408	1.22379	1.61388	3.70697	2.75933	8.61624	17.6082	0.760525	12.8481	0	0	0	0	24.8043	0	0.579944	18.8522	0	17.9188	0	0	0
TATATTATCTCCTGGCCTGA	63.9444	45.9749	61.4961	97.1893	27.0056	20.9335	36.6597	11.4505	45.7813	104.344	30.3115	6.37789	0.331008	0	0.728222	150.376	233.74	171.373	86.8439	0	118.658	0.612074	143.263	0
TATATTATCTCCTGGCCTGA	63.7668	4.58113	30.1242	70.9798	4.84164	8.17714	2.36514	2.83429	7.82586	0	423.613	52.4182	11.7508	0.293593	0.364111	3.10054	0	225.018	8.03538	0	0.437045	0	0.356376	0.221189
TATATTATCTCCTGGCCTGA	63.5892	497.707	596.958	211.512	229.817	51.6795	1612.44	548.492	1787.56	58.5604	2619.89	3928.98	8.10969	16.1476	54.9808	35.6562	891.135	2014.15	16.9979	0	20.9782	3.82546	45.6161	5.52972
TATATTATCTCCTGGCCTGA	63.5892	13.7434	57.9311	76.8948	24.3158	35.3252	24.0456	148.177	154.43	26.9226	76.7143	0	1.48953	0	0	106.71	0	201.241	14.5255	0	8.95942	0	9.62214	3.31783
TATATTATCTCCTGGCCTGA	63.4116	84.751	85.3816	60.1697	13.5566	34.9981	70.1659	55.3253	83.0845	11.2558	8.73171	5.18203	0.331008	3.81671	2.91289	43.6659	94.9571	112.799	19.4703	0	64.2456	0	4.63288	4.86615
TATATTATCTCCTGGCCTGA	63.234	27.9776	21.5682	21.3143	7.10107	21.3696	3.9419	5.55521	14.6083	40.1557	21.3303	14.5496	15.2264	0	0	38.24	80.3483	26.6774	5.2539	0	38.0229	0	8.90939	0.221189
TATATTATCTCCTGGCCTGA	63.234	49.9016	42.7799	55.1725	33.9991	56.9129	60.1141	23.1278	20.0864	35.8968	49.646	33.0853	7.94418	2.64234	16.7491	9.30162	0	0	7.72632	0	0	0	7.48389	2.87545
TATATTATCTCCTGGCCTGA	63.0563	39.9213	26.0244	184.282	52.5049	211.951	163.392	30.6103	35.9989	84.5704	22.5777	128.355	438.42	282.73	20.0261	79.8389	14.6088	1.15989	55.6295	0	20.3226	0	3.56376	0
TATATTATCTCCTGGCCTGA	63.0563	80.8243	54.5444	48.4417	36.9041	22.787	43.1639	46.2556	66.2589	75.4441	103.159	55.4079	0	0	0	17.053	0	387.983	34.6139	0	45.0156	6.27376	8.55302	0
TATATTATCTCCTGGCCTGA	63.0563	3.43585	8.19948	11.2181	5.05683	6.1056	0	2.94766	0.782586	0	0.873171	21.5254	0	0	0	21.187	0	0	11.1259	0	13.7669	0	0	0
TATATTATCTCCTGGCCTGA	63.0563	71.1712	106.593	67.4104	48.3088	11.9931	78.2468	61.2207	35.8685	5.01947	4.61533	2.79032	1.65504	0	0	22.7373	189.914	100.91	0	0	12.4558	0	11.0476	0
TATATTATCTCCTGGCCTGA	63.0563	71.1712	64.3481	113.303	33.2459	49.1719	19.3153	48.0696	59.8678	157.885	156.797	688.214	32.1077	19.9643	19.2979	22.9957	138.783	0	16.6889	0	0	0	14.255	0
TATATTATCTCCTGGCCTGA	62.8787	19.9607	34.7587	45.9941	5.05683	0.654171	52.4273	91.831	175.951	28.5957	35.4258	33.6832	0.165504	0.293593	0	10.3351	0	0	13.9074	0	54.4121	0	14.255	0
TATATTATCTCCTGGCCTGA	62.8787	83.4421	55.9704	77.2007	78.865	69.9963	68.7862	68.1363	89.2148	218.271	288.645	700.571	16.0539	12.0373	92.4842	15.2443	0	147.596	0	0	25.5671	0	0.356376	0
TATATTATCTCCTGGCCTGA	62.8787	48.7563	32.6197	76.8948	146.325	100.742	81.0061	69.3834	64.8242	93.5446	148.938	252.126	27.3081	0	0	86.2984	0	41.466	25.6514	0	33.6525	6.73281	37.0631	0
TATATTATCTCCTGGCCTGA	62.8787	29.6138	30.6589	45.6881	25.0689	57.6761	18.527	0.566858	6.26069	45.3273	82.8265	63.3802	1.32403	14.6797	0	18.8616	0	0	17.307	0	0	0	0	0
TATATTATCTCCTGGCCTGA	62.8787	2.12695	26.9157	7.44472	2.90498	4.79725	30.5498	18.7063	10.304	31.0294	33.5547	0	0	0.293593	0	7.75135	0	209.65	0	0	0	0	0	0
TATATTATCTCCTGGCCTGA	62.7011	17.3429	22.4594	35.3879	17.8603	5.99657	107.811	36.1655	43.8248	49.282	81.3296	88.4932	1.82054	0.587187	0	7.75135	0	11.5989	7.10822	0	13.9854	0	0	0
TATATTATCTCCTGGCCTGA	62.7011	61.0272	43.6712	7.95463	46.5873	19.6251	34.8859	16.779	23.2167	5.9321	2.99373	0	0.165504	0	0	24.5459	0	0	12.3621	0	51.3528	0	15.3242	0
TATATTATCTCCTGGCCTGA	62.7011	41.8846	28.1634	51.6031	21.7336	27.8023	5.32157	7.14241	21.9124	12.0163	6.11219	0	0	0	10.9233	96.6335	138.783	0.579944	22.2518	0	30.1561	0	23.8772	0
TATATTATCTCCTGGCCTGA	62.7011	63.1542	40.2844	27.2293	13.7718	8.83131	78.8381	12.0174	84.6497	8.21367	9.72962	11.5599	3.64108	0	0	40.307	0	0	47.5942	0	41.0822	0	24.5899	0
TATATTATCTCCTGGCCTGA	62.7011	71.4984	37.2542	38.2434	99.3074	160.381	9.46057	4.87498	127.953	22.2073	4.24111	0	0.165504	0	0.364111	0	0	0	6.18106	0	0	0	0	0
TATATTATCTCCTGGCCTGA	62.7011	27.9776	51.6924	30.4928	6.56311	13.4105	36.2655	37.7527	31.6947	30.7252	3.99164	0	0.165504	0	0	20.9286	0	0.289972	11.1259	0	32.9969	0	12.4731	0
TATATTATCTCCTGGCCTGA	62.5235	15.3795	19.0727	8.56653	6.67071	1.5264	49.668	6.12207	6.39112	14.6021	25.1972	84.7063	2.48256	0	3.277	21.4454	0	0	16.6889	0	35.1821	0	5.70201	0
TATATTATCTCCTGGCCTGA	62.5235	26.6687	6.23874	23.354	16.2464	19.5161	72.1369	7.36915	51.3898	46.0878	10.7275	16.144	0.165504	0	9.46689	16.0195	0	231.978	13.2893	0	4.37045	5.04961	31.7174	0
TATATTATCTCCTGGCCTGA	62.5235	90.9682	61.8526	78.3225	66.7071	44.8107	72.5311	38.0929	83.9975	50.9552	56.7561	20.7281	0.165504	0	0	56.0681	0	0.579944	71.0822	0	138.543	0	178.188	0
TATATTATCTCCTGGCCTGA	62.3458	167.866	130.122	120.747	165.261	310.84	29.5643	42.8545	83.215	11.56	2.74425	0	0	0.293593	0	33.8476	0	0	10.8169	6.41154	0	7.34489	10.6913	0
TATATTATCTCCTGGCCTGA	62.3458	31.5771	27.2722	6.4249	15.6008	8.06811	79.2323	54.8719	33.1295	5.01947	16.715	9.96545	3.14457	8.51421	2.18467	8.52649	0	2.60975	13.9074	0	9.83351	0	7.84026	0
TATATTATCTCCTGGCCTGA	62.3458	119.6	130.835	89.8466	65.2008	58.8754	48.8796	57.8195	101.997	128.225	134.094	86.3008	0.165504	0	0	27.1297	0	64.0838	12.3621	0	27.7524	0	8.55302	0
TATATTATCTCCTGGCCTGA	62.3458	19.797	15.3295	24.6798	2.04425	5.45142	9.46057	0.906973	0.130431	11.2558	5.61324	15.9447	0	0	0	0	0	0	0	0	32.5599	0	22.4517	0
TATATTATCTCCTGGCCTGA	62.3458	42.3755	14.26	40.0791	48.6316	20.6064	10.8402	17.9127	28.434	19.0131	51.3923	36.2742	3.14457	0	0	13.4357	0	0	13.5983	0	6.7742	3.06037	22.4517	0
TATATTATCTCCTGGCCTGA	62.1682	50.7197	147.947	154.809	154.179	146.752	54.0041	27.2092	53.868	127.92	34.9268	65.174	14.0678	11.4501	0.728222	47.8	7.30439	506.001	30.2872	0	11.8002	4.74357	1.4255	0
TATATTATCTCCTGGCCTGA	62.1682	334.75	112.297	111.671	313.954	312.149	22.2718	133.892	520.42	49.1299	10.2286	0.199309	0.496511	0.293593	0	882.879	14.6088	1.15989	126.712	18.2632	152.529	13.9247	173.199	0
TATATTATCTCCTGGCCTGA	62.1682	11.1256	34.9369	40.1811	39.809	48.1906	90.4667	10.3168	67.5632	14.45	12.2244	0	0	0	0	133.84	562.438	0	32.7596	0	82.383	7.65092	125.444	0
TATATTATCTCCTGGCCTGA	62.1682	70.6803	55.7921	36.3058	16.8919	20.8244	62.2821	63.7148	97.0406	13.2331	12.9728	11.1613	0.331008	0	0	5.9427	0	38.2763	16.6889	0	10.4891	0	29.5792	0
TATATTATCTCCTGGCCTGA	62.1682	11.9437	11.9427	61.0875	30.341	72.613	13.4025	23.6947	29.6078	8.82209	18.9603	0	0.827519	0	9.10278	0.258378	0	120.918	7.41727	0	0	0	0	0
TATATTATCTCCTGGCCTGA	62.1682	24.5418	26.2027	58.8439	65.7387	75.2297	14.388	14.6249	43.3031	51.8678	36.7979	14.1509	0	0	0	15.7611	0	93.081	15.4526	0	0	2.29528	6.41476	0
TATATTATCTCCTGGCCTGA	62.1682	35.3402	20.1422	28.0452	14.8477	10.9028	10.6431	19.2732	41.2162	2.58579	2.49477	5.58065	6.12364	0	0	60.9773	0	0	38.9407	0	6.11863	0	0	13.2713
TATATTATCTCCTGGCCTGA	62.1682	20.4515	40.1062	34.0621	16.7844	45.901	0	76.9793	30.9121	134.005	19.4592	14.7489	0.165504	0	11.2874	48.0584	7.30439	283.013	0.309053	0	20.9782	0	36.3503	0
TATATTATCTCCTGGCCTGA	62.1682	34.5221	48.4839	42.4247	24.2082	24.2043	28.5788	28.0028	3.7825	65.1009	21.7045	14.3502	0.165504	0	0	18.0865	7.30439	0	0	0	18.3559	0	18.1752	0
TATATTATCTCCTGGCCTGA	62.1682	36.3218	6.23874	7.44472	4.0885	11.7751	15.1763	79.927	53.9984	11.8642	95.0509	149.282	19.0329	14.0925	159.845	50.9005	0	27.8373	72.3184	0	72.768	5.8147	28.5101	0.221189
TATATTATCTCCTGGCCTGA	61.9906	4.25391	1.24775	1.83568	0	0	0	0	0	0	0	0	0	0	0	0.258378	0	0	0	0	0	0	0	0
TATATTATCTCCTGGCCTGA	61.9906	77.8793	55.6139	48.8496	37.8724	33.0356	48.2883	42.9678	39.9119	98.8683	88.5645	67.3664	0.993023	0	14.2003	59.427	14.6088	67.8535	0	0	21.6337	0	11.7604	0
TATATTATCTCCTGGCCTGA	61.9906	33.3768	96.9678	12.3399	22.0564	23.6592	13.9938	22.6743	31.4339	39.2431	41.039	12.3572	0	0	0	30.2303	7.30439	0	31.8325	0	36.7118	0	0	0
TATATTATCTCCTGGCCTGA	61.813	47.2838	20.1422	16.4192	14.6325	21.8057	63.0705	26.8691	22.4341	50.1947	41.9122	0.398618	0	0	0	2.84216	189.914	2.31978	8.96254	0	0	0	0	0
TATATTATCTCCTGGCCTGA	61.813	75.5887	59.3571	94.0278	213.678	116.224	48.8796	25.9621	72.2588	119.707	89.5624	10.5634	0	0	0.364111	140.558	0	0	24.7242	0	24.0375	0	9.62214	0
TATATTATCTCCTGGCCTGA	61.813	39.7577	63.2786	22.7421	15.3857	10.0306	55.5809	15.3052	23.9993	12.7768	31.0599	16.144	0	0	0	22.4789	0	88.7315	37.7045	0	0	0	4.63288	0
TATATTATCTCCTGGCCTGA	61.813	71.0076	71.8346	18.2549	20.2273	16.0272	33.112	20.6336	26.9992	30.421	31.9331	21.7247	10.7577	0	0	45.733	0	0.289972	19.4703	0	19.667	7.34489	0	0
TATATTATCTCCTGGCCTGA	61.6353	67.5717	52.5836	109.937	133.414	116.115	33.7033	48.2963	22.8254	111.797	33.9289	14.3502	12.7438	0	10.1951	14.9859	0	0	51.6119	0	27.7524	0	0	0
TATATTATCTCCTGGCCTGA	61.6353	27.4868	83.2426	76.9968	29.6954	42.085	3.74481	48.9765	31.4339	45.3273	28.9394	22.7212	0	0	0	87.5903	0	0.289972	24.1061	0	19.667	10.5583	13.1859	0
TATATTATCTCCTGGCCTGA	61.6353	46.9566	102.85	17.7449	14.4173	10.5758	28.5788	52.3777	63.6503	107.234	92.1819	61.9851	0	0	0	3.87568	0	37.1164	8.03538	0	13.5484	0	0	0
TATATTATCTCCTGGCCTGA	61.4577	35.831	15.8642	18.0509	6.88589	2.94377	54.5954	11.5639	12.5214	3.49842	9.48014	1.19585	0	0	0	33.3308	0	51.0351	14.8345	0	41.9563	4.74357	9.97852	0
TATATTATCTCCTGGCCTGA	61.4577	86.7143	101.424	158.175	35.8281	19.4071	130.477	47.6161	34.3033	70.7288	32.931	29.2984	0	0	0.364111	73.6378	0	0	51.6119	0	69.9272	0	9.62214	3.53902
TATATTATCTCCTGGCCTGA	61.4577	71.4984	114.614	90.4584	19.0438	51.0253	58.9315	63.0346	76.3021	106.93	80.8307	0	0	6.45905	0.364111	45.733	0	132.807	16.3798	0	0	0	7.48389	0
TATATTATCTCCTGGCCTGA	61.2801	79.8426	43.1364	157.359	127.819	174.991	17.1473	42.401	78.7803	119.707	117.878	78.5277	21.8465	0	3.277	58.3935	0	0.289972	31.8325	7.57728	8.95942	0	4.63288	0
TATATTATCTCCTGGCCTGA	61.2801	46.3022	47.7709	121.359	150.306	133.669	35.4771	17.0057	58.6939	87.7646	76.7143	77.7305	7.61318	11.4501	0.364111	27.6465	0	0	21.9428	0	24.4745	0	16.3933	0
TATATTATCTCCTGGCCTGA	61.2801	102.094	71.1216	146.447	74.5613	32.8176	117.469	141.828	440.987	128.833	326.94	60.7892	8.93721	0.587187	6.18989	242.101	7.30439	84.9618	183.268	0	157.555	8.87507	179.613	12.1654
TATATTATCTCCTGGCCTGA	61.2801	39.9213	14.4382	26.5154	41.7457	2.72571	12.417	42.7411	22.5646	47.761	158.917	50.8238	0.331008	0	0	51.9341	0	0.289972	85.9167	0	24.9116	0	60.5839	0
TATATTATCTCCTGGCCTGA	61.2801	38.9396	63.4569	16.4192	18.2906	11.7751	39.8132	20.6336	11.9996	41.0684	36.4237	76.136	0.165504	0	16.0209	33.0724	0	0	12.3621	0	0	3.51942	0	0
TATATTATCTCCTGGCCTGA	61.2801	62.4997	18.3597	33.7562	31.4169	11.1209	28.973	28.4563	24.7819	70.2725	153.803	132.54	17.2124	0.293593	14.2003	3.35892	0	0	0	0	0	0	16.0369	4.42378
TATATTATCTCCTGGCCTGA	61.1025	31.5771	35.1152	193.665	33.6763	68.2518	36.8568	66.3224	18.7821	84.1141	24.6983	18.1371	429.648	91.3075	13.8362	27.9049	65.7395	0.579944	43.5765	0	19.8855	0.153018	12.4731	5.08734
TATATTATCTCCTGGCCTGA	61.1025	5.89003	8.55598	5.20111	6.88589	0.436114	51.639	14.6249	30.1296	15.3626	48.1491	8.57028	0.993023	0	0	0	51.1307	54.8047	0	0	0	0	5.34563	0
TATATTATCTCCTGGCCTGA	61.1025	48.1019	43.3147	120.135	81.4472	108.592	13.5996	13.3778	47.4769	24.3368	9.97909	0	0.165504	0	0	35.9146	0	0.289972	30.9053	0	7.42976	0	6.41476	0.442378
TATATTATCTCCTGGCCTGA	61.1025	180.3	53.6531	139.818	136.749	123.638	28.1846	26.1888	143.735	72.2499	51.0181	14.1509	3.97209	0	9.46689	35.1395	0	0.289972	42.0312	0	81.7274	5.50866	20.3134	0
TATATTATCTCCTGGCCTGA	60.9248	76.4068	49.0186	82.7078	69.8272	34.8891	67.0124	58.7265	65.3459	70.2725	118.502	194.725	0.165504	0	0	1.29189	0	0	0	0	0	0	0.356376	0
TATATTATCTCCTGGCCTGA	60.9248	124.999	102.85	177.144	182.584	147.188	127.915	85.1421	115.953	61.7546	7.23484	0	4.1376	0	0	78.2886	343.306	180.363	85.9167	2.91434	97.8981	0	130.79	0
TATATTATCTCCTGGCCTGA	60.9248	19.797	22.6377	78.5265	40.5622	38.378	13.0083	1.13372	6.78241	60.3857	52.2655	55.2086	0	0	0.728222	27.9049	7.30439	448.877	0	0	0	0	7.84026	2.43308
TATATTATCTCCTGGCCTGA	60.7472	16.6884	30.1242	7.5467	44.7583	6.8688	22.4689	46.9358	16.3039	64.6446	340.038	297.369	10.7577	0	0	3.35892	0	0	0	0	6.99272	0	0.356376	0.221189
TATATTATCTCCTGGCCTGA	60.7472	105.857	83.5991	58.436	142.99	115.897	80.2178	39.7934	100.823	198.193	55.8829	36.2742	7.61318	2.64234	8.37456	118.854	7.30439	0	40.1769	0	53.7565	0	35.2812	0
TATATTATCTCCTGGCCTGA	60.7472	48.5927	20.1422	28.4531	5.16442	46.1191	13.7967	31.6307	29.0861	39.6994	44.407	0	0.165504	0	0	2.58378	343.306	0	10.1987	0	0	0	4.98926	0
TATATTATCTCCTGGCCTGA	60.5696	226.439	109.445	112.283	10.544	61.056	177.977	291.025	623.59	300.255	528.518	38.068	7.94418	45.2134	8.73867	63.0443	116.87	105.84	40.4859	0	100.52	11.7824	59.1584	0
TATATTATCTCCTGGCCTGA	60.5696	54.1555	58.4659	101.982	98.5543	63.0185	41.5871	74.9386	137.344	24.9452	50.1449	51.8203	0.165504	0	0	119.112	153.392	19.4281	27.5057	4.66294	36.4933	0	93.7268	0
TATATTATCTCCTGGCCTGA	60.5696	5.89003	8.55598	4.38525	16.7844	69.3421	13.9938	0	0	17.34	1.99582	0	0	0	0	1.55027	0	0	0	0	0	0	11.7604	2.65427
TATATTATCTCCTGGCCTGA	60.392	148.887	124.418	50.1754	12.911	37.9419	28.1846	51.0172	58.4331	72.2499	59.0014	50.6245	4.79961	2.05515	0	38.7568	7.30439	232.848	8.34443	0	46.9823	0	30.6483	0
TATATTATCTCCTGGCCTGA	60.392	14.2342	11.7645	32.5324	10.3288	32.4905	8.86929	1.5872	0	4.41105	4.86481	0	0	0	0	21.9622	0	0	2.16337	0	4.37045	0	2.49463	0
TATATTATCTCCTGGCCTGA	60.392	57.4278	99.998	25.8016	31.6321	54.0781	37.6452	13.9447	77.3456	60.842	114.261	38.8652	19.5294	4.69749	45.878	23.2541	0	123.818	0	0	20.1041	0	0	0
TATATTATCTCCTGGCCTGA	60.392	60.0456	70.5868	37.1216	23.2399	9.26742	23.0601	38.5463	36.7815	19.6215	16.8397	17.1406	1.32403	0	0	36.173	0	80.0323	16.6889	0	42.1748	0	86.5993	0
TATATTATCTCCTGGCCTGA	60.2144	15.7067	11.5862	35.9998	100.276	37.5058	35.28	33.6714	11.2171	26.01	80.207	0	0	0	0	81.6476	182.61	342.457	35.5411	0	12.0187	0	44.9033	5.52972
TATATTATCTCCTGGCCTGA	60.2144	34.1949	26.7374	0.713877	6.56311	10.3577	15.5705	1.5872	23.8689	2.73789	11.3512	0	0	0	0	23.5124	0	0	0	0	0	0	0	0
TATATTATCTCCTGGCCTGA	60.2144	7.68976	22.9942	11.0141	7.42385	10.4667	40.2074	28.2295	28.9557	39.091	43.4091	13.7523	2.64806	2.34875	20.0261	8.26811	21.9132	81.1922	30.2872	18.2632	14.641	16.679	0	3.76021
TATATTATCTCCTGGCCTGA	60.2144	230.529	202.313	235.07	302.656	205.519	110.176	117.34	321.251	116.512	90.9345	0	8.44069	6.45905	0	72.8627	0	31.027	62.4287	0	118.221	4.74357	28.8664	0
TATATTATCTCCTGGCCTGA	60.2144	61.8453	66.8436	65.5747	74.5613	115.897	26.6079	31.6307	53.6071	56.1268	28.4404	1.99309	0.165504	4.4039	0.364111	20.4119	387.133	0	6.49011	0	8.95942	0	0	0
TATATTATCTCCTGGCCTGA	60.2144	135.471	49.3751	93.7219	162.356	244.878	42.7697	55.212	77.9977	26.3142	30.3115	0	0	0	13.108	21.7038	0	2.0298	64.9011	0	59.6566	7.19187	89.8067	6.85685
TATATTATCTCCTGGCCTGA	60.2144	16.3612	32.7979	13.0538	13.2338	19.6251	35.28	33.7847	15.7821	55.9746	16.4655	0	3.64108	0	0.728222	19.12	0	0	11.435	0	24.256	4.1315	22.4517	0
TATATTATCTCCTGGCCTGA	60.2144	9.98033	16.9337	39.4672	63.9097	46.7732	9.26348	14.1715	67.4328	53.2368	18.3366	0.398618	0	0	0	46.7665	0	0.289972	6.79917	5.05152	0	4.28452	13.1859	0
TATATTATCTCCTGGCCTGA	60.0367	27.6504	71.8346	24.5778	27.2208	19.4071	13.0083	6.23544	9.13017	35.1363	46.278	54.81	10.7577	0	0	9.56	0	0	0	0	9.39647	0	16.3933	0
TATATTATCTCCTGGCCTGA	60.0367	7.68976	57.2181	4.89516	9.14532	5.77851	62.2821	4.64824	2.34776	3.95473	8.98118	15.7454	0	0	11.2874	2.32541	0	37.1164	0.618106	0	11.5817	0	0	0
TATATTATCTCCTGGCCTGA	60.0367	33.0496	16.2207	32.9403	34.1067	35.3252	8.278	12.5842	5.60853	11.1037	5.61324	0	0	0	0	0	0	0	0	0	0	0	0	0
TATATTATCTCCTGGCCTGA	59.8591	19.3062	22.6377	46.3	24.3158	51.3524	32.1265	3.74126	9.2606	37.4178	14.3449	0.398618	0	0	0	12.4022	0	372.324	0	0	0	0	0	0
TATATTATCTCCTGGCCTGA	59.8591	15.7067	33.5109	18.5608	15.0629	30.9641	6.50414	14.6249	16.8256	36.6573	68.3568	18.1371	1.98605	0	0	51.9341	7.30439	0	0	0	0.218522	0	13.1859	6.19329
TATATTATCTCCTGGCCTGA	59.8591	94.0768	93.9375	110.957	36.5813	87.1138	43.7551	29.0231	113.736	27.6831	24.4488	0	0	1.76156	0	69.7622	0	2.60975	40.795	0	39.7711	0	21.3825	0.221189
TATATTATCTCCTGGCCTGA	59.8591	54.4828	38.3237	74.4472	59.068	48.6267	25.2282	19.0464	13.8257	34.6799	57.2551	1.59447	0.165504	0	17.8414	28.9384	153.392	374.644	81.2809	0	58.564	0	39.9141	0
TATATTATCTCCTGGCCTGA	59.6815	2.94501	11.2297	4.48723	9.25291	13.7376	20.3008	18.4796	29.8687	153.93	49.7707	184.161	0	0.293593	0	0	0	0	0	0	0	0	0.356376	0
TATATTATCTCCTGGCCTGA	59.6815	54.3191	19.251	21.4163	10.7592	8.61325	19.7095	8.3895	14.9996	16.1231	36.1742	46.0404	1.65504	0	0	0	0	0	0	0	0	0	0	0
TATATTATCTCCTGGCCTGA	59.6815	60.2092	84.1338	13.9716	37.3344	147.297	21.2863	24.1482	79.8238	122.292	88.9387	68.363	4.96511	0	0	85.5232	0	0.289972	56.5567	0	17.2633	0	27.4409	0
TATATTATCTCCTGGCCTGA	59.6815	52.1922	32.2632	38.6514	52.2897	37.5058	18.3299	23.808	63.9112	12.1684	33.5547	18.1371	0	0	0.364111	28.9384	0	498.172	46.0489	0	33.4339	4.28452	40.6268	0
TATATTATCTCCTGGCCTGA	59.3262	57.2642	28.3417	52.8269	32.17	17.8807	71.3485	41.3806	42.2596	14.1458	4.98955	0	0.165504	0	0	1.29189	0	0	7.10822	0	15.5151	7.80394	6.41476	0
TATATTATCTCCTGGCCTGA	59.3262	75.7523	96.2548	38.9573	44.5431	71.9588	8.67219	18.3662	25.0427	11.7121	4.11638	0	0.165504	0	0	57.8768	0	0.289972	43.5765	0	26.2227	1.37717	24.9463	0
TATATTATCTCCTGGCCTGA	59.1486	54.4828	38.3237	41.8128	88.7634	27.9113	0	22.3342	9.52146	35.1363	66.9847	13.553	0	0	0	13.1773	0	0.289972	5.56295	0	0	0	0	0.221189
TATATTATCTCCTGGCCTGA	59.1486	107.493	40.8192	64.7589	39.4863	12.5383	8.08091	296.467	51.5202	109.82	91.8077	174.395	4.1376	9.98217	20.0261	207.219	7.30439	247.346	188.831	4.27436	115.38	14.9958	106.556	14.3773
TATATTATCTCCTGGCCTGA	59.1486	74.9342	67.5566	49.8694	36.2585	31.6183	12.0228	14.0581	56.2157	13.3852	60.7477	0	7.94418	0	0	58.9103	0	5.50947	14.5255	0	23.6004	0	29.2228	0.221189
TATATTATCTCCTGGCCTGA	58.971	45.6477	34.2239	41.6088	96.6176	119.713	18.527	4.30812	29.9991	2.89	9.3554	0	0	0	0	29.4551	0	0	8.03538	0	20.5411	0	0	6.41448
TATATTATCTCCTGGCCTGA	58.971	14.5615	29.0547	22.1302	75.7448	71.6317	3.74481	7.93601	10.5649	22.6636	12.3491	0	0	0	0.364111	108.777	0	76.5526	23.488	0	0	0.306037	19.6007	7.9628
TATATTATCTCCTGGCCTGA	58.971	51.2105	66.3088	51.9091	259.62	112.517	39.0249	47.276	52.5637	87.3083	93.4293	58.5968	0.165504	0	0	16.7946	0	0	10.5078	0	0	0	0	0
TATATTATCTCCTGGCCTGA	58.7934	25.5235	24.0637	34.4701	21.088	18.3168	13.0083	3.28778	14.3474	49.1299	70.8516	60.9885	0	0	0	9.30162	0	368.555	8.65348	0	10.7076	0	7.12751	0
TATATTATCTCCTGGCCTGA	58.7934	29.6138	38.5019	25.9035	26.898	49.717	21.6805	31.4039	48.7812	47.0005	31.8084	19.7316	8.93721	0	0	50.6422	0	149.046	21.6337	5.24581	20.5411	11.9354	0	0
TATATTATCTCCTGGCCTGA	58.7934	11.4528	24.9549	7.13877	9.68328	3.92503	20.695	3.1744	12.2605	4.25894	15.8418	6.7765	14.3988	21.4323	8.01045	0	0	0	14.5255	6.41154	0	6.27376	0	2.21189
TATATTATCTCCTGGCCTGA	58.7934	19.4698	33.6892	21.5183	58.8528	61.8192	27.9875	11.5639	31.9556	23.7284	12.4739	13.9516	0	0	0	37.9816	7.30439	65.5337	19.7794	0	25.7857	2.14226	35.9939	11.0594
TATATTATCTCCTGGCCTGA	58.7934	41.3938	34.7587	151.036	26.36	41.976	136.981	40.3603	138.648	11.8642	5.11429	0	0.165504	0	0	16.7946	0	0	93.334	3.10863	77.794	7.34489	34.5684	0
TATATTATCTCCTGGCCTGA	58.7934	17.9973	10.5167	23.15	19.259	26.93	11.6286	12.1308	26.3471	29.5084	6.61115	29.4977	0	0	0	5.68432	0	0	122.694	0	0	0	51.3181	0
TATATTATCTCCTGGCCTGA	58.7934	9.16227	16.0425	8.05661	1.72147	2.2896	9.26348	3.40115	16.5647	68.5994	30.6857	5.38134	0.165504	0	0	22.4789	0	0	0	0	0.437045	0	0	0
TATATTATCTCCTGGCCTGA	58.7934	41.721	24.9549	27.2293	14.5249	6.21462	32.7178	12.811	43.9552	6.38841	11.8502	9.96545	0	0	0	12.4022	277.567	0	2.78148	0	0	0	14.6114	0
TATATTATCTCCTGGCCTGA	58.6157	32.5588	46.7014	18.9687	13.6642	9.70354	118.454	11.7906	23.2167	43.6541	10.3533	9.56683	11.2543	0	12.3798	6.45946	0	0	14.5255	0	0	7.19187	0	0
TATATTATCTCCTGGCCTGA	58.6157	26.5051	28.8764	27.9432	6.7783	17.5536	14.388	42.401	24.7819	80.7678	109.77	76.136	0	0.293593	0.364111	15.2443	102.261	0	8.65348	0	0	0	9.26577	0
TATATTATCTCCTGGCCTGA	58.6157	16.6884	7.12998	1.22379	26.2525	0.981256	5.71576	1.47383	1.95646	22.3594	36.299	0.199309	1.65504	0	0	0	0	0	0	0	5.68158	0	0	0
TATATTATCTCCTGGCCTGA	58.6157	12.4345	14.973	5.813	37.0117	12.6473	35.28	20.1801	0	19.6215	24.1993	71.3526	0.165504	0	0	0	0	0.289972	0	0	0	0	22.808	0
TATATTATCTCCTGGCCTGA	58.4381	20.1243	8.02123	16.6231	5.80997	8.39519	18.724	29.2499	12.9127	6.23631	7.7338	0.996545	0	2.93593	0	5.16757	0	0.289972	25.9605	0	10.7076	0	0.712751	3.31783
TATATTATCTCCTGGCCTGA	58.4381	134.98	215.326	171.331	148.154	130.616	103.475	85.3688	228.515	136.742	179.748	324.674	41.5415	19.6708	25.8519	98.7005	43.8263	1.15989	47.5942	0	65.7753	0.306037	72.7006	3.31783
TATATTATCTCCTGGCCTGA	58.4381	119.273	91.0855	33.8582	60.6819	18.6439	88.2987	165.863	72.2588	61.9067	409.517	88.8918	0	8.8078	0	6.97622	0	0.869916	7.41727	0	5.02602	8.87507	12.4731	0
TATATTATCTCCTGGCCTGA	58.4381	244.6	197.322	59.0478	163.54	165.941	45.9232	28.5696	79.1716	68.9036	76.839	22.7212	0	0	11.6516	43.1492	0	0.289972	16.6889	25.0633	8.30385	5.66168	0	5.75091
TATATTATCTCCTGGCCTGA	58.2605	103.075	70.0521	102.594	204.317	172.592	21.6805	86.956	111.258	185.568	147.316	119.984	6.28914	5.28468	0	65.6281	189.914	374.064	16.3798	0	46.5453	0	56.3073	0
TATATTATCTCCTGGCCTGA	58.2605	60.7	59.7136	166.129	44.4355	104.122	10.0519	22.6743	58.6939	98.4119	99.7909	27.106	0.331008	8.51421	3.64111	117.304	7.30439	0.579944	37.3954	0	20.1041	0	42.0523	0.221189
TATATTATCTCCTGGCCTGA	58.2605	12.2709	21.9247	17.9489	7.31626	9.15839	4.3361	16.0988	3.13034	16.7316	48.5233	3.18894	0	0	0	14.7276	0	0	0	0	6.99272	0	0	0
TATATTATCTCCTGGCCTGA	58.0829	21.4332	11.2297	30.7987	12.2655	13.6286	17.1473	4.98835	4.30422	21.751	12.5986	0	0.165504	0	0	6.71784	0	0	4.01769	0	11.1446	0	22.4517	0
TATATTATCTCCTGGCCTGA	58.0829	29.6138	25.8462	19.3767	215.399	200.285	13.4025	30.8371	39.2597	31.3336	65.7373	65.3733	0	0	26.5801	67.4368	29.2176	0	35.8501	8.54872	22.2893	0	24.2335	0
TATATTATCTCCTGGCCTGA	58.0829	40.2485	98.3938	78.6285	19.0438	30.8551	31.5352	4.87498	43.6944	48.9778	62.6188	21.1267	4.96511	0	8.73867	2.32541	7.30439	0	12.9802	0	32.1228	0	10.3349	0
TATATTATCTCCTGGCCTGA	58.0829	70.844	138.5	102.798	53.5808	72.1769	29.1701	34.0115	78.1281	63.2757	96.0488	33.2846	0	0	13.8362	60.2022	124.175	179.493	91.7887	0	96.8055	0.306037	48.4671	0
TATATTATCTCCTGGCCTGA	57.9052	65.9356	49.5534	40.1811	22.2715	14.6098	52.8215	28.0028	26.2166	144.5	79.9575	28.5012	0	2.05515	0	21.4454	0	0	0	0	30.1561	0	24.2335	0.221189
TATATTATCTCCTGGCCTGA	57.9052	6.54448	7.12998	9.38239	85.6433	26.603	5.71576	3.40115	0	27.3789	24.6983	0	0	0	0	10.8519	0	0	0	0	0	0	0	0
TATATTATCTCCTGGCCTGA	57.9052	79.8426	48.6621	63.6371	83.7066	24.6404	64.6472	71.7642	66.5198	46.5441	65.862	53.4148	0.165504	0	0	22.4789	0	0.579944	37.3954	0	33.6525	6.12074	14.6114	3.9814
TATATTATCTCCTGGCCTGA	57.9052	38.1216	44.0276	15.7053	10.0061	8.83131	24.6369	46.2556	11.8692	43.502	81.5791	3.58756	0	0	0.364111	19.12	0	0	21.0156	0	0	0	23.5208	0
TATATTATCTCCTGGCCTGA	57.9052	42.3755	10.8732	41.5069	74.6689	62.2553	18.527	5.10172	15.3909	20.23	4.98955	14.3502	0	0	0	137.457	0	73.6529	18.8522	7.77157	76.0458	7.19187	19.957	0
TATATTATCTCCTGGCCTGA	57.9052	54.3191	62.2091	38.3454	30.4485	25.7307	32.7178	34.8051	74.7369	56.5831	24.6983	12.9551	4.63411	0	0	1.29189	0	0	0	0	0	0	0	0
TATATTATCTCCTGGCCTGA	57.9052	39.9213	40.1062	7.75067	8.0694	8.17714	53.6099	34.3516	27.3905	17.34	81.5791	0.398618	13.9023	0.293593	0	22.7373	0	0	0	0	0	4.89659	0	0
TATATTATCTCCTGGCCTGA	57.9052	8.67143	32.0849	18.3568	38.4104	25.0766	54.3983	9.9767	6.78241	51.2594	24.6983	31.2915	1.82054	0	0	91.4659	0	0	12.0531	0	44.1415	7.4979	52.0308	0
TATATTATCTCCTGGCCTGA	57.7276	9.81671	8.37773	25.0877	10.9744	5.3424	0.39419	0	7.82586	13.8416	5.36376	1.19585	0	0	0	24.5459	0	0	21.9428	0	49.6046	0	8.19664	0
TATATTATCTCCTGGCCTGA	57.7276	50.0652	57.5746	17.8469	76.6055	38.7051	4.3361	10.4302	10.304	14.7542	10.977	9.76614	0	0	0	63.0443	0	0	63.0468	0	23.6004	0	17.106	2.21189
TATATTATCTCCTGGCCTGA	57.7276	60.0456	59.7136	38.7533	5.05683	9.92159	42.5726	30.8371	37.5641	40.1557	17.7129	3.38825	2.48256	0	0	74.9297	0	155.715	61.8106	0	65.9938	18.6683	57.3765	11.723
TATATTATCTCCTGGCCTGA	57.7276	33.3768	8.55598	20.6005	82.9535	99.543	28.5788	19.9534	2.34776	54.6057	185.611	163.633	13.7368	0	9.831	6.71784	0	1.73983	8.03538	0	0	0	0	0
TATATTATCTCCTGGCCTGA	57.7276	66.2628	38.1454	37.7335	5.27201	9.04937	29.1701	16.8924	10.8258	1.97737	30.6857	32.6867	0	0	0	24.5459	0	0.289972	40.1769	0	2.18522	4.74357	26.7282	0
TATATTATCTCCTGGCCTGA	57.7276	32.3952	4.09974	11.2181	72.9474	24.5314	0	18.2528	14.7387	31.3336	25.1972	47.2362	13.7368	0	0	10.8519	0	28.9972	17.9251	0	0	0	46.6852	0
TATATTATCTCCTGGCCTGA	57.55	30.759	37.9672	16.3172	21.7336	16.4633	21.4834	27.2092	9.52146	109.059	117.13	168.815	6.45465	0	0	20.9286	0	132.807	10.1987	0	0.218522	0	18.8879	8.18399
TATATTATCTCCTGGCCTGA	57.3724	142.67	114.614	177.144	145.787	67.7067	73.5165	86.2758	40.4336	192.109	69.7289	85.9021	0.331008	0	0.728222	80.0973	0	305.921	68.3007	0	19.4485	0	101.567	0
TATATTATCTCCTGGCCTGA	57.3724	0	17.825	1.52974	62.7262	44.3746	26.6079	15.872	27.2601	71.033	85.5707	40.0611	1.48953	0	55.3449	0	0	0	0	0	0	0	0	0
TATATTATCTCCTGGCCTGA	57.3724	16.6884	5.16924	21.8242	8.49977	4.25211	7.09543	8.50287	16.043	13.6895	9.60488	2.39171	0	0	0	10.0768	0	0	4.94485	0	9.61499	0	0	0
TATATTATCTCCTGGCCTGA	57.3724	12.7617	32.2632	21.9262	22.4867	4.36114	21.6805	39.4533	22.695	6.0842	16.0913	5.58065	0	0	0	0.775135	0	101.2	0	0	0	0	0	0
TATATTATCTCCTGGCCTGA	57.1948	76.734	19.964	116.566	20.4425	63.6726	8.86929	60.8806	79.5629	10.191	19.3345	4.98272	5.46163	0	22.5749	40.8238	0	0	0	4.27436	0	4.28452	13.8986	6.19329
TATATTATCTCCTGGCCTGA	57.1948	17.3429	0	2.03965	6.13275	13.8466	0	0.906973	2.0869	4.41105	91.8077	8.57028	35.9143	0	7.28222	3.35892	0	0	6.79917	0	0.87409	0	0.356376	0.221189
TATATTATCTCCTGGCCTGA	57.1948	25.5235	32.6197	16.5212	18.8286	12.4292	23.0601	5.10172	5.34767	36.3531	12.9728	20.1302	0.165504	0	0	63.8195	0	0.289972	0	36.1378	1.09261	26.9312	0	18.3587
TATATTATCTCCTGGCCTGA	57.0171	62.827	37.0759	15.9093	17.2147	18.2078	53.4128	25.8487	26.8688	57.1915	3.36794	3.78687	2.15155	0	0	4.90919	0	0	33.0687	0	80.4163	4.74357	5.70201	0
TATATTATCTCCTGGCCTGA	57.0171	28.4685	69.1608	55.1725	22.4867	49.4989	22.0747	8.27613	31.0426	18.861	23.4509	23.9171	0	0	0	55.293	0	48.1354	54.3933	0	41.9563	0	65.9295	0
TATATTATCTCCTGGCCTGA	56.8395	21.4332	32.2632	10.6062	14.0946	4.5792	4.73029	21.654	46.303	101.758	75.8411	52.2189	0.165504	0	0	5.16757	0	0	24.7242	0	31.6858	0	27.4409	0
TATATTATCTCCTGGCCTGA	56.8395	39.1032	25.4897	35.5919	3.9809	8.83131	26.805	18.3662	17.0865	1.21684	8.10801	0	0	0	0	0	0	0	6.18106	0	34.5266	0	20.6698	0
TATATTATCTCCTGGCCTGA	56.8395	24.7054	5.70399	17.0311	42.4989	39.0322	14.1909	2.15406	38.0858	13.6895	13.4718	7.57374	0	0	0	48.8335	0	0	7.41727	52.0695	6.7742	180.409	26.7282	81.8399
TATATTATCTCCTGGCCTGA	56.6619	22.5784	0.534749	20.9064	6.56311	33.4717	0	15.9854	0	2.73789	26.1951	0	0	0	0	5.9427	0	0	14.2164	0	17.7003	0	25.659	0
TATATTATCTCCTGGCCTGA	56.6619	0.818059	55.0791	32.9403	15.0629	34.9981	59.7199	34.6917	48.2595	77.4215	114.261	87.6959	0.165504	0	0	0.258378	0	26.3875	0	0	0	0	17.106	0.442378
TATATTATCTCCTGGCCTGA	56.6619	83.4421	60.4266	55.3765	101.89	20.1703	39.419	13.6046	22.8254	26.4663	84.947	46.439	8.6062	0	0	23.5124	0	93.951	8.96254	0	0	0	0	0
TATATTATCTCCTGGCCTGA	56.6619	29.4501	25.1332	31.2066	9.89847	24.0953	15.9647	15.6453	50.2159	15.6668	2.86899	0	0	0	0	5.68432	328.697	95.4008	6.18106	0	0	0	11.404	0
TATATTATCTCCTGGCCTGA	56.6619	81.6423	150.443	98.923	45.1887	30.2009	37.251	37.6394	29.2165	37.722	63.492	52.0196	0.165504	0	22.2108	129.964	0	124.978	119.913	5.63439	102.706	0.306037	131.503	0
TATATTATCTCCTGGCCTGA	56.4843	83.2785	37.0759	26.3115	8.60736	14.5008	28.5788	27.8894	123.127	43.502	182.992	84.9056	0	0	27.6724	10.0768	0	197.471	16.9979	0	13.5484	0	51.6745	0
TATATTATCTCCTGGCCTGA	56.4843	3.92669	8.37773	17.337	8.49977	17.6626	3.9419	0.453486	0.260862	1.21684	2.49477	7.17512	0	0	0	9.81838	0	0	6.18106	0	0	0	0	0
TATATTATCTCCTGGCCTGA	56.4843	11.7801	11.408	2.14163	10.8668	10.6848	20.3008	17.5726	14.9996	6.0842	25.8209	6.57719	1.32403	0	0	10.5935	0	0	0	0	9.61499	8.72205	0	0
TATATTATCTCCTGGCCTGA	56.3066	2.7814	3.74324	0.917842	3.76572	0.327085	5.91286	3.28778	10.5649	13.2331	13.7213	25.3122	20.1915	21.7259	34.9547	14.9859	0	0	11.744	20.9832	0	17.1381	0	34.9478
TATATTATCTCCTGGCCTGA	56.3066	73.4617	93.4028	43.5465	61.8654	45.5739	49.2738	35.3719	34.1729	58.2562	71.101	31.8894	0.165504	0	6.18989	6.20108	0	137.157	0	0	13.7669	0	12.8295	0
TATATTATCTCCTGGCCTGA	56.3066	26.1779	19.251	21.3143	16.6768	6.1056	31.3381	7.48253	7.82586	7.45315	4.61533	0	0	0	0	16.0195	0	0	0	0	0	0	0	0
TATATTATCTCCTGGCCTGA	56.129	45.4841	105.167	48.7476	20.6577	26.0578	19.9066	30.3836	8.60844	66.1657	20.2077	2.1924	0	0	0	30.747	0	149.626	24.7242	0	38.6785	0	49.5362	0
TATATTATCTCCTGGCCTGA	56.129	13.4162	22.6377	7.13877	26.36	13.8466	36.4626	12.4709	37.6945	26.4663	35.5505	12.9551	9.26821	0	0	1.80865	0	0	16.3798	0	0	0	12.4731	0
TATATTATCTCCTGGCCTGA	56.129	99.1488	54.0096	60.8835	195.925	329.375	58.9315	16.6656	206.603	65.5573	40.6648	9.76614	11.2543	0	0	608.998	21.9132	1.15989	84.0624	47.7951	78.0125	74.826	32.0738	28.5334
TATATTATCTCCTGGCCTGA	56.129	50.8833	48.4839	68.0223	21.1956	25.6217	66.6182	48.9765	51.1289	73.6188	78.5854	114.005	31.4457	50.4981	24.0313	34.8811	445.568	0.289972	16.0708	47.6008	12.0187	72.3777	23.5208	98.429
TATATTATCTCCTGGCCTGA	56.129	33.8677	25.8462	25.0877	9.89847	11.7751	52.4273	5.10172	24.1297	9.73472	30.6857	94.2731	2.64806	14.6797	0	13.6941	0	0	11.744	63.9211	5.02602	54.3216	0	17.9163
TATATTATCTCCTGGCCTGA	56.129	38.6124	19.964	29.9828	17.9679	7.52297	38.2365	28.0028	50.0855	22.6636	20.3324	5.58065	0	0.293593	0	1.03351	0	20.588	0	0	10.9261	0	0.356376	5.30853
TATATTATCTCCTGGCCTGA	56.129	26.3415	28.5199	40.1811	6.88589	26.3849	9.06638	160.761	11.8692	82.7451	27.3178	73.9436	14.5643	0.293593	0.728222	35.6562	0	0	7.41727	0	30.8117	0	48.4671	0
TATATTATCTCCTGGCCTGA	55.9514	44.5024	4.99099	6.52688	5.91756	6.43268	12.0228	0.793601	3.91293	11.4079	43.0348	0	0	0	0	18.6032	0	0	0	0	13.3299	0	0	0
TATATTATCTCCTGGCCTGA	55.9514	32.3952	19.7857	0	4.51887	23.9863	0.197095	5.32847	18.9125	0.152105	52.8892	122.176	0.165504	0	0	7.75135	0	0	7.10822	0	0	0	0	0
TATATTATCTCCTGGCCTGA	55.9514	56.9369	35.8282	54.6626	9.14532	19.4071	62.085	34.0115	32.6077	68.4473	15.9666	9.76614	0	0	0	1.80865	0	143.536	0	0	0	0	18.1752	0
TATATTATCTCCTGGCCTGA	55.9514	107.166	116.753	16.0112	47.7709	28.4564	54.9896	21.654	46.8247	74.8357	25.6962	86.8987	2.48256	0	0	7.49297	0	157.745	0	0	16.3892	0	5.70201	0
TATATTATCTCCTGGCCTGA	55.9514	67.2445	62.2091	42.5267	43.6824	86.3506	24.6369	24.8284	9.65189	81.5283	122.618	46.2397	0.165504	0	0	19.6368	0	50.4551	11.1259	0	0	0	6.77114	0
TATATTATCTCCTGGCCTGA	55.7738	104.384	54.9009	125.744	33.8915	69.7782	64.4501	61.6742	55.694	104.648	111.392	67.9643	4.63411	12.6245	15.2927	44.4411	153.392	15.0785	37.0864	9.32588	2.62227	2.4483	14.6114	1.54832
TATATTATCTCCTGGCCTGA	55.7738	137.925	44.7406	77.0987	43.79	35.7613	75.2904	26.4156	32.7382	136.59	78.7101	59.1947	0.165504	0	17.1132	13.9524	0	2.60975	16.9979	0	13.1113	0	7.84026	0
TATATTATCTCCTGGCCTGA	55.7738	37.6307	60.7831	23.252	10.7592	11.448	19.3153	3.96801	18.1299	10.191	25.9456	33.6832	0	0	0	21.187	0	0.869916	35.8501	10.2973	19.0115	2.75433	20.6698	4.20259
TATATTATCTCCTGGCCTGA	55.7738	54.6464	69.1608	38.4474	25.7145	57.6761	4.3361	32.3109	37.3033	53.6931	93.9282	125.565	10.5922	0.587187	5.46167	40.0486	0	589.513	38.3226	0	39.1155	7.65092	0	0
TATATTATCTCCTGGCCTGA	55.5961	72.6437	99.6415	86.3792	129.756	131.706	60.5082	32.9911	92.3451	42.1331	15.2181	0	0.331008	0	0	13.6941	0	117.729	17.9251	0	33.871	0	36.3503	0
TATATTATCTCCTGGCCTGA	55.4185	74.7706	62.5656	140.43	51.2138	83.8429	22.0747	68.2497	45.5204	41.2205	87.6913	1.19585	0.165504	0	0	76.48	270.262	73.073	4.01769	0	12.8928	4.43754	42.4087	0
TATATTATCTCCTGGCCTGA	55.4185	106.511	27.8069	64.8608	8.28459	63.0185	44.7406	785.665	132.909	1313.88	589.764	134.135	1.48953	0.293593	17.4773	133.323	204.523	195.151	58.102	0	109.043	12.7005	7.48389	0.221189
TATATTATCTCCTGGCCTGA	55.2409	37.1399	62.5656	88.7247	138.686	105.212	82.3858	87.0694	44.6074	101.91	51.0181	0	0.165504	0	0	3.6173	0	352.896	0.309053	0	0	0	0.356376	0
TATATTATCTCCTGGCCTGA	55.2409	82.9512	37.6107	31.5126	16.6768	31.4002	68.9833	17.7993	13.0431	119.098	9.85436	11.1613	5.29612	10.5694	0	0	0	0	11.435	0	0	0	0	0
TATATTATCTCCTGGCCTGA	55.2409	35.1766	21.39	28.2491	13.0186	16.1362	2.56224	15.3052	49.3029	4.56315	10.6028	0	0	0	0	18.0865	0	42.6259	0	0	0	0	0	7.07804
TATATTATCTCCTGGCCTGA	55.2409	66.4264	205.878	92.3961	118.459	86.4596	156.297	54.6451	101.606	54.6057	110.518	18.735	0.331008	11.4501	0	27.9049	0	44.3657	37.3954	0.194289	37.5859	0.153018	29.9356	4.86615
TATATTATCTCCTGGCCTGA	55.2409	27.814	11.5862	7.5467	3.33535	7.08685	2.56224	12.1308	14.3474	4.25894	3.99164	0	0	0	0	9.04324	0	0	11.744	0	0	0	7.48389	0
TATATTATCTCCTGGCCTGA	55.2409	48.5927	12.834	58.6399	14.6325	20.2793	0	2.83429	3.65207	0	0	0	0	0	0	11.627	270.262	6.66936	0	0	0	3.97848	0	0
TATATTATCTCCTGGCCTGA	55.2409	181.446	149.73	21.8242	118.566	115.897	41.5871	15.1918	40.3032	25.7057	15.9666	0	0	0	0	38.4984	0	0.289972	4.32674	4.27436	0	5.35565	32.4302	0
TATATTATCTCCTGGCCTGA	55.0633	127.617	77.3603	148.384	270.702	311.385	82.78	66.5491	209.342	52.172	49.646	6.57719	0.165504	0	0	485.235	7.30439	0.869916	164.107	4.27436	72.768	15.7609	172.486	20.5706
TATATTATCTCCTGGCCTGA	55.0633	67.5717	103.92	73.3254	27.436	20.0612	118.454	45.462	72.5196	66.9262	181.121	151.475	0.165504	1.17437	18.2056	16.7946	14.6088	43.7858	19.7794	0	0	0	0	0
TATATTATCTCCTGGCCTGA	55.0633	45.4841	50.8011	7.64869	4.84164	11.0119	20.1037	85.9357	47.0856	40.612	11.3512	7.97236	4.3031	0	0.364111	17.5697	0	49.0053	20.0884	0	39.1155	0	13.1859	0
TATATTATCTCCTGGCCTGA	54.8856	8.01698	0	0	0.322776	1.09028	0	0.68023	0	0	1.6216	0	0	0	0	0	0	0	0	0	0	5.66168	0	0
TATATTATCTCCTGGCCTGA	54.8856	64.9539	26.3809	18.4588	18.721	19.5161	40.7987	7.93601	4.69551	49.282	21.8293	53.2155	3.14457	0	18.5697	1.80865	0	128.168	0	0	0	0	0	1.54832
TATATTATCTCCTGGCCTGA	54.8856	72.9709	41.8887	90.2545	83.4914	29.3287	68.3921	52.1509	69.6501	19.3173	42.2864	32.4874	1.65504	0	0	27.1297	0	178.913	47.2851	0	45.2342	0	45.2597	0
TATATTATCTCCTGGCCTGA	54.8856	108.475	69.8738	63.4331	79.7257	74.5755	29.7614	16.8924	25.3036	29.0521	16.4655	38.8652	0	0	0.364111	0	0	0	0	0	6.55567	0	0	0
TATATTATCTCCTGGCCTGA	54.708	57.5914	66.1306	104.226	69.3969	94.4187	25.4253	107.93	76.4325	77.2693	33.0557	11.7592	0.165504	0	21.1184	60.7189	0	64.3738	92.0978	6.41154	14.8595	0	82.3228	0
TATATTATCTCCTGGCCTGA	54.708	30.9226	53.6531	131.047	51.7518	54.8413	173.247	34.9185	51.2594	90.9588	29.1888	73.9436	192.15	135.347	415.815	19.12	0	0	33.3777	3.88578	0	0	0.356376	0
TATATTATCTCCTGGCCTGA	54.708	27.4868	24.2419	32.7364	25.2841	31.5092	9.26348	10.6569	3.39121	38.9389	51.3923	64.1775	9.10271	0	0.364111	8.78486	0	122.368	10.8169	0	0	7.65092	12.4731	0
TATATTATCTCCTGGCCTGA	54.708	54.3191	70.9433	14.6855	26.6828	14.3918	26.6079	29.3632	31.6947	19.3173	80.4564	65.174	11.5853	0.293593	4.36933	13.9524	0	0	0	0	12.4558	5.66168	0	0
TATATTATCTCCTGGCCTGA	54.708	85.8962	73.2606	26.1075	53.796	13.4105	15.1763	33.2179	76.3021	0	54.3861	36.2742	0.165504	0	8.01045	18.0865	0	0	21.9428	0	6.55567	5.66168	0	0
TATATTATCTCCTGGCCTGA	54.708	55.9553	25.1332	42.4247	268.442	222.854	4.53319	39.9068	109.953	217.054	68.4815	63.5795	1.82054	0	0.364111	37.4649	0	0.289972	0.309053	0	2.62227	0	1.06913	0
TATATTATCTCCTGGCCTGA	54.708	177.355	42.9582	68.1243	49.4923	17.0084	125.353	49.5434	59.9982	9.88683	71.8495	4.78341	0.331008	0	0	77.7719	343.306	62.054	111.568	0	64.2456	0	96.5778	0
TATATTATCTCCTGGCCTGA	54.5304	56.6097	24.7767	35.082	41.3153	16.1362	1.77386	25.3952	3.39121	13.8416	34.3031	0	0	0	0	10.8519	0	0.289972	28.7419	0	0	0	23.1644	0
TATATTATCTCCTGGCCTGA	54.5304	25.6871	63.9916	29.6769	20.4425	13.7376	26.805	8.72961	26.7383	29.0521	23.3261	2.39171	0	0	0	33.5892	0	233.428	8.65348	0	37.5859	5.20263	21.0262	0
TATATTATCTCCTGGCCTGA	54.5304	15.7067	7.66473	19.2747	29.3726	33.5808	10.6431	34.2382	10.9562	26.01	31.0599	0	0	0	0	2.58378	452.872	0	9.58064	0	18.7929	4.89659	0	0
TATATTATCTCCTGGCCTGA	54.5304	55.628	96.2548	19.3767	92.9595	83.1887	31.141	65.0753	130.17	60.6899	56.1324	181.172	4.1376	0	20.3902	207.478	0	140.926	65.5192	0	152.966	12.8536	176.05	1.76951
TATATTATCTCCTGGCCTGA	54.5304	44.3388	19.6075	33.7562	9.68328	7.52297	58.9315	11.2238	28.3035	8.9742	11.7254	3.98618	0	0	0	22.4789	0	0.579944	26.8876	0.194289	102.924	0	3.92013	0
TATATTATCTCCTGGCCTGA	54.5304	110.438	9.80373	76.2829	42.714	135.631	34.0975	27.776	53.2158	4.25894	38.7937	0	0	0	0	129.189	0	0	17.9251	0	9.39647	0	60.2275	0.221189
TATATTATCTCCTGGCCTGA	54.5304	6.54448	27.6287	59.4558	20.0121	38.0509	0	13.2645	11.7388	33.0068	142.202	1.59447	0.993023	0	0	26.613	0	89.3114	6.49011	0	23.3819	0	9.62214	0
TATATTATCTCCTGGCCTGA	54.5304	3.59946	16.9337	8.36256	8.49977	4.5792	70.363	10.2034	12.1301	169.141	85.5707	390.048	5.79263	0	15.2927	37.9816	0	0	63.6649	2.72005	28.1894	5.96772	15.6805	0.221189
TATATTATCTCCTGGCCTGA	54.3528	73.4617	80.2123	192.951	14.8477	88.4221	14.585	27.8894	61.3026	0.30421	1.74634	0	0	0	0	12.9189	0	129.618	5.2539	0	5.24454	0	6.41476	0
TATATTATCTCCTGGCCTGA	54.3528	19.6334	44.3841	18.0509	1.2911	2.2896	24.4398	13.8313	28.6948	40.9163	112.265	132.939	0	2.93593	0	10.8519	0	152.235	6.49011	0	0	0	0.356376	0
TATATTATCTCCTGGCCTGA	54.3528	40.903	51.1576	21.9262	19.1514	14.3918	98.3505	22.5609	14.8691	109.059	70.1031	121.977	16.0539	0	25.4878	14.7276	109.566	83.222	221.282	3.4972	59.8752	0	72.7006	0
TATATTATCTCCTGGCCTGA	54.3528	28.3049	33.8674	29.065	31.4169	14.5008	21.4834	69.1567	94.6929	191.652	403.031	415.16	10.7577	8.8078	17.1132	6.71784	73.0439	134.547	23.7971	0	24.9116	0	5.34563	0.221189
TATATTATCTCCTGGCCTGA	54.3528	22.4148	40.8192	25.6996	11.5123	6.75977	17.5415	21.4272	5.4781	41.981	67.7331	8.17167	1.15853	0	0	11.3686	0	0	14.2164	0	16.1707	0	7.48389	0
TATATTATCTCCTGGCCTGA	54.1752	38.776	83.2426	128.294	186.242	409.075	0	31.9708	72.65	17.9484	201.079	0	0	0	16.385	173.114	51.1307	507.451	63.0468	0	53.538	0	126.513	0.221189
TATATTATCTCCTGGCCTGA	54.1752	106.839	13.0122	80.2602	23.8854	12.3202	0	0	23.0863	8.82209	14.7192	0	4.79961	0.293593	0	50.9005	0	0	53.7752	0	25.3486	0.612074	11.7604	0
TATATTATCTCCTGGCCTGA	54.1752	54.6464	44.5624	7.95463	27.9739	6.75977	30.944	16.5523	25.8253	48.3694	95.1756	12.9551	0.165504	0	17.8414	12.9189	0	0	9.27159	0	0	0	0	4.42378
TATATTATCTCCTGGCCTGA	54.1752	76.0795	963.439	139.716	78.6498	48.5177	100.716	99.2002	80.0846	90.0462	188.106	122.774	10.0957	0	0	6.97622	0	62.344	26.2695	0	200.822	32.746	17.8188	0
TATATTATCTCCTGGCCTGA	53.9975	2.7814	13.1905	0.40793	5.91756	2.72571	7.88381	1.02034	0.260862	24.641	8.48223	0	0	0	0	2.06703	0	28.1273	14.8345	0	0	0	0	0
TATATTATCTCCTGGCCTGA	53.9975	84.9146	37.4324	53.9487	87.7951	328.612	4.92738	26.0755	86.9975	39.5473	34.3031	17.7385	0	0	0	30.2303	0	0	0	0	0	0	0.356376	0
TATATTATCTCCTGGCCTGA	53.9975	13.4162	25.1332	30.5947	31.9548	14.3918	25.2282	6.46218	29.4774	84.7225	31.3094	7.77305	3.97209	0	0	66.6616	0	0.289972	57.1748	0	11.3632	0	70.5624	0
TATATTATCTCCTGGCCTGA	53.9975	82.624	73.6171	90.0505	133.199	85.4783	53.4128	83.7816	47.0856	243.52	317.834	809.194	24.3291	14.9733	22.2108	35.3978	94.9571	96.8507	9.27159	0	9.17794	0.153018	50.6053	3.53902
TATATTATCTCCTGGCCTGA	53.9975	9.32588	15.686	70.062	17.3223	22.1328	3.15352	4.98835	19.9559	7.60525	2.12056	0	0	0	0	11.627	0	0	4.94485	0	13.5484	0	0	0
TATATTATCTCCTGGCCTGA	53.9975	18.3245	17.2902	18.7648	34.8598	15.8091	17.1473	33.558	51.9115	45.0231	48.8976	52.8169	5.95814	0.293593	0	125.055	0	0.579944	26.5786	0.388578	0.655567	7.4979	86.2429	5.30853
TATATTATCTCCTGGCCTGA	53.9975	5.07197	13.3687	0.101982	14.9553	0.436114	0	75.1654	17.9995	0.30421	3806.65	4.18549	3.80659	0	106.32	323.748	0	74.2328	26.8876	0	62.0604	6.88583	259.441	3.9814
TATATTATCTCCTGGCCTGA	53.9975	35.0129	33.8674	29.269	10.8668	6.1056	26.4108	14.8517	7.69543	34.832	19.584	6.7765	0	0	0	8.26811	138.783	0	0	0	11.8002	0	0	0
TATATTATCTCCTGGCCTGA	53.9975	0	3.74324	21.4163	6.99348	16.6814	0.788381	22.7877	31.3034	56.2789	131.849	43.6487	0.165504	0	12.3798	5.42595	0	0	0	0	0	0	10.6913	0
TATATTATCTCCTGGCCTGA	53.8199	67.0809	80.0341	42.6287	33.3535	35.4343	17.9357	16.3255	50.4768	10.9516	9.23066	4.78341	0	0	0.364111	17.5697	0	4.92953	0	0	21.4152	0	0	0
TATATTATCTCCTGGCCTGA	53.8199	56.2825	41.3539	44.4644	47.1253	67.7067	17.7386	9.52321	20.2168	26.9226	37.9206	0.597927	0.165504	0	0	62.7859	80.3483	0	48.5213	0	76.9199	0	93.7268	0
TATATTATCTCCTGGCCTGA	53.8199	94.2405	87.1641	38.6514	16.2464	15.155	79.8236	7.5959	66.2589	13.3852	55.8829	5.18203	4.1376	0	0	71.8292	248.349	0.289972	23.179	0	28.1894	0	40.2704	0
TATATTATCTCCTGGCCTGA	53.8199	64.4631	7.30823	28.4531	19.259	67.7067	11.8257	10.3168	14.9996	4.86736	23.0767	4.18549	7.28217	0	0	28.9384	0	0	31.8325	0	0.218522	0	25.3027	4.86615
TATATTATCTCCTGGCCTGA	53.6423	44.9933	51.8706	38.4474	125.56	76.8651	26.6079	15.3052	52.955	0	9.10592	0	0	0	0	101.543	0	0	34.923	0	75.8273	11.6294	99.0724	5.30853
TATATTATCTCCTGGCCTGA	53.6423	68.5534	67.2001	15.5013	7.96181	25.9488	100.321	41.7207	18.2603	26.7705	33.0557	6.57719	0	0	0	5.9427	0	0	19.4703	0	0	4.43754	0.356376	0
TATATTATCTCCTGGCCTGA	53.4647	4.41752	24.4202	23.558	33.3535	15.8091	54.9896	51.9242	21.1298	106.321	187.357	203.694	1.15853	0	29.1289	13.9524	102.261	198.051	8.34443	0	8.08533	5.04961	0	0.442378
TATATTATCTCCTGGCCTGA	53.4647	52.0286	21.0335	31.0027	252.196	128.981	37.4481	21.4272	68.4763	40.1557	16.3408	9.16821	7.77868	0	0	25.8378	0	0	23.488	46.0465	44.5786	49.578	0	16.8104
TATATTATCTCCTGGCCTGA	53.4647	6.21725	11.7645	35.7958	0	7.08685	31.9294	2.04069	5.73896	0	4.11638	0	0	0	0	3.35892	0	0	0	0	12.2373	0	0	0
TATATTATCTCCTGGCCTGA	53.4647	28.9593	32.4414	13.8696	20.0121	20.2793	44.5435	18.7063	26.4775	70.2725	50.1449	115.001	20.357	14.3861	22.5749	8.00973	87.6527	259.815	10.8169	0	24.256	0	0.356376	3.76021
TATATTATCTCCTGGCCTGA	53.287	34.8493	13.1905	19.1727	1.82906	39.7954	6.30705	12.0174	30.5208	20.6863	1.6216	0	0	0	0	23.2541	0	118.599	0	0	22.7263	0	0	1.9907
TATATTATCTCCTGGCCTGA	53.287	123.527	94.4723	46.504	29.6954	65.199	18.3299	11.7906	23.8689	4.86736	30.4362	0	5.13062	0	0	11.1103	109.566	0	61.5015	15.1546	79.1051	15.1488	33.1429	14.5985
TATATTATCTCCTGGCCTGA	53.287	35.9946	18.7162	28.1472	20.3349	18.0987	110.768	69.3834	56.607	80.4636	189.229	161.44	25.6531	3.81671	33.1341	13.1773	146.088	34.2167	56.2476	0	35.1821	12.7005	24.2335	6.63566
TATATTATCTCCTGGCCTGA	53.287	87.696	19.6075	43.7505	12.1579	44.1565	66.224	39.4533	38.9989	13.5373	92.9303	14.5496	0	0	0	18.0865	0	113.379	18.2341	0	29.0635	0	3.56376	0.221189
TATATTATCTCCTGGCCTGA	53.287	29.6138	73.7953	23.7619	30.4485	22.787	39.6161	34.1249	22.695	15.8189	38.0453	7.97236	0	0.293593	0	65.3697	0	242.707	10.1987	0	31.9043	0	35.2812	0
TATATTATCTCCTGGCCTGA	53.1094	26.6687	21.39	23.9659	53.9036	60.4018	27.3962	44.8952	25.5645	137.807	65.9868	10.3641	0.165504	0	0.364111	34.3643	0	0	13.9074	0	9.61499	0	0.356376	0
TATATTATCTCCTGGCCTGA	53.1094	47.6111	61.6744	40.1811	9.36051	14.5008	68.195	8.84298	8.86931	9.43051	0.249477	0	0.993023	0	0	10.5935	0	0	24.7242	0	6.7742	8.56903	0	0
TATATTATCTCCTGGCCTGA	53.1094	18.3245	25.4897	13.6657	44.4355	49.4989	51.2448	13.2645	9.52146	8.21367	4.49059	2.59102	0	0	6.91811	0	0	34.7966	0	0	0	0	6.05839	0
TATATTATCTCCTGGCCTGA	53.1094	55.4644	21.2117	38.1414	0.53796	2.50766	20.1037	7.70927	5.60853	0	6.86063	0	0	0	0.364111	4.90919	0	222.989	0	0	0	0	13.8986	0
TATATTATCTCCTGGCCTGA	53.1094	41.721	33.3327	17.7449	9.79087	8.39519	5.32157	21.3139	10.4345	29.2042	44.9059	20.1302	0	7.92702	0	11.3686	0	0	21.6337	0	3.27784	0	0	0
TATATTATCTCCTGGCCTGA	53.1094	42.5391	58.6441	55.7844	26.36	42.6301	78.641	47.0492	52.1724	112.254	92.4314	24.7143	0.165504	0	0	24.5459	14.6088	0	48.5213	0	44.7971	0	28.8664	0
TATATTATCTCCTGGCCTGA	53.1094	79.679	89.8378	55.0705	114.478	61.4921	80.0207	24.8284	41.7379	62.0588	37.5463	28.7005	0.331008	0	0	40.307	0	174.563	27.5057	0	48.2935	0	0	5.9721
TATATTATCTCCTGGCCTGA	53.1094	82.1332	37.2542	35.2859	198.507	131.488	74.8962	59.8602	78.6499	54.7578	144.073	44.2466	20.5225	2.34875	44.7857	98.9589	7.30439	208.49	27.8148	0	26.2227	0	0	0
TATATTATCTCCTGGCCTGA	52.9318	28.1412	39.7497	18.8668	7.53144	8.50422	34.8859	16.2121	25.1732	47.1526	0	11.3606	0	0	0	40.8238	0	0	37.0864	5.63439	43.0489	0	17.106	0
TATATTATCTCCTGGCCTGA	52.9318	55.9553	50.9794	40.3851	49.062	27.9113	35.083	77.0927	134.735	40.1557	52.016	7.77305	1.48953	0	0	73.6378	409.046	47.5554	44.8127	0	55.5047	0	57.7329	5.52972
TATATTATCTCCTGGCCTGA	52.9318	12.7617	34.2239	11.626	19.4742	21.5876	54.5954	29.4766	61.3026	59.7773	58.1282	48.4321	3.47558	29.6529	5.09756	85.2649	0	2.31978	93.025	4.46865	66.4308	0.153018	93.7268	0
TATATTATCTCCTGGCCTGA	52.9318	41.3938	12.2992	31.6146	22.7019	22.1328	19.7095	5.32847	7.30413	10.7995	6.48641	0	0	0	0	0	0	0	0	0	0	0	0	0
TATATTATCTCCTGGCCTGA	52.9318	90.4774	69.8738	155.013	69.8272	47.5364	24.834	13.9447	16.8256	85.3309	78.0864	72.7478	0.165504	0	4.36933	10.5935	0	144.696	10.8169	0	0	0	0.356376	0
TATATTATCTCCTGGCCTGA	52.9318	33.8677	54.1879	77.8126	173.976	117.86	49.668	60.7672	99.3884	0	21.8293	9.36752	0.165504	0.587187	0	102.059	357.915	159.485	12.0531	7.1887	65.5567	18.6683	66.2859	0
TATATTATCTCCTGGCCTGA	52.7542	72.4801	24.5984	45.5862	198.722	154.384	22.863	2.49418	44.9987	13.6895	0.623693	0	8.6062	0	0.364111	70.0205	0	0.289972	15.1436	11.2688	8.7409	22.9528	0	5.08734
TATATTATCTCCTGGCCTGA	52.7542	41.5574	37.0759	59.3538	20.6577	26.4939	29.9585	27.4359	50.2159	97.1951	51.7665	144.3	0.993023	0	37.8676	25.8378	0	0	10.1987	0	8.95942	4.74357	0.356376	0
TATATTATCTCCTGGCCTGA	52.7542	22.7421	31.7284	17.7449	44.0051	33.5808	29.9585	2.04069	2.0869	50.9552	28.4404	27.3053	0	0	0	13.6941	0	0	9.58064	0	0	0	8.90939	0
TATATTATCTCCTGGCCTGA	52.7542	80.3334	7.66473	43.4445	7.74663	10.6848	14.388	19.7267	68.8676	3.49842	2.99373	0.199309	0	0	0	23.7708	0	149.626	10.5078	0	24.256	0	0	0
TATATTATCTCCTGGCCTGA	52.5765	42.7027	30.6589	13.5637	19.0438	11.7751	12.417	50.7905	29.6078	38.7868	39.2927	27.9032	0	0	0.364111	26.3546	0	0	26.2695	0	54.1936	7.65092	22.808	0
TATATTATCTCCTGGCCTGA	52.5765	17.8337	12.834	11.9319	7.42385	4.90628	59.5228	13.0377	35.8685	19.3173	19.584	30.295	0.331008	0	0	0	0	0	15.7617	0	0	5.04961	1.06913	0.221189
TATATTATCTCCTGGCCTGA	52.5765	52.8466	31.1937	5.50705	6.24034	12.1022	67.8008	38.5463	46.5639	92.0235	90.8098	84.1084	13.7368	0.293593	0.364111	17.5697	0	293.452	2.78148	0	0	0	9.26577	0
TATATTATCTCCTGGCCTGA	52.5765	306.445	190.371	162.152	128.142	164.633	63.2676	128.677	103.823	178.571	144.822	14.7489	5.79263	0.293593	0	194.817	0	403.641	93.9521	0.194289	190.989	0.153018	186.384	12.829
TATATTATCTCCTGGCCTGA	52.3989	102.748	33.5109	25.8016	49.7075	10.5758	4.139	61.9009	27.2601	43.1978	254.217	118.589	3.97209	0.293593	46.9703	10.0768	0	187.032	21.6337	0	10.4891	0	21.0262	0
TATATTATCTCCTGGCCTGA	52.3989	32.7224	55.4356	38.8553	22.8095	23.005	12.417	7.93601	4.17379	45.1752	1.24739	0	16.0539	0	55.3449	17.8281	0	0	0	57.5096	41.7378	60.2893	11.7604	45.1225
TATATTATCTCCTGGCCTGA	52.3989	45.8113	14.973	11.626	157.73	111.863	0.197095	18.0261	29.9991	23.8805	22.9519	12.3572	6.28914	0	0	34.6227	0	43.7858	16.0708	0	18.7929	0	24.5899	4.64497
TATATTATCTCCTGGCCTGA	52.2213	45.6477	17.4685	41.0989	52.1821	59.4205	29.9585	12.811	29.6078	32.0942	16.4655	16.5426	0	0	0	9.56	577.047	0	0	0	8.52238	0	20.6698	0
TATATTATCTCCTGGCCTGA	52.2213	39.2669	11.2297	25.4956	21.8412	14.0647	29.7614	45.0085	13.9561	9.88683	11.1017	0	0.165504	0	0	22.7373	138.783	0.289972	11.435	6.02296	23.6004	0	24.5899	0
TATATTATCTCCTGGCCTGA	52.2213	19.9607	27.8069	5.09912	2.25943	15.8091	31.7323	14.7383	45.9117	5.9321	4.36585	0	0	0	0	34.8811	0	0	6.18106	0	0	0	4.98926	4.42378
TATATTATCTCCTGGCCTGA	52.2213	53.9919	72.7258	39.4672	189.254	95.0728	28.5788	38.9998	59.8678	74.8357	44.1575	63.7789	4.1376	0	5.82578	78.2886	0	0.869916	30.2872	2.52576	46.3268	17.2911	19.6007	0
TATATTATCTCCTGGCCTGA	52.2213	77.0612	112.654	55.9884	276.296	262.214	22.2718	45.9155	51.5202	65.2531	40.6648	80.9194	3.14457	6.75265	0	56.5849	0	0.289972	21.3247	1.55431	0	7.80394	28.5101	0
TATATTATCTCCTGGCCTGA	52.0437	22.9057	104.098	54.1527	14.0946	13.5195	203.994	47.276	61.1721	45.3273	29.5631	26.5081	75.9662	163.238	144.916	47.8	241.045	0	111.259	540.901	11.5817	551.785	28.1537	439.502
TATATTATCTCCTGGCCTGA	52.0437	19.6334	59.5354	45.2802	24.3158	16.7904	0	0.68023	0	4.56315	5.23902	0	0	0	0	21.7038	0	0	11.744	0	26.2227	6.88583	0	0
TATATTATCTCCTGGCCTGA	52.0437	75.2615	25.6679	25.0877	253.164	125.056	22.666	42.2876	126.909	13.5373	21.8293	3.18894	0.165504	0	0	34.8811	0	0	0	0	9.17794	0	0	0
TATATTATCTCCTGGCCTGA	52.0437	72.3165	89.8378	71.3877	47.6633	49.826	20.1037	19.84	46.9551	42.1331	50.6439	19.1337	0	0	0	55.5513	0	0	36.7773	0	59.2196	0	33.1429	3.76021
TATATTATCTCCTGGCCTGA	52.0437	26.6687	52.5836	34.0621	27.436	11.557	94.0144	27.0958	28.9557	50.8031	34.3031	10.3641	2.15155	0	0	19.3784	0	0	40.795	0	55.9418	0	8.19664	0
TATATTATCTCCTGGCCTGA	51.866	80.1698	81.9948	154.197	317.827	627.568	78.2468	71.6509	115.692	179.332	306.358	369.12	0.165504	4.99109	16.7491	47.5416	7.30439	293.742	45.7398	0	4.58897	0	38.8449	0
TATATTATCTCCTGGCCTGA	51.866	53.1739	24.9549	57.6201	28.5119	15.0459	31.3381	0	0	0	4.49059	0	0	0	0	17.053	0	0	14.8345	0	0	0	22.0953	0
TATATTATCTCCTGGCCTGA	51.866	24.5418	36.7194	17.0311	11.9427	11.1209	72.1369	140.694	104.606	246.106	149.811	48.6314	20.688	0	0	27.3881	7.30439	23.1978	12.9802	0	16.1707	0	54.5255	0.221189
TATATTATCTCCTGGCCTGA	51.866	57.5914	18.7162	37.6315	41.6381	26.603	21.4834	22.3342	13.6953	18.7089	18.2118	0	0	0	0	18.0865	0	0	10.1987	0	17.2633	0	13.8986	0
TATATTATCTCCTGGCCTGA	51.866	32.0679	0.712998	20.6005	40.9926	23.7682	12.6141	15.872	13.304	61.9067	13.7213	4.98272	0	0	0	0	0	0	8.96254	0	0	0	5.70201	0
TATATTATCTCCTGGCCTGA	51.866	22.7421	19.7857	7.03679	4.30368	2.18057	24.2427	3.85463	6.13026	7.60525	10.977	4.58411	0	0	0	11.8854	0	0	0	0	5.02602	0	0	0
TATATTATCTCCTGGCCTGA	51.6884	69.0442	0	24.9857	26.898	19.9522	4.73029	10.7703	27.7818	45.6315	0	13.7523	0	0	0	41.8573	0	142.956	23.179	0	0	0	0	0
TATATTATCTCCTGGCCTGA	51.6884	27.9776	74.6866	34.776	25.7145	25.9488	13.0083	8.27613	84.3888	113.622	20.7066	188.148	3.14457	0	39.324	16.5362	0	124.398	10.1987	0	32.7784	9.48714	8.55302	0
TATATTATCTCCTGGCCTGA	51.6884	48.92	125.488	97.9032	37.5496	66.8345	64.6472	34.0115	34.8251	54.7578	22.8272	15.5461	0	0	0.364111	14.9859	0	165.574	18.8522	0	33.4339	0	17.106	0
TATATTATCTCCTGGCCTGA	51.6884	3.59946	2.67374	2.3456	2.25943	79.5908	22.2718	33.2179	99.3884	0	3.24321	20.5288	0	0	0	24.2876	540.525	0	8.34443	0	40.8637	0	0	0
TATATTATCTCCTGGCCTGA	51.6884	2.12695	24.7767	19.1727	19.7969	8.83131	7.29252	9.40984	2.21733	18.5568	16.5902	8.17167	0	0	0	0	0	35.9565	0	0	0	0	0	0
TATATTATCTCCTGGCCTGA	51.3332	3.10863	26.7374	9.99428	2.47462	6.1056	11.0373	6.91567	4.04336	2.58579	5.86272	0	7.11666	0	0	0	0	0	4.63579	0	13.1113	0	7.48389	0
TATATTATCTCCTGGCCTGA	51.3332	10.6348	70.2303	6.11895	111.465	41.7579	23.6514	57.366	40.3032	261.316	205.694	172.602	93.6752	3.81671	17.8414	52.1924	0	4.34958	31.2144	0	53.101	0	44.1906	0.442378
TATATTATCTCCTGGCCTGA	51.3332	21.924	46.1666	95.3536	34.1067	34.562	11.6286	10.5436	10.1736	2.73789	5.98746	0	0	0	0	17.053	0	3.18969	0	0	14.204	0	39.2013	0
TATATTATCTCCTGGCCTGA	51.1556	37.1399	91.7985	42.4247	46.4798	72.2859	107.22	29.8167	23.7384	181.461	49.8955	86.5001	83.9104	192.891	541.797	24.8043	7.30439	43.7858	48.8304	1.16573	41.0822	5.20263	18.1752	15.9256
TATATTATCTCCTGGCCTGA	51.1556	55.7917	80.3906	26.5154	25.7145	16.8994	65.2385	47.3893	56.3462	64.4925	93.6787	17.9378	6.78566	0.293593	0	29.1968	0	83.222	57.7929	0	1.52966	0	10.3349	0
TATATTATCTCCTGGCCTGA	51.1556	50.2289	62.3874	56.2943	80.0485	89.0763	26.6079	20.1801	63.7807	27.8352	10.2286	0	0	0	0	41.3405	0	0	7.10822	0	30.8117	0	10.3349	0
TATATTATCTCCTGGCCTGA	51.1556	130.89	154.364	310.741	65.6311	59.8566	39.222	113.825	121.692	34.832	118.003	22.1233	3.31008	24.3682	14.5644	190.166	7.30439	59.1543	93.334	0	168.044	4.28452	146.47	0.221189
TATATTATCTCCTGGCCTGA	51.1556	141.524	30.1242	150.73	140.408	107.284	6.50414	47.6161	66.3894	6.69262	3.61742	0	0	0	0	235.641	0	0.289972	59.9563	0	155.807	6.73281	58.802	3.76021
TATATTATCTCCTGGCCTGA	50.9779	16.1976	27.6287	16.7251	48.7392	15.9182	4.73029	5.78195	27.3905	46.0878	17.9624	0	0	0	0	0	0	0	9.27159	0	11.3632	0	11.0476	0
TATATTATCTCCTGGCCTGA	50.9779	128.435	5.34749	6.11895	22.164	12.6473	14.7821	6.57555	38.738	87.3083	250.101	0.597927	20.688	1.46797	40.0522	2.32541	0	141.216	16.0708	0	70.8013	0	155.38	0
TATATTATCTCCTGGCCTGA	50.9779	12.5981	3.03024	12.2379	20.6577	12.1022	17.9357	6.57555	9.52146	6.0842	10.977	2.59102	0	0	0	10.0768	0	0	9.27159	19.0403	11.8002	27.6963	0	8.62636
TATATTATCTCCTGGCCTGA	50.9779	81.4787	74.3301	51.5011	132.123	84.7151	102.292	21.654	53.0854	79.0946	47.276	10.5634	0	0	0	128.414	0	0	8.03538	0	21.4152	6.73281	13.8986	11.2806
TATATTATCTCCTGGCCTGA	50.9779	29.941	65.4176	20.3965	31.5245	41.3218	47.3029	17.1191	43.6944	8.51788	0.124739	6.17858	0	0	0	17.5697	0	0	9.27159	0	53.101	7.19187	27.4409	0.221189
TATATTATCTCCTGGCCTGA	50.9779	9.98033	1.426	3.36542	70.0424	88.8582	3.15352	10.0901	34.3033	22.3594	21.4551	6.7765	0	0	0	0	0	0	6.18106	0	0	0	0.712751	0
TATATTATCTCCTGGCCTGA	50.9779	29.941	6.23874	24.4758	20.7653	3.48891	0.985476	6.91567	5.86939	7.60525	12.5986	6.57719	0	0	0	4.13405	0	0	6.18106	0	17.4818	0	11.0476	0
TATATTATCTCCTGGCCTGA	50.9779	54.81	49.9099	21.2124	25.9297	8.50422	46.3174	12.811	57.2592	15.3626	6.48641	0.199309	6.45465	0	0	10.3351	0	0	8.34443	0	5.24454	0	48.4671	1.10594
TATATTATCTCCTGGCCTGA	50.9779	7.03531	15.1512	22.1302	6.67071	10.0306	18.1328	4.64824	39.5206	21.5989	31.5589	0	0	0	0	14.9859	14.6088	194.281	0	0	10.052	0	0	0
TATATTATCTCCTGGCCTGA	50.9779	22.2512	15.5077	36.9177	35.7206	57.24	3.54771	30.2702	14.217	51.2594	0	0	1.48953	0	0.364111	0	0	118.309	0	7.1887	0.437045	4.89659	0	0
TATATTATCTCCTGGCCTGA	50.9779	42.3755	2.31724	17.439	0	5.3424	11.4315	9.9767	0	0	56.6314	20.3295	0	5.57827	0	0.258378	0	0	5.87201	0	8.08533	0	0	0
TATATTATCTCCTGGCCTGA	50.8003	51.3741	77.8951	61.3934	45.4038	47.2093	24.834	13.0377	27.9122	8.21367	8.85645	0	1.65504	0	0	118.337	0	3.76964	10.5078	0	16.6077	7.95696	0.712751	0.221189
TATATTATCTCCTGGCCTGA	50.8003	55.3008	50.6229	104.43	66.2767	32.9266	17.3444	18.8197	43.4335	23.12	16.715	0	0	0.293593	0	68.7286	0	0.289972	14.5255	0	33.6525	0	32.0738	0
TATATTATCTCCTGGCCTGA	50.6227	35.6674	29.2329	18.4588	13.6642	5.45142	10.6431	19.7267	3.7825	11.8642	26.5693	0	0.331008	0	0	16.5362	0	0	8.34443	0	24.9116	0	0	0
TATATTATCTCCTGGCCTGA	50.6227	62.3361	26.2027	84.2375	140.946	125.383	21.6805	23.808	21.5211	7.45315	2.61951	0	0	0.293593	0	0.516757	0	0	6.79917	0	11.3632	0	0	0
TATATTATCTCCTGGCCTGA	50.6227	68.5534	87.6988	68.3283	38.6255	23.7682	57.946	42.5144	49.6942	64.3404	67.8578	127.159	0	13.5053	0	12.6605	0	0.869916	0	0	0	0	0	0
TATATTATCTCCTGGCCTGA	50.6227	12.4345	0	0.713877	5.70238	5.56045	0	1.24709	0	3.19421	51.0181	3.38825	9.10271	0	0	2.32541	182.61	0	0	0	0.218522	0	0	0
TATATTATCTCCTGGCCTGA	50.6227	23.5601	82.7078	52.623	38.3028	47.6455	12.6141	7.82264	75.7804	7.90946	1.37213	5.38134	1.82054	0	0	45.9914	0	132.227	86.2258	0.194289	158.647	6.42678	75.908	4.64497
TATATTATCTCCTGGCCTGA	50.6227	38.6124	14.973	15.0934	75.8524	13.6286	13.0083	1.24709	24.7819	6.23631	1.6216	1.59447	0.165504	0	0	19.12	0	0	4.63579	0	11.3632	0	0	0
TATATTATCTCCTGGCCTGA	50.6227	126.799	81.2818	87.399	692.57	786.859	74.502	41.8341	241.689	86.2435	47.0265	0.199309	0.165504	0.293593	0	59.6854	153.392	0	16.3798	0	2.62227	6.57979	8.90939	0
TATATTATCTCCTGGCCTGA	50.6227	15.2159	11.5862	2.24361	1.18351	11.2299	5.32157	16.5523	21.2602	27.3789	53.6376	36.8721	9.93023	10.2758	0	15.2443	0	0	0	0	0	0	0.356376	0.221189
TATATTATCTCCTGGCCTGA	50.6227	0	9.09073	0	10.0061	14.2827	0	0.906973	2.34776	1.67316	5.4885	0	0	0	0	7.23459	0	0	0	0	0	0	0	0
TATATTATCTCCTGGCCTGA	50.6227	51.2105	54.9009	136.351	107.484	66.6164	54.9896	43.8748	51.3898	0	44.2822	78.1291	0	0	0	13.6941	87.6527	128.458	44.1946	0	67.3049	0.153018	54.8818	0
TATATTATCTCCTGGCCTGA	50.6227	22.7421	34.0457	20.9064	18.0755	11.1209	2.95643	7.5959	18.7821	8.51788	6.73589	13.7523	4.1376	0	0	15.7611	467.481	0.289972	4.01769	0	5.02602	4.1315	6.77114	0
TATATTATCTCCTGGCCTGA	50.4451	5.23558	21.2117	19.0707	18.9362	21.2606	5.32157	7.02904	23.8689	27.2268	22.453	0.199309	0	0.293593	0	32.8141	0	0	16.9979	0	18.1374	0	39.9141	0
TATATTATCTCCTGGCCTGA	50.4451	17.9973	4.63449	7.03679	4.62646	2.2896	4.53319	1.13372	7.565	4.71526	5.86272	9.76614	0	0	0	12.9189	0	0	9.58064	0	34.9636	0	12.8295	0
TATATTATCTCCTGGCCTGA	50.4451	119.109	63.6351	60.3736	229.386	118.296	14.9792	50.7905	166.56	70.2725	34.6774	35.6763	9.26821	0	0	332.791	0	0	30.2872	8.16014	28.6264	20.9635	67.355	7.9628
TATATTATCTCCTGGCCTGA	50.4451	94.5677	67.3783	16.0112	15.6008	26.821	0	10.5436	25.3036	10.191	0.124739	28.3019	0	0	0	6.97622	0	0	4.94485	0	10.052	0	5.34563	3.53902
TATATTATCTCCTGGCCTGA	50.4451	24.869	21.0335	36.7137	162.464	157.982	58.1431	20.6336	45.7813	199.258	31.9331	26.5081	0	0	0	0	0	15.0785	12.6712	0	0.218522	0	0	6.85685
TATATTATCTCCTGGCCTGA	50.2674	5.39919	3.74324	51.9091	3.9809	17.5536	10.8402	8.27613	7.565	5.9321	0	0	0	0	0	0	0	0	0	8.54872	0	0	0	0
TATATTATCTCCTGGCCTGA	50.2674	47.9383	110.693	22.2322	25.6069	11.339	9.26348	16.0988	40.564	81.8325	57.6293	61.7858	3.64108	0	7.28222	0	0	0	0	0	0	0	0	0
TATATTATCTCCTGGCCTGA	50.2674	47.6111	65.5959	50.1754	43.6824	25.5127	183.693	38.8865	69.5197	123.205	91.4334	79.1256	10.2612	28.4786	0	20.6703	0	25.8075	32.4506	0	49.1676	0	6.77114	0
TATATTATCTCCTGGCCTGA	50.2674	52.1922	6.59523	48.0337	35.8281	55.8226	37.0539	11.3372	37.1728	52.172	42.2864	15.7454	0	0	0	30.4886	0	0	37.7045	0	10.052	0	0	0
TATATTATCTCCTGGCCTGA	50.2674	0	7.48648	21.4163	61.1123	41.4308	35.083	40.7004	29.8687	38.0263	40.0411	13.3537	0.331008	0	0	11.8854	0	55.6746	66.4464	0	44.5786	0	58.0892	0
TATATTATCTCCTGGCCTGA	50.2674	46.793	93.0463	40.997	94.2506	109.574	86.919	38.6597	56.7375	82.4409	38.2948	77.9298	6.62015	0.587187	0	45.733	0	0	10.8169	0	0	0	26.3718	0
TATATTATCTCCTGGCCTGA	50.2674	19.797	48.8404	5.813	2.90498	2.18057	0	4.64824	11.3475	5.17157	5.36376	0.398618	0	0	0	3.87568	0	0	0	0	2.18522	0	14.9678	0
TATATTATCTCCTGGCCTGA	50.2674	60.3728	64.5264	108.917	211.096	563.677	53.2157	34.2382	181.69	11.56	29.0641	0	0.165504	0	0	76.2216	7.30439	308.24	16.6889	0	29.5005	5.96772	2.85101	7.52042
TATATTATCTCCTGGCCTGA	50.2674	57.2642	49.3751	44.4644	23.0247	32.9266	69.7717	71.8776	64.3025	36.9615	70.1031	5.97927	1.32403	0	0	33.0724	0	0	4.94485	0	0	0	0	2.87545
TATATTATCTCCTGGCCTGA	50.0898	201.406	123.705	249.653	93.2823	100.742	18.1328	37.7527	78.7803	15.5147	18.4613	0	0	0	0.364111	215.229	51.1307	0.579944	115.586	6.60583	76.4829	17.4441	57.7329	9.73231
TATATTATCTCCTGGCCTGA	50.0898	52.683	46.1666	55.6824	18.8286	19.4071	94.2115	33.7847	28.5644	38.9389	19.2098	0.398618	0	0	0	10.5935	0	15.9485	19.4703	0	8.08533	0	12.4731	0
TATATTATCTCCTGGCCTGA	50.0898	45.8113	8.19948	13.0538	0.753144	3.816	17.3444	7.02904	17.3473	11.56	4.61533	0	0	0	0	9.81838	0	0	0	0	0	0	0	0
TATATTATCTCCTGGCCTGA	50.0898	63.645	72.1911	94.8437	44.9735	52.2247	118.454	176.066	281.861	133.548	77.8369	55.8065	3.47558	0	0	65.8865	0	0	35.5411	0	92.8721	0	0	0
TATATTATCTCCTGGCCTGA	50.0898	16.5248	8.37773	3.26344	1.18351	2.18057	14.7821	10.2034	8.21715	8.51788	16.9645	12.3572	0	6.16546	0	3.35892	0	0.869916	10.1987	0	0	0	0	0
TATATTATCTCCTGGCCTGA	50.0898	154.286	52.2271	78.9344	27.8663	9.81256	86.7219	49.43	51.3898	117.425	201.578	115.998	16.0539	1.46797	4.73345	34.1059	43.8263	88.1515	33.6868	0	44.5786	0	18.1752	2.65427
TATATTATCTCCTGGCCTGA	50.0898	47.4474	25.6679	45.7901	63.0489	77.3012	16.1618	14.9651	47.216	24.9452	1.6216	14.1509	0	0	12.0157	69.7622	0	71.9131	12.3621	11.0745	14.4225	13.0066	21.7389	9.28993
TATATTATCTCCTGGCCTGA	50.0898	60.7	68.6261	23.048	17.5375	18.7529	43.1639	32.5376	49.8246	50.0426	51.3923	74.9402	1.82054	0	21.1184	38.24	0	0	12.0531	6.02296	6.33715	0	13.8986	6.41448
TATATTATCTCCTGGCCTGA	50.0898	14.5615	7.12998	5.60904	4.0885	2.50766	71.7427	1.13372	15.3909	11.7121	15.9666	6.37789	0	0.293593	0.728222	28.4216	0	0	9.27159	0	20.9782	0	0	0.221189
TATATTATCTCCTGGCCTGA	49.9122	110.438	54.1879	25.0877	31.7396	13.6286	19.1182	27.5493	30.5208	16.5794	10.478	6.57719	0	29.9465	0.364111	3.10054	0	8.40919	0	0	0	0	20.6698	0
TATATTATCTCCTGGCCTGA	49.9122	19.4698	19.251	20.8044	25.8221	26.93	53.807	34.5783	22.695	62.6673	43.2843	43.25	0.165504	0	0	29.7135	0	0	27.1967	0	18.1374	0	36.7067	9.51112
TATATTATCTCCTGGCCTGA	49.9122	37.1399	62.0309	95.1496	155.255	221.546	64.4501	34.2382	119.996	38.6347	21.954	0.199309	0	0	0	3.6173	1059.14	0	28.7419	0	83.9126	0	23.8772	0
TATATTATCTCCTGGCCTGA	49.9122	35.5038	30.8372	15.1954	4.41127	6.8688	22.666	10.6569	32.2164	18.861	26.0704	2.98963	0	0	0	9.30162	0	0	8.96254	0	15.5151	0	24.2335	0
TATATTATCTCCTGGCCTGA	49.9122	18.3245	8.37773	5.60904	9.36051	18.3168	17.3444	12.9244	2.73905	19.4694	14.0955	0.199309	0	0	0	0	0	0	0	0	0	0	0	0
TATATTATCTCCTGGCCTGA	49.9122	63.645	28.5199	43.4445	13.3414	10.1397	8.08091	8.72961	77.9977	60.842	70.9763	19.7316	3.31008	0.293593	0	42.3741	7.30439	0	33.3777	0	20.7596	0	9.26577	0
TATATTATCTCCTGGCCTGA	49.9122	45.1569	32.7979	39.3652	33.0308	38.9232	44.7406	65.302	38.2163	60.3857	76.3401	29.697	0	9.68858	18.5697	9.56	0	0	9.27159	0	0	14.9958	7.84026	9.51112
TATATTATCTCCTGGCCTGA	49.7346	42.2119	84.4903	26.8214	25.4993	13.9556	84.1597	38.9998	65.2155	4.71526	10.2286	0	0	0	0	19.12	0	0	12.9802	0	0	0	0	3.53902
TATATTATCTCCTGGCCTGA	49.7346	39.4305	19.7857	21.8242	23.6702	17.2265	17.7386	12.6976	6.39112	12.3205	8.60697	0.199309	0	0	0	1.29189	0	0	13.9074	0	0	0	0	0
TATATTATCTCCTGGCCTGA	49.7346	59.3911	72.5476	56.2943	105.978	110.446	101.307	11.4505	114.91	49.7383	29.8125	36.0749	0	0	0	21.4454	0	192.251	36.1592	0	0	0	0.712751	0
TATATTATCTCCTGGCCTGA	49.7346	43.5208	18.0032	21.3143	8.39218	3.59794	9.65767	2.49418	12.3909	9.43051	8.48223	0.398618	0.165504	0	0	16.2778	0	85.2518	0	7.38299	48.512	0	0	0
TATATTATCTCCTGGCCTGA	49.7346	71.8256	40.1062	14.9914	14.0946	15.482	57.3547	23.808	40.1727	16.1231	20.2077	6.17858	0.165504	0	14.2003	0	0	0	0	0	27.9709	0	2.85101	0
TATATTATCTCCTGGCCTGA	49.5569	81.8059	34.4022	96.2714	85.3205	128.763	13.2054	35.9388	59.4765	111.189	35.4258	113.207	46.1756	0	0	27.3881	0	0	35.8501	0	41.9563	0	19.2443	0
TATATTATCTCCTGGCCTGA	49.5569	7.68976	16.0425	5.20111	5.91756	17.7716	0	4.08138	0	8.82209	0	0	0	0	0	27.9049	0	0	7.41727	0	0	0	0	0
TATATTATCTCCTGGCCTGA	49.5569	50.7197	14.26	4.28326	8.17699	3.16183	87.3132	48.6364	32.6077	16.5794	53.0139	85.5035	23.005	0	0	16.5362	0	94.2409	0	0	0	0	0	0
TATATTATCTCCTGGCCTGA	49.5569	73.4617	33.1544	57.1102	50.6758	28.6745	19.5124	42.8545	26.6079	41.981	15.3429	0	0	0	0	20.4119	0	0.289972	44.5036	0	11.1446	0	45.9725	0
TATATTATCTCCTGGCCTGA	49.5569	31.5771	71.2998	15.1954	17.4299	24.6404	38.4336	9.29647	30.3904	9.58262	15.5923	20.3295	1.65504	0	0	26.8714	0	162.674	8.03538	0	13.9854	0	0	0.221189
TATATTATCTCCTGGCCTGA	49.5569	75.7523	40.6409	46.1981	16.1388	44.5927	65.8298	59.6335	102.91	6.54052	7.1101	13.7523	0	0	0	32.2973	0	122.368	40.795	0	43.486	0	9.26577	0
TATATTATCTCCTGGCCTGA	49.3793	63.1542	66.8436	51.7051	41.4229	15.0459	30.5498	24.3749	20.7385	18.7089	111.891	53.8134	3.80659	0	0.364111	2.58378	0	1.15989	0	0	0	0	0	0
TATATTATCTCCTGGCCTGA	49.3793	24.0509	23.8854	6.83283	13.7718	24.8585	0	15.0784	13.9561	30.1168	61.9951	40.659	2.97907	0.293593	4.00522	5.16757	0	0.289972	12.0531	0	14.641	0	21.3825	0
TATATTATCTCCTGGCCTGA	49.3793	10.6348	17.4685	9.8923	14.5249	18.2078	8.86929	17.1191	5.08681	9.43051	40.2906	35.6763	0	0	0	5.9427	0	0	0	0	6.33715	0	17.106	0.221189
TATATTATCTCCTGGCCTGA	49.3793	73.2981	63.4569	29.9828	10.9744	17.1175	19.3153	5.21509	51.1289	1.97737	3.24321	12.5565	0	0	0	76.48	226.436	0.289972	25.6514	0	19.23	0	32.0738	0
TATATTATCTCCTGGCCTGA	49.3793	18.8154	22.6377	11.9319	34.7522	24.5314	41.39	18.3662	12.9127	52.7804	104.656	55.2086	0	0	0	103.868	0	0	30.5962	9.52017	32.1228	7.19187	0.356376	7.74161
TATATTATCTCCTGGCCTGA	49.3793	30.4318	25.4897	17.337	8.93014	5.66948	41.39	11.2238	3.13034	7.45315	10.3533	0.199309	0	0	0	5.9427	0	0	0	0	7.42976	0	12.1168	0
TATATTATCTCCTGGCCTGA	49.2017	9.98033	1.60425	8.1586	9.57569	22.5689	0	0.566858	0	0.60842	0	0	0	0	0	10.8519	0	0	0	0	0	8.263	0	0
TATATTATCTCCTGGCCTGA	49.2017	57.5914	67.9131	19.2747	80.4788	77.7373	41.7842	30.8371	84.128	30.2689	7.1101	30.8929	0	11.1565	0	181.123	7.30439	140.636	39.2497	0	136.577	12.2415	66.9986	0
TATATTATCTCCTGGCCTGA	49.2017	81.6423	40.1062	26.8214	122.87	87.5499	19.7095	8.27613	19.4342	7.30104	18.3366	11.9585	0	0	0	116.27	0	0.289972	5.2539	0	10.2706	0	0	0
TATATTATCTCCTGGCCTGA	49.2017	40.7394	43.6712	113.099	59.2832	91.1478	43.5581	21.8807	4.04336	30.421	67.4836	3.78687	0.165504	0	0	0.258378	0	0	0	0	10.2706	0	0.356376	0
TATATTATCTCCTGGCCTGA	49.2017	14.8887	39.9279	21.2124	39.9166	18.8619	7.88381	13.3778	13.9561	39.8515	39.1679	0	5.95814	0	0	0.775135	0	2.89972	0	0	0	0	0	0
TATATTATCTCCTGGCCTGA	49.0241	7.03531	0.712998	14.3795	36.7965	9.04937	4.92738	18.2528	2.0869	0	28.4404	0	0	0	0	12.6605	0	0	0	0	0	0	0	0.221189
TATATTATCTCCTGGCCTGA	48.8465	5.07197	21.9247	12.5438	5.16442	0.545142	59.3257	16.8924	0.652155	19.6215	0.124739	0	0	0	0	0	0	0	10.1987	0	0	0	0	0
TATATTATCTCCTGGCCTGA	48.8465	10.962	26.2027	34.674	28.7271	19.8432	24.4398	10.0901	59.607	19.3173	35.9247	0.398618	0	0	0	0	0	0	0	0	8.30385	0	0	0
TATATTATCTCCTGGCCTGA	48.8465	40.7394	48.4839	26.2095	59.8212	33.4717	17.5415	11.1104	35.2164	20.23	4.49059	0	0.331008	0	0	65.6281	0	0	25.3423	3.69149	10.7076	6.12074	8.55302	0
TATATTATCTCCTGGCCTGA	48.8465	28.6321	66.6653	43.6485	189.685	54.7323	30.944	6.57555	56.0853	39.6994	52.8892	44.6452	0.331008	0	0	72.0876	0	0	22.2518	0	9.83351	0	18.1752	0.221189
TATATTATCTCCTGGCCTGA	48.8465	27.4868	44.3841	21.4163	9.68328	31.5092	31.5352	26.1888	43.6944	52.172	30.3115	4.58411	0	0	0	15.2443	0	1.73983	20.3975	0	17.4818	0	0	0
TATATTATCTCCTGGCCTGA	48.8465	79.5154	81.4601	67.9203	73.7005	35.3252	142.697	54.8719	53.9984	86.852	112.14	62.3837	11.7508	7.92702	41.5087	20.4119	0	0	19.7794	0	9.39647	0	7.84026	0
TATATTATCTCCTGGCCTGA	48.8465	54.9736	60.4266	62.2093	100.921	68.0338	36.8568	19.2732	76.0413	62.9715	28.6899	0.199309	0.331008	0.293593	0	151.151	0	0.289972	70.4641	6.80012	56.5973	16.985	35.9939	5.30853
TATATTATCTCCTGGCCTGA	48.8465	58.4094	31.7284	14.0736	88.2255	38.16	13.2054	11.2238	43.4335	54.1494	44.6564	0	0.165504	0	0	35.6562	0	0	6.18106	0	6.99272	0	0	0.221189
TATATTATCTCCTGGCCTGA	48.6688	25.8507	14.4382	43.3425	204.317	6.65074	7.48962	21.9941	10.8258	10.6474	15.4676	0	0	0	0.364111	0	0	0	8.96254	0	0	0	0	0
TATATTATCTCCTGGCCTGA	48.6688	58.0822	19.964	23.15	22.3791	19.4071	41.39	15.5319	99.7797	41.8289	113.512	52.6176	6.95116	9.39499	2.54878	7.75135	29.2176	21.168	48.8304	457.357	12.0187	238.556	33.8557	150.408
TATATTATCTCCTGGCCTGA	48.6688	43.3572	29.9459	65.8807	75.6372	71.5227	56.9605	102.034	31.4339	157.581	128.107	50.6245	20.688	18.2028	35.6829	50.3838	438.263	285.912	33.0687	0	34.7451	0	54.1691	0
TATATTATCTCCTGGCCTGA	48.6688	161.649	134.4	141.858	74.9916	39.9044	16.3589	25.0551	28.0427	107.995	79.3338	149.083	0.331008	0	0	33.3308	0	92.2111	0.309053	0	17.2633	6.27376	11.0476	0
TATATTATCTCCTGGCCTGA	48.6688	20.6151	37.7889	7.24076	10.6516	6.65074	45.9232	12.5842	12.5214	29.5084	35.8	37.0715	0	0	0	20.4119	0	0	7.41727	0	13.9854	0	0	0
TATATTATCTCCTGGCCTGA	48.6688	24.869	36.8977	35.9998	38.7331	32.5995	29.1701	17.7993	19.5646	83.8099	53.0139	16.144	5.29612	0.293593	0	16.2778	0	0	9.8897	0	10.7076	0	19.6007	0
TATATTATCTCCTGGCCTGA	48.4912	7.85337	7.66473	46.0961	6.02515	3.0528	12.2199	26.4156	39.7814	22.2073	26.6941	1.59447	0	0	0	9.30162	7.30439	0	22.2518	32.8349	6.7742	56.0048	0	28.091
TATATTATCTCCTGGCCTGA	48.4912	52.683	36.3629	36.3058	43.1444	40.8857	8.4751	14.1715	61.5634	124.726	75.4669	5.18203	0.165504	0	0	54.0011	0	65.2437	33.0687	0	50.9157	0	47.398	0.221189
TATATTATCTCCTGGCCTGA	48.4912	27.4868	44.5624	27.2293	9.79087	11.8841	37.251	53.6248	52.955	66.3178	78.9596	48.2328	0.331008	0	0	10.8519	0	16.8184	7.41727	0	5.24454	0	0	0.221189
TATATTATCTCCTGGCCTGA	48.4912	54.81	26.7374	30.6967	68.6437	41.976	19.3153	78.113	38.0858	78.7904	231.889	284.613	10.2612	0	0	45.733	73.0439	280.403	61.8106	0	20.3226	0	21.3825	2.43308
TATATTATCTCCTGGCCTGA	48.4912	52.8466	49.1969	75.671	98.9847	17.2265	36.4626	14.3982	13.0431	14.2979	0.498955	0	0	0	0	88.107	116.87	1.73983	74.7908	0	154.932	0	83.7483	0
TATATTATCTCCTGGCCTGA	48.4912	3.59946	30.1242	22.5381	11.7275	8.50422	20.695	3.28778	1.04345	0	0.748432	0	0	0	0	0	0	0	0	0	0	0	0	0
TATATTATCTCCTGGCCTGA	48.4912	28.1412	25.4897	13.3597	10.7592	8.50422	16.1618	19.7267	25.3036	31.7899	142.452	30.0956	12.4128	2.34875	0	12.6605	189.914	13.6287	0	0	0	0	0	0
TATATTATCTCCTGGCCTGA	48.4912	36.8127	50.6229	36.5097	32.0624	38.16	15.3734	26.8691	60.7808	63.732	60.2488	73.9436	1.15853	2.93593	0	29.1968	0	111.639	38.6316	0	9.17794	0	24.9463	0
TATATTATCTCCTGGCCTGA	48.3136	67.0809	26.3809	16.1132	13.6642	12.6473	20.4979	11.904	47.0856	20.8384	36.299	0	0.165504	0	0	0	262.958	0	0	0	0	0	0	0
TATATTATCTCCTGGCCTGA	48.3136	102.748	135.113	167.965	163.647	130.289	82.1887	71.5375	674.719	26.7705	178.626	33.4839	0.165504	5.57827	0	326.074	423.655	713.911	71.7003	0	111.665	0	109.407	2.21189
TATATTATCTCCTGGCCTGA	48.3136	10.7984	22.1029	4.58921	14.6325	32.2724	17.5415	18.0261	45.6508	17.7963	63.1178	39.8618	3.31008	0	0.364111	31.0054	0	148.176	0	0	11.8002	0	22.808	5.30853
TATATTATCTCCTGGCCTGA	48.3136	26.1779	24.9549	37.2236	14.4173	16.7904	30.5498	9.74996	8.34758	0.760525	8.98118	6.17858	0	0	0	20.1535	0	0	23.179	0	2.40375	0	12.8295	0
TATATTATCTCCTGGCCTGA	48.3136	7.85337	32.0849	19.7846	26.898	11.1209	13.7967	6.34881	1.95646	19.7737	13.7213	3.18894	0.993023	0	0	5.68432	7.30439	0	0	0	0	0	9.26577	0
TATATTATCTCCTGGCCTGA	48.3136	38.776	21.7465	35.3879	22.7019	13.8466	27.5933	10.8837	23.4776	71.6415	100.914	121.379	17.2124	0	1.09233	15.5027	0	138.897	26.2695	0	9.61499	0	28.8664	0
TATATTATCTCCTGGCCTGA	48.3136	40.5758	45.4536	47.5238	85.7508	63.3456	84.5539	11.5639	94.0407	121.988	58.253	12.3572	0	0	0	69.5038	0	2.31978	25.0333	0	33.2154	6.42678	56.3073	0.221189
TATATTATCTCCTGGCCTGA	48.3136	21.924	2.67374	15.5013	23.6702	19.6251	7.09543	7.70927	18.6516	6.54052	3.49268	0	0	0	0	112.136	0	0.579944	9.58064	14.766	41.3008	21.8816	61.2966	21.0129
TATATTATCTCCTGGCCTGA	48.3136	34.6857	20.677	28.2491	137.718	170.084	57.3547	28.9098	53.868	39.5473	39.2927	24.1164	0.165504	0.293593	0	64.3362	0	0.289972	7.10822	0	9.83351	0	0	0
TATATTATCTCCTGGCCTGA	48.3136	14.8887	22.8159	9.79032	334.934	58.8754	8.86929	0.68023	0	57.7999	1.87108	21.5254	0.165504	0	0	24.2876	0	0	18.5432	0	0	0	12.4731	0
TATATTATCTCCTGGCCTGA	48.3136	22.4148	34.0457	7.85265	7.74663	9.26742	61.0995	79.1334	74.0848	2.43368	18.3366	0	0	0	0	23.7708	0	202.401	49.4485	0	0.87409	0	0	0.221189
TATATTATCTCCTGGCCTGA	48.3136	55.4644	45.6319	13.5637	20.2273	36.1975	12.417	6.23544	7.82586	21.9031	2.61951	0	0.165504	0	0	33.5892	0	0	30.5962	0	9.39647	6.27376	0.712751	0
TATATTATCTCCTGGCCTGA	48.3136	69.3714	41.1757	16.2152	26.898	9.70354	15.3734	21.0871	51.3898	16.5794	36.299	0.398618	0	7.04624	0	25.0627	182.61	156.295	7.10822	0	24.9116	0	0	0
TATATTATCTCCTGGCCTGA	48.136	31.2499	216.93	25.8016	6.67071	3.816	83.1742	37.2993	37.9554	78.0299	40.9143	79.3249	57.0988	125.952	151.106	4.90919	0	0.289972	0	0	0	0	0	0
TATATTATCTCCTGGCCTGA	48.136	8.99865	14.6165	4.18128	4.51887	3.27085	45.9232	5.44184	54.3897	1.52105	0.873171	0	0	0	0	11.3686	0	125.268	13.2893	0	14.4225	0	0	0
TATATTATCTCCTGGCCTGA	48.136	75.0979	45.2754	24.8837	36.9041	49.717	31.9294	74.0317	46.8247	35.5926	71.2258	44.4459	16.3849	0	23.6672	40.307	0	166.734	8.03538	80.0471	30.3746	48.0478	0	13.7137
TATATTATCTCCTGGCCTGA	48.136	0	66.4871	64.147	19.259	32.5995	2.16805	44.2149	36.912	260.252	426.482	4.98272	10.7577	0	0.364111	13.1773	0	0	0	0	24.256	0	8.55302	0
TATATTATCTCCTGGCCTGA	48.136	28.6321	24.2419	1.01982	2.58221	4.03405	30.1556	29.4766	61.3026	10.6474	2.49477	0.996545	0	0	0	12.1438	0	37.1164	0	0	19.23	0	13.5423	0
TATATTATCTCCTGGCCTGA	48.136	172.774	76.8256	96.8833	28.2967	34.562	178.962	54.9852	77.2151	62.0588	48.8976	52.2189	0.331008	0	17.1132	29.4551	0	209.65	54.3933	75.3842	86.0979	54.1685	47.398	36.275
TATATTATCTCCTGGCCTGA	48.136	53.5011	43.1364	57.7221	25.8221	14.2827	67.0124	14.3982	26.3471	18.4047	9.72962	23.7178	0	0.293593	0	5.68432	0	81.4822	24.7242	0	0	8.263	0	0
TATATTATCTCCTGGCCTGA	47.9583	120.746	90.729	46.402	34.2143	15.155	107.811	56.2323	81.1281	85.6351	67.6084	91.2835	0.165504	0.293593	12.7439	124.538	51.1307	0	89.3163	10.103	227.919	6.57979	132.928	3.31783
TATATTATCTCCTGGCCTGA	47.9583	19.3062	10.695	31.1047	18.3982	34.344	0	6.12207	15.13	29.5084	5.23902	2.79032	0.827519	0	0	1.29189	0	0	0	0	0	0	6.77114	0
TATATTATCTCCTGGCCTGA	47.9583	1.47251	14.6165	0	26.4676	18.8619	14.7821	12.4709	13.5648	63.732	73.3463	43.25	25.9841	6.75265	0	3.10054	0	0	27.8148	0	3.27784	0	0	0
TATATTATCTCCTGGCCTGA	47.9583	36.4855	12.6557	23.15	57.7769	32.4905	21.4834	3.28778	19.3038	76.0525	77.2132	58.9954	4.79961	0	0	37.2065	0	9.56908	0	0	0	0	0.712751	0
TATATTATCTCCTGGCCTGA	47.9583	55.3008	13.3687	26.8214	107.915	154.166	8.4751	27.0958	64.9546	4.86736	1.49686	0	0	0	0	75.7049	0	0	58.102	0	30.3746	0	58.802	15.262
TATATTATCTCCTGGCCTGA	47.7807	41.5574	48.3056	53.8467	516.872	661.912	87.3132	80.2671	149.474	12.0163	6.11219	0.199309	0	0	0	24.2876	0	588.643	13.5983	0	21.1967	0	0	6.19329
TATATTATCTCCTGGCCTGA	47.7807	63.1542	84.8468	153.892	211.849	68.1428	88.4958	16.779	86.867	0	6.73589	0.398618	6.78566	17.0284	0	52.4508	0	0.579944	19.1613	27.2005	12.8928	42.2331	6.41476	5.75091
TATATTATCTCCTGGCCTGA	47.7807	66.0992	46.5231	30.1868	12.6959	19.9522	23.0601	26.1888	54.5201	58.5604	83.6996	28.5012	7.77868	0	10.5592	42.3741	7.30439	0	2.78148	0	0	0	12.1168	0
TATATTATCTCCTGGCCTGA	47.7807	27.4868	21.2117	20.8044	73.055	39.7954	85.5393	10.6569	73.6935	30.2689	47.6502	6.57719	0	10.863	0	41.0822	0	0	13.2893	0	18.7929	0	3.92013	0
TATATTATCTCCTGGCCTGA	47.7807	0.490836	11.9427	11.2181	5.3796	9.15839	18.724	9.74996	11.2171	3.34631	5.36376	4.18549	2.97907	0	35.6829	6.97622	0	0	0	0	10.4891	0	0	0
TATATTATCTCCTGGCCTGA	47.7807	75.9159	58.2876	66.2886	24.1006	42.5211	101.307	67.0026	120.779	16.1231	8.60697	0	0	2.64234	0	26.613	299.48	106.71	6.79917	0	34.7451	0	21.0262	0
TATATTATCTCCTGGCCTGA	47.7807	65.4448	26.3809	22.6401	64.6628	36.9607	9.26348	8.72961	19.5646	9.73472	43.7833	23.9171	0	0	3.64111	21.7038	0	0	0	0	3.71488	0.153018	0	0
TATATTATCTCCTGGCCTGA	47.7807	59.0639	37.6107	39.9771	23.6702	80.245	4.139	38.433	65.6068	21.1426	9.60488	3.38825	0.165504	0	0	24.0292	0	79.1624	42.6493	0	5.90011	4.1315	52.3872	0.221189
TATATTATCTCCTGGCCTGA	47.6031	55.1372	115.684	85.0534	119.212	111.1	88.89	32.1975	40.4336	146.477	97.2962	205.288	0	0	24.0313	38.4984	0	58.2844	24.1061	0	7.42976	0	16.0369	4.42378
TATATTATCTCCTGGCCTGA	47.6031	37.4671	53.4749	32.6344	30.2334	33.0356	9.46057	10.3168	39.9119	23.7284	2.99373	4.3848	0	0	0	94.8249	0	0.579944	14.5255	0	5.46306	0	68.0677	0
TATATTATCTCCTGGCCTGA	47.6031	23.8873	35.4717	28.0452	96.1873	156.238	3.9419	4.19475	32.6077	33.9194	0	1.39516	0	0	0	9.56	0	0	4.63579	0	0	0	0	0
TATATTATCTCCTGGCCTGA	47.6031	51.3741	48.4839	68.3283	73.1626	110.119	19.1182	19.4999	24.9123	98.4119	77.338	83.7097	1.82054	4.69749	14.2003	25.3211	840.005	83.222	0	0	11.3632	0	0	0
TATATTATCTCCTGGCCTGA	47.6031	10.7984	35.4717	170.209	76.6055	37.3968	33.3091	60.7672	6.26069	91.8714	282.907	183.564	0.165504	0	15.2927	14.7276	0	55.6746	6.79917	0	21.8522	0	6.77114	0
TATATTATCTCCTGGCCTGA	47.6031	28.1412	37.4324	18.1529	17.7527	14.2827	0.985476	13.0377	20.3472	15.6668	12.0997	21.1267	3.47558	0	0	17.8281	0	0.289972	6.79917	0	0	0	19.6007	0
TATATTATCTCCTGGCCTGA	47.6031	44.5024	52.4054	98.617	45.4038	79.0457	32.7178	22.2208	42.1292	50.3468	7.48432	0	0	0	0	18.0865	0	301.571	0	0	40.8637	0	0	3.9814
TATATTATCTCCTGGCCTGA	47.6031	198.298	101.781	324.712	315.46	249.13	38.8278	84.3485	211.168	0	6.98537	0	2.48256	0	2.91289	247.01	14.6088	306.79	106.314	0	144.662	5.20263	61.653	0
TATATTATCTCCTGGCCTGA	47.6031	58.4094	16.2207	47.5238	63.8021	294.377	3.9419	57.4794	179.473	97.3472	3.11847	1.39516	0.331008	0	15.2927	145.467	577.047	0.289972	41.4131	9.52017	33.6525	6.12074	94.4395	3.09664
TATATTATCTCCTGGCCTGA	47.6031	88.3504	53.4749	45.0763	30.4485	47.6455	42.5726	19.7267	40.1727	22.6636	42.2864	32.4874	0.827519	6.75265	0.728222	46.5081	0	0.289972	0	0	18.3559	0	7.12751	0
TATATTATCTCCTGGCCTGA	47.4255	32.886	37.6107	96.6794	66.7071	45.4649	54.3983	31.9708	19.1734	88.8293	43.6585	78.1291	6.78566	0.293593	0.364111	8.00973	0	18.5582	0	0	13.3299	0	0	0
TATATTATCTCCTGGCCTGA	47.4255	131.217	133.331	77.4047	38.3028	52.2247	54.3983	91.3775	93.1277	146.173	79.4585	133.936	1.82054	0	33.4982	47.0249	0	56.8345	59.0291	0	55.7232	0	43.8342	0
TATATTATCTCCTGGCCTGA	47.4255	17.6701	17.2902	54.7646	51.9669	31.4002	11.8257	19.4999	29.2165	76.5088	87.1923	66.9678	0.165504	0	5.46167	72.6043	211.827	47.5554	8.03538	0	4.15193	0	15.3242	0
TATATTATCTCCTGGCCTGA	47.4255	33.3768	21.39	9.99428	13.5566	7.52297	18.527	43.7614	27.6514	70.2725	54.885	8.76959	0.165504	2.64234	0.364111	0	0	0	0	0	0	0	0	0
TATATTATCTCCTGGCCTGA	47.4255	292.211	189.836	259.443	115.123	195.052	74.8962	169.377	307.165	69.8162	29.1888	13.3537	0	0	0	205.928	452.872	794.813	238.898	0	253.705	0	186.028	0
TATATTATCTCCTGGCCTGA	47.2478	86.0599	90.1943	140.94	46.2646	48.2996	26.805	32.4243	87.9105	86.852	89.4376	55.4079	2.81356	0	0.364111	18.3449	0	50.7451	49.4485	0	9.17794	0	40.6268	0
TATATTATCTCCTGGCCTGA	47.2478	30.9226	42.2452	10.5042	5.80997	19.9522	0.197095	2.94766	2.99991	22.8158	142.576	12.1578	9.59922	7.63343	0.364111	5.16757	0	42.3359	5.87201	0	10.4891	0	37.7758	0
TATATTATCTCCTGGCCTGA	47.2478	26.6687	15.1512	28.4531	12.5883	27.4752	22.2718	10.7703	4.56508	19.4694	13.2223	3.38825	0	0	0	0.258378	0	0	0	0	0	0	0	0
TATATTATCTCCTGGCCTGA	47.2478	30.4318	27.4504	33.3483	27.5436	19.6251	31.141	10.6569	56.3462	27.0747	11.2265	0	4.1376	0	17.1132	2.32541	0	36.2465	29.9781	5.63439	72.5495	0	0	0.442378
TATATTATCTCCTGGCCTGA	47.2478	21.2695	15.3295	9.2804	33.8915	19.189	17.7386	1.92732	12.3909	19.3173	13.9707	0	0	0	0	56.8432	0	0	7.72632	48.1837	11.8002	39.1727	0	33.1783
TATATTATCTCCTGGCCTGA	47.0702	27.4868	22.8159	55.1725	145.142	105.431	35.4771	30.1568	29.0861	26.7705	4.49059	0.398618	0.165504	0	0.364111	2.06703	0	247.636	0	4.66294	0	0	13.1859	0
TATATTATCTCCTGGCCTGA	47.0702	137.107	155.612	80.6681	37.98	61.6011	90.8609	73.3514	85.954	114.231	153.179	144.499	12.2473	0	14.9286	41.3405	0	338.977	48.5213	0	130.676	4.1315	36.7067	0
TATATTATCTCCTGGCCTGA	47.0702	17.6701	6.41699	34.2661	32.9232	18.2078	69.1804	20.0668	20.9994	29.6605	28.4404	33.0853	0	0	0.364111	11.1103	0	0	0	0	0.218522	0	0	0
TATATTATCTCCTGGCCTGA	47.0702	35.3402	39.0367	49.3595	57.5617	70.6505	10.8402	20.8604	30.3904	16.2752	21.8293	0.199309	0	0	0	26.3546	0	4.05961	34.923	0	24.4745	0	11.0476	0
TATATTATCTCCTGGCCTGA	47.0702	8.83504	11.5862	24.0679	10.544	19.08	8.4751	13.9447	0	2.73789	11.476	4.98272	0	0	0	1.80865	0	1.73983	8.96254	0	0	0	0	0
TATATTATCTCCTGGCCTGA	47.0702	38.6124	20.3205	9.99428	6.34793	32.5995	7.29252	12.6976	5.99982	15.5147	47.5254	25.5115	13.2403	5.87187	20.3902	0	0	0	0	0	10.052	0	0	0
TATATTATCTCCTGGCCTGA	47.0702	10.7984	38.5019	17.1331	4.0885	2.50766	0	13.2645	26.7383	5.17157	4.74007	0	0	0	0	2.32541	0	0	8.34443	49.5437	9.61499	21.4226	0.356376	44.9013
TATATTATCTCCTGGCCTGA	47.0702	12.2709	43.8494	40.2831	14.9553	23.6592	0	31.2906	29.6078	14.2979	32.8063	6.7765	0	0	0	66.1449	0	28.9972	24.1061	0	5.02602	0	6.77114	0
TATATTATCTCCTGGCCTGA	46.8926	24.3782	58.1094	0	0	0	0	0	0	0	0	0	0	0	0	0	0	0	0	0	0	0	0	0
TATATTATCTCCTGGCCTGA	46.8926	10.6348	3.74324	36.8157	6.34793	0	53.4128	8.3895	50.4768	8.51788	8.35749	18.9343	0	0	0.364111	3.35892	0	0	0	3.69149	10.7076	0	2.85101	4.64497
TATATTATCTCCTGGCCTGA	46.8926	27.6504	22.1029	31.9205	20.8729	29.4377	2.56224	22.6743	34.9555	51.2594	6.36167	13.3537	0.165504	0	0	11.627	0	60.0242	19.4703	0	36.2747	0	22.808	0
TATATTATCTCCTGGCCTGA	46.8926	72.1528	94.294	5.50705	23.5627	15.264	0.39419	15.5319	91.9538	29.8126	55.6334	26.9067	0.165504	0.293593	0.364111	32.0389	0	0	22.2518	8.16014	88.9387	8.56903	18.1752	0
TATATTATCTCCTGGCCTGA	46.8926	35.831	55.0791	64.9628	7.31626	49.717	0.39419	17.7993	80.7368	11.2558	1.37213	0	2.15155	0	0	6.45946	0	163.544	31.5234	0	19.23	0	10.3349	0
TATATTATCTCCTGGCCTGA	46.8926	90.4774	44.0276	99.9428	37.98	109.792	23.0601	30.0435	40.8249	36.8094	41.4132	8.76959	0	0	0	45.4746	0	0	42.0312	4.46865	21.6337	4.74357	17.106	5.9721
TATATTATCTCCTGGCCTGA	46.8926	23.8873	24.2419	16.7251	6.67071	5.45142	29.1701	30.8371	21.1298	7.90946	28.8146	0.199309	0.165504	0	0	29.1968	0	60.3142	38.3226	0	81.7274	4.59055	58.4456	0
TATATTATCTCCTGGCCTGA	46.8926	51.5377	43.3147	5.09912	4.94923	9.04937	7.88381	0.566858	34.6946	16.5794	19.9582	12.3572	0	0	0	10.5935	0	0	0	0	8.7409	0	21.7389	0
TATATTATCTCCTGGCCTGA	46.8926	31.5771	26.7374	26.9234	20.5501	15.9182	25.2282	12.4709	11.6084	14.1458	30.561	26.3088	0	0	0.364111	15.7611	0	0.289972	8.03538	0	0	0	0	0
TATATTATCTCCTGGCCTGA	46.8926	118.782	44.9189	31.8185	41.4229	70.7595	12.2199	13.6046	41.3466	3.34631	2.12056	0	0	0	31.6777	10.3351	7.30439	235.457	15.1436	0	0	0	0	0
TATATTATCTCCTGGCCTGA	46.8926	23.3965	29.9459	14.5835	19.6893	16.4633	11.6286	10.0901	6.13026	16.2752	19.085	0	0	0	0	18.0865	0	0	35.5411	0	30.3746	0	25.3027	0
TATATTATCTCCTGGCCTGA	46.715	13.4162	37.0759	10.1982	5.70238	4.68823	23.2572	15.6453	49.4333	8.9742	8.98118	0.398618	0	0.88078	0	5.16757	0	0	6.18106	0	0	0	4.27651	2.65427
TATATTATCTCCTGGCCTGA	46.715	123.854	78.7863	171.331	46.2646	70.5414	0	53.1713	1.30431	30.421	48.5233	24.9136	1.15853	0	0	8.78486	0	313.75	44.5036	0	16.1707	0	35.6376	3.31783
TATATTATCTCCTGGCCTGA	46.715	12.4345	9.09073	7.24076	10.4364	1.74446	0	10.0901	3.65207	3.19421	2.49477	0	0	0	0	1.03351	0	0	15.1436	0	10.9261	0	11.7604	0
TATATTATCTCCTGGCCTGA	46.715	4.25391	13.547	3.97732	14.2021	23.9863	17.1473	0.68023	1.04345	0.152105	0	0	0	0	0	23.2541	0	0	0	9.32588	24.4745	0	11.7604	0
TATATTATCTCCTGGCCTGA	46.715	56.4461	36.1847	25.6996	50.0303	22.896	22.863	16.8924	9.13017	29.9647	28.3157	29.697	0	0.293593	0	14.7276	0	0	10.1987	9.32588	27.0968	0	15.6805	0
TATATTATCTCCTGGCCTGA	46.715	22.9057	57.7529	58.9459	55.5175	83.0797	27.7904	34.1249	21.9124	171.118	84.0739	61.7858	10.9233	6.45905	46.6062	6.45946	146.088	69.3033	0	0	0	0	16.3933	0
TATATTATCTCCTGGCCTGA	46.715	15.8704	5.70399	28.5551	9.25291	15.373	18.9211	10.2034	15.5213	4.56315	28.9394	0	0	0	0.364111	8.78486	0	0.289972	5.56295	0	0	0	10.6913	0
TATATTATCTCCTGGCCTGA	46.5373	74.4434	38.6802	77.7106	115.016	224.49	26.4108	18.0261	17.4777	22.3594	13.846	30.295	3.31008	0.293593	0	95.3416	0	0	24.7242	68.0012	34.308	120.426	73.4134	58.615
TATATTATCTCCTGGCCTGA	46.5373	40.7394	38.6802	42.8326	113.725	44.7017	12.2199	4.42149	6.65198	12.6247	0	0	0	0	0	54.0011	0	0	15.7617	0	46.1082	2.4483	13.8986	0.221189
TATATTATCTCCTGGCCTGA	46.5373	93.586	12.121	20.1925	48.4164	30.637	3.74481	11.3372	2.99991	18.1005	8.73171	81.1187	0	0	1.45644	11.3686	0	0	0	0	0	0	0	0
TATATTATCTCCTGGCCTGA	46.5373	20.6151	0	0.713877	0	0.218057	1.77386	0.113372	0.652155	6.23631	285.652	19.5323	0	0	0	0	0	0	8.65348	0	0	0	14.255	0
TATATTATCTCCTGGCCTGA	46.3597	30.4318	41.3539	51.9091	15.2781	19.189	14.388	19.1598	14.3474	16.5794	29.5631	15.1475	0	0	0	71.8292	0	376.094	46.9761	0	126.306	0	109.407	0
TATATTATCTCCTGGCCTGA	46.3597	5.89003	12.834	24.6798	17.7527	18.6439	65.6327	17.5726	5.21724	10.7995	18.9603	13.1544	0	0	10.1951	5.9427	0	0	20.3975	0	8.52238	0	0	0
TATATTATCTCCTGGCCTGA	46.3597	86.0599	68.6261	94.9457	362.478	233.103	38.0394	61.9009	202.559	43.9584	29.9373	0.398618	9.43372	0	13.8362	189.391	0	0.579944	83.4443	40.995	111.884	31.8278	38.8449	32.5148
TATATTATCTCCTGGCCTGA	46.3597	30.759	59.5354	41.3029	21.8412	76.8651	7.68671	56.4591	2.86948	46.6962	76.0906	5.18203	0.165504	0	0	48.5751	0	356.086	13.9074	0	31.9043	0	23.8772	0
TATATTATCTCCTGGCCTGA	46.3597	27.4868	19.0727	17.439	23.2399	12.3202	40.0103	35.9388	41.2162	47.6089	116.132	154.066	18.5364	0	11.2874	10.5935	102.261	68.1434	0	0	5.24454	0	0	0
TATATTATCTCCTGGCCTGA	46.3597	43.6844	20.8552	26.1075	57.7769	44.0475	8.67219	8.72961	23.9993	183.439	138.585	83.5104	5.95814	6.45905	17.4773	11.3686	0	0	4.32674	0	0	0	0.356376	0
TATATTATCTCCTGGCCTGA	46.3597	55.3008	62.3874	44.6683	58.7452	37.3968	26.6079	65.5288	74.6065	55.6704	52.016	33.8825	1.15853	0	0	145.725	0	0.289972	47.2851	2.13718	19.667	5.66168	70.5624	0
TATATTATCTCCTGGCCTGA	46.1821	0	5.88224	1.52974	3.55054	6.54171	0	5.32847	9.78232	0	6.61115	0	0	0	0	10.0768	0	47.2654	0	0	10.052	0	0	0
TATATTATCTCCTGGCCTGA	46.1821	55.3008	94.1158	181.835	70.4728	55.1684	30.944	6.57555	64.3025	72.2499	16.0913	26.5081	0	0	0	48.8335	0	0	15.4526	0	65.9938	0	22.808	0
TATATTATCTCCTGGCCTGA	46.1821	65.2811	33.6892	28.2491	20.3349	21.4786	0.591286	16.8924	18.5212	65.2531	59.9993	21.924	5.79263	0	14.2003	47.0249	0	0.289972	0	0	10.4891	0	13.5423	0
TATATTATCTCCTGGCCTGA	46.1821	138.252	100.711	103.512	58.7452	38.8141	34.8859	6.34881	55.1723	10.7995	11.6007	0.199309	0.165504	0	7.64633	53.7427	7.30439	99.1704	50.9937	0	43.2675	7.65092	23.1644	8.84755
TATATTATCTCCTGGCCTGA	46.1821	74.7706	34.5804	8.87247	4.73405	7.19588	34.2946	24.6016	49.1725	5.32368	6.98537	11.1613	0	0	0	15.2443	0	84.3819	25.9605	0	8.95942	0	22.808	4.20259
TATATTATCTCCTGGCCTGA	46.0045	21.2695	38.3237	11.83	7.20867	32.1634	0	1.24709	0.391293	1.67316	8.85645	0	0	0	0	5.42595	0	0	0	0	0	0	0	0
TATATTATCTCCTGGCCTGA	46.0045	108.966	42.7799	83.8296	121.794	67.9248	54.2012	35.0318	54.3897	14.7542	17.4634	0	0.662015	0	0	202.31	7.30439	0	30.2872	0.388578	61.4048	7.65092	17.106	0
TATATTATCTCCTGGCCTGA	46.0045	7.19892	85.0251	43.2406	0	26.712	34.2946	1.81395	15.9126	14.9063	0	0	3.31008	0	0	11.1103	0	0.869916	8.03538	0	15.5151	0	7.48389	0
TATATTATCTCCTGGCCTGA	46.0045	15.0523	27.4504	15.6033	5.27201	3.0528	53.2157	11.1104	33.6512	23.5763	28.0662	53.4148	8.44069	0	5.46167	6.20108	0	27.2574	0	0	0	0	7.84026	0
TATATTATCTCCTGGCCTGA	45.8269	61.8453	49.7316	31.6146	20.3349	17.5536	12.6141	42.9678	3.91293	26.6184	43.6585	0.199309	0	16.1476	0	5.68432	0	0	9.58064	0	0	0	10.3349	0
TATATTATCTCCTGGCCTGA	45.8269	193.88	0	287.183	381.521	244.224	32.5207	53.398	54.9114	383.457	717.247	63.7789	8.10969	0	0	546.729	7.30439	164.414	194.703	9.52017	139.854	30.7567	350.674	20.7917
TATATTATCTCCTGGCCTGA	45.8269	45.6477	39.9279	25.3936	23.0247	13.0834	7.09543	4.87498	12.3909	28.1394	17.9624	0	0	0	0	5.16757	0	0	0	0	0	0	0	0
TATATTATCTCCTGGCCTGA	45.8269	33.3768	21.0335	12.0339	21.7336	17.7716	55.3838	28.3429	8.73887	96.4346	61.3714	40.659	0	0	7.64633	44.1827	328.697	0	8.96254	0	12.0187	0	0	0
TATATTATCTCCTGGCCTGA	45.8269	106.184	167.911	100.657	69.5044	45.0288	361.078	145.342	208.95	36.9615	76.2153	25.7109	0.165504	0.293593	0.728222	20.6703	0	0	159.78	16.5146	216.337	0	69.8496	0
TATATTATCTCCTGGCCTGA	45.8269	42.3755	19.4292	9.38239	2.58221	1.85348	22.2718	18.2528	40.564	11.7121	22.8272	14.9482	0	0	29.1289	43.9243	0	96.8507	25.9605	0	0	7.03885	22.0953	6.41448
TATATTATCTCCTGGCCTGA	45.8269	106.839	40.2844	105.042	147.293	130.071	32.3236	13.4912	59.3461	14.2979	55.6334	8.37097	0.496511	0.88078	0	28.1632	0	266.774	22.5609	3.4972	23.6004	0	52.0308	5.9721
TATATTATCTCCTGGCCTGA	45.6492	23.2329	0	26.7194	14.9553	20.8244	0	7.82264	7.95629	39.2431	0	0.398618	0	3.22953	0	6.45946	0	0	18.8522	0	0	0	0	0
TATATTATCTCCTGGCCTGA	45.6492	0	0	0	0	20.7154	0	0	0	0	0	0	0	0	3.277	3.10054	0	0	0	0	0	0	0	0
TATATTATCTCCTGGCCTGA	45.6492	56.6097	127.448	149.506	66.3843	31.7273	8.67219	9.06973	55.5636	17.6442	16.715	3.98618	0	0	0	25.0627	219.132	107.29	33.9958	0	35.6192	0	0	0
TATATTATCTCCTGGCCTGA	45.6492	86.3871	64.7046	112.487	40.2394	41.5399	58.3402	110.084	146.213	288.087	647.144	150.678	22.1775	0	21.4826	188.099	0	149.626	303.49	0	290.853	6.27376	221.666	2.65427
TATATTATCTCCTGGCCTGA	45.6492	28.9593	24.9549	23.456	8.17699	19.4071	29.7614	17.3459	44.9987	108.147	64.2404	13.1544	3.14457	0	0	6.20108	0	97.1406	91.1706	0	74.5162	17.5971	79.8281	8.84755
TATATTATCTCCTGGCCTGA	45.6492	36.1582	83.7773	27.7392	32.0624	50.6983	38.0394	16.6656	47.216	37.5699	19.584	33.6832	39.0589	22.6067	19.2979	444.152	1365.92	0.289972	34.6139	59.0639	88.7201	312.005	136.848	165.228
TATATTATCTCCTGGCCTGA	45.6492	0	5.34749	3.16146	3.55054	0.109028	0	0	0	15.2105	1.6216	0	0	0	0	0	0	0	0	0	0	0	0	0
TATATTATCTCCTGGCCTGA	45.4716	47.1202	31.1937	32.7364	61.435	36.4155	110.965	74.145	391.684	117.881	50.6439	5.18203	10.0957	27.3042	1.45644	66.1449	0	180.943	21.9428	0	0	0	6.41476	0
TATATTATCTCCTGGCCTGA	45.4716	50.3925	37.9672	87.9089	34.9674	208.681	0	27.4359	71.2153	6.0842	5.73798	0	0.331008	0	0.364111	37.7232	0	0	33.9958	0	80.1978	10.8643	92.3013	2.65427
TATATTATCTCCTGGCCTGA	45.4716	17.6701	21.7465	2.54956	1.3987	3.37988	9.06638	11.4505	10.5649	7.45315	29.6878	23.5185	0.827519	0	0	3.10054	0	0	4.32674	0	0	0	0	0
TATATTATCTCCTGGCCTGA	45.4716	64.4631	59.8919	24.1698	29.265	3.48891	5.32157	43.5347	31.0426	29.9647	214.426	57.401	0	0	0	20.4119	0	0	4.01769	0	14.204	0	0	0
TATATTATCTCCTGGCCTGA	45.4716	51.2105	44.5624	8.97446	6.56311	2.2896	0	10.7703	30.7817	5.77999	20.2077	0.398618	0	0	0	5.16757	0	0	0	0	0	0	0	0
TATATTATCTCCTGGCCTGA	45.4716	15.8704	0	6.11895	0	14.7188	0	3.85463	0	3.49842	8.85645	0	5.29612	2.05515	0	15.5027	0	86.1217	5.56295	0	0	0	0.356376	0
TATATTATCTCCTGGCCTGA	45.4716	173.429	43.6712	91.0703	86.7192	78.2825	9.65767	29.4766	66.5198	5.9321	22.5777	15.3468	0.496511	0	0	80.8724	0	0	140.001	103.168	185.744	110.479	111.546	70.1169
TATATTATCTCCTGGCCTGA	45.4716	3.27224	12.834	6.62886	2.6898	8.50422	5.91286	5.21509	1.6956	3.0421	0.498955	0	0	0	0	12.9189	0	0	7.41727	0	0	0	0	0
TATATTATCTCCTGGCCTGA	45.294	6.21725	41.8887	0	0	3.92503	0	3.28778	0.130431	46.392	26.3199	15.7454	0	0	0	0	0	0	0	0	12.8928	0	0	0
TATATTATCTCCTGGCCTGA	45.294	16.852	24.4202	15.9093	20.4425	16.4633	24.834	6.46218	4.95638	20.9905	54.1366	12.7558	0	0	4.73345	1.29189	0	0	0	13.0174	0	0	11.7604	17.6951
TATATTATCTCCTGGCCTGA	45.294	36.9763	37.0759	22.3342	12.0503	21.8057	25.2282	44.4417	31.0426	7.90946	30.8105	0	0	0	0	21.9622	0	0	24.4152	0	14.8595	0	0	0
TATATTATCTCCTGGCCTGA	45.294	86.7143	96.2548	50.7873	31.3093	35.4343	28.7759	24.715	122.605	25.4015	47.1512	5.97927	0	0	0	34.3643	0	97.1406	26.5786	0	25.1301	0	25.3027	5.75091
TATATTATCTCCTGGCCTGA	45.294	82.7876	95.72	87.501	37.3344	24.5314	4.3361	13.718	16.1734	20.0779	16.5902	4.98272	0	0	0	21.9622	0	0	0	0	9.39647	0	0	0
TATATTATCTCCTGGCCTGA	45.294	18.1609	30.1242	10.9121	19.7969	14.3918	24.6369	5.32847	18.3908	73.7709	53.8871	9.76614	5.29612	0	0	11.8854	0	0	7.10822	0	3.9334	0	0	0
TATATTATCTCCTGGCCTGA	45.294	40.2485	65.2394	38.5494	15.9236	21.6967	17.1473	51.1306	128.344	146.477	211.557	85.7028	8.10969	0	16.7491	4.90919	0	351.156	15.1436	0	1.31113	0	0.356376	0
TATATTATCTCCTGGCCTGA	45.294	44.1752	10.695	40.487	116.845	90.4937	22.0747	1.13372	58.6939	30.2689	13.0976	0.199309	0	0	0	42.8908	7.30439	0.579944	18.8522	0	32.1228	0.765092	19.957	0
TATATTATCTCCTGGCCTGA	45.1164	36.1582	72.1911	21.1104	71.7639	100.96	9.65767	12.4709	25.9558	8.51788	3.49268	0	0	0	0	37.7232	0	0	6.49011	0	0	7.19187	12.8295	0
TATATTATCTCCTGGCCTGA	45.1164	40.4121	29.4112	8.66851	22.8095	16.8994	11.2344	44.4417	21.782	15.8189	97.9199	20.3295	11.7508	0	0	10.3351	0	84.0919	0	0	19.23	0	14.6114	0
TATATTATCTCCTGGCCTGA	45.1164	12.4345	29.0547	9.38239	11.5123	7.95908	0	10.6569	16.1734	2.28158	8.10801	0	0	0	24.0313	18.3449	0	0	45.4308	0	58.127	7.19187	78.0463	0
TATATTATCTCCTGGCCTGA	45.1164	39.7577	27.0939	19.2747	8.82255	6.32365	17.3444	8.50287	25.3036	9.43051	12.5986	8.57028	5.62713	0	0	14.2108	0	0	0	0.971446	8.30385	12.3945	0	3.09664
TATATTATCTCCTGGCCTGA	45.1164	8.01698	8.91248	8.56653	5.48719	12.8654	15.1763	10.997	2.0869	15.0584	18.2118	81.318	0	0	0	0	0	0	0	0	0	0	0	0
TATATTATCTCCTGGCCTGA	45.1164	0	0	1.32577	11.9427	85.6964	0.197095	0	0	0.30421	1.87108	0	0	0	0	0.258378	7.30439	2.31978	0	0	0	0	5.34563	0
TATATTATCTCCTGGCCTGA	45.1164	47.6111	66.3088	89.7446	107.377	112.735	86.919	73.4648	139.039	74.8357	81.2049	114.403	7.11666	0	0	156.061	0	0.869916	64.283	6.60583	50.6972	4.43754	75.1953	4.64497
TATATTATCTCCTGGCCTGA	45.1164	40.0849	58.4659	11.3201	11.9427	16.6814	26.2137	42.6277	9.91275	26.1621	91.8077	74.3422	2.64806	0	0.364111	6.45946	0	0	0	0	0	0	0	0
TATATTATCTCCTGGCCTGA	45.1164	2.94501	17.6467	0.611895	12.5883	10.7938	3.74481	24.715	3.65207	39.091	25.1972	0	0	0.293593	0	3.35892	0	0	10.8169	0	0	0	0	0
TATATTATCTCCTGGCCTGA	44.9387	42.7027	63.6351	56.8042	78.4346	70.8685	39.6161	30.8371	49.6942	319.421	144.323	203.494	5.29612	0	0.364111	2.06703	0	1.73983	10.1987	0	0	0	0	0
TATATTATCTCCTGGCCTGA	44.9387	26.996	19.0727	167.047	28.0815	47.7545	20.8921	24.8284	42.7814	3.95473	1.74634	0	0	0	0	12.9189	0	0.869916	19.7794	0	6.33715	0	26.0154	0
TATATTATCTCCTGGCCTGA	44.9387	56.1189	36.5412	19.8866	2.6898	8.72228	18.3299	7.25578	25.0427	6.0842	9.85436	5.97927	0	8.22061	35.6829	11.3686	0	0	27.5057	23.8976	10.2706	24.3299	0	9.9535
TATATTATCTCCTGGCCTGA	44.9387	46.4658	40.2844	78.9344	27.436	23.114	114.512	61.9009	50.8681	43.6541	34.6774	4.18549	0.331008	0	0	18.3449	0	53.3549	5.56295	0	23.3819	0	13.8986	0
TATATTATCTCCTGGCCTGA	44.9387	53.3375	33.1544	30.9007	54.0112	18.0987	14.9792	14.5116	16.956	27.8352	41.6627	54.6106	8.93721	0	0	43.1492	7.30439	2.89972	46.667	0	20.9782	0.612074	8.55302	0
TATATTATCTCCTGGCCTGA	44.9387	29.2865	56.1486	45.1782	9.14532	3.70697	98.3505	23.808	35.8685	79.0946	99.9157	48.0334	6.28914	0	0	8.52649	0	0	8.65348	0	11.8002	0	0	0
TATATTATCTCCTGGCCTGA	44.9387	42.7027	21.2117	8.05661	9.68328	8.06811	28.5788	46.5957	8.21715	18.5568	243.864	87.8952	0.165504	0.587187	17.8414	17.5697	0	0	8.34443	0	0	0	0	0
TATATTATCTCCTGGCCTGA	44.9387	0	0	11.3201	0	0.981256	0	0	0	3.49842	0	0	0	0	0	2.58378	0	0	0	18.4575	0	8.56903	11.7604	24.3308
TATATTATCTCCTGGCCTGA	44.9387	69.5351	27.2722	36.5097	20.4425	18.6439	14.585	33.4446	57.9113	4.10684	37.7958	4.78341	0	0	0	3.6173	0	141.506	0	0	12.6743	0	10.3349	0
TATATTATCTCCTGGCCTGA	44.9387	56.6097	140.104	15.2974	137.825	88.2041	43.5581	45.8021	20.869	180.092	109.895	27.9032	5.79263	0	0.364111	94.0497	0	0.289972	46.667	0	98.9907	17.4441	14.6114	0
TATATTATCTCCTGGCCTGA	44.7611	54.6464	31.9067	0	2.15184	8.94034	14.7821	7.02904	14.9996	0	62.4941	15.7454	0	0	0	2.06703	0	0	0	0	0.87409	0	0	3.76021
TATATTATCTCCTGGCCTGA	44.7611	17.0156	26.0244	84.3395	94.5734	33.3627	82.9771	71.3107	41.477	23.8805	53.8871	56.6037	0	0	0	1.80865	0	146.146	17.307	0	16.3892	0	24.2335	0
TATATTATCTCCTGGCCTGA	44.7611	28.7957	234.755	27.2293	20.3349	31.9453	3.9419	13.0377	15.6517	13.6895	10.7275	48.4321	1.98605	0	0	0.516757	0	84.6718	12.3621	0	20.1041	0	0	0
TATATTATCTCCTGGCCTGA	44.5835	36.1582	75.0431	81.9939	16.1388	45.792	5.91286	24.9418	84.7801	30.2689	28.1909	0.199309	0	0	0	35.9146	0	0	24.4152	0	27.9709	0	0	0
TATATTATCTCCTGGCCTGA	44.5835	45.1569	23.5289	29.6769	97.1556	69.7782	37.251	5.89532	12.1301	4.86736	8.35749	0.996545	0	0	0	21.9622	7.30439	0	0	0	25.7857	0.306037	0	1.10594
TATATTATCTCCTGGCCTGA	44.5835	7.36254	10.5167	5.30309	4.30368	5.66948	2.95643	1.02034	2.0869	2.89	2.86899	0	0	0	0	0	0	180.363	15.4526	0	10.4891	0	20.6698	0
TATATTATCTCCTGGCCTGA	44.5835	27.6504	3.74324	15.8073	10.1137	13.0834	24.0456	22.5609	3.7825	6.0842	11.476	8.9689	0	12.0373	0	13.1773	0	143.536	0	0	8.52238	0	2.85101	0
TATATTATCTCCTGGCCTGA	44.5835	13.907	26.3809	9.48437	17.6451	2.94377	19.7095	11.1104	0.130431	12.0163	15.4676	12.7558	22.012	0	0	11.8854	0	0	3.39958	0	25.1301	0	23.1644	0.663566
TATATTATCTCCTGGCCTGA	44.5835	52.683	0	38.5494	0	1.85348	10.446	0.68023	14.0865	0	48.3986	0	0	0	0	0	0	40.8861	3.09053	0	0	0	3.92013	0
TATATTATCTCCTGGCCTGA	44.5835	32.0679	11.7645	19.7846	19.4742	6.65074	22.4689	13.1511	12.9127	5.47578	7.85854	0	0	0	0	6.97622	0	0	1.54526	0	50.2602	0	10.3349	0
TATATTATCTCCTGGCCTGA	44.4059	31.9043	6.59523	11.3201	8.39218	18.4258	7.48962	31.9708	34.6946	17.34	9.3554	72.7478	0	0	0	27.6465	0	0	0	0	0	0	18.8879	0
TATATTATCTCCTGGCCTGA	44.4059	35.1766	35.6499	41.6088	61.3275	54.8413	29.9585	15.1918	30.5208	29.6605	28.6899	18.5357	0.165504	0	0	89.9157	0	71.9131	25.3423	0	28.845	8.72205	16.7497	0
TATATTATCTCCTGGCCTGA	44.4059	55.9553	34.0457	71.9996	26.1449	47.9725	43.5581	44.6684	65.9981	14.2979	3.61742	0	0	0	0	36.6897	0	0.289972	12.0531	0	12.6743	1.53018	8.19664	0
TATATTATCTCCTGGCCTGA	44.4059	73.4617	63.6351	50.1754	10.3288	15.7001	12.417	16.8924	57.7809	8.06157	10.977	0	0	0	0	78.2886	0	0	6.49011	0	38.2414	0	13.1859	0
TATATTATCTCCTGGCCTGA	44.4059	42.0483	3.38674	21.5183	53.3656	78.1734	0	35.4853	16.3039	63.732	138.086	94.4724	4.63411	31.4145	28.0366	33.5892	343.306	1.44986	55.3205	0	31.0302	0	53.1	0
TATATTATCTCCTGGCCTGA	44.2282	75.7523	73.0823	105.144	74.8841	155.911	48.4854	56.0056	161.995	192.261	174.01	0	5.13062	0	14.5644	38.24	7.30439	1262.25	49.7575	0	13.7669	6.27376	20.3134	3.76021
TATATTATCTCCTGGCCTGA	44.2282	42.2119	19.251	15.6033	1.61388	17.7716	0	9.1831	8.47801	11.1037	0.249477	0	0	0	0	4.39243	0	0	10.5078	0	15.7336	0	7.84026	0
TATATTATCTCCTGGCCTGA	44.2282	4.74474	11.0515	6.01697	7.63903	54.7323	0	18.0261	10.304	5.32368	0	0	0	0	0	0	0	0	0	0	0	0	0	0
TATATTATCTCCTGGCCTGA	44.2282	26.996	11.7645	13.2577	5.05683	4.90628	43.361	20.0668	23.7384	45.9357	49.646	15.5461	0	6.45905	0	17.5697	0	0.869916	8.34443	0	0	0	24.5899	0
TATATTATCTCCTGGCCTGA	44.2282	64.9539	41.7104	24.5778	16.4616	10.4667	54.2012	69.3834	50.8681	63.1236	36.4237	0	0.165504	0	0.364111	21.7038	0	0	21.0156	0	13.5484	0	0	0
TATATTATCTCCTGGCCTGA	44.2282	52.683	39.3932	62.2093	73.4854	89.1853	14.1909	63.6015	81.9106	134.005	199.208	57.7996	2.15155	0	0	139.783	0	1.73983	15.1436	0	11.8002	12.3945	23.5208	1.9907
TATATTATCTCCTGGCCTGA	44.0506	22.5784	11.9427	17.0311	7.74663	22.3508	39.0249	0	5.73896	10.6474	22.7024	5.38134	0	0	0	21.7038	0	0	0	0	10.2706	0	0	0
TATATTATCTCCTGGCCTGA	44.0506	64.2995	48.6621	30.9007	74.2385	57.349	41.39	39.2266	61.9547	73.0104	102.41	36.0749	0	0	0.364111	39.7903	0	0	0	0	0	0	0	0
TATATTATCTCCTGGCCTGA	44.0506	22.7421	26.2027	14.8894	7.53144	7.30491	3.9419	2.04069	4.69551	9.88683	14.9686	9.76614	0	0	0	13.1773	0	0	0	0	0	0	0	0
TATATTATCTCCTGGCCTGA	44.0506	58.5731	42.9582	29.8809	156.008	78.6095	20.8921	23.9214	34.4338	19.9258	27.5672	4.98272	0	0	0	0	0	0	0	0	0	0	0.356376	0
TATATTATCTCCTGGCCTGA	44.0506	9.32588	24.2419	10.9121	8.39218	32.5995	38.2365	12.5842	26.6079	34.0715	11.3512	6.97581	8.7717	3.52312	5.82578	5.9427	0	0	0	9.52017	15.0781	1.98924	0	0.221189
TATATTATCTCCTGGCCTGA	44.0506	7.52615	0	7.85265	5.70238	13.1924	0	6.34881	17.9995	9.88683	35.301	0.199309	0	0	0	4.90919	7.30439	149.336	6.18106	0	0	0	0	0
TATATTATCTCCTGGCCTGA	44.0506	25.5235	52.5836	13.8696	29.6954	34.8891	7.88381	9.74996	77.3456	48.9778	0	50.8238	0	0	0	85.7816	0	1.73983	18.2341	0	0	0	66.6422	0
TATATTATCTCCTGGCCTGA	43.873	19.1426	18.1815	19.5806	50.7834	38.378	18.9211	13.1511	37.825	19.7737	10.8523	0	1.82054	0	0	21.4454	0	0	14.2164	0	1.9667	0	0	0
TATATTATCTCCTGGCCTGA	43.873	322.643	532.075	618.728	31.9548	28.7835	290.124	125.842	697.284	6.38841	182.867	118.788	4.79961	0.293593	0	63.3027	146.088	880.065	76.027	0	47.4194	0	40.9832	0
TATATTATCTCCTGGCCTGA	43.873	9.98033	13.7252	26.0055	21.7336	15.5911	25.2282	19.9534	20.6081	24.4889	28.3157	0	0	0	0	15.7611	0	2.0298	0	0	29.9376	0	0	0
TATATTATCTCCTGGCCTGA	43.873	9.32588	11.2297	13.6657	26.7904	29.1106	8.278	0	3.52164	30.2689	10.3533	0.199309	0	0	0	8.26811	0	0	0	0	0	0	0	0
TATATTATCTCCTGGCCTGA	43.873	38.4488	1.7825	7.95463	3.44294	1.09028	23.2572	1.36046	19.6951	1.36895	33.43	5.18203	0.165504	0	0	24.5459	0	0	8.03538	0	23.1634	0	14.6114	0
TATATTATCTCCTGGCCTGA	43.873	29.941	28.6982	35.3879	30.0182	27.2571	45.7261	25.8487	36.7815	159.558	101.537	267.473	6.45465	12.9181	121.977	2.06703	58.4351	62.634	0	0	20.5411	0	0.356376	0.221189
TATATTATCTCCTGGCCTGA	43.873	103.73	104.098	53.0309	15.4933	20.4974	8.67219	20.9737	27.5209	0	1.74634	0	0	0	0	51.4173	0	0	33.6868	0	102.269	6.42678	88.3812	0
TATATTATCTCCTGGCCTGA	43.873	34.1949	39.7497	29.4729	11.6199	5.66948	23.2572	65.7555	68.6067	16.8837	34.8021	43.0507	0.165504	0.293593	0	35.3978	0	99.7504	0	0	41.0822	0	0	0
TATATTATCTCCTGGCCTGA	43.873	120.255	66.8436	163.988	32.8156	50.5892	23.2572	48.4097	170.734	0	2.12056	0	0	0.293593	0	81.3892	7.30439	175.143	101.06	0	164.766	11.3234	93.014	4.64497
TATATTATCTCCTGGCCTGA	43.6954	45.8113	43.3147	54.9686	13.987	40.1225	30.7469	24.1482	43.0422	0.152105	0.873171	0	0	0	0	33.0724	153.392	168.184	49.4485	0	40.4267	0	8.90939	0
TATATTATCTCCTGGCCTGA	43.6954	146.596	64.8829	42.8326	3.55054	30.528	23.6514	35.1452	21.6515	13.081	96.6725	45.0438	6.62015	0.293593	0	24.0292	0	35.9565	21.3247	0	26.4412	13.4656	20.6698	0.221189
TATATTATCTCCTGGCCTGA	43.6954	70.3531	78.9646	98.719	264.784	337.77	9.65767	30.3836	47.3464	86.2435	35.1763	27.7039	16.0539	0	0	111.103	51.1307	0.869916	38.0135	0	37.1488	6.73281	0	0
TATATTATCTCCTGGCCTGA	43.6954	13.4162	12.2992	8.56653	16.9995	9.48548	3.9419	1.92732	18.6516	0	9.10592	0	0	0	0	0	0	0	0	0	0	0	0	0
TATATTATCTCCTGGCCTGA	43.6954	52.8466	72.7258	58.436	35.5054	122.766	9.26348	25.0551	28.0427	6.99683	12.0997	0	2.97907	0	0	50.9005	0	23.1978	73.2456	0	11.5817	0	75.1953	8.18399
TATATTATCTCCTGGCCTGA	43.6954	51.2105	30.3024	14.4815	27.5436	17.4446	11.8257	12.9244	18.3908	9.58262	19.085	77.1326	2.64806	0	9.831	3.35892	0	0	8.03538	0	0	0	0	0
TATATTATCTCCTGGCCTGA	43.6954	38.6124	61.1396	65.0648	74.1309	54.2962	16.1618	33.8981	30.9121	25.4015	20.4571	17.3399	0.165504	0	0.728222	60.7189	241.045	0.289972	63.6649	5.05152	85.2238	0.306037	87.6684	0
TATATTATCTCCTGGCCTGA	43.6954	29.1229	41.7104	16.8271	7.42385	6.21462	25.6224	15.0784	14.7387	3.49842	10.8523	0	0.165504	0	0	7.75135	7.30439	0	0	0	0	0	0	3.53902
TATATTATCTCCTGGCCTGA	43.6954	115.674	78.6081	46.81	29.5878	69.7782	46.1203	60.3137	232.037	27.8352	13.4718	21.924	5.79263	0	0.364111	15.5027	350.611	75.6827	24.4152	0	20.9782	0.306037	0.712751	0
TATATTATCTCCTGGCCTGA	43.5177	21.1059	24.4202	28.7591	22.164	73.7033	33.5062	11.7906	34.1729	34.0715	26.1951	6.17858	2.48256	24.0747	0	111.619	0	0.579944	54.3933	0	65.1197	5.96772	54.1691	2.21189
TATATTATCTCCTGGCCTGA	43.5177	42.8663	24.4202	9.79032	16.8919	11.2299	13.7967	10.4302	15.2604	20.9905	20.3324	5.97927	0	0	0	10.8519	0	50.7451	3.39958	0	17.7003	0	0.356376	0
TATATTATCTCCTGGCCTGA	43.5177	42.5391	52.7619	35.3879	17.7527	26.712	18.724	16.8924	23.608	12.1684	28.1909	42.0542	7.44767	0	0	36.4314	0	0	13.9074	6.21725	20.7596	0	34.9248	0
TATATTATCTCCTGGCCTGA	43.5177	0	27.4504	1.42775	6.24034	2.94377	1.37967	5.44184	0.130431	0	37.9206	0	0	0	0	0	0	0	8.03538	0	5.68158	0	0	0
TATATTATCTCCTGGCCTGA	43.5177	25.5235	25.6679	15.3994	76.6055	44.2656	37.8423	9.29647	23.7384	62.3631	34.9268	15.5461	0	0	17.8414	16.7946	0	80.6122	8.03538	0	0	0	0	0
TATATTATCTCCTGGCCTGA	43.5177	71.9892	31.9067	26.4135	6.88589	14.2827	46.1203	102.715	101.084	7.14894	4.36585	0	0	0	0	5.68432	0	8.69916	17.307	0	6.7742	0	0	5.08734
TATATTATCTCCTGGCCTGA	43.5177	43.848	97.5025	44.0564	36.0433	24.5314	52.6244	29.7034	43.6944	39.8515	35.4258	20.1302	13.5713	0	0.364111	23.2541	0	0	29.051	0	5.68158	6.73281	14.255	0
TATATTATCTCCTGGCCTGA	43.5177	36.8127	63.9916	107.897	81.1244	48.5177	26.2137	75.3921	74.2152	9.27841	52.7645	0	0	0	0.728222	102.059	7.30439	0	43.8855	0	104.672	0	75.908	0
TATATTATCTCCTGGCCTGA	43.3401	22.0876	29.9459	24.8837	19.4742	37.2877	0	19.4999	56.4766	137.503	26.3199	31.0922	0	0	0	31.5222	0	111.929	0	0	6.33715	0	9.97852	0.221189
TATATTATCTCCTGGCCTGA	43.3401	48.2655	26.7374	23.558	20.6577	17.1175	19.9066	20.4069	27.7818	18.1005	22.7024	3.78687	0	0	0	24.8043	0	75.3927	6.49011	0	10.9261	5.20263	11.0476	0
TATATTATCTCCTGGCCTGA	43.3401	24.0509	30.8372	35.9998	4.62646	9.15839	14.1909	0.793601	23.3471	3.80263	2.12056	0	0	0	0	16.0195	0	0	47.9032	3.88578	69.7087	0	20.3134	0
TATATTATCTCCTGGCCTGA	43.3401	6.05364	6.06049	20.7024	5.91756	3.48891	3.9419	17.4592	21.2602	24.4889	2.61951	10.5634	0	0	0	20.6703	0	40.3061	10.8169	0	10.4891	0	12.8295	0
TATATTATCTCCTGGCCTGA	43.3401	17.8337	34.5804	10.4022	5.48719	4.5792	3.15352	1.24709	3.52164	8.21367	6.73589	4.58411	0	0	0	9.30162	0	0	7.10822	0	0	0	0	0
TATATTATCTCCTGGCCTGA	43.3401	5.39919	8.55598	31.8185	37.1192	14.8279	22.0747	1.5872	22.8254	32.8547	7.85854	7.37443	0	0	0	2.84216	0	82.3521	5.87201	0	0	5.96772	0	0
TATATTATCTCCTGGCCTGA	43.1625	4.90836	66.1306	23.048	27.5436	7.74102	24.0456	18.5929	22.8254	5.62789	44.0328	0.199309	0	0	0	11.1103	0	0	8.96254	0	21.1967	0	16.7497	0
TATATTATCTCCTGGCCTGA	43.1625	36.4855	41.3539	26.5154	100.814	26.821	31.3381	24.0348	66.2589	85.483	47.5254	40.4597	0.993023	0	0	128.414	0	1.15989	60.8834	3.69149	42.3934	0	54.5255	0
TATATTATCTCCTGGCCTGA	43.1625	154.777	16.399	184.282	166.66	195.488	11.0373	1.81395	97.5624	0	0	0	0	0	0	217.038	0	1.15989	41.7222	5.63439	22.9449	6.88583	11.404	7.52042
TATATTATCTCCTGGCCTGA	43.1625	82.1332	51.6924	32.3284	77.5739	50.6983	34.8859	61.7875	107.866	34.0715	51.3923	12.3572	0	0	0	127.639	7.30439	0.579944	39.2497	6.41154	44.1415	0	73.057	3.09664
TATATTATCTCCTGGCCTGA	43.1625	36.6491	40.2844	42.7307	17.9679	45.4649	67.8008	77.7729	67.5632	6.54052	8.10801	0.199309	0.496511	0.293593	0	7.49297	0	316.65	98.2789	0	71.8939	0	60.9402	9.28993
TATATTATCTCCTGGCCTGA	43.1625	33.2132	30.8372	21.2124	4.94923	4.5792	38.6307	9.40984	29.347	10.7995	12.4739	12.1578	0	0	0.364111	36.173	0	0	42.0312	0	92.6535	0.153018	8.19664	0
TATATTATCTCCTGGCCTGA	42.9849	47.4474	92.3333	42.6287	23.0247	23.5502	18.724	6.12207	14.3474	19.0131	19.584	0	0	0	0	19.8951	0	0	0	0	25.5671	0	0.712751	0
TATATTATCTCCTGGCCTGA	42.9849	33.0496	61.3179	60.2716	80.0485	101.506	45.7261	55.4387	128.083	82.593	37.4216	96.6648	14.0678	1.76156	0.364111	62.2692	0	0	24.4152	0	18.3559	0	11.0476	0
TATATTATCTCCTGGCCTGA	42.9849	53.3375	68.9826	24.0679	16.9995	31.5092	38.4336	9.29647	26.0862	33.311	36.299	0	0	0	0	2.58378	7.30439	152.235	0	0	16.6077	0	0.356376	0
TATATTATCTCCTGGCCTGA	42.9849	41.721	26.5592	22.0282	9.14532	5.66948	8.67219	0.793601	6.26069	12.1684	8.35749	0	0	0	0	22.2205	0	0	12.0531	0	46.1082	0	8.55302	0
TATATTATCTCCTGGCCTGA	42.9849	6.05364	1.7825	4.0793	16.5692	0	20.695	3.40115	2.34776	0	0	0	0	0	0	8.00973	0	175.723	0	0	9.83351	0	18.1752	0
TATATTATCTCCTGGCCTGA	42.8073	13.2526	166.663	14.2775	3.55054	6.97782	33.3091	26.7557	12.2605	6.69262	31.5589	93.8745	166.166	315.026	242.862	30.4886	131.479	0	0.618106	0.388578	0	5.20263	11.7604	0.221189
TATATTATCTCCTGGCCTGA	42.8073	0	44.3841	33.9602	18.9362	12.7563	11.0373	3.06103	33.9121	37.2657	75.2174	0	17.3779	0	0	3.35892	7.30439	0	9.27159	8.16014	0	10.4053	0	23.6672
TATATTATCTCCTGGCCTGA	42.8073	135.634	87.5205	37.0196	15.6008	31.0731	18.1328	196.7	79.9542	29.8126	11.8502	36.0749	10.4267	0	17.8414	16.5362	0	260.105	16.6889	0	0	0	6.41476	3.09664
TATATTATCTCCTGGCCTGA	42.8073	36.1582	31.5502	10.3002	16.2464	13.6286	11.6286	4.76161	4.56508	23.8805	18.4613	31.0922	0	0	10.9233	14.7276	0	0	0	0	0	0	12.4731	0
TATATTATCTCCTGGCCTGA	42.8073	18.979	17.2902	20.9064	15.4933	21.6967	11.8257	12.9244	23.7384	88.5251	41.2885	47.2362	6.12364	0	0	12.1438	0	209.94	20.3975	0	10.9261	0	15.3242	0
TATATTATCTCCTGGCCTGA	42.8073	32.7224	78.4298	45.9941	28.4043	24.3134	23.6514	22.4476	38.9989	19.9258	4.98955	0	0	0	0	41.5989	0	160.065	20.7066	0	40.4267	8.56903	83.0355	4.64497
TATATTATCTCCTGGCCTGA	42.8073	17.6701	9.44723	3.05947	9.89847	3.48891	0	3.28778	0	6.69262	21.3303	0	0	0	0	7.49297	0	0	0	0	0	0	0	0
TATATTATCTCCTGGCCTGA	42.6296	48.1019	28.1634	47.8298	61.8654	53.0969	6.89833	4.53486	25.9558	24.3368	12.2244	0.996545	0	0	0	19.3784	0	45.8156	5.56295	0	0	0	38.1322	0
TATATTATCTCCTGGCCTGA	42.6296	30.4318	18.0032	58.232	35.613	45.1378	1.57676	24.0348	31.0426	16.4273	0	0	0	0	0	61.2357	0	21.168	40.1769	0	39.7711	0	23.5208	0
TATATTATCTCCTGGCCTGA	42.6296	16.6884	9.09073	13.7676	8.82255	4.14308	22.0747	35.8254	17.6082	34.0715	112.764	60.3906	9.43372	0	1.09233	6.97622	0	0.289972	32.7596	0	22.0708	9.33413	9.26577	0
TATATTATCTCCTGGCCTGA	42.6296	14.0706	22.1029	8.36256	8.93014	5.66948	34.0975	10.2034	45.5204	55.062	131.1	141.111	2.48256	0	13.108	16.0195	0	0.289972	41.104	0	40.8637	7.19187	12.1168	2.43308
TATATTATCTCCTGGCCTGA	42.6296	37.4671	16.9337	28.7591	4.51887	16.2452	27.9875	28.7964	41.9988	15.5147	26.5693	1.39516	0.165504	0	0	0	0	0	0	0	0	3.67244	0	0
TATATTATCTCCTGGCCTGA	42.6296	131.871	118.714	31.9205	58.8528	24.3134	73.1223	57.2527	63.7807	90.3504	104.282	13.7523	1.98605	0	0	29.9719	0	0	23.488	0	51.7898	0	13.1859	0
TATATTATCTCCTGGCCTGA	42.452	17.5065	0	0.101982	13.0186	4.90628	7.68671	10.7703	1.17388	2.58579	1.12265	0	0	0	0	14.7276	7.30439	197.471	16.6889	0	0	0	0	0
TATATTATCTCCTGGCCTGA	42.452	19.797	33.3327	11.0141	11.6199	16.4633	37.8423	17.9127	3.39121	101.606	87.0676	76.136	0	0	0	5.42595	0	151.945	0	0	0	0	0	3.76021
TATATTATCTCCTGGCCTGA	42.452	31.7407	6.41699	0	17.5375	3.92503	6.10995	20.6336	1.95646	53.541	55.8829	69.9574	0.331008	0	20.7543	3.6173	0	200.661	0	0	0	9.18111	0	0
TATATTATCTCCTGGCCTGA	42.452	68.0625	37.9672	53.0309	11.2972	32.3815	109.979	120.287	181.169	93.5446	35.5505	8.76959	16.5504	0	0	38.7568	0	87.2816	7.10822	0	18.3559	0	21.0262	0
TATATTATCTCCTGGCCTGA	42.452	11.4528	16.2207	23.9659	32.4928	49.608	42.1784	17.0057	26.9992	47.4568	57.0056	22.5219	0	0.587187	0	19.3784	0	395.232	0	0	22.2893	0	0	0
TATATTATCTCCTGGCCTGA	42.452	34.1949	32.7979	24.9857	29.6954	11.2299	17.3444	11.904	4.30422	27.6831	17.7129	0	2.64806	13.7989	0	24.5459	0	0	29.051	3.10863	0	0	29.2228	0
TATATTATCTCCTGGCCTGA	42.452	24.2146	20.4987	7.64869	24.8538	10.5758	4.73029	7.93601	21.3907	8.66999	16.3408	0	0	0	0	8.26811	0	0	21.6337	0	0	0	0	0
TATATTATCTCCTGGCCTGA	42.452	46.9566	43.8494	23.456	10.0061	13.4105	18.724	8.04938	5.21724	21.1426	12.8481	23.9171	0	0	0	56.3265	0	0.289972	71.3912	0	104.454	0.306037	37.4194	0
TATATTATCTCCTGGCCTGA	42.452	34.8493	34.0457	21.0084	14.6325	5.3424	53.0186	12.2441	44.2161	10.191	4.11638	6.97581	0	16.1476	0	14.4692	0	0	9.8897	0	11.1446	0	0	0
TATATTATCTCCTGGCCTGA	42.452	15.7067	48.3056	51.9091	8.49977	16.1362	8.08091	11.5639	24.3906	7.45315	2.61951	0	0	0	0	12.1438	0	0	16.6889	0	25.5671	0	9.26577	0
TATATTATCTCCTGGCCTGA	42.2744	38.4488	20.677	29.8809	6.88589	8.50422	30.944	11.5639	65.8676	36.6573	29.4383	15.9447	0	0	0	21.4454	0	168.184	0	0	0	5.20263	0	0
TATATTATCTCCTGGCCTGA	42.2744	152.65	64.5264	44.7703	41.9609	42.5211	74.1078	22.5609	95.345	35.4405	28.0662	99.4551	0	0	0.364111	7.23459	0	0	28.7419	0.194289	11.8002	0	22.0953	0
TATATTATCTCCTGGCCTGA	42.2744	18.1609	9.26898	14.3795	12.911	1.74446	29.1701	18.2528	45.39	4.10684	12.8481	0	0	0	0	3.10054	0	0	0	0	1.74818	0	0.356376	0
TATATTATCTCCTGGCCTGA	42.2744	11.2892	3.20849	24.6798	12.3731	9.92159	12.6141	11.2238	2.0869	0	8.98118	0	0.165504	0	0	0	0	0	0	0	6.55567	0	0	0
TATATTATCTCCTGGCCTGA	42.2744	35.6674	12.834	14.4815	49.1696	41.5399	17.1473	25.1685	5.99982	79.8551	54.6355	135.53	0.165504	0	4.73345	0	0	1.73983	4.94485	0	9.83351	0	0	0
TATATTATCTCCTGGCCTGA	42.2744	38.1216	67.7348	93.4159	171.932	160.708	35.28	69.6102	175.821	96.5867	62.2446	29.2984	0.331008	29.0657	0.364111	544.403	14.6088	0.579944	40.1769	0	9.83351	15.7609	19.957	0.663566
TATATTATCTCCTGGCCTGA	42.0968	46.4658	30.1242	65.8807	16.1388	9.81256	13.9938	4.64824	12.2605	22.5115	14.7192	0	0	0	0	0.775135	0	0	7.72632	0	6.11863	0	0	0
TATATTATCTCCTGGCCTGA	42.0968	38.1216	40.6409	24.1698	4.73405	12.1022	55.1867	32.0842	50.9985	8.51788	17.0892	5.58065	0	0	0	42.6324	0	0	43.5765	0	46.1082	0.153018	40.9832	0
TATATTATCTCCTGGCCTGA	42.0968	68.0625	52.4054	40.691	361.402	330.901	26.805	39.5667	80.4759	23.4242	27.692	0	0	0.293593	0	85.0065	0	84.0919	31.2144	5.05152	25.5671	4.59055	0	11.723
TATATTATCTCCTGGCCTGA	42.0968	3.10863	15.3295	12.3399	6.24034	7.74102	28.7759	0	16.8256	9.88683	8.73171	11.3606	5.79263	0	0	7.75135	0	81.4822	46.3579	78.6871	31.4672	23.4118	28.8664	100.862
TATATTATCTCCTGGCCTGA	42.0968	8.01698	14.973	32.8384	9.79087	15.155	18.3299	10.6569	24.3906	53.541	49.147	47.0369	0	0	0	8.00973	0	1.15989	16.0708	0	5.46306	0	42.7651	0
TATATTATCTCCTGGCCTGA	42.0968	49.4108	17.2902	31.8185	76.2827	49.608	37.4481	8.50287	60.1287	56.5831	14.4697	47.2362	3.14457	0	0	65.1113	0	0.289972	10.8169	76.5499	15.0781	133.432	5.70201	103.074
TATATTATCTCCTGGCCTGA	42.0968	32.886	37.4324	22.4361	11.4048	11.0119	31.7323	7.48253	9.91275	10.191	18.8355	17.1406	8.93721	0	0.364111	22.7373	0	102.65	38.0135	96.5617	12.8928	36.5714	5.34563	87.5908
TATATTATCTCCTGGCCTGA	42.0968	70.1895	63.1004	27.4333	446.077	286.854	23.6514	16.0988	94.6929	13.6895	22.9519	5.38134	0	0	0	83.1978	0	86.9916	13.5983	11.2688	0	8.263	0	0
TATATTATCTCCTGGCCTGA	41.9191	13.907	92.5115	12.3399	10.9744	6.97782	47.1058	3.28778	19.8255	27.3789	44.2822	0.797236	0	0	0	3.35892	21.9132	269.964	0	0	0	0	0	0
TATATTATCTCCTGGCCTGA	41.9191	0	0	20.1925	12.1579	13.6286	44.1493	47.276	16.1734	113.47	0	0.398618	0	4.4039	0	0	0	0	0	0	0	0	0	0
TATATTATCTCCTGGCCTGA	41.9191	79.679	45.9884	16.9291	24.6386	10.5758	53.4128	51.9242	77.0847	170.814	465.275	83.3111	7.11666	0	18.9338	36.173	0	37.6964	13.5983	0	31.9043	0	14.9678	2.65427
TATATTATCTCCTGGCCTGA	41.9191	22.2512	2.85199	6.32291	0.215184	3.37988	3.54771	4.19475	0.521724	9.27841	4.11638	0	0	0	0	2.58378	0	67.2735	9.27159	0	0	0	8.55302	0
TATATTATCTCCTGGCCTGA	41.9191	81.1515	46.7014	56.6003	100.491	33.9079	27.002	28.9098	26.4775	57.4957	60.4983	12.9551	6.28914	0	7.64633	8.78486	0	108.16	8.34443	0	0	4.1315	0	0
TATATTATCTCCTGGCCTGA	41.9191	96.531	144.204	110.549	106.301	64.4358	40.7987	17.4592	65.2155	64.3404	75.2174	62.9816	0.331008	0	0	9.04324	0	6.95933	13.9074	0	0	0	21.3825	0.221189
TATATTATCTCCTGGCCTGA	41.9191	92.4407	24.4202	97.6992	0.753144	16.2452	18.9211	23.1278	39.3902	0.30421	9.48014	2.98963	5.13062	0	0	4.13405	0	337.527	6.49011	0	17.4818	0	13.5423	0
TATATTATCTCCTGGCCTGA	41.9191	9.81671	37.2542	30.5947	18.6134	14.0647	20.1037	10.5436	15.2604	24.7931	40.4153	12.1578	0	0	0	8.26811	197.218	0	17.616	0	0	0	15.6805	0
TATATTATCTCCTGGCCTGA	41.9191	23.3965	28.8764	16.1132	5.48719	4.03405	13.0083	8.27613	30.6513	14.9063	19.584	12.5565	0	0	8.01045	20.4119	0	0	26.5786	0	34.5266	10.8643	16.3933	0
TATATTATCTCCTGGCCTGA	41.9191	41.0666	61.6744	37.8355	12.3731	23.5502	38.2365	4.64824	13.1735	17.0358	24.6983	58.3975	2.81356	0	0	34.1059	0	0.289972	52.539	0	37.5859	0	5.70201	0
TATATTATCTCCTGGCCTGA	41.9191	235.11	31.0154	84.1355	49.9227	124.62	1.57676	34.6917	101.606	73.7709	118.751	34.2811	0	0	0	309.537	0	81.7721	128.566	0	166.296	10.8643	194.581	0
TATATTATCTCCTGGCCTGA	41.9191	15.8704	50.6229	86.7871	17.8603	45.2468	10.249	10.6569	46.8247	44.1105	19.085	20.9274	0	0.293593	16.7491	15.7611	7.30439	96.5607	64.283	166.894	0	72.3777	11.7604	90.0239
TATATTATCTCCTGGCCTGA	41.9191	119.6	35.8282	91.1723	26.36	5.56045	26.0166	26.9824	51.6507	56.431	125.113	10.7627	0	0	0	3.87568	0	97.7206	26.5786	0	0	0	18.1752	0
TATATTATCTCCTGGCCTGA	41.9191	15.7067	28.6982	30.6967	11.082	6.21462	4.139	11.904	0	18.1005	7.48432	3.98618	0	5.87187	0	0	0	0	23.7971	0	0	0	0	0
TATATTATCTCCTGGCCTGA	41.7415	53.9919	51.8706	40.2831	21.7336	29.1106	27.1991	125.616	28.5644	0	10.2286	0	0.165504	0	0.364111	31.0054	0	101.49	12.3621	0	3.05931	0	0	0
TATATTATCTCCTGGCCTGA	41.7415	63.3178	41.3539	20.1925	25.2841	21.4786	10.8402	18.2528	36.1294	59.4731	83.5749	6.7765	2.97907	5.28468	0	10.5935	0	76.8426	24.7242	0.194289	12.0187	0	23.1644	0
TATATTATCTCCTGGCCTGA	41.7415	20.2879	61.6744	28.963	17.7527	9.37645	4.92738	5.44184	15.13	28.4436	14.0955	7.17512	3.31008	0	0	5.9427	0	0	25.3423	6.41154	4.80749	0	0	0
TATATTATCTCCTGGCCTGA	41.7415	43.3572	38.3237	39.1613	15.6008	17.5536	50.4564	6.34881	32.999	26.6184	25.6962	1.99309	25.8186	0	2.91289	1.03351	0	0	0	0	0	5.66168	6.77114	0
TATATTATCTCCTGGCCTGA	41.7415	48.7563	34.5804	23.9659	61.6502	210.97	5.71576	58.6131	97.6928	73.0104	85.3213	20.1302	7.28217	0.293593	0	125.572	0	0	58.7201	0	35.4006	0	23.8772	0
TATATTATCTCCTGGCCTGA	41.7415	70.1895	43.6712	40.2831	100.814	83.9519	18.9211	14.2848	42.1292	76.0525	53.7624	71.9505	4.3031	4.99109	0	3.87568	0	36.8265	16.3798	0	12.4558	0	49.5362	0
TATATTATCTCCTGGCCTGA	41.7415	8.83504	13.547	5.20111	8.49977	4.36114	0.591286	8.84298	1.82603	19.9258	28.1909	21.924	0	0	0	14.4692	0	0	21.3247	0	0	0	1.4255	0
TATATTATCTCCTGGCCTGA	41.7415	52.1922	44.7406	24.1698	40.2394	20.9335	63.0705	4.98835	51.3898	11.7121	7.60906	8.37097	0.993023	0	12.3798	73.6378	0	0	36.4683	7.1887	120.187	11.6294	50.9617	0
TATATTATCTCCTGGCCTGA	41.7415	0.327224	21.5682	7.44472	47.1253	31.4002	57.3547	11.2238	7.565	41.3726	15.2181	2.39171	0	0	0	10.3351	0	73.073	55.3205	0.194289	38.6785	0	11.7604	0
TATATTATCTCCTGGCCTGA	41.7415	14.3978	31.1937	8.66851	1.3987	6.97782	0	17.2325	17.4777	31.3336	5.23902	0	0.165504	0	0	7.49297	0	0	0	0	12.6743	0	12.4731	0
TATATTATCTCCTGGCCTGA	41.7415	29.1229	49.7316	18.3568	23.7778	28.5655	28.1846	26.9824	16.1734	14.7542	29.9373	15.3468	1.82054	3.81671	0	4.65081	0	0	11.435	0	0	0	4.27651	0
TATATTATCTCCTGGCCTGA	41.7415	17.5065	18.3597	21.4163	93.2823	82.6436	70.9543	25.5086	19.5646	49.8904	29.9373	19.333	2.15155	0.587187	0	6.71784	73.0439	439.598	15.4526	7.1887	15.9521	13.6186	12.1168	0
TATATTATCTCCTGGCCTGA	41.7415	19.1426	1.24775	11.1161	9.68328	7.85005	5.32157	0	21.5211	2.43368	2.86899	2.39171	0	0	0	8.78486	0	0	5.56295	0	10.4891	0	0	0
TATATTATCTCCTGGCCTGA	41.7415	36.1582	19.4292	34.878	45.7266	39.0322	22.863	20.8604	37.9554	16.2752	22.8272	5.58065	0	0	0	130.481	0	0	10.5078	6.02296	17.0448	7.03885	29.9356	3.76021
TATATTATCTCCTGGCCTGA	41.5639	55.7917	24.2419	19.1727	112.864	139.884	0	23.4679	23.9993	24.3368	33.9289	11.5599	0	0	0	14.7276	0	0	8.34443	0	0	5.04961	0	0
TATATTATCTCCTGGCCTGA	41.5639	35.9946	34.5804	13.7676	14.9553	7.41394	47.5	24.6016	54.2593	20.23	20.4571	0	0.993023	0	0	29.1968	14.6088	47.2654	20.0884	0	32.9969	4.59055	14.6114	5.52972
TATATTATCTCCTGGCCTGA	41.5639	51.7014	11.7645	9.8923	18.3982	9.59451	18.724	22.3342	16.956	28.9	13.4718	13.553	0	0	0	5.68432	0	0	5.87201	0	0	0	3.20738	0
TATATTATCTCCTGGCCTGA	41.5639	50.7197	37.2542	74.2432	27.436	35.9794	45.9232	10.7703	45.2595	45.4794	180.622	66.7685	3.64108	0	0	47.0249	7.30439	23.7777	47.2851	0	13.9854	0	0	0
TATATTATCTCCTGGCCTGA	41.5639	45.6477	40.2844	20.6005	12.911	15.8091	7.48962	8.27613	46.303	6.69262	0.374216	0	0	0	37.5034	90.4324	7.30439	210.52	21.0156	0	71.4569	0	85.1738	0
TATATTATCTCCTGGCCTGA	41.3863	44.5024	29.0547	95.8635	0	40.3405	16.1618	24.715	21.9124	0.152105	0	16.9413	0	0	0	10.3351	233.74	78.8724	0	0	0	0	0	0
TATATTATCTCCTGGCCTGA	41.3863	75.5887	42.7799	38.0395	38.8407	103.577	47.8941	23.9214	94.3016	67.9909	278.043	324.475	12.5783	0	15.2927	18.6032	0	112.219	27.5057	0	0	0	7.84026	0
TATATTATCTCCTGGCCTGA	41.3863	74.4434	81.2818	95.1496	161.28	150.023	77.2613	47.8428	158.474	150.28	80.3317	195.522	38.7279	41.3967	74.6428	122.988	0	38.2763	43.5765	0	18.1374	3.97848	9.62214	0
TATATTATCTCCTGGCCTGA	41.3863	139.397	95.1853	107.388	121.687	87.4409	59.917	58.1596	139.431	40.1557	12.9728	0	0	0	0	196.109	241.045	287.652	117.749	24.869	180.063	8.10998	184.603	24.7731
TATATTATCTCCTGGCCTGA	41.3863	47.6111	29.9459	24.8837	28.0815	21.3696	13.7967	8.61624	14.3474	9.88683	5.98746	3.98618	4.4686	0	0	12.6605	0	19.7181	0	0	18.3559	2.29528	14.255	0
TATATTATCTCCTGGCCTGA	41.3863	24.869	14.4382	21.7223	61.2199	56.3677	22.666	5.44184	31.4339	24.0326	20.5819	0	0	0	0	31.2638	0	0.579944	0	0.194289	0.218522	7.65092	11.0476	0
TATATTATCTCCTGGCCTGA	41.3863	34.3585	97.5025	19.1727	15.2781	27.8023	39.0249	16.8924	33.7816	6.23631	2.2453	0	0.331008	0	0	40.8238	0	0.289972	8.96254	0.194289	24.0375	0	12.1168	0
TATATTATCTCCTGGCCTGA	41.3863	29.941	41.7104	31.2066	0.107592	32.7085	0	8.84298	18.1299	19.6215	0	0	0	0	12.3798	18.6032	0	0	5.87201	0	0	0	12.8295	0
TATATTATCTCCTGGCCTGA	41.3863	23.2329	29.0547	17.337	0	37.9419	16.556	27.0958	18.7821	24.641	0	16.5426	0.827519	0	0	4.13405	0	0	19.7794	0	22.2893	0	0	0
TATATTATCTCCTGGCCTGA	41.3863	29.941	27.6287	19.6826	7.53144	6.75977	60.7053	34.2382	13.4344	26.4663	71.3505	19.1337	55.9403	0.293593	6.91811	17.5697	241.045	5.2195	7.10822	0	0	0	0.356376	0
TATATTATCTCCTGGCCTGA	41.3863	20.1243	9.80373	54.3567	0.107592	5.3424	23.6514	2.83429	4.56508	0	4.61533	0	0	0	0	0	0	0	2.16337	0	7.86681	0	17.106	0
TATATTATCTCCTGGCCTGA	41.2086	17.0156	26.3809	11.728	28.7271	20.9335	16.3589	18.7063	1.82603	13.8416	10.2286	2.98963	0	0	0	0	0	0	0	0	0	0	14.6114	0
TATATTATCTCCTGGCCTGA	41.2086	38.6124	38.6802	98.923	73.4854	90.1666	40.2074	32.651	33.9121	26.7705	20.5819	14.1509	0	5.28468	0.364111	24.5459	7.30439	118.599	29.051	0	0	0	27.0845	0
TATATTATCTCCTGGCCTGA	41.2086	83.9329	67.7348	22.3342	27.9739	18.5348	25.6224	9.52321	8.08672	27.8352	55.8829	19.7316	3.80659	0	0	0	0	129.038	0	0	0	0	0	0
TATATTATCTCCTGGCCTGA	41.2086	3.76307	127.27	2.65154	1.07592	102.814	0	2.26743	2.21733	0	28.6899	4.78341	0	0	0	104.385	0	0.289972	33.0687	14.1831	33.4339	6.88583	0	0
TATATTATCTCCTGGCCTGA	41.2086	26.5051	18.8945	11.9319	6.24034	7.74102	33.9004	15.5319	25.1732	41.0684	31.8084	6.7765	0.165504	0	0	13.4357	0	0	14.2164	0	41.9563	0	21.3825	0
TATATTATCTCCTGGCCTGA	41.2086	4.41752	2.67374	8.26058	128.788	10.7938	0	3.62789	16.1734	18.5568	20.2077	12.5565	0	0	0	0	0	0.289972	0	3.69149	3.49636	0	0	0
TATATTATCTCCTGGCCTGA	41.2086	42.2119	11.9427	30.7987	3.55054	20.0612	0	9.9767	16.956	9.58262	4.86481	0	0.165504	9.68858	0	64.3362	0	0	27.5057	9.90875	142.477	0	48.4671	7.74161
TATATTATCTCCTGGCCTGA	41.031	27.3232	50.8011	8.87247	5.48719	1.5264	4.92738	26.1888	31.173	24.641	16.3408	9.16821	0	0	0	9.30162	0	0	15.7617	0	0	5.50866	7.12751	0
TATATTATCTCCTGGCCTGA	41.031	30.4318	37.6107	9.2804	8.0694	7.52297	56.9605	29.4766	29.0861	29.0521	40.9143	66.7685	0.993023	0.293593	6.554	17.053	0	0.289972	7.72632	5.4401	17.4818	0	31.7174	8.84755
TATATTATCTCCTGGCCTGA	41.031	32.0679	47.5926	31.0027	21.7336	20.4974	55.5809	8.95636	23.9993	68.7515	19.8334	5.97927	0	0	26.216	6.20108	0	0.289972	47.2851	0	0	0	2.49463	0
TATATTATCTCCTGGCCTGA	41.031	52.8466	12.2992	6.32291	12.0503	6.32365	0	0	0	0	20.5819	11.1613	0	0	0	4.65081	0	0	0	0	0.437045	0	0	0
TATATTATCTCCTGGCCTGA	41.031	92.7679	35.4717	63.2291	71.0107	42.6301	34.4917	45.2353	49.8246	58.4083	62.4941	77.1326	0	0	31.3136	29.9719	0	227.628	21.9428	0	8.08533	0	9.26577	0
TATATTATCTCCTGGCCTGA	41.031	12.2709	9.98198	17.439	6.7783	22.787	6.70124	12.3575	21.6515	43.3499	18.0871	19.7316	0	0	0	0.516757	0	122.948	14.8345	0	20.5411	0	13.1859	0
TATATTATCTCCTGGCCTGA	41.031	34.1949	35.1152	26.6174	0	27.2571	27.9875	17.2325	15.7821	0	9.23066	0.199309	0	0	0	17.053	7.30439	46.6855	14.2164	0	0	0	0	0
TATATTATCTCCTGGCCTGA	41.031	75.5887	51.8706	48.8496	40.7774	35.7613	44.1493	23.5813	102.519	11.8642	8.48223	0	0	0	0	16.7946	0	74.8128	7.72632	0	19.4485	0	0	0
TATATTATCTCCTGGCCTGA	41.031	48.7563	96.7895	53.5408	43.3596	23.4411	8.67219	29.3632	73.4326	43.9584	110.02	122.376	2.48256	5.87187	0.364111	1.29189	0	122.078	30.5962	0	27.5338	0	27.0845	0
TATATTATCTCCTGGCCTGA	41.031	7.52615	0	0	0	13.9556	0	3.06103	3.13034	0	0	0	0	0	0	0	0	0	0	0	0	0	0	0
TATATTATCTCCTGGCCTGA	41.031	35.0129	32.7979	74.7531	21.7336	27.1481	4.73029	31.744	77.7369	33.9194	36.4237	0.398618	0.165504	0	0.364111	181.382	7.30439	0.579944	75.718	0	91.998	4.43754	90.5194	0
TATATTATCTCCTGGCCTGA	40.8534	26.996	17.6467	31.6146	52.0745	110.555	33.112	14.8517	106.823	7.30104	5.11429	0	4.4686	0.293593	0	40.5654	0	0	34.923	0	10.2706	0	21.7389	0
TATATTATCTCCTGGCCTGA	40.8534	24.869	53.4749	11.0141	21.3032	31.1822	17.1473	15.0784	24.3906	27.2268	9.60488	0	0	0	0	25.5795	0	0	26.5786	4.08007	29.7191	12.7005	0	0
TATATTATCTCCTGGCCTGA	40.8534	38.2852	21.5682	67.6144	55.4099	40.8857	27.002	25.7354	56.9983	66.3178	46.6523	1.79378	0	0	0	0	0	0	4.94485	0	0	0	11.0476	0
TATATTATCTCCTGGCCTGA	40.8534	40.2485	84.4903	65.3708	20.8729	19.6251	84.9481	23.1278	57.1288	26.01	18.5861	3.38825	0	0	0	0	0	252.276	3.70864	0	0	0	0	0
TATATTATCTCCTGGCCTGA	40.8534	3.59946	0	8.36256	0.430368	2.07154	11.8257	1.02034	0	10.6474	1.37213	0	0	0	0	6.20108	0	0	4.63579	0	0	0	0	0
TATATTATCTCCTGGCCTGA	40.8534	1.79973	14.26	13.2577	23.8854	26.93	9.85476	2.3808	14.9996	20.8384	30.561	8.37097	0	0	0	5.9427	0	0	21.3247	0	5.68158	0	1.06913	0
TATATTATCTCCTGGCCTGA	40.8534	11.4528	21.0335	23.048	10.8668	27.8023	0	5.21509	19.5646	5.47578	1.6216	0	0	0	0	24.5459	124.175	0	11.744	0	8.95942	2.75433	11.0476	0
TATATTATCTCCTGGCCTGA	40.8534	20.1243	19.0727	5.813	9.36051	1.63543	15.3734	19.2732	2.99991	7.75736	10.7275	5.38134	0	0	0	16.7946	0	4.05961	0	0	27.9709	0.153018	21.3825	0
TATATTATCTCCTGGCCTGA	40.6758	32.7224	23.3507	55.4785	18.9362	16.4633	0	16.8924	11.8692	3.49842	7.48432	0	0	0	0	45.4746	7.30439	0.289972	21.6337	6.02296	143.132	12.2415	35.9939	0
TATATTATCTCCTGGCCTGA	40.6758	40.0849	24.2419	9.68833	6.13275	5.01531	55.5809	9.29647	45.5204	29.8126	82.7017	16.7419	2.15155	1.17437	0	8.78486	0	17.9783	13.5983	0	0	0	25.3027	0
TATATTATCTCCTGGCCTGA	40.6758	51.2105	9.62548	7.75067	57.9921	6.65074	4.3361	2.72092	3.52164	900.31	295.88	115.4	6.78566	0.293593	0.364111	0	0	58.8643	0	0	0	0	13.1859	0
TATATTATCTCCTGGCCTGA	40.6758	165.248	84.3121	91.6822	66.4919	156.892	13.5996	17.2325	119.605	23.8805	0	41.4563	0.165504	0	0	8.78486	0	0	8.96254	0	9.17794	1.83622	0	0.221189
TATATTATCTCCTGGCCTGA	40.6758	5.72642	2.31724	9.58635	15.4933	16.7904	21.6805	2.04069	4.04336	3.34631	4.49059	4.58411	0	0	22.939	19.8951	0	99.1704	0	0	7.86681	0	0	0
TATATTATCTCCTGGCCTGA	40.6758	25.3598	33.8674	92.1922	116.199	74.3574	43.9522	43.1946	82.0411	107.082	121.371	204.89	21.681	20.8451	15.2927	20.6703	0	217.189	33.0687	0	13.9854	0	14.255	0.442378
TATATTATCTCCTGGCCTGA	40.6758	3.27224	10.695	4.0793	12.4807	18.2078	19.5124	5.66858	4.30422	2.89	11.2265	0	0	0	0	15.5027	0	0	7.72632	0	0	0	0	0
TATATTATCTCCTGGCCTGA	40.6758	46.3022	35.1152	26.8214	32.17	40.3405	73.3194	21.7673	30.5208	64.9488	13.0976	137.324	0.331008	0	0	0	0	0	0	0	0	0	8.90939	0
TATATTATCTCCTGGCCTGA	40.6758	41.5574	20.677	30.5947	5.16442	2.94377	62.4792	3.1744	42.3901	0.152105	27.4425	5.97927	2.97907	0.587187	21.1184	15.5027	0	86.9916	20.3975	0	5.02602	0	9.97852	0
TATATTATCTCCTGGCCTGA	40.6758	5.89003	16.399	20.2945	12.6959	55.6045	47.5	21.8807	49.4333	0	0	0	0	0	0	29.4551	0	0	13.2893	0	0	0	28.1537	0
TATATTATCTCCTGGCCTGA	40.6758	54.4828	52.4054	30.3908	21.5184	20.7154	83.3713	84.5752	182.212	15.6668	23.8251	12.9551	0.165504	0	0.364111	131.256	0	18.2682	175.851	0	285.172	1.6832	202.778	3.53902
TATATTATCTCCTGGCCTGA	40.6758	30.2682	68.9826	91.7842	31.5245	32.4905	8.86929	33.2179	6.13026	92.1756	3.74216	22.3226	2.31705	0	36.4111	16.0195	0	0	0	0	17.7003	0	1.78188	0
TATATTATCTCCTGGCCTGA	40.6758	53.6647	61.4961	59.7617	127.174	120.913	16.556	21.0871	75.1282	44.7189	59.3756	90.8849	0.165504	0.293593	56.0731	112.653	0	0.579944	11.744	0	0.218522	0	0	3.9814
TATATTATCTCCTGGCCTGA	40.6758	60.2092	31.5502	40.691	33.2459	73.5942	4.53319	61.2207	41.477	147.086	175.757	116.197	5.79263	0	16.7491	32.0389	0	138.317	2.47242	0	0	0	12.1168	0
TATATTATCTCCTGGCCTGA	40.6758	32.3952	30.8372	31.7165	28.7271	71.8498	23.6514	13.2645	18.1299	12.3205	18.4613	5.58065	0	0	0	9.56	0	0	0	0	0	0	0	0
TATATTATCTCCTGGCCTGA	40.4981	20.6151	4.09974	4.28326	4.30368	0.763199	9.85476	0	5.08681	3.49842	16.216	13.7523	0.165504	0	0	0.258378	0	0	0	0	0	0	0	0
TATATTATCTCCTGGCCTGA	40.4981	77.2248	87.5205	94.2318	44.5431	58.6573	93.8173	47.276	92.0843	71.9457	86.8181	97.6614	21.1845	0.88078	12.7439	70.2789	7.30439	82.3521	32.7596	0	62.716	0.153018	26.3718	0.884755
TATATTATCTCCTGGCCTGA	40.4981	22.4148	31.0154	20.3965	7.31626	14.9369	16.3589	10.997	44.8683	36.8094	27.3178	39.4632	0	0	0	49.0919	0	338.397	18.8522	0	19.8855	0	29.5792	0
TATATTATCTCCTGGCCTGA	40.4981	31.4135	13.547	11.626	4.94923	16.0272	10.8402	35.1452	4.56508	102.062	14.8439	23.3191	0	0.293593	0	33.5892	0	0	0	0	17.4818	6.73281	3.20738	0
TATATTATCTCCTGGCCTGA	40.4981	105.366	76.8256	40.3851	15.816	18.0987	11.0373	5.66858	66.7807	3.34631	1.49686	0.199309	0	0	0	83.973	0	55.3847	77.2632	0	258.294	8.87507	98.3597	0
TATATTATCTCCTGGCCTGA	40.4981	29.7774	35.1152	134.107	49.5999	80.8991	30.1556	17.1191	28.434	14.7542	20.4571	0	0	0	0	2.84216	0	320.129	0	0	0	0	0	0
TATATTATCTCCTGGCCTGA	40.4981	175.065	90.1943	133.291	132.446	223.072	58.9315	121.421	146.474	22.5115	41.4132	6.57719	1.32403	0	6.554	188.099	7.30439	0.289972	146.182	51.4866	94.1832	22.1877	238.772	48.4404
TATATTATCTCCTGGCCTGA	40.4981	8.67143	7.48648	19.3767	17.5375	16.3543	1.18257	1.92732	10.9562	0	5.61324	0	0	0	0	5.16757	0	0	0	0	0	0	0	0
TATATTATCTCCTGGCCTGA	40.4981	58.9003	39.9279	38.8553	16.6768	12.5383	35.6742	20.2935	28.434	13.081	19.3345	13.7523	0	0	0	30.4886	0	0	9.27159	0	34.9636	0	20.3134	0
TATATTATCTCCTGGCCTGA	40.4981	11.9437	11.9427	27.4333	25.3917	26.0578	10.0519	10.3168	37.6945	35.8968	7.7338	12.5565	1.15853	0.293593	0	16.2778	0	0	0	0	0	0	0	0
TATATTATCTCCTGGCCTGA	40.4981	12.4345	50.0881	3.56939	9.14532	9.48548	4.73029	35.8254	1.56517	8.66999	13.9707	0	0	0	0	9.30162	0	0	0	0	26.6597	8.56903	17.4624	0
TATATTATCTCCTGGCCTGA	40.4981	19.6334	16.5772	9.68833	7.63903	9.81256	59.917	15.7587	11.7388	10.191	23.0767	9.56683	2.15155	0	40.7805	5.16757	0	0	11.435	0	0	0	0	0
TATATTATCTCCTGGCCTGA	40.3205	48.92	65.9523	11.728	40.2394	17.0084	68.7862	20.6336	48.3899	51.7157	22.453	51.621	0.331008	0	0	1.29189	0	0.579944	6.79917	3.4972	11.5817	0	0	0
TATATTATCTCCTGGCCTGA	40.3205	10.962	6.77348	12.9518	10.6516	12.2112	8.86929	7.14241	8.47801	18.2526	9.97909	25.9102	4.96511	6.75265	35.6829	9.30162	0	139.187	0	6.02296	0	7.19187	11.7604	11.2806
TATATTATCTCCTGGCCTGA	40.3205	1.14528	12.834	32.9403	3.01258	34.1259	18.9211	5.78195	52.8245	6.0842	13.2223	0	0	1.46797	8.37456	6.71784	0	26.9674	22.5609	0	39.334	5.96772	12.1168	13.9349
TATATTATCTCCTGGCCTGA	40.3205	52.1922	58.2876	136.147	30.5561	74.6845	37.8423	13.6046	33.1295	16.2752	6.73589	9.56683	0	0	0.364111	24.2876	7.30439	25.5175	40.795	0	100.739	0	0	0.663566
TATATTATCTCCTGGCCTGA	40.3205	65.4448	76.1126	47.6258	30.341	41.3218	15.3734	3.85463	36.2598	13.9937	12.0997	0	0	0	0	101.026	803.483	1.44986	25.3423	0	36.4933	0	42.0523	0
TATATTATCTCCTGGCCTGA	40.3205	20.6151	31.7284	15.1954	10.1137	8.50422	30.1556	44.2149	44.477	27.2268	13.846	5.18203	0	0	0	20.6703	0	2.0298	18.5432	0	25.3486	0	7.12751	0
TATATTATCTCCTGGCCTGA	40.3205	10.4712	31.1937	8.26058	16.2464	19.08	34.6888	18.5929	16.1734	55.8225	87.816	10.1648	7.94418	0	0	19.8951	0	0	0	0	0	0	0	0.221189
TATATTATCTCCTGGCCTGA	40.1429	67.8989	64.1699	65.5747	18.6134	31.0731	41.39	50.9038	55.0419	33.4631	27.8167	0	0	0	0	12.4022	7.30439	30.1571	9.27159	0	15.2966	0	0	0
TATATTATCTCCTGGCCTGA	40.1429	81.9696	69.8738	43.0366	110.82	108.592	54.7925	20.6336	49.6942	54.7578	6.48641	2.1924	0	0	0	103.351	7.30439	1.44986	60.2653	0.194289	11.5817	3.97848	8.90939	0
TATATTATCTCCTGGCCTGA	40.1429	8.50782	22.1029	16.9291	30.6637	23.6592	10.8402	14.5116	25.434	69.2078	10.2286	18.9343	0	0	0	6.71784	0	0.289972	18.2341	0	29.7191	0	13.8986	0
TATATTATCTCCTGGCCTGA	40.1429	19.9607	72.7258	83.6256	40.4546	48.4087	25.0311	10.8837	13.9561	14.9063	35.301	47.8341	0	0	1.09233	4.13405	0	0	8.03538	0	0	0	18.8879	0
TATATTATCTCCTGGCCTGA	40.1429	23.8873	15.686	51.1952	73.2702	45.1378	23.0601	0	17.2169	28.4436	14.0955	25.7109	0	0.293593	0	2.32541	0	0	0	0	10.2706	0	10.3349	0.884755
TATATTATCTCCTGGCCTGA	40.1429	45.3205	14.6165	66.7985	22.9171	23.6592	37.251	20.6336	15.13	17.9484	22.9519	25.5115	0	0	0	14.9859	0	0	14.5255	0	0	0	12.8295	0
TATATTATCTCCTGGCCTGA	39.9653	3.10863	15.686	2.65154	3.87331	2.50766	2.36514	1.70057	5.86939	6.0842	4.49059	0	0	0	0	1.03351	0	0	0	0	0	0	0	0
TATATTATCTCCTGGCCTGA	39.9653	2.12695	4.99099	5.40507	1.93666	0.654171	40.6016	1.92732	2.99991	12.6247	0.249477	6.37789	0	0	0	8.52649	0	40.5961	16.9979	0	0	0	7.84026	0
TATATTATCTCCTGGCCTGA	39.9653	53.8283	67.3783	93.4159	21.8412	20.4974	33.5062	53.5114	45.7813	16.7316	10.1038	7.17512	0.165504	0	0	15.7611	0	0	42.6493	0	51.7898	2.60131	39.2013	0
TATATTATCTCCTGGCCTGA	39.9653	16.1976	40.6409	22.3342	9.36051	17.3355	26.6079	4.53486	26.3471	27.3789	17.3387	17.5392	0	0	0	9.30162	87.6527	69.0134	0	0	0	0	0	0
TATATTATCTCCTGGCCTGA	39.9653	34.6857	25.3114	46.3	26.5752	34.562	16.556	8.27613	48.7812	3.80263	5.98746	12.9551	0	0	0	0	0	63.5039	0	0	0	0	0	2.87545
TATATTATCTCCTGGCCTGA	39.9653	0	21.0335	7.85265	15.1705	6.21462	3.54771	6.68892	0.521724	2.12947	22.2035	0	0	0	0	9.30162	0	0	0	0	0	0	0	0
TATATTATCTCCTGGCCTGA	39.9653	48.7563	53.4749	26.2095	101.674	78.9366	26.4108	21.0871	33.7816	38.7868	48.0244	15.7454	7.61318	0	8.37456	95.0832	0	0.289972	14.5255	28.9491	14.204	6.42678	18.1752	17.9163
TATATTATCTCCTGGCCTGA	39.9653	51.0469	24.9549	50.8893	92.8519	42.9572	30.5498	32.9911	22.5646	122.597	103.533	127.159	3.47558	0	0.364111	35.9146	7.30439	0.289972	2.47242	0	0	0	21.3825	0
TATATTATCTCCTGGCCTGA	39.9653	48.4291	21.5682	66.9005	97.6936	130.834	26.4108	10.7703	32.7382	19.9258	25.322	4.18549	0	0	14.2003	29.9719	0	0	16.3798	0	12.2373	5.04961	27.0845	0
TATATTATCTCCTGGCCTGA	39.9653	40.0849	25.8462	9.99428	7.63903	4.5792	48.2883	26.9824	37.5641	10.7995	47.8997	15.9447	0	0	0	36.4314	0	204.72	32.4506	0	50.9157	0	51.6745	2.21189
TATATTATCTCCTGGCCTGA	39.9653	47.9383	25.6679	39.1613	16.0312	24.3134	27.9875	23.3546	53.2158	42.2852	31.9331	39.2639	0.165504	0	0	51.4173	0	0	38.9407	0	24.9116	6.42678	39.9141	4.20259
TATATTATCTCCTGGCCTGA	39.9653	4.0903	32.4414	2.95749	9.79087	0	0	0.566858	0	0.30421	12.4739	2.59102	2.31705	0	0	0.775135	0	0	4.63579	0	8.08533	0	18.1752	0
TATATTATCTCCTGGCCTGA	39.9653	24.5418	61.8526	21.3143	10.0061	4.03405	57.5518	18.7063	55.1723	52.9325	98.793	2.98963	0	0.293593	13.108	62.5276	124.175	319.839	15.4526	0	58.3455	0	40.9832	0
[truncated: 529,593+ more rows]
