# Supplementary material for: Single-cell CAS-seq reveals a class of short PIWI-interacting RNAs in human oocytes
Source: Nat Commun. 2019 Jul 29;10:3389. doi: 10.1038/s41467-019-11312-8 (PMC6662892; doi:10.1038/s41467-019-11312-8)
Supplement: Supplementary file 10 — Supplementary Data 7 [file 41467_2019_11312_MOESM10_ESM.xlsx]

## Sheet: data7
Supplementary Data 7. Expression of os-piRNA clusters in human oocyte and early embryos
#The number of reads mapped to each os-piRNA clusters was normalized with RPM. os-piRNA clusters with RPM ≥ 20 in at least four oocyte replicate samples were selected, and expression of os-piRNAs on the plus and minus strand of each cluster were shown respectively.
os-piRNA cluster	human_Oo_R1		human_Oo_R2		human_Oo_R3		human_Oo_R4		human_Oo_R5		human_Oo_R6		human_Oo_R1_withSpikeIn		human_Oo_R2_withSpikeIn		human_Oo_R3_withSpikeIn		human_2cell_R1_withSpikeIn		human_2cell_R2_withSpikeIn		human_2cell_R3_withSpikeIn		human_morula_R1_withSpikeIn		human_morula_R2_withSpikeIn		human_morula_R3_withSpikeIn		humanOocyte_IP_input		humanOocyte_HIWI-IP_output		humanOocyte_HIWI3-IP_output		human_Oo_beforeOxidation_R1		human_Oo_afterOxidation_R1		human_Oo_beforeOxidation_R2		human_Oo_afterOxidation_R2		human_Oo_beforeOxidation_R3		human_Oo_afterOxidation_R3		Overlap with oocyte piRNA clusters
	plus	minus	plus	minus	plus	minus	plus	minus	plus	minus	plus	minus	plus	minus	plus	minus	plus	minus	plus	minus	plus	minus	plus	minus	plus	minus	plus	minus	plus	minus	plus	minus	plus	minus	plus	minus	plus	minus	plus	minus	plus	minus	plus	minus	plus	minus	plus	minus
chr4_10113144_10413419_+	181132	281.638	210320	961.044	181473	991.962	194721	521.948	242004	1472.34	217107	431.376	171261	224.561	116048	340.232	192236	1114.45	177982	358.253	166370	1118.19	158773	552.006	13838.1	53.9757	11254.8	78.6545	21332.3	228.565	170347	1092.14	93986.3	1459.46	234025	1569.85	98870.9	473.476	21593.9	23.6163	111603	685.597	23198.5	62.1618	95397.1	687.989	17720.5	18.3396	Yes
chr4_77188124_77488510_+	132736	1431.22	132956	1617.29	125848	1190.37	134835	1146.07	114681	1753.76	147029	2172.15	75599	732.723	72997.1	1031.71	142613	1514.7	119922	1189.25	144847	2729.67	83427.7	1296.93	10142.1	89.429	8271.67	24.1548	15016.7	196.844	118261	1219.12	65608	248.299	162652	1821.89	67884.2	491.954	13792.2	237.626	73774.5	317.613	19183	113.959	66107.3	953.522	15571.8	525.344	Yes
chr12_113992788_114197287_-	4679.12	83915.3	8229.49	121564	6003.63	109988	7957.94	131620	4742.56	110725	5463.46	100330	5259.76	82435.8	3162.99	62961.6	10506.5	116787	5275.68	115858	3193.71	104606	2476.36	103949	202.686	8470.51	101.883	6504.85	201.17	8619.16	3335.01	89933.2	953.644	55145.1	7387.93	143130	2162.81	55208.7	37.1846	10370.8	1564.4	61544.4	93.2162	11236.8	1544.59	51327.3	47.8186	8665.96	Yes
chr8_139493686_139665325_+	63151.3	233.545	63900.6	605.728	69134.7	583.226	59684.9	486.203	72597	793.216	68714.3	1091.4	43550.6	291.319	36166.4	489.502	65439.9	409.327	63969.6	892.222	70936	813.396	35691.4	249.639	4682.68	22.4635	3120.5	44.6633	6010	43.6009	57105.3	2397.7	30844.4	256.447	78462.1	173.034	36176.4	273.137	6480.45	32.4797	38859.8	128.745	7715.1	44.9913	33764.1	211.242	6158.35	9.86696	Yes
chr8_139089301_139299033_+	53697.8	2740.12	59355.4	521.214	49144.6	617.509	51233.5	472.336	60834	3395.21	53962.3	3675.71	28014.4	1331.02	33489.6	375.122	53922.6	608.188	49386.4	3661.53	62596	874.424	33995.4	3693.39	3867.76	23.8561	2398.26	97.4935	5547.11	393.468	38051.2	349.313	24219.9	881.733	62692.6	5299.38	23808.1	859.18	4421.28	56.2948	26125.5	125.433	4720.27	47.0824	21720.1	812.665	4161.1	87.5206	Yes
chr6_39966358_40197895_-	2305.5	41972.3	2058.24	42488.5	1846.16	40635.9	2539.16	41361.2	4368.51	56427.2	2280.78	43521.4	1932.01	29868.1	886.38	23488.7	2880.14	42984.9	2400.38	39133.7	2846.97	49908.2	1376.18	31928.1	120.968	3316.53	85.2526	2025.79	121.069	3604.36	5948.44	31911	257.382	20458.1	1460.52	48823.4	1234.03	21833.1	80.0806	3505.95	1177.5	22300.4	156.133	4112.38	860.353	19893.3	84.3609	3397.01	Yes
chr11_4438051_4577992_-	322.752	20871.6	296.489	24449.8	187.608	18511.2	275.532	14334.1	340.361	27733	263.201	17969.5	211.546	9756.74	139.843	12166.3	304.525	15580.2	157.568	17522	1236.33	30188.1	257.439	17474.5	29.0529	1411.42	15.3579	435.86	20.3124	2164.65	338.124	17490.6	38.1702	6816.16	324.092	22861	172.572	10414	8.91986	1346.49	165.446	10570.9	1.16402	1680.89	137.703	10077.2	6.02079	1335.62	Yes
chr10_71133522_71185094_-	346.298	13725.5	334.77	18074.9	294.961	11584.2	281.837	13352	521.23	19900.4	121.262	18763.1	296.618	11276.7	152.358	6803.42	134.032	12139.8	510.746	17532.8	201.824	10752.1	108.93	7490.55	27.3677	1450.75	14.9494	758.048	24.2644	1382.04	643.855	12035.8	172.849	6041.5	1050.24	16321.6	254.035	7181.45	212.611	1613.17	32.8453	9001.69	0.683279	1878.43	169.596	7600	137.25	1407.3	Yes
chr5_74069488_74214821_-	1127.3	2469.89	1244.61	2233.3	1025.02	2078.36	921.628	1877.04	2700.11	4114.23	693.389	1832.94	756.499	1643.94	717.915	1663.76	606.157	1552.41	1060.18	2268.35	1732.08	3648.55	718.47	1835.98	174.62	294.447	18.4749	46.6759	100.804	350.23	589.279	1685.6	43.8351	1359.38	912.251	2485.31	496.482	1173.83	30.3749	340.402	574.473	1398.77	104.158	411.589	373.356	905.16	61.203	279.759	Yes
chr19_45474235_45484186_-	136.911	3035.16	216.69	3907.71	224.331	4859.75	141.187	1691.43	107.156	1058.96	31.1658	972.025	175.807	5546.95	96.3389	3208.08	97.0277	3931.75	10.7205	4321	73.1057	3059.32	55.4948	3296.45	6.36469	378.06	5.77351	156.617	0.890751	537.137	46.0372	1815.9	51.9123	2192.65	16.6906	4952.07	44.7771	1058.19	0	51.1774	49.1962	1057.95	0.257973	87.3242	31.269	887.439	0.114032	78.1838
chr10_34963859_34981966_+	711.132	1694.87	944.095	363.368	761.533	71.1674	906.024	983.351	881.272	215.065	681.311	1416.93	308.531	130.063	383.078	135.311	708.777	171.053	470.86	6470	699.439	694.32	329.249	158.604	27.7996	3.21029	7.91682	1.60751	105.27	56.2081	580.231	100.005	317.974	286.766	604.33	22.3349	278.619	36.0774	36.8754	1.59522	375.556	28.9567	41.747	3.58477	376.513	41.8377	36.9233	6.06312	Yes
chr1_227471102_227513365_-	83.2479	1984.43	156.958	3823.51	114.926	2684.16	85.4863	2612.43	138.122	4762.87	128.435	2892.83	110.865	2361.34	88.2572	2022.82	20.4487	2870.88	95.7106	3233.77	320.581	4290.94	66.0673	2123.6	3.69115	211.053	0.282586	98.0625	8.44017	504.109	87.4998	2333.35	0	1039.9	4.57727	3999.47	21.7021	1627.39	13.4363	147.227	31.6566	1790.06	1.75245	200.832	0.195489	1315.79	3.35424	138.823	Yes
chr5_73941090_74030980_-	71.8374	1811.01	82.9018	1593.78	62.6435	1590.85	79.7168	1417.05	141.417	1992.66	62.8705	1151.32	30.4837	665.166	8.30692	520.043	86.2181	1562.67	68.3617	1679.98	112.907	3625.83	45.6907	675.729	7.18868	249.767	1.92075	51.5408	11.0656	145.821	78.6971	851.578	20.2057	367.221	48.4628	1461.18	24.3417	675.981	3.27364	390.519	40.1334	1168.25	3.37893	330.145	47.2753	662.935	2.33145	325.837	Yes
chr10_80041552_80057088_-	11.7678	1622.52	77.8371	1309.35	84.7947	1190.85	69.0149	1348.91	145.318	1412.88	249.636	1595.31	1.43249	279.077	81.185	1726.68	39.9682	848.617	135.527	1382.73	121.67	732.803	2.0732	749.064	0.725884	82.8482	0.678513	45.036	0.00972222	205.047	0.580189	1672.05	0	372.524	117.377	3469.39	35.3655	966.462	0	350.905	0.0762282	1538.41	1.76185	243.854	40.6626	1351.49	1.28906	179.111	Yes
chr6_39901549_39961265_-	12.92	1071.21	37.7748	786.803	17.5738	677.897	38.6895	612.217	67.725	829.255	90.448	935.536	20.9728	361.18	16.1104	249.649	55.031	577.848	34.2099	458.831	20.0739	870.545	4.97447	219.341	6.9353	25.6596	0.22634	7.58761	0.357932	175.577	36.2876	402.664	0	81.5785	0.00289972	631.958	17.9081	310.108	1.20539	62.3423	5.7752	302.012	0.765091	68.9893	7.55003	224.319	1.38591	72.6699	Yes
chr7_140383405_140390014_-	4.75308	1044.15	4.70831	744.139	5.02147	1184.65	1.13058	167.262	0.328982	134.657	1.4949	542.558	2.507	8.18338	0.0210611	16.0676	2.89425	23.3109	1.86361	74.2863	0.25499	1.73859	1.23421	12.8837	0.00272318	54.5148	0	0	0.0373922	232.135	2.25354	189.732	0	85.0995	0.0218005	0.479938	2.04007	18.7936	0	0.248037	0	0	0	1.23126	0	0	0	0
chrX_9400634_9414613_-	0.125406	1041.38	0.0100527	2003.51	0.851958	1471.01	0.659795	1315.97	0.307866	1325.12	0.21935	2151.94	0.00391254	1056.78	0.0108616	635.148	0.000123596	1272.44	0.0141947	1918.27	0.00185688	1499.9	0.0254113	806.534	0	180.896	0.0476592	121.267	0	108.141	0.0227959	894.152	0	226.436	0	389.143	0	469.154	0	59.2582	0.0763004	331.427	0	34.8882	0	335.349	0	46.4503	Yes
chr22_46180242_46183656_-	25.7869	944.421	0.0559393	1136.47	41.1321	777.61	3.0541	763.705	0.216314	245.581	0.501036	309.972	1.0113	804.078	0.866828	750.653	0.459361	411.593	0.464733	999.678	8.23334	662.634	1.84441	1309.16	1.60989	2301.26	0.849471	2577.4	0.249131	1483.68	0	60.5294	0	352.559	30.2468	463.806	0	12.3621	0	1.93734	0	41.5193	0	5.22304	0	34.4497	0	8.18399
chr7_56805502_56846624_-	17.2931	911.932	24.0806	793.575	17.3719	753.429	38.4183	1261.61	22.9597	976.502	10.6264	1118.26	11.3942	1502.48	15.6096	969.735	15.3379	1797.39	19.332	1401.77	9.39901	675.096	5.10248	495.001	0.355635	46.8151	6.0104	43.3984	0	72.0555	13.2186	712.834	0	145.511	3.35539	120.328	16.4066	465.872	0	151.608	21.2484	790.589	0.174997	219.766	0.231539	494.41	0	46.741	Yes
chr1_55779054_55879453_-	97.8189	785.41	285.247	3891.3	138.356	2178.85	181.96	2377.3	234.267	4391.03	189.733	3215.74	108.855	1079.94	46.5801	1240.18	429.136	6021.45	130.37	1989.5	166.299	4242.48	40.1334	593.423	4.43104	257.875	18.1248	195.944	10.4075	66.8963	112.953	1839.33	203.905	1638.03	174.881	2147.36	26.4741	1414.91	0.249421	267.601	11.9782	803.57	1.1921	150.766	59.7962	1260.58	5.96693	293.807	Yes
chr22_47383038_47405836_-	46.7536	533.849	25.1773	1004.89	12.1746	815.066	18.053	353.865	35.5563	575.108	14.7976	407.883	23.1782	386.074	3.36816	426.561	7.88719	494.715	6.52361	634.762	29.6342	831.757	56.9331	699.278	0.0059377	11.7603	0.00262296	4.99309	1.03595	103.579	16.2515	315.092	0	127.554	12.7284	350.115	10.9541	320.505	5.36922	32.252	15.4371	414.495	5.6921	51.8732	21.2356	271.537	10.1914	7.53021
chr19_37103984_37120141_+	439.168	92.6646	5.87391	16.2039	180.753	58.1679	51.8192	24.5441	33.6684	104.59	26.8048	36.7498	1.80628	35.6186	30.8207	12.829	184.129	39.0867	14.4426	41.9231	302.505	88.8428	1.69844	40.5534	60.6953	11.3455	9.43078	1.40197	33.9591	7.38728	140.834	23.0394	0	0	18.5423	151.697	10.2928	63.5379	3.15692	30.5579	1.65174	14.5817	0.606032	1.1871	18.2443	48.8325	2.64057	0.934099
chr9_135433137_135448410_-	209.6	206.533	103.824	204.984	164.591	65.6902	43.0723	89.8025	46.0367	234.691	59.1053	124.236	48.6842	95.0729	537.63	61.1479	7.02507	43.6967	222.733	95.6292	131.759	133.145	199.513	90.0002	10.814	6.72816	0.917765	11.2598	0.0156002	0.0757761	105.756	121.311	0.0952429	7.32496	618.931	217.416	5.96786	13.0404	0.00600391	2.83366	2.36275	15.8501	1.49406	0.716409	5.20838	64.1427	2.64655	18.1315
chr10_16164985_16173679_-	10.7376	371.205	31.4844	538.104	19.7	587.952	26.6136	347.336	14.8651	281.799	30.3527	468.447	0.532422	225.156	9.28778	248.368	10.6154	311.845	37.4736	316.398	53.9596	311.007	21.2246	193.485	1.05634	4.08046	0.139266	37.8716	60.4971	14.2694	7.51499	461.656	0	9.73918	17.3004	1140.45	20.7496	290.357	2.05728	26.4725	11.0908	278.557	0.554277	17.6407	7.40873	120.736	0.372467	11.1995	Yes
chr19_50092492_50128524_-	0	363.541	0.025171	1480.99	0	873.824	0.509913	1050.89	0	321.903	0	925.662	0	556.65	0	193.858	0	1018.2	0	820.097	0	143.02	0	180.507	0	260.927	0	299.693	0	389.798	0	1326.48	0	367.828	0	408.426	0	1904.56	0	241.737	0	2653.97	0	282.516	0	1826.07	0	277.939
chr5_181263271_181269272_+	288.567	34.1583	757.959	52.3533	359.814	0	4767.78	65.2034	126.848	5.59197	4616.85	141.869	880.517	49.4381	213.819	0	941.025	82.7025	592.599	0.491945	2719.61	93.5805	376.893	0	547.983	0	660.746	1.19768	1810.62	3.24851	111.758	0.053199	358.349	17.8714	54.9824	0.200475	142.294	53.6716	5.26013	0.0376663	62.2789	0	7.05234	0.0450735	45.2861	14.3078	0.221404	0.000534562
chr13_112279015_112333001_-	0	306.516	0	301.302	0.00222812	141.085	0	995.483	0	378.084	0	142.62	0	491.598	0	375.128	0.00149921	1019.19	0	861.731	0	814.771	0	284.633	0	46.8273	0	0.0733983	0	3.96058	0	140.114	0	20.1039	0	926.461	0	237.532	0	8.42905	0	231.03	0	118.647	0	129.518	0	61.287
chr20_61686070_61740963_+	292.996	11.5494	275.427	13.2112	222.542	20.4446	281.677	6.49066	379.966	17.054	339.597	56.1876	611.099	27.8587	133.822	13.2991	160.137	9.0654	325.31	21.1027	213.209	3.87942	485.205	15.8525	17.3687	4.07823	5.92823	0.00787216	36.071	0.0405094	180.001	22.8313	160.766	0	270.632	1.67315	151.492	6.18387	29.3662	0	246.308	10.8442	24.7673	0.359523	163.635	0.323453	0.0138992	0
chr15_101748179_101776860_+	227.17	70.5	359.328	73.2582	118.729	82.4213	130.015	141.792	561.705	57.5013	448.236	61.4903	212.173	27.002	107.263	21.698	143.933	50.7411	426.999	132.275	327.051	107.779	296.233	121.01	22.0925	7.64621	41.0884	2.41398	38.0574	62.8821	278.067	37.8284	14.6088	78.775	110.011	222.545	72.2868	21.0644	11.1451	11.6308	35.2493	20.0605	15.1488	0	61.1229	32.7866	18.3587	2.43308
chr8_139308326_139348997_+	279.977	7.57847	350.079	5.30386	50.6104	1.08125	86.2921	1.2899	164.843	1.60742	126.829	3.56316	151.72	0.903423	131.441	0.66513	163.898	3.25515	219.678	3.07489	428.598	9.08315	48.6195	0.271095	19.6909	0.0515964	0.889109	0.00148238	9.51749	0.029797	90.1824	1.53342	0	0	250.419	0.490041	56.3796	0.13743	18.0743	0	51.7159	0.0730117	0.228	0	97.1669	1.98879	13.5013	0.0197029
chr3_30939940_30962667_+	263.179	9.82674	147.805	8.20442	102.403	9.56063	90.4029	1.26119	238.793	29.8006	178.988	28.0728	87.2613	0.834522	95.1187	2.38573	114.48	0.0286033	87.7199	0.103756	498.225	39.4598	95.5673	0.286787	27.2818	0.0177273	0.326461	0.328774	26.2338	0.0365377	156.67	1.58833	1.46088	0	369.397	93.6619	56.2407	0	22.1265	0	73.154	0.0776348	6.92208	0	125.044	0.252837	22.1201	0
chr7_2696793_2733483_-	130.365	125.588	192.305	192.589	92.0159	78.446	94.0563	136.964	175.358	279.663	142.393	211.318	174.644	118.8	62.1257	121.615	95.074	94.3654	126.738	97.8294	135.102	190.874	280.832	105.8	3.82682	17.1123	2.58608	15.2558	2.77682	11.9273	54.607	140.211	621.913	0	198.285	238.372	67.5259	110.87	11.8898	0.558891	96.041	76.257	27.0846	29.9275	59.1551	96.5806	13.2078	7.25466
chr1_55693167_55769849_-	37.8693	217.574	142.423	1513.88	140.004	877.829	78.3715	717.871	309.92	2458.18	199.754	1247.45	29.3724	193.759	48.8958	334.542	87.5778	2812.6	102.078	523.105	221.003	1169.04	44.7035	83.3854	14.4098	73.3294	2.15559	102.203	4.45755	20.6476	93.6448	1171.15	10.6997	705.969	53.0728	572.204	63.7499	721.411	11.4415	82.8471	24.4748	541.791	6.59847	113.404	72.7918	848.112	5.29839	110.479	Yes
chr16_29823198_29849131_+	118.267	112.695	223.933	54.6847	132.58	55.9015	154.523	100.066	119.013	12.942	106.062	22.9613	142.233	81.9678	53.5545	39.0154	91.7056	36.4001	71.2059	41.4642	50.5976	14.0345	25.6839	1.72641	21.6184	3.71157	0.323955	0.0188966	46.7507	83.082	181.051	14.4309	7.3201	0.0040692	34.6145	0.914977	48.1205	1.76403	22.9815	0.0543885	191.938	27.0822	113.994	3.27651	113.62	2.21359	93.0417	4.90153
chr7_7720998_7728574_+	215.807	5.48818	467.216	32.4099	86.819	3.84717	117.83	0.810889	153.579	13.1097	194.874	15.988	146.534	4.23523	146.055	13.621	128.026	6.51167	0.861928	0	142.662	17.8499	84.7959	0.134224	0.553029	0.000411785	20.6511	0	0	0	187.123	2.55361	1.2174	0	5.2157	10.3731	81.8763	0	9.54796	0	79.8085	0.934942	23.6996	0	93.588	1.166	8.45927	0.0434983	Yes
chr20_52073107_52086765_-	45.3971	174.955	60.4064	221.479	22.217	139.399	40.5304	114.592	23.3873	157.099	15.0979	94.4538	17.2973	128.717	8.44569	145.677	76.4096	169.23	27.7036	210.1	10.3629	254.007	2.67531	150.959	0.197789	11.1027	0.431149	0.285814	0.833228	12.8195	8.57515	82.0934	0	0	53.4067	428.833	6.4827	121.59	0.0956371	1.39993	5.65503	152.929	0	30.9516	1.86535	38.7614	0.0592398	12.8371
chr11_7653281_7664951_+	216.653	1.70991	34.9781	0.670805	48.6115	28.3254	63.37	0.528262	73.4871	304.474	6.88652	0.421374	12.0228	0	147.784	46.8134	66.9066	62.0783	19.4421	12.975	204.641	123.673	241.608	252.318	0.0347803	0.0155076	0.293593	0	26.5216	0.0271285	23.653	30.9561	0	0	35.3129	195.149	12.3621	0	5.97177	0.354179	26.2227	0	11.8343	2.83221	66.1618	242.654	9.68861	0.000154893
chr2_94759996_94785752_-	0.936368	211.482	0.912128	222.202	1.72799	151.431	0.021843	3.75065	3.27699	936.315	0.263405	40.9064	0.276608	118.712	1.73174	517.649	0.717154	109.27	1.51636	602.159	5.41222	809.74	0.00929531	322.411	0	29.8095	0	5.87574	0.283077	37.0184	0.683547	479.032	0	0.359232	0.0152596	41.4127	0	243.718	0	36.7322	11.1446	177.496	0	44.1096	0.204086	204.049	0	38.2313	Yes
chr3_12579192_12619967_-	40.5895	166.916	66.3959	302.427	7.91966	132.178	44.5298	131.35	40.4093	164.531	50.5005	170.28	23.9491	86.733	12.1456	100.641	20.148	110.667	10.9785	212.518	12.4076	308.497	35.0221	162.191	2.89603	7.38201	4.00864	6.07693	0.0751384	10.6906	27.8976	108.127	0	0	0.0748048	28.8134	24.0988	91.87	0.731403	0.392955	8.1246	43.7045	1.9265	1.44039	33.6488	91.9229	0	6.93178	Yes
chr15_69349003_69358995_+	206.044	0.000324196	208.411	41.0657	297.077	17.143	189.389	15.1693	210.044	12.3178	154.001	16.6224	95.7551	6.52746	254.123	3.61513	223.665	38.3521	251.574	1.57465	499.177	34.0847	251.292	4.2422	36.5764	0.165504	26.1762	3.36108	19.9488	6.56692	109.609	1.8877	0.0226296	0.0780119	572.79	120.913	156.985	0.597448	5.86059	0	114.914	16.4631	0	0	61.2967	0	16.3727	0	Yes
chr18_38637572_38681847_+	183.94	13.8277	262.931	16.63	171.8	5.01979	107.596	1.48167	305.788	10.2038	476.023	4.6015	34.2683	1.53912	142.302	6.60587	210.611	0	272.551	0.37462	673.508	7.46794	125.38	2.72191	31.955	16.6673	25.293	41.3967	105.805	41.8781	295.596	2.06699	226.529	0	970.152	0	103.89	0	32.7138	0	83.0839	0	5.00564	0	181.99	0	24.6063	0	Yes
chr7_63739185_63770906_+	182.363	12.7032	316.234	22.7651	244.85	15.1099	261.423	9.70829	228.915	6.48468	538.152	9.32468	379.153	16.5077	254.152	3.20788	428.481	5.49633	250.558	3.96574	159.695	2.31906	113.547	0.0846512	33.2338	0.336638	4.28238	0.000549164	20.7364	0	233.986	20.8099	119.096	0	483.689	3.35539	296.118	3.97097	38.0769	0	306.068	5.7352	29.9406	0.427613	306.948	0.351099	41.506	0
chr9_97128022_97153986_-	0.933021	189.074	61.2432	247.084	19.6487	199.261	49.3653	333.86	14.3823	595.813	65.7072	376.915	15.5941	298.744	55.8901	307.258	46.785	190.214	25.3656	393.275	65.1812	260.327	22.1864	240.368	1.50181	14.8793	0.212441	25.323	19.7415	37.0988	24.8067	517.05	10.1142	0.50532	106.42	2.67016	14.3395	269.248	0.477284	44.0431	1.1209	123.979	0.239424	19.3508	1.49532	228.146	0.103756	41.7041	Yes
chr9_29775553_29780587_-	14.4746	169.077	17.6954	125.345	19.1798	131.439	4.07618	84.2417	18.5287	215.173	8.83096	160.568	5.41893	99.4064	7.73073	182.671	6.82349	64.7363	18.4841	141.884	9.6836	428.84	8.11197	138.309	0.773514	21.4576	0.0653173	7.85053	0.0292511	13.1669	4.20517	79.064	0	0	0.072493	225.811	2.5908	61.1686	0.226573	40.9303	0	53.5354	0	1.83709	9.47326	46.4556	0	3.76021	Yes
chr1_248646095_248660264_-	0	173.405	4.6384	184.648	1.33332	285.947	1.98892	338.062	2.70594	217.09	4.48163	323.111	0	4.20032	3.96801	168.36	0	202.082	5.97012	37.6893	19.6937	479.488	2.09072	211.706	0	42.5109	0	8.58761	0	8.73867	0.703698	450.861	0	38.348	0	85.3967	0	280.137	0	90.1501	0	212.156	0	64.1221	0	334.993	0.0201081	88.6515	Yes
chr16_50868827_50869472_-	0	171.324	0.00136252	92.4433	0	402.747	0	5.75181	0.0628464	82.4341	0.000225503	214.98	0	212.957	0	55.0225	0	0	0	31.0249	0	1.56752	0	0	0	0	0	0	0	43.8755	0	110.634	0	3.88608	0	0	0	9.27159	0	0.209179	0	0	0	0.541029	0	0	0	0
chr12_30844154_30845020_-	4.02894	166.622	15.3429	133.74	8.65701	211.329	1.6218	88.0233	0	15.7264	0	20.2247	0	88.348	0.956234	42.7058	0	47.7921	4.36655	73.8085	0	18.5044	2.84641	147.851	0	106.322	0.0267914	221.959	0	0.485482	0	8.78486	0	31.0437	0	13.6529	0	10.8941	0	0.145717	0	3.76951	0	1.95099	0	13.275	0	1.27184
chr20_51396251_51434619_-	12.6509	148.016	14.0757	161.388	8.6708	101.139	7.81983	166.487	12.8605	142.066	7.61033	86.9071	7.81032	58.345	1.82262	62.8686	26.193	104.351	13.6775	113.891	4.9617	146.683	1.64256	76.5353	0.134545	6.65386	0.0331734	0.690764	0.0194974	23.5358	9.31186	196.608	0	52.5474	0	9.87504	0.917083	54.7891	0	15.7205	4.46751	125.1	0.126207	31.7865	0.727975	37.2478	0.0315714	6.92877
chr7_159079416_159103783_-	3.4057	151.161	3.23362	110.767	0.813597	50.2828	2.14544	75.2849	7.32843	131.271	2.66595	101.921	0.00741634	168.269	2.7688	75.3837	1.51298	70.0419	2.00028	89.6552	0.433771	24.0265	1.07882	131.386	0	13.6007	0	2.05515	0	0.938287	0.339574	71.2275	0	7.30439	0.0528261	54.4585	0	77.1088	0	0	0	70.5041	0.00921163	13.8406	0	55.951	0	9.95348
chr22_48937291_48957921_-	3.31493	149.323	9.59624	132.94	10.6083	61.8895	4.61601	56.0412	13.8158	188.828	3.18088	119.98	2.89178	71.3859	1.20659	111.567	4.19611	69.8892	1.04745	246.516	1.31143	193.522	1.86846	212.73	0.204934	26.958	0.856612	19.5758	0	79.7403	8.79914	76.5933	0	7.30439	0.0270856	26.9821	0.022438	91.8392	0.0973417	0.0893529	0.936394	68.4961	0	19.9571	6.84364	50.5925	0.0213058	3.99097
chr3_30785300_30812821_+	150.319	0.900032	110.535	1.84101	95.2484	2.82352	25.3251	1.68626	117.121	4.3743	96.6934	2.69559	48.5942	0	102.866	5.36937	181.427	5.35982	47.8384	0.914204	297.471	10.9378	20.587	0.524723	3.82317	0.174969	0.235617	0.0683822	14.26	0.073403	97.6881	3.56559	0.00789664	0	0.00318651	0	19.7764	0.0280957	24.3036	0	15.7344	0.0320692	6.74061	0.238633	2.71204	0.0283181	13.4916	0
chr15_84392134_84409013_+	109.513	39.4486	103.502	40.1894	34.871	14.548	18.6835	17.8343	117.538	43.4151	53.1087	25.9028	68.9409	7.45899	51.9685	4.75712	44.7744	29.5803	155.525	18.1977	128.703	30.9566	419.555	13.5706	14.9385	0.292889	0	0.313396	34.2264	0.272018	22.8562	23.0873	0	0	200.951	42.2307	24.3122	5.6597	7.38299	0	36.038	1.43688	9.18111	0.0815243	36.3503	1.47641	8.62636	0.0778283
chr6_27143140_27158149_+	134.526	5.90751	122.095	0.327224	202.518	8.03828	116.327	5.63148	191.57	3.04179	267.016	3.83583	97.2306	6.44267	81.7848	7.22146	122.664	2.12695	206.822	0.401666	109.975	5.7969	215.488	18.1612	22.8791	0.46931	6.31226	0	35.9704	0.393594	76.6754	2.02877	193.566	0	655.627	0	26.2626	0.138819	4.666	0	0.00403165	0.00271374	0	0	25.8372	8.26914e-05	0.774161	0
chr5_122620057_122625985_+	136.088	1.1163	59.0364	9.19742	62.2107	0.311573	31.6493	8.61973	10.2223	0.483171	24.8955	4.7407	14.9558	0.00643056	13.2384	3.01894	29.1337	1.54013	130.393	9.30481	131.57	3.03193	123.707	0	0.00292927	0	0.307247	0	21.9245	0	137.962	0.113046	0.992618	0	1.24697	0.0964063	17.1121	2.41737	0	0	45.1356	0.12017	0.166735	0	89.0593	0	0.240923	0
chr19_4499103_4523997_-	46.5989	90.3618	7.63121	73.6394	20.9907	77.0363	36.8207	61.4372	34.6568	241.145	11.4986	64.8399	3.15516	177.433	17.9326	48.3796	8.95607	65.3971	36.957	166.745	12.6481	75.524	2.49822	91.2889	0.0496637	3.35564	0.224302	30.9226	1.03394	11.3455	2.62515	48.9415	0	7.30464	0.293992	472.973	5.8158	26.7103	0	8.54873	3.40909	30.1345	0	28.6651	12.1736	71.6857	0.75476	0.12061
chr5_74231550_74270286_+	136.12	0.763736	178.62	52.9701	81.0679	2.25038	95.5061	70.9488	189.777	17.4489	57.4731	5.66264	32.6081	0.0201849	32.2714	0.101349	40.6578	3.93881	124.314	1.57141	464.511	1415.26	40.5268	91.743	18.1961	0	0	0	0.0223425	0.000547108	35.8477	1.39718	0	0	39.9735	0	48.9603	0.0853166	13.2331	0.0113708	43.9394	9.31128e-05	14.1898	0.0185315	29.1381	0.148703	4.25211	0.0832694
chr19_5853150_5879181_-	4.62523	130.337	21.5646	141.784	5.49845	101.658	5.33521	99.0472	5.30196	251.978	14.1922	173.473	0.298835	179.855	0.985882	109.061	3.4449	74.1168	11.4074	109.08	16.2207	151.103	3.44785	78.9097	0.504529	18.6103	0.0737481	0.347812	0	74.6428	4.51567	69.2746	0	58.8456	25.745	220.668	0.574338	24.8563	3.25384e-05	15.1746	0.0014765	81.2921	0.0342481	20.6404	0.201015	52.036	0.00106959	10.8443
chr13_97585014_97595874_-	9.44615	124.968	34.9468	86.3617	13.5711	53.7172	30.1582	66.1024	41.2463	192.394	26.5497	136.832	11.0905	63.9217	31.7236	134.827	39.6728	72.7649	57.8519	116.727	86.5311	378.928	4.98105	127.869	0.466079	7.6194	2.08896	38.21	0.018712	0.710266	5.37442	42.424	0	0.000304084	1.15989	5.15846	4.00114	41.3641	0	6.01741	9.59311	26.7838	0	7.80394	2.99025	36.4089	0.729554	8.4811	Yes
chr9_135779815_135784863_+	133.097	1.1533	48.8382	0	132.876	0.222931	47.4709	4.29499	59.6928	1.18691	27.575	3.09745	84.4309	1.73537	34.6917	0	140.328	0.345153	50.6388	0.133108	78.4867	0.181436	87.6652	0	8.41277	0.00694219	0	0	0.236894	0.000925833	13.5831	7.32162	0	0	1.09328	0	10.5078	0	0.869385	0	33.3998	0	0.0659076	0	10.4277	16.8272	0.3656	1.76951
chr10_103076143_103089697_+	132.89	0	156.577	0	78.0733	0	171.127	0.0105778	388.622	0	142.453	2.8327	111.95	0	185.524	0.00105953	83.4758	0	64.1743	0.00320573	196.201	0.498955	80.5187	0.00030659	3.47558	0.0331008	0.300101	0.139332	0.364111	0	125.314	0	0	0	0.289972	0	70.1893	0.386702	31.0862	0	120.136	0.0168314	40.1795	0	110.12	0	11.281	0
chr21_45251531_45282817_+	123.44	8.95129	131.407	16.9371	78.1764	3.49925	117.989	6.39687	235.272	11.367	125.342	7.25056	217.064	1.58404	118.427	5.52499	106.811	6.20107	140.695	3.45032	126.623	3.9581	137.234	14.4801	21.8947	7.10347	18.9334	0	17.631	15.749	55.7122	8.28521	0	0	0	0	58.9067	0.00722708	4.98966	0.100306	152.193	0.181846	19.936	5.84339	36.3408	2.87566	12.2657	2.21423
chr4_146524147_146538780_+	121.071	7.25264	91.8625	0.871949	54.5945	13.6472	98.2007	6.09807	134.602	5.57991	199.647	21.7838	56.7617	7.39097	81.3942	2.66838	94.1406	9.51866	73.4483	1.32943	189.744	10.4631	146.814	10.9488	6.0115	0.746115	0.320675	0.00868833	34.418	0.0756385	84.2975	11.3479	0	0	407.91	3.6937	23.5329	0.101051	9.44072	0	42.4541	0	13.4737	0.0657151	133.337	6.91355	28.7145	0.23036
chr7_158503822_158544624_-	5.82293	122.313	0.373941	154.655	0.216971	74.886	2.49367	76.4858	2.0811	375.497	0.2094	28.425	10.0144	446.621	4.86053	465.919	4.37112	52.8611	6.56188	794.63	1.39557	134.715	0.00581427	110.019	0.0680881	47.598	0.0299641	65.7727	0.0010786	0.379215	1.3143	130.383	0	7.68884	0	56.3894	0.187938	71.2705	0	11.2732	0.352061	99.3715	0.0106197	31.2995	1.28435	92.592	0	13.967
chr5_181171651_181178019_+	116.175	9.10374	102.019	4.94576	302.874	1.07402	107.85	5.13049	30.4551	0.609167	33.5086	2.78271	191.795	0	74.3943	0.448411	106.267	1.95098	222.25	1.011	92.9142	3.68565	112.096	0.90931	115.811	0.893135	146.072	0.633448	270.371	7.21636	9.02666	0.273422	0	0	0.696691	0.0538537	0	0	0	0	0	0	5.69314	0.0531835	7.93573	0.0303569	0	0.000691886
chr20_34202322_34206801_+	116.794	8.05256	60.3972	12.3313	116.873	4.99101	32.6116	41.8989	54.8638	2.99367	61.383	0	141.677	24.2325	29.2428	3.32655	21.145	1.02856	93.3747	4.04273	54.0657	1.6627	67.2716	0.414156	8.65518	0.0952544	0.295169	0.00169067	1.09334	0.0326414	9.14326	0.388451	0	0	0.0065716	0.00151027	18.5436	1.63593	5.05191	0	27.5935	0.915643	2.7591	0.0206649	0	0	0	0
chr16_88692690_88730694_+	109.692	8.88823	134.062	10.2847	105.464	1.34058	84.6217	4.24972	198.565	11.8639	182.818	9.4282	157.054	10.5989	58.3563	5.29554	136.141	8.55259	169.899	6.91995	78.87	1.91906	84.3591	1.26519	12.6184	6.82045	0.00976953	0.00841906	5.83595	0.0244625	61.1237	2.55924	0.0119767	80.3483	209.038	0.00164466	78.7399	2.2699	8.54956	0	74.9835	14.692	26.498	0.0507729	127.193	3.66687	0.114776	0.0126051
chr5_179829891_179841264_-	22.5057	89.5907	19.0966	102.447	3.70777	38.1463	7.36615	38.3935	18.2465	74.8334	6.35238	33.0377	0.580073	20.4889	9.87965	31.5828	11.1324	66.3329	3.95192	22.2731	5.30875	46.2973	14.049	50.9643	3.84239	4.93522	0	0	23.299	32.381	8.2336	0.472808	0	0	0.0595075	115.78	0.339446	0.214098	7.4409	1.81215	11.5601	47.7628	0	0	25.1442	64.8274	6.63711	0
chr5_74346005_74390101_+	101.038	8.64016	204.457	6.0805	95.4356	1.51445	70.4277	0.349032	176.326	8.07432	54.6918	1.16878	58.3016	1.15854	52.3988	0.246017	75.0288	0.194085	183.543	2.57794	392.64	18.4275	21.1767	0.0256041	33.5712	1.00434	0.63661	0.00213341	31.7009	0	61.1102	1.98866	0.0745346	0	538	244.068	34.6713	0.00443674	15.5448	0	30.2423	0.218041	32.5115	0.102005	66.3153	0.130374	14.5571	0
chr4_49210377_49232890_-	29.6655	77.6539	67.8209	44.9963	83.9258	117.795	37.9378	76.9721	11.1474	154.809	43.6492	148.852	16.8527	82.612	34.7761	61.7246	87.4761	52.6898	13.4807	28.552	23.5662	65.9073	0.886754	0.88402	0.34315	9.60617	0	3.08273	0	0.3277	6.45626	41.0486	20.1602	0.475113	0	0.338301	12.4856	62.808	0.129056	11.004	7.72212	30.7466	0.787539	10.389	9.21296	40.824	0.134157	16.5788
chr11_70486072_70507414_+	101.702	5.32538	260.324	14.1408	223.682	9.30982	221.039	18.6699	195.701	11.9629	113.394	8.26532	178.988	11.8349	110.475	15.2503	152.144	16.3119	166.404	5.70477	93.1891	5.6795	81.905	0.222779	1.98605	0	14.2471	2.61722	0.922154	0.107082	138.595	9.38957	0	0	225.599	0	141.047	14.5267	3.16669	0	168.562	18.6489	8.85084	0	96.813	0	0.510846	0
chr6_161298600_161315592_-	34.6768	72.2624	5.81126	65.1669	9.65259	38.6234	9.07111	50.6646	15.4316	85.5545	4.19611	32.4193	4.74607	45.5951	4.54601	48.8602	2.4923	8.90665	1.75314	20.8496	15.5004	110.749	19.5408	103.709	0.0752032	7.2539	1.27776	16.2758	0.390748	10.7951	3.58736	35.7079	0	0	248.777	345.884	1.30129	45.0756	0.00246695	13.2844	0.444414	86.5924	0	3.65525	0.584487	12.3004	0	1.56881
chr10_107653844_107675743_-	8.55227	97.9457	8.38552	153.534	8.21176	64.4884	9.1018	61.8605	3.03407	41.3742	22.1144	132.42	2.12623	35.775	10.8905	92.1794	8.43054	103.376	8.63183	106.401	17.2964	224.96	13.0363	63.5339	1.05837	7.82943	0.0602029	8.74346	0.00876623	0.930518	4.34241	43.3362	0	0.347299	0.0414246	0.0118356	1.57955	61.2113	0	14.978	3.85555	30.3128	1.84142	16.6537	2.20396	79.3757	0	18.0453
chr20_41178505_41185185_-	4.67836	99.2631	16.0328	119.367	8.13269	83.9724	3.1034	59.9576	12.7702	198.542	6.42486	79.8126	7.33355	95.5213	4.4422e-05	105.888	8.66046	104.199	1.72409	73.7973	8.71949	154.967	1.66721	142.741	0.120012	0.521438	0	10.8825	0.459531	98.9541	6.60783	38.7802	0	0	0.048803	1.039	0.317968	30.1099	0	19.8175	1.94588	35.3621	0	18.2092	0.623914	0.24491	0.0017808	0.449187
chr16_84495001_84524274_-	22.2497	79.5151	23.1433	88.9853	23.4476	92.7695	106.603	72.5745	42.3499	154.856	72.3286	138.139	27.0811	83.1288	27.2431	70.1202	49.6641	136.955	25.8322	118.999	28.7822	107.049	13.3293	64.0476	1.03969	7.97573	0.511845	24.2407	0.813209	2.40076	29.4449	60.8345	0	0	0	0	157.909	31.7533	0.133833	9.34425	13.01	92.7541	4.70906	0.723133	2.1861	0.674614	0.217068	7.40474
chr7_8820439_8823693_-	7.04852	91.8423	0.722645	35.158	0.529063	46.2932	3.18244	88.685	12.1931	147.349	16.9266	144.322	0.543908	29.508	0.685999	37.3823	5.27793	60.8831	0.833843	69.2115	37.7504	190.403	8.37878	92.4841	0.16727	0.48329	0	0	0	6.49883	14.3764	57.3098	0	0	0	0.507451	0	22.2518	0	3.69149	0.611332	52.2257	0.0570704	0.0232128	0	13.9429	0.0677409	0
chr3_30898193_30924013_+	97.2701	0.0238211	119.461	6.421	51.0042	0	50.3586	3.06808	134.56	11.9106	48.3447	2.82448	59.7319	0	31.6776	0.351569	36.2818	0.935781	29.1437	0.246871	155.53	12.0193	13.6483	0.0289967	6.7472	0.0838693	0	0	31.0102	0	57.36	0	0	0	20.733	0	39.2497	0	11.7584	0	11.8002	0	14.2509	0	11.5685	0	2.89826	0
chr13_110821086_110838114_+	91.3811	5.64144	81.8873	4.41044	87.7573	4.07143	95.5947	11.4006	380.431	27.0377	163.715	12.233	54.9995	8.56802	99.4729	2.68631	115.658	6.89902	106.952	16.2517	172.219	7.6673	113.478	1.92102	3.73935	0.00595915	18.8139	0.368199	21.6523	0	113.116	14.015	357.915	0	64.3742	0	85.7976	0.45319	8.14282	0	35.9039	4.71901	6.78375	0.0108698	77.3397	0.222506	7.97634	0
chr7_130226033_130236763_+	87.1145	8.22477	72.8603	4.60079	70.3184	2.64404	76.0688	1.83798	193.46	6.22	185.594	14.0998	31.4665	0.131193	188.525	6.01711	59.6911	16.422	42.5856	0.0795564	858.165	15.1709	168.527	1.00645	5.176	0.0260717	3.70157	0.00696976	2.48859	0.0175933	110.554	5.32897	0	0	153.229	0.158611	79.6826	7.15941	29.0917	0.923279	46.8021	0.14229	0.64121	0	8.24772	0	22.1282	0.548088
chr3_188371683_188378705_+	74.9155	18.05	98.6037	1.68015	33.9235	5.51717	39.1095	7.12734	15.4338	1.28058	11.3793	0.419802	31.3624	0.292291	18.4679	7.57257	43.6832	9.70818	16.6884	2.64884	1.27458	0.318554	0.147556	0	0	0	0	0	0	0	24.1889	6.38997	259.79	0.114066	0	0.00237682	0.12188	0	0	0	0.0944962	0.000818436	0	0	7.11609	0.0119033	0	0
chr7_75006912_75034896_+	87.0562	2.85001	90.4147	10.1051	63.7445	4.00206	70.6731	8.58424	140.383	7.45719	57.3678	9.04515	52.7825	3.20643	16.3864	0.556952	111.552	7.89181	36.493	6.81581	124.565	7.04911	58.677	0.0412669	1.13395	0.0661285	15.7202	0.197096	82.4341	0.0743808	106.072	6.49317	0	0	21.6029	0	38.5716	0.465454	14.1094	0.0269817	77.577	5.23753	8.3485	0.0424711	44.3249	0.286609	0.291072	1.83734
chr11_4405775_4432987_-	4.98691	83.8865	0.240461	68.3283	6.15329	70.213	7.33791	59.1269	10.4964	110.999	14.8037	89.9013	0.478818	6.35443	1.24717	45.2574	1.74516	103.721	3.16691	36.89	11.8101	197.354	1.41707	39.0593	0.14689	2.54661	0.00151	0.743524	0.0200439	0.00842776	8.44069	45.268	0	0	0	18.289	1.23478	14.4836	1.70574	15.9852	38.2431	42.2899	0.350223	1.68265	0	32.6144	0.353818	17.8724
chr2_24190941_24202356_+	28.2004	60.3022	32.7022	0.0891594	20.4936	2.75941	44.9174	1.25968	65.7356	58.7552	6.5738	23.1659	66.8746	1.53201	23.7811	3.64599	27.5863	1.36481	21.0887	43.1402	93.985	1.77538	12.7675	3.56109	0.434787	0.886636	0.0032988	0	1.40247	1.99701	14.8103	13.4596	0.164144	0	0.0126075	5.21041	38.3694	0	0.199326	1.89826	23.2358	22.0392	0.0463364	0.0501769	12.3725	0	0.232888	0.162395
chr7_9016801_9026634_+	80.53	6.65815	67.4016	2.41452	51.4039	1.94837	93.0782	7.50958	96.6144	0.130566	78.4716	12.1735	43.7897	3.95027	104.886	2.51068	78.0162	12.2246	119.641	7.78592	330.836	4.57577	168.2	0.0180576	2.11118	0.378872	0.409844	0.198704	9.54368	0.487141	81.7045	7.945	0	0	351.148	0	19.5229	0	0	0.255941	2.16506	2.80627	8.56427	0.0872145	42.3298	3.79711	5.52015	0.131748
chr13_64702626_64709461_-	3.4639	82.1798	30.6826	286.629	34.1296	97.9205	41.9624	236.191	61.2017	128.613	53.785	399.724	13.8232	70.2094	5.78215	105.06	15.8101	272.354	39.6219	143.953	18.2477	349.378	9.17465	94.9819	1.47808	35.9117	2.71677	0.90958	6.22539	22.9087	22.0081	102.421	90.0025	637.944	1.54208	147.31	1.72411	69.1425	0.400178	28.608	7.24504	43.7862	0	9.46411	18.5042	54.9482	0.636256	14.9627	Yes
chr1_207419166_207426518_-	7.81436	77.6553	7.17748	60.5219	1.36712	58.1525	9.84416	129.709	9.42464	139.923	6.19976	71.6516	0.400724	29.9929	3.97083	50.8504	1.54278	114.313	6.90824	112.879	7.77194	135.97	2.19276	114.261	0	5.71617	0.0883293	0.992722	0	2.18508	7.91795	99.5371	0	2.4348	0	0.579944	0	53.6006	0	10.6859	0	55.9744	0	12.3541	0	13.5954	0	17.6952
chr11_40192495_40195083_-	6.99839	77.1857	0.162168	6.03607	4.92821	32.926	5.18042	11.9176	4.76628	112.392	4.66191	17.6724	4.06374	162.176	5.12933	92.9571	0	0	3.67757	110.907	6.05614	163.636	0	0	0	0	0	0	0	0	0	0	0	0	0	0	0	0	0	0	0	0	0	0	0	0	0	0
chr17_7012927_7026747_-	8.81027	74.827	13.4542	65.8535	10.2014	60.5853	10.6157	46.2756	1.65979	83.9344	2.19031	36.1835	0	40.4045	2.47762	38.7497	0	55.8245	1.68844	64.2197	8.75575	87.5628	1.72979	43.2824	2.38685	2.49005	0.000238609	0.0660294	0.048533	0.0219861	9.40136	79.8843	0	0	0	109.029	2.72921	81.5385	0	12.0459	5.93791	73.2198	0	5.96772	0	70.9188	0	5.08734
chr13_111397177_111413912_+	83.5356	0.0476794	40.4757	1.63263	75.9288	0.966933	19.9058	0.649624	32.6675	0.567854	27.0146	0.248083	54.0243	0	9.99918	0.0221381	2.99201	0	5.86589	0	27.0986	0	57.401	0	8.11746	0.000775311	0	0	0.364338	0	14.6533	0.0201474	0	0	3.29358	0	38.6546	0.0080185	0	0	28.2341	0.0129611	0.0969332	0	8.55302	0	7.74161	0
chr19_47918425_47923896_+	80.7869	0	329.11	0.00314638	194.166	0	233.537	0	71.5232	0	205.692	0	123.7	0	43.0796	0	226.266	0	182.244	0	31.7822	0	40.1128	0	55.6642	0.281356	66.5985	0	85.7418	0	294.773	0	81.7397	0	90.7613	0	423.229	0	53.7016	0	589.772	0	62.7814	0	405.794	0	61.7643	0
chr1_222468854_222480813_+	42.6482	37.7175	42.6836	17.1206	22.836	26.3257	10.7441	10.0211	18.1778	39.453	19.9277	10.5307	2.46369	1.46082	2.32938	0.272513	13.3527	18.2922	14.6885	45.7487	7.52656	22.5646	0.384381	0.210593	0.00327451	2.48141	0	0	0	0	20.8445	4.59213	0	12.7033	0	1.0149	13.5806	7.36028	0	0	30.4987	1.05511	4.89659	4.02176	12.1175	1.919	0.663566	0
chr5_135217030_135253672_+	77.9927	2.2166	138.783	2.05722	120.211	0.664605	117.935	2.53442	115.099	3.89997	133.807	2.56657	137.713	2.56512	85.1399	0.53263	138.318	1.16307	104.37	1.4688	72.382	1.36516	72.2219	0.55547	21.578	0.206331	7.63342	0	0.908508	0.0545583	106.349	3.34548	0	0	320.62	1.44433	226.713	1.98196	24.2752	0	97.1068	3.26585	18.2351	0.0905977	98.0526	0.117381	13.2713	0
chr20_63926006_63939623_+	77.9009	0.883283	162.162	3.8157	103.791	3.38233	101.026	2.03297	337.977	2.7268	127.445	3.16138	127.876	1.04824	136.951	0.423132	82.3478	4.26814	165.031	2.59969	322.832	1.02315	276.927	0.206462	19.1366	0.118839	0	0	57.6788	4.01804	121.011	0.582781	40.1741	0	98.8812	1.5066e-06	79.5668	1.9326	8.74302	0	135.802	0.262509	31.5451	0	71.3132	0.262291	25.4864	0	Yes
chr9_29654369_29660086_-	7.6053	69.9278	1.35863	36.2399	3.81153	62.6813	1.8855	58.9815	0.242745	46.9511	8.89296	51.3745	12.0296	17.9957	3.13486	40.7355	4.17656	119.097	13.2878	33.4656	5.7121	250.686	69.1465	317.506	0	15.8225	0	1.58274	0	5.00975	2.02082	46.0841	0	7.30439	0.217479	44.8136	8.31837	7.40449	0	7.21611	1.13234	14.4343	0	0.34967	0	29.3575	0	11.0689
chr2_237445236_237459821_-	7.67463	69.4805	30.1113	152.409	15.6148	82.0729	24.5849	74.9253	117.964	237.674	99.1916	107.477	14.1198	149.84	15.5653	100.105	31.0398	84.4973	24.5908	80.0842	43.4338	178.858	4.47734	109.314	0.730919	0.223541	0.214768	7.92494	0	12.7439	240.949	53.9576	0	0	0.0760752	300.411	27.0745	43.7176	0	4.46865	12.1338	40.154	0	7.95696	18.611	93.8425	2.32236	2.87545
chr9_42925268_42949754_+	76.2809	0.0469476	67.5678	0.0135129	16.6918	0.0788994	26.6805	8.45276e-05	49.7509	0.130668	91.451	0.0791179	164.844	0.0414175	52.5445	0	17.4872	0	139.026	0.298181	286.777	2.29725	196.9	0.976471	25.6451	0	2.63092	0	25.5165	0	161.146	1.74354	5.3447	0.0341327	293.836	7.15355e-05	76.9305	0	22.878	0	17.4638	0	30.9222	0	18.9008	0	7.5878	0
chr22_19846283_19852436_-	1.79077	73.4345	1.05929	41.9995	0.0664603	71.6214	1.82859	58.6435	1.51133	110.36	0.921874	53.8897	0.039548	66.2347	1.66008	56.9353	1.52184	55.3091	0.411677	62.4849	1.24527	80.9743	0.0198104	52.3916	0.0150036	8.54321	0.0409697	0.0463606	0	0	2.10195	44.5916	0	0	0.00190438	132.947	0.194244	38.0342	0	18.2631	0	46.3295	0	13.6646	0.125787	27.3817	0	14.7348
chr4_2930641_2943916_+	68.7113	6.12218	48.1283	20.3839	70.0509	4.92312	85.3481	9.95221	73.7707	3.65813	74.8827	6.86932	83.084	2.38206	93.4916	4.87951	129.001	0	52.496	7.56043	134.098	3.51126	125.685	0.441197	7.82813	0.16704	26.1281	0.343616	5.24645	0.224451	61.9601	6.45946	0	0	8.62159	0	103.219	14.3398	1.21626	0.0511022	190.851	2.56876	9.30158	0.287302	105.435	6.99483	21.3302	4.94738	Yes
chr16_71401481_71424164_-	4.08489	68.7027	12.0243	77.4031	1.24868	25.0546	8.62723	43.1392	14.9532	92.3576	5.23388	25.2481	3.78682	38.0389	2.42478	26.3347	7.39607	35.8851	0.99024	16.8997	3.44422	41.4826	1.72877	18.4652	0.225325	2.86983	0.0578123	0.442798	0.220605	27.979	6.76272	54.085	0	0	5.94842	10.6962	0.705707	31.0131	0	0.0592851	2.66295	20.0283	0.0145968	4.91047	1.31925	27.7013	0.00615905	4.78352
chr7_43806099_43823871_+	62.0059	8.33613	33.0869	0.0918574	32.4137	2.5803	56.468	2.98564	38.0975	8.27968	45.8163	3.18649	7.29242	0.643367	71.5868	16.6087	36.2898	0.599568	14.2435	1.38491	66.862	3.89456	65.4624	7.77543	0.129567	0	4.23434	0.174792	2.55224	0.00462288	54.6377	22.5694	43.8263	0	1.11943	4.74638	44.7143	11.2894	2.85986	0.0471177	2.09984	0.0036377	10.8583	0.312065	65.2167	2.75682	6.147	0.205196
chr21_41435444_41459612_+	64.568	5.40152	95.6454	5.7227	38.1461	5.78706	66.1554	2.18976	58.0129	2.17074	27.9083	5.80929	101.076	11.2064	83.7449	3.42761	194.201	15.3652	13.6422	4.64765	77.2667	5.36578	70.9402	2.96222	6.31737	0.191635	0	0	0.293286	0.677773	42.1771	5.99692	0	0	163.245	0.303624	21.8939	1.83893	6.33651	0.219155	45.5698	5.15263	0.783676	0.846495	0.0478298	0	12.3225	0.0359567
chr10_95174316_95177860_-	0.050935	68.8913	0.0562632	50.1398	0.860105	155.356	0.219393	55.6614	0.104467	52.4507	1.26108	92.4934	2.26602	241.944	0.406357	58.291	0	17.4361	0.236354	251.692	0.056636	92.9141	0.805087	144.716	0.186334	149.953	0	51.1586	0	306.46	0.00298514	5.43502	0	0	0	0	0	23.9516	0.00697815	2.36888	0	14.0583	0	1.30066	0	5.86747	0	5.52972
chr19_58466101_58486055_-	4.86004	63.8998	17.0519	65.6806	7.0916	35.6094	13.2831	62.4716	26.8022	65.3916	15.3987	41.2923	6.85057	103.53	19.1677	44.8455	28.6292	78.1819	14.7152	64.7839	6.30881	55.4563	0.349076	38.0571	1.51658	6.82811	0.000827552	16.7362	0	61.5348	16.4522	50.7518	0	0	0	0	0.0399462	18.2373	0.00431556	0	25.1614	52.6677	5.20263	0	0.0193891	17.8557	4.8714	0
chr9_136912337_136946322_+	57.6315	10.2986	79.062	9.48485	79.2282	3.29617	71.6679	12.2334	121.294	4.2609	84.3179	6.91904	74.0161	3.32149	48.9646	4.30719	69.9344	2.62554	53.9084	1.15499	73.2971	6.83	65.5994	16.0648	3.26736	2.53705	10.4636	1.37246	46.5054	0	48.1492	1.50004	0	0	111.148	0.00165698	22.981	0.406255	0.0438833	0	44.983	2.77217	17.7678	0.00841988	107.691	4.20191	15.7781	0
chr8_141187374_141215964_-	11.5567	55.7419	2.64812	39.7135	0.408792	40.0991	2.62322	21.702	3.74729	111.08	9.38271	35.8866	0.772695	79.1783	0.552229	40.3864	10.5064	45.978	8.46025	47.9373	16.4746	41.2804	9.45708	23.5972	1.35525	8.45006	0.0978644	20.5515	0	0	0.207549	10.0871	0	0	0	79.9227	5.88209	16.8195	0	0.00150704	0	19.2585	0	5.20263	0.166985	25.7606	0	4.62888
chr4_7753173_7775817_+	65.6809	0.358737	107.034	5.10742	42.1833	2.87093	47.0211	3.60214	146.935	14.2198	84.4254	7.60497	145.115	3.36948	55.0818	20.0727	75.2884	1.73108	102.78	5.27505	111.388	16.1812	129.858	5.19967	6.64572	1.15853	26.1346	9.10139	0.014436	0	44.9351	0.0479813	0	0	0	0	28.3973	0.178874	6.99463	0	82.9954	3.73234	21.9577	2.75433	0.206079	0	0	0
chr16_69321245_69335787_-	32.2301	33.0411	25.5071	30.7182	11.6627	27.2044	20.7737	40.5783	13.1538	38.2049	14.7358	34.5069	46.8704	16.4821	31.6303	43.2448	20.2048	20.5383	22.6373	22.5934	10.6858	32.1776	8.64413	28.383	0.151718	0.0924052	4.45378	6.31948	0	10.1954	15.4344	38.0864	0.00789664	0	0	0	0.668002	42.0749	0.126358	0.000359164	5.21937	1.54314	0.669735	0.235947	0.0828262	9.741	4.13645	0.0228501
chr16_87699095_87703551_-	0.120523	65.0652	1.57876	120.271	0.0494356	25.5993	0.29584	68.3695	0.782021	175.277	0.00122532	32.0934	4.74071	50.0974	0.0318015	16.0571	0	40.8278	0	55.2142	0.0989927	46.0259	0.00144686	53.5224	0.00080369	3.31121	0.262023	0.326211	0	0.728222	0.0787456	55.9101	0	0	0	167.894	0.076502	38.3602	0	0	0	5.57232	0	0.122562	0	31.5852	0	2.00074e-05
chr10_44113_51583_-	1.78771	61.4886	1.35422	156.493	0.947453	56.3441	0.0811467	117.859	2.03397	10.6484	0.111814	87.2725	0.212489	44.0555	4.55422	478.744	0.0462774	35.6076	0.0572582	33.763	0.0139855	27.1101	2.84344	46.4284	0.137338	10.286	0	1.70284	0.00212931	9.83172	0	23.1507	0	0	0	0	0	42.9467	0	20.6044	0	12.0919	0.0108854	64.6901	0.0960925	0.90965	0	18.4943
chr12_119671399_119684396_+	57.4424	3.42037	227.759	0.00606936	85.8304	8.81393	76.1265	0.221528	114.748	0.197688	52.9461	0.180651	84.3436	2.18623	55.4771	1.02833	165.495	0.00189177	20.5226	1.69427	86.4771	3.99635	28.3019	0	1.65503	0	0	0	11.2874	0	108.032	0.0298486	0	0	0.308034	0	107.631	0	19.7125	0	342.644	0	25.9701	0	184.058	0	39.4603	0.0954626
chr4_10416505_10431063_+	60.3109	0.276579	46.9355	0.159783	54.9509	43.2639	35.024	3.82573	30.8836	33.5456	35.3183	21.2431	29.5482	0.0742987	8.73735	1.1298	8.36851	0.216411	37.6568	33.5486	44.4621	0.228139	0.599287	2.70874	5.10131	0.0595994	0.374496	0.656048	0.559133	0.443429	12.6866	0.0154233	0	0	0.0418203	2.76779	0.239453	2.23611	0.0915945	0	17.9646	5.39651	0.0473168	0	33.3704	0.139661	7.99919	1.39796
chr5_116353162_116387088_+	60.508	0	35.1678	0.113765	38.8826	0.331426	76.5095	0.712016	110.729	0.438212	54.8759	0.597363	38.2805	0	34.8572	0.00934994	27.8423	0.0169311	60.6736	0.005245	42.9908	0.228522	56.7134	0.133244	3.14662	0	3.53287	0	0	0.013004	12.0221	0.129542	7.41479	0	0	0	21.6338	0	5.05326	0	54.0615	0	1.83612	0.00263043	10.7919	0	0.102719	0
chr16_12559304_12586813_-	2.418	57.7776	0.419798	38.4816	0.592685	18.3394	3.66811	27.3935	7.13809	45.3259	5.74788	33.0812	11.7711	87.3238	1.73767	13.6297	1.94556	28.5414	0.536272	5.19922	4.71277	22.831	15.3533	5.38312	0	0.331008	0.00258673	0	0.0991285	0	0.213325	15.0952	0	0	0.237525	211.571	0	7.7349	0	0.109469	0.13669	23.5858	0	19.5961	0	0	0	0.0186164
chr8_9249187_9252487_+	51.25	8.66406	16.5615	0.102105	114.977	8.6897	25.9861	2.71298	18.7878	1.70846	39.7553	2.95182	0	0	10.6436	1.15121	10.2444	0.603318	5.32369	0.152105	5.86272	0	0.597927	0	0.167545	0.00259917	0	0.469749	0	0	60.9203	3.03972	0	0	0.289972	0	8.96254	0	0.0061206	0	16.1707	0	0	0	26.0663	0	0	0
chr19_18352027_18371116_+	43.9837	15.8986	44.3668	11.0135	27.5175	5.79016	28.7193	8.58019	49.7768	17.1943	35.0868	17.1899	33.2266	8.25844	46.562	8.80156	47.0711	10.1266	19.3843	2.01831	19.3556	4.63571	15.1522	3.712	6.30894	0.675093	16.7774	0.0722128	19.4564	1.95515	46.6497	17.768	0	0	33.4761	21.3798	20.9389	0.112505	0.161916	0.40032	25.9826	20.5683	0.230217	0.194251	17.106	0	0.0451783	0.326592
chr15_100108174_100115971_-	0.00270761	59.1192	2.50645	41.6063	0.00986278	21.8567	0.0922266	29.2739	1.41994	49.5122	1.75447	33.5131	0.533275	34.1096	0.0145153	21.9642	0.0153968	20.1818	0.614391	7.13441	0.487166	42.8253	0.147109	35.0942	0.00739831	12.293	0.00893402	0.0397029	0	0.018358	0.00866179	9.5979	0	7.30439	0	0	0.000339513	8.6215e-05	0	0.000162404	0.00799913	21.9279	0	0	0.0113745	11.5313	0	0
chr16_87651953_87658276_+	58.0991	0.779705	60.6499	0.703856	74.7019	1.96788	110.02	1.55063	167.593	1.01674	53.6115	0.110719	146.176	0.260857	103.006	0.297036	67.8037	0.0802799	77.8614	0.354028	62.5583	0.186157	65.3906	0.0725139	2.64806	0	0	0	60.5095	0	56.808	0.196446	0	0	0.58916	0	75.5633	0.306449	21.1775	0	74.2707	0	14.9958	0	40.8019	0	3.59389	0
chr6_158607244_158621896_+	51.0066	3.97614	61.5299	0.394013	47.4691	0.162345	52.6205	7.72342	203.979	6.52457	63.9011	6.9995	17.5415	0	33.9864	5.19728	35.7178	0.62158	44.428	0.539521	168.028	2.07345	110.436	12.0523	11.4334	0.116009	0.293593	0	30.433	0	27.8655	0.13072	241.995	0	0	0	0	0	0.194289	0	45.9422	6.95445	20.6585	0.186948	9.62934	0.392118	0.306562	0
chr19_1454616_1478526_-	8.52857	46.4499	24.6114	94.2147	7.67816	42.9049	26.0524	59.6461	10.2224	81.1727	14.8938	64.1978	3.90175	15.853	6.07501	21.0234	13.2627	70.4769	3.63819	24.788	5.70921	43.0968	0	45.7494	0.206998	19.5312	0.398653	11.3444	0.0281395	0.912754	9.50848	34.3668	0	0	0	0	1.9569	32.0407	0	3.94231	43.6591	37.4949	0	0	10.2654	7.3817	0	0.0599834
chr7_78288576_78290624_+	54.2613	0.224692	124.344	1.02767	119.031	0.839485	25.1891	0.414512	18.9362	0	10.8508	0.0961452	67.9186	0.955437	45.7295	1.0984	45.9717	0.261468	75.3507	1.2426	330.43	3.35288	465.951	0.713093	14.6507	0.204359	27.5978	0	33.3897	0.01437	33.0576	3.14927	357.915	0	579.083	0	0	0	6.21725	0	0	0	0	0	0	0	5.01157	0
chr9_129634962_129645720_-	24.9551	29.3548	0.332501	16.8733	8.77277	15.7251	9.55321	24.9868	10.7524	57.694	0.583789	13.5439	5.68901	1.4363	5.76908	19.9271	16.8279	19.2286	0.770853	2.4457	0.0422435	31.5124	2.39171	0	0.141053	2.50377	0	0	0.204016	16.1226	2.99904	11.7456	0	0	0	0.00475062	2.58286	9.80595	0	6.41154	12.3205	4.63674	0	0	0	0	0.00691846	0.00251398
chr16_3184130_3192063_+	36.4187	17.336	30.6298	0	60.2484	60.2484	20.5802	0.00243202	0.914532	0.914532	17.5546	0.0200965	7.09543	7.09543	6.12206	6.12206	23.2659	0.000988487	42.9548	0	6.44483	6.36167	12.1579	12.1579	62.7784	47.5782	19.8176	19.8176	192.614	136.595	12.2988	8.9399	26.2958	26.2958	148.93	74.6665	0.618106	0	1.4655	0.771606	13.8757	0.00338785	1.04053	1.04053	13.1859	0	3.53902	0
chr22_44929222_44938149_-	0.288789	53.3488	0.386039	31.8746	0.0245752	21.2262	0.0123984	9.59011	0.570462	46.8569	0.250185	22.0708	0.00100729	10.0866	0.0414699	6.87029	0.0577957	7.53643	0	5.43681	0.0640583	28.2073	0.0251137	8.08294	0	0	0	0	0	0	0.00849851	18.2935	0	0	0	0.320063	0.244958	22.5079	0	0.602438	0	20.1041	0	2.23677	0.000860758	0.000451	0	0.0619177
chr3_172663188_172669826_-	28.1967	24.9313	3.82304	89.847	0.55272	79.6332	0.297527	7.83493	83.7769	26.258	24.6149	12.1525	0.804714	64.3321	1.97402	97.5809	4.85755	85.0946	0.232071	72.7373	0.598374	49.5746	0.146669	41.7086	4.09851e-05	0.365206	0.0227244	1.11461	0.0811136	15.181	4.10593	12.5817	0	0	0.419657	586.635	4.97517	75.5266	0.224531	0	38.8313	2.78957	0.569569	11.4247	1.46887	26.1278	0.714195	0.484517
chr16_12529367_12552136_+	45.9133	7.0953	23.0555	3.47936	17.3828	2.94737	20.8991	5.88451	32.1402	10.2123	7.22985	6.55679	11.3453	24.634	4.44895	2.65269	9.09637	1.46978	1.87537	4.59768	6.38294	3.16395	4.4214	7.79472	0.0231297	0.524226	0.00542167	0.0170764	22.9791	0.853779	24.4162	1.0003	0	0	0	0	1.56895	0.6753	13.885	0.00237549	8.8695	0.0482111	0.487197	0.00125786	11.3869	0.147392	0.00729916	0
chr10_130239757_130261538_+	50.7068	2.2914	50.3578	46.9432	30.1028	26.0604	30.6303	12.1462	60.672	7.43599	28.7682	14.6851	44.9959	23.2247	33.1433	12.3732	37.742	15.4948	19.5968	20.2725	72.8856	30.6213	22.4046	21.188	3.80659	0	1.21072	0	0.402474	0.00978837	29.1987	0	7.30439	0	241.047	17.3936	2.21911	15.0703	14.5717	0	0	0	0.199759	0	0.634674	0	0.0532841	0.0898971
chr20_59774270_59788249_+	52.6356	0	66.7255	2.19616	43.6299	1.68873	30.1082	0.568824	87.8776	7.4698	41.4263	0.580668	33.0247	0	50.0738	1.43645	39.5845	0.00133775	53.7533	21.073	65.556	25.9548	90.9319	6.62359	15.4218	1.1163	0	0	12.646	0	26.7317	0	131.479	0	61.3562	3.82062	14.8915	0	24.8769	0	89.8127	0	41.241	0.034622	42.9121	0.0617705	36.4961	0
chr11_4390190_4402979_-	5.22286	47.2522	9.66315	111.531	7.82931	83.5425	3.20573	25.4316	2.92384	163.388	3.37767	163.58	0.265574	0.162683	2.42845	59.9599	3.43275	105.31	0.42836	19.9371	5.13319	70.8095	4.03157	41.4237	0	0.041376	0.0504143	1.58637	0.244838	4.67654	0.821721	9.12779	0	0	0.144309	84.4378	1.98329	154.021	0.0240421	8.86189	0	0	0.00333149	1.92308	0.79306	24.6051	0.283385	8.5968
chr18_14276789_14333838_+	50.7253	1.50132	27.5962	11.5483	24.0274	3.37243	45.9442	3.28089	87.7029	2.67026	27.8675	4.88567	11.9098	0.529383	49.5678	0.584326	2.43514	0.00686479	87.7529	1.62411	80.0507	9.64156	13.6944	0	3.50313	0.337071	0	0	0	0	61.5135	1.18547	8.4689	50.5029	0.289972	0.0644382	6.90191	0	13.688	0	8.45559	0	1.39937	0	12.2016	0	2.31914	0.00674676
chr2_8528114_8545821_-	0	51.6096	0.809209	62.6368	0.000162155	25.3128	0.71929	65.6191	0	74.6009	0.618376	37.6605	0.0728825	28.4699	0	41.1029	0	27.5209	0	73.4667	0.625355	32.3073	0	33.2846	0	1.32403	0	1.17437	0	3.64111	0.0545603	10.0835	0	0	0	42.6564	0	35.3866	0	6.80012	0	65.7753	0	0	0	0	0	0
chr5_138930624_138947368_-	1.89404	49.4347	1.19005	64.019	0.458561	29.4495	3.52202	32.7968	6.70512	59.699	0.908133	47.0579	0.0136995	17.0669	0.71523	24.3467	0.0908056	38.5522	1.09106	37.2074	1.90523	38.5506	0.000244749	1.59798	0	0	0	4.90656e-06	0	0	0.0645364	29.9507	0	0	0	136.017	0.24074	40.6906	0	0	0.16869	23.1504	0	15.3567	9.97852	28.4963	0	1.26933e-05
chr13_40869168_40881686_-	8.92715	41.0751	10.5005	58.519	10.2166	38.4609	16.2693	25.5286	4.26121	39.3249	14.8142	13.2369	3.43254	41.2729	9.59544	34.0998	17.4821	45.7426	23.187	48.981	10.5225	59.3083	0.221358	13.6982	0.279288	0	0	0	0.267415	11.2737	11.3197	28.7922	0	0	0	47.4364	8.04061	2.65595	0	0.000159514	0	1.9667	0	4.96907	0.728246	0	0.0156929	0.526663
chr22_48706140_48722698_+	49.4821	0.45978	40.7165	0.470597	36.8261	0	26.5415	0	84.2213	1.68871	72.3775	2.64962	59.2737	0.462356	41.375	2.27925	44.8349	1.10694	57.6828	0.576459	34.9133	0.666393	34.0044	0.208152	17.4582	0.000129783	0	0	0.372967	0.000533271	19.8022	0.00569037	0	0	0.00408411	0	20.0512	7.00895	0.000786196	0	61.4055	0.787118	6.71154	0	25.9587	0.392545	10.3835	0.127456
chr10_129767079_129783316_+	49.061	0.71365	94.2281	0.163612	53.4749	0	59.7262	0.0450537	106.22	1.49373	27.2391	0.00242948	45.8049	0	59.4313	0.444846	41.7379	0.00128498	37.9788	0.459529	65.2454	0.00165109	67.6775	0	0.165504	0	0	0	0	0	35.7601	0	7.30438	0	220.959	0	21.4435	0	6.60583	0	46.7638	0	2.90735	0	67.7113	0	0	0
chr9_32443846_32452887_+	19.9285	29.6213	0.800466	4.39103	44.8362	0.129781	4.77931	9.67364	33.7457	12.7285	21.8264	7.97899	1.02199	0.985476	15.3336	25.3449	10.6817	34.8323	12.7012	11.4017	84.9174	92.9954	47.297	23.0904	0.0927815	0.172893	0	0	0.0116763	0.00142016	0.603444	7.47789	0	0	0.0422181	0	0.010657	0.112074	0.864657	0.0726976	0.0161869	0	0.416201	0.256952	0	0	0.166572	6.6309
chr1_225794373_225804572_-	0.131706	49.3467	1.63265	21.6635	2.15945	64.7872	1.84312	30.4489	8.55317	58.3153	22.8148	43.3635	2.41	27.263	0.427228	7.76389	6.36349	24.0476	0.797102	10.4972	0.0278275	9.11453	0.473227	55.7442	1.03043	1.56166	1.02337	0.423686	0.0313096	0.789451	0.185757	56.8023	0	0	0.0362465	0	0.177808	8.45055	0	0.160643	0.402299	21.9373	0	0.0876657	0.916427	6.95199	0	0.0275582
chr11_8975371_8986985_-	11.4108	36.8526	4.46069	27.0669	5.59279	12.0287	3.19184	37.1818	10.6357	14.5	5.83212	12.3106	0	0	9.7075	32.7146	3.63342	31.8698	10.096	18.5774	3.12656	18.5752	1.44418	7.81271	0	0	0	0	2.39941	2.49954	1.55657	13.0903	0	0	0	0	0	0	0	0.617287	0.142209	4.51259	0	1.83769e-05	0.0493443	0	0	0
chr18_38392340_38397008_-	5.40996	42.6714	2.36599	67.0082	3.01279	34.4384	4.97243	36.7163	11.5235	37.8751	10.8056	35.1182	2.07934	10.9515	0.458193	16.749	10.3782	33.4933	0.738084	25.5253	28.2422	113.776	12.3386	61.0442	0.018591	0.693795	0	13.2117	0	0	13.719	16.82	0	0	0.000596085	82.4181	0	10.6699	0	6.70784	2.74123	42.6691	0	12.572	0.108359	1.46612	0	0.221189
chr20_59755268_59759916_+	40.443	7.5283	38.9058	7.76942	33.2087	0	28.6817	6.93486	38.7017	12.6156	19.4388	13.4201	27.3174	0	33.0492	7.48793	9.69568	1.92732	24.7931	0	51.8914	11.5136	40.8058	15.1735	12.7438	0	0	0	9.10278	0	4.96616	2.79528	0	0	0	0	0	0	0	0	45.8897	0	0	0	14.9678	0	3.09664	0
chr16_30361057_30370393_-	6.26856	41.262	13.2247	47.1254	0	54.1878	17.2349	43.0345	6.62645	32.0488	8.78766	30.8482	34.2268	114.513	7.49739	28.4703	26.2392	44.6284	8.12265	44.4484	4.85909	23.5511	0.224928	11.2802	0.0518866	0.352867	0	0	0	0	6.99112	80.36	0	0	0.0996259	1.55979	5.82113	55.8935	0.000897214	12.4017	6.14065	37.0885	0	0.0106088	1.90777	15.4925	0	3.31783
chr11_78179215_78182244_+	47.2144	0.0734185	0	0	54.2858	0.238932	22.1305	0.354458	1.62523	0.0311072	36.409	1.31689	46.6831	0.705842	21.1861	0.111744	58.5104	0.485623	0.836578	0	16.6827	0.177153	3.98618	0	0	0	0	0	0	0	0	0	0	0	0.869916	0	0	0	0	0	0	0	0	0	0.0548547	2.69486	0	0
chr8_10370952_10409839_+	46.618	0.463451	63.5052	2.99015e-08	26.2306	0.400565	76.4378	1.60221	124.89	50.839	77.0559	2.37774	80.2663	0.0272713	22.5475	0.0355326	42.636	0.089493	62.8898	0.143154	62.6711	0.020189	100.345	1.08174	0.398181	0.00236899	0.00224117	0	0	0	29.2252	0.416147	7.30439	0	2.13716	0	31.849	0.458695	0.344939	0	47.3231	2.44732	8.87507	0	57.635	20.889	6.85685	0
chr1_109493833_109508878_-	20.4996	26.3774	30.036	19.0052	8.18726	27.3648	14.0523	24.4868	24.1883	43.5284	20.8884	15.4235	8.22659	32.4641	7.08263	21.2418	5.74744	18.199	24.0664	13.3856	22.1353	28.0725	15.6516	13.2403	7.76019	0.275584	0	0	2.00157	0.0411066	50.9755	6.52293	0	0	12.6343	0.287452	18.5605	0.0207849	0	0	10.8687	15.188	0.131758	0	41.0248	0.444683	5.55472	0
chr1_248547671_248553494_-	6.06916	40.0681	6.40026	68.3366	16.9052	86.1407	2.41022	56.8938	5.46683	47.2004	46.2992	65.1142	0.0492738	3.99118	9.74592	119.227	15.5688	43.1252	3.55459	2.27263	46.6208	231.422	3.98826	10.1345	0	0.699849	64.3032	5.98685	0.364111	18.3511	8.34819	118.038	0	10.2261	0	46.1493	1.7414	25.7117	0.0475169	0.0732876	0.0673376	135.711	0	4.93484	0.087114	5.09815	0	0
chr7_8917922_8926583_-	0.47255	45.3184	0.720685	69.9175	0.0146849	41.8925	1.1076	72.1683	0.552204	72.063	0.240837	143.175	0.12387	10.6375	0.0790526	51.5216	0.11092	83.9733	0.661539	57.6328	1.77429	163.365	0	31.6287	0	0.664823	0	0.293593	0	8.01045	0.0831667	95.8581	0	0	0	91.7356	0	30.4133	0	14.4743	0	67.0621	0	4.89659	0	66.6864	0	0.442378
chr14_20264515_20285565_-	20.3212	24.8386	15.0762	83.9384	0.759561	18.5936	9.43203	220.393	56.2597	91.7424	24.2948	56.9388	0.717888	4.858	8.78801	26.2478	8.09438	48.0267	3.50765	14.4492	51.0445	575.259	6.05171	63.608	1.05774	4.00747	0.515426	11.8342	0.185225	11.8728	44.9255	34.329	0	0	0.333152	4.0567	3.71675	30.8409	22.9756	7.42242	8.14044	23.1398	35.3229	15.5219	1.62576	1.3616	33.9808	8.3637
chr11_73307895_73337705_+	42.7317	1.70468	77.9509	1.18658	55.4503	2.84476	77.6619	0.0591837	66.9362	0.760664	55.6133	3.42835	22.9474	0.014486	34.9984	0.0123511	91.1064	2.82682	120.31	1.0214	60.3581	0.481595	62.1844	0	16.4514	0.0302548	10.0744	0.130113	1.16092	0	45.0784	0.00642579	0	0	0	0.00266029	32.2452	0.558639	1.59875	0	9.41178	0.0206107	3.73772	0.022158	18.8879	0	0.247205	0
chr18_43024_51903_-	0.687709	43.6626	1.03791	101.691	1.34781	96.3473	0.0839712	51.3035	1.54676	41.5198	0.86416	65.3828	0	25.3047	1.63374	244.694	2.05923	49.0621	0.23899	38.186	0.531314	60.9277	0.00740107	34.4378	0	1.57228	1.76156	52.2266	0.0100046	68.7686	0	30.6174	0	0	0	624.6	0	23.0338	0	5.03389	5.02602	42.8806	0	0	3.99369	60.2794	0	13.7774
chr7_66897487_66909785_+	40.3983	3.89923	46.3405	8.14744	38.5917	0.801398	28.3811	1.54696	74.8395	1.25354	50.8118	1.15453	31.2113	0.599718	55.0661	0.484494	67.175	15.4849	58.0608	0.582502	40.7111	4.6407	15.4928	0.0295597	3.67585	0.00166232	0	0.0489322	34.9593	16.0209	34.6677	1.48652	0	0	65.3404	0	34.1144	0.241231	0	0.0180075	57.6434	0.429908	16.7003	0.259405	17.7755	0.0302943	9.73231	0.0947753
chr16_30598000_30612737_-	14.051	29.8623	4.92865	30.2536	6.97764	17.9434	4.82874	17.6358	13.4031	57.2443	1.09264	14.8476	12.1029	26.983	2.6949	25.0227	7.34383	12.5513	3.86191	6.94287	4.27652	26.804	0.0502099	7.99894	0.0784947	3.01916	0.00784659	0	0	0	0.335896	4.17476	0	0	18.2976	347.363	4.57214	24.5733	0.0303344	0.0679403	4.44266	10.2218	0	0.0146174	2.75622	6.57459	0.065361	0.351152
chr22_21431310_21447991_+	43.753	0	48.6475	0.173824	56.1501	0.280775	33.5341	0.0917576	101.931	0.015708	25.1674	0.0109028	83.6341	0	72.9052	0	72.6015	0.111466	62.3631	0.00177269	50.4672	0.00167613	70.2233	0.000220137	5.8478	0	0	0	32.77	0	44.9578	0	0	0	59.5409	0	7.10821	0	5.82867	0	38.897	0	14.3837	0	25.723	0.0434723	12.1684	0
chr4_1232355_1247944_-	1.81697	40.88	0.758807	42.0757	0	15.1512	0	12.0339	2.70364	50.5829	1.4555	28.8705	0.731512	38.9014	0	7.93601	0	26.7384	0.767012	48.4403	1.271	31.2377	0	29.0991	0	15.0608	0	0.587187	0	0	0	40.8238	0	0	0	0	0	6.79917	0	0	2.6153	20.3214	0	0	0	0	0	0.221189
chr11_70533292_70547654_-	14.1265	27.9066	2.2307	8.19748	13.0643	9.71039	9.07118	19.7017	6.6968	14.7902	17.3134	13.1359	87.0056	88.7179	3.79282	10.7692	0.0121106	13.6185	75.5689	27.0874	18.893	11.495	0.199391	14.658	0	0	0	0	0	0.226173	7.17422	11.6873	0	0	0.126893	0	0	10.1435	0	0	0	0	0	1.98924	0	0	0	0
chr11_31315343_31318292_-	1.34576	40.4162	7.94994	31.0484	3.67978	23.1683	3.66042	27.2887	3.30986	19.4179	1.17402	20.5117	3.39113	27.1535	0.520499	18.132	2.16224	36.1097	3.90531	27.1664	2.04263	23.0111	0	0.109145	0.0199526	1.87592	0	0	0	0	0	12.6606	0	0	0.000144877	3.53262	0.164393	3.08918	0	0	0.191816	3.12543	0	0.459055	0.0576081	0.741015	0	0
chr20_60465239_60489028_+	40.8666	0.333001	72.4144	0	26.4082	0.237551	31.9769	0.0314098	88.8477	3.55712	58.3987	0.154374	16.3616	9.01511	25.1923	0.315702	34.9538	2.7921	61.4699	0.325925	54.8826	0.394649	3.38825	0	8.84008	0	0	0	9.46689	0	18.8616	0	0	0	4.60866	0.00131209	31.5722	0.0243084	4.66883	0	26.2227	0.0601604	13.9247	0	26.7281	0	1.58815	0.223191
chr5_166145135_166150150_+	39.9652	0	46.6271	10.1626	105.242	62.2243	73.6053	10.2396	116.927	12.0874	120.001	37.6516	59.1161	3.26932	5.82153	2.39417	150.822	14.0992	41.5724	2.94529	20.2209	15.4312	46.0448	8.73	11.0276	0	0	0	0	0	411.445	18.0517	0	0	0	0	11.323	1.66319	19.7526	0.0215162	21.9162	0.0206127	13.2489	0	21.3687	3.40213	4.15963	0
chr4_2734773_2750757_+	21.2995	18.6489	39.6881	11.942	24.7499	7.75507	24.9251	4.83738	49.7759	11.9045	18.49	3.78125	14.5498	0.32362	28.4895	14.3621	66.4227	17.5718	33.8948	14.121	28.7659	6.09019	12.8901	26.2891	4.31887	0.0359042	1.21537	0.0309847	22.8285	2.84777	16.4107	4.26554	0	0	5.15845	0	1.27717	7.30093	0.483413	0.0181688	0.449483	0.733845	7.0593	0.0580783	12.6513	0	0.00977276	2.88978
chr13_64568812_64578799_-	33.2752	6.34138	10.2485	22.9199	21.573	2.35351	6.54228	21.3161	0.426932	5.81651	5.80409	28.2865	33.4597	5.36279	0.0133947	28.4283	0.168099	43.2727	4.93062	27.928	0.0844151	46.1474	0	0	4.68542	0.548054	0	0.00175601	0.654615	8.82713	9.20271	8.27666	0.486959	4.13915	38.7983	0	7.14943	7.11385	2.27966	0.0031398	3.8897	0.676379	0.721287	0	2.94603	0	1.38612	2.21189
chr16_89221019_89236901_+	39.4922	0.0822087	69.7006	0.000242419	24.8778	0.0757819	37.9102	0.196561	138.216	5.70287	58.3638	0.102194	43.0129	1.48917	58.8037	0.114681	40.3549	0.0432487	27.5792	0.284673	91.6891	0.0211899	53.4495	0.779127	20.0067	0.0730053	0.589427	0.0130123	2.913	8.36796e-05	34.3334	0.172159	0	0	186.312	2.3754	8.61713	0	0.0815996	0.0120438	33.503	1.16317	4.41272	0.121419	1.5047	0	10.4975	0.230426
chr22_47367852_47379846_+	34.8676	3.54625	12.6474	7.99208	24.0699	1.07189	34.7942	1.84346	19.5379	13.5094	23.1222	14.7424	24.3827	7.71074	13.4912	2.43211	14.773	7.53723	2.59001	9.68857	7.36691	6.17748	0.199559	0.000139256	0	0	0	0	0	0	5.77012	7.00103	0	0	0	0	2.98751	0	0	0	0	0	0	0	0	4.27651	0	2.65427
chr2_180054020_180067563_+	35.075	3.19722	519.417	3.13936	129.811	3.49701	244.347	1.43389	71.4942	15.8752	522.158	7.82709	250.539	8.3562	358.848	2.60961	708.544	10.6711	61.4208	0.949535	986.09	4.85115	35.1777	13.2628	377.173	1.54633	288.766	0	323.829	0.786727	258.696	0.125563	12.147	0	684.334	0.072493	187.835	7.41727	28.2362	0.0900329	106.033	0	27.0958	0	260.333	5.11988	22.5753	0
chr8_142269531_142281873_-	1.79671	36.302	2.17387	67.8409	0.464599	49.4687	0.675994	14.64	0.326575	37.7163	0.371853	28.7779	0.00443229	19.8172	0.103837	19.1844	1.24787	75.4695	1.37995	44.9426	0.778216	67.6309	0.589458	19.4857	0.0038429	0.165998	0	0	0	6.554	0	18.7565	0	7.30439	0	0	0	12.3621	0	0	0	8.30386	0	0	0	25.659	0	0
chr21_6075216_6093225_+	37.9209	0	36.978	0	20.5195	0.237666	14.9941	1.41623	41.189	0.324433	56.7422	0	10.3804	0	8.4613	0	19.2637	0	13.0861	0	22.3948	0	15.9912	0	3.47558	0	0	0	4.61207	0	7.70829	0	0	0	0	0	28.2268	0	0	0	39.0063	0.0630787	0	0	0	0.033691	0	0
chr15_101061741_101097967_-	3.43399	34.1944	15.8298	100.626	6.56691	44.5944	5.07819	34.7516	6.68684	61.6479	3.7226	40.2524	1.46116	30.8575	6.838	31.0311	5.55572	60.9009	14.4912	49.8902	7.98094	50.5874	0.391324	4.84795	0.0811099	0.627136	0.00549094	0.00559778	0.174105	0.552546	6.73112	36.712	0	0	0.0464493	11.1541	0.365594	45.9332	0.00396217	5.88385	0.652816	20.3032	0	0.24409	0.0807732	12.4734	1.10644	8.57735
chr18_14254829_14274856_+	37.2812	0.106307	14.9685	0.734125	28.8996	0.0533643	32.3418	0.649324	60.5334	0.0990554	84.9183	1.60461	34.3677	0	32.3411	0.00843175	17.5238	0.136291	76.5778	0.692778	2.80797	0.256858	18.8466	0.000927494	0.766671	0	0.587187	0	0	0	67.6252	0.221486	0.359232	10.0801	0.338301	0.0322191	0	0	0	0	2.70968	0	0.0906891	0	32.6453	0	2.51008	0
chr2_48947494_48969365_+	34.1328	3.23762	38.7248	0.0109273	23.8855	0	18.6161	2.63771	26.7125	0.464568	26.0252	0.0509403	6.18925	0.525279	6.24529	0.045304	20.2168	0	11.782	0.150624	25.3978	0.432858	6.00373	0.0444745	4.79961	0	0	0	0	0	20.734	0.245892	0	0	0	0	0	0	0	0	10.4891	0	0	0	9.74782	0.27089	0	0
chr7_84919640_84921609_-	31.4539	5.33649	30.0686	15.968	6.73374	11.22	2.36606	2.19269	9.72821	15.3134	11.3617	7.17915	0.0713621	0.985476	24.1317	5.90854	6.22345	7.33307	82.8824	4.77576	44.3895	12.7824	29.2849	0.215872	0	0	14.0674	2.74841	0	0	0.32422	5.20911	0	0	0	0.00743518	0	2.62695	0	0	0	0	0	0	0	10.6913	0	0
chr22_49655641_49675260_-	23.3333	13.2679	8.68615	27.3221	9.93655	21.1524	11.4601	43.6732	21.233	89.0669	16.8888	30.8272	6.19897	64.5661	11.9091	25.017	15.209	27.9751	9.4103	31.1825	19.0859	41.7217	7.25656	50.6122	2.00456	6.28913	0	0	0.00352954	0.0036686	0.0763049	27.8974	0	0	0	6.08942	0	16.0707	0.000344445	0.0519225	10.4244	25.4818	6.92203	0.0370496	0	13.8623	0.0478065	0.0140527
chr19_55857737_55870943_+	33.323	3.01375	33.4388	0.0981671	40.8103	0.306102	17.89	4.37631	23.0181	0.549255	19.4603	0.0446868	7.94881	3.62466	388.564	0.522913	20.9651	0.0839127	0.407122	0.0618805	11.0172	0.0146977	5.97583	9.63626	6.06064	0.159628	0.300599	0.0728464	0.728222	0	1.001	0.026134	0	0	0	0	21.956	0.023243	30.1293	0.00688138	23.8415	1.73903	28.9764	0.0369838	10.5368	0.163389	9.54324	0.0404191
chr19_39395673_39400894_+	34.1537	0.703611	43.8565	1.63056	13.037	0.0800906	53.7486	2.10843	59.234	6.16837	90.0895	4.0692	1.36216	0.0658158	2.94455	0.0027654	24.8276	0.349738	25.2864	1.47265	13.1581	0.892815	1.49278	0.196965	0.0649321	0.127347	0.021702	0.00654719	0.0151713	0	16.7438	4.81815	0	0	0.358943	0.0521343	0	0	0.0481929	0	0.00347043	1.20859e-05	5.65609	0.0869313	10.1843	0.0140192	0.0405559	0.056776
chr14_70723466_70734201_-	0.502476	33.9259	0.316748	22.362	0.625407	13.5939	0.662242	44.5258	1.90732	54.4642	2.05753	28.8593	0.0272615	5.93636	0.0783654	25.9115	0.313576	9.69508	0.374545	22.3444	2.45024	73.4192	0.099669	4.39809	0.00995423	0.283605	0	15.9862	0	1.15187	0.12484	24.7799	0	0	0	0.290288	0.432325	40.2972	0	4.81471	0.115865	32.6993	0	4.18871	0.0137715	14.1452	0	0.808047
chr16_86734001_86748507_-	5.71779	28.6069	22.0506	39.9233	0.891248	24.0637	9.18409	32.632	15.1518	22.3923	10.0926	29.7382	6.51309	11.5103	6.24967	20.7656	6.86104	9.50969	3.09592	7.9993	14.4132	18.2406	0	4.3848	0	0	0	0	0.00743084	0.0559187	8.54049	14.7764	0	0	0	0	32.002	4.92088	0	0.064763	0.334173	18.2516	0	0	4.47042	0	0.000128614	0.0113668
chr12_114221326_114255982_+	34.0537	0.245087	106.443	1.8663	35.3977	1.20958	72.8179	0.978205	81.8748	0.669021	34.2351	0.406876	58.908	2.13565	18.7415	0.0649324	41.0939	8.86565	55.8352	5.21321	98.1415	4.12945	1.28504	0.00891192	15.9212	0.782059	0.478132	0.00312333	0	0	30.5662	0	0	0	492.373	0.00111146	27.8148	0	0.0304781	0.00231563	26.8167	0.668967	17.8828	0.0106985	24.211	2.21199	0	0
chr8_125987335_125989573_-	1.09346	32.8277	0.728907	39.6758	4.44705	68.4801	1.72643	20.2768	0.272639	4.89426	2.4233	21.589	0.268566	7.09126	0.4094	25.173	1.22612	21.8059	5.74483	42.4302	1.49085	13.1613	0.931626	43.7959	1.21603	29.1203	0.045294	2.94498	0.0573553	13.6584	3.12163	16.1535	0	0	0	0	0.0571185	0.510904	0.124442	24.414	0	0	0	0	2.98797	23.0104	0	9.74169
chr12_108784594_108799114_-	8.11958	24.9273	6.61718	6.57496	11.8498	14.6013	12.5693	12.7965	20.8783	19.0884	10.0899	6.60626	27.5473	3.09953	11.7196	12.0152	7.26014	12.6667	12.2314	5.58741	19.3949	27.0675	13.0693	0.664253	0	0	0.0201883	6.66375	0.00198224	0	12.4083	7.74563	0	0	0	0	19.8803	0	0	0	7.09387	12.0634	1.07589	0	8.33545	12.0942	0.0228285	0.0214672
chr5_133777212_133783214_-	0.473293	32.0694	0.355425	51.5254	0.522131	35.9097	0.0739779	12.6001	0.910658	49.4856	0.0275045	35.1639	0.601877	83.2452	0.0279133	28.5842	0.0165808	29.8305	0.0257432	37.9017	0.0736479	3.77171	0.0644182	30.9807	0	4.13759	0	0	0	0	0	24.131	0	0	0	0	0	3.28588	0	0	0	0	0	0	0	0	0	0
chr5_2002109_2021984_+	31.0448	0.455449	33.8708	0.413935	13.2896	0.833113	36.9808	0.386528	95.0143	8.45526	25.9393	6.14452	29.8393	0.937704	16.3284	2.50348	32.5787	4.99761	36.1204	1.26334	46.9582	11.1544	37.5558	21.78	0.333831	0.0156289	23.6552	0	0	0	22.8838	3.89623	0	0	0.290124	0	28.4331	0.0207206	0.971446	0.000573542	0.326316	0	0	0	10.9241	0	0	7.8344e-06
chr16_86909965_86935882_-	3.6282	27.7221	13.64	93.0638	1.94864	29.8106	11.141	79.7672	11.2761	109.837	6.43427	55.1797	4.50735	39.3279	6.82823	50.1389	14.0301	51.2773	8.94246	73.9619	25.5273	66.0556	39.5934	84.4631	0	9.10271	0	8.8078	2.54878	19.2979	1.08108	31.73	0	606.264	0	0	0	13.5983	0	0	0	44.9064	0	3.97848	0.000351462	23.6112	0	3.76021
chr17_7066619_7073708_+	25.6943	5.60722	231.026	108.8	210.413	29.84	58.1383	8.58432	136.173	194.302	423.521	283.728	50.9693	8.31602	184.098	28.5427	274.628	176.817	129.003	37.7739	103.205	2.40989	157.983	24.0745	416.008	5.71437	330.443	1.11752	536.363	0.635576	28.7838	6.47161	0	0.0327542	0.0263611	0.0414246	103.844	16.3524	0	0	62.5029	0.00704258	3.67244	0.028679	10.3766	0.407643	0.0737296	0
chr19_40220518_40228969_-	5.48093	25.5144	5.59718	17.8093	4.4383	17.1095	6.82218	18.938	5.81461	20.1111	5.50483	14.319	5.00969	23.5828	4.46648	33.0655	15.9898	15.0327	0.0020762	7.95942	1.62749	11.3114	2.60626e-05	1.21474	0	0	0.286279	0.926607	0	0	5.7057	17.127	0	0	0	0	0	0	0	0	1.48974	18.7336	0	0	4.13921	29.138	0	3.76021
chr17_80376367_80393213_-	0.305754	30.6816	5.91915	61.3353	1.95403	27.9297	6.89091	35.9862	15.926	72.953	1.47	21.0559	0.300964	14.1633	0.490649	32.1879	8.00504	37.9169	0.701479	16.2837	0.952317	45.9644	1.28692	33.3257	0.0837376	3.53823	0.00199368	12.9215	0	0	2.97009	13.9249	0	0	0	0	0.28319	9.53817	0	0.00329316	5.74431	20.8449	0	9.86051	0.00143803	18.6495	0	0.0628383
chr2_133971034_133983800_-	8.84224	22.0809	17.2122	51.7756	0.251258	62.7968	10.9655	46.3687	17.8006	107.939	0	53.751	4.35433	42.8315	1.50604	36.4293	6.93082	10.3473	0.0533592	40.8154	15.0969	61.5226	0.0133543	25.9102	0.838802	2.76792	0.0166072	0.000340069	0.265833	42.272	19.4191	10.4016	0	0	0	75.3927	4.2644	21.4994	0	7.18869	3.88864	77.9209	0	0	0	53.1	0	0
chr1_40621423_40630024_-	0.597969	29.8788	3.14882	61.2207	1.14667	27.0853	4.24834	58.6887	0	114.262	3.3905	57.9997	4.18819	76.2066	0.952597	65.3701	0.00507218	30.3174	5.5029	66.9648	5.20147	92.1762	1.11098	74.942	0.0582341	16.224	0.928594	0.0110497	9.92138e-05	0.728308	13.7923	82.947	0	0	0	52.2451	0.0137538	99.1772	0	0	18.5903	103.023	0.119107	7.83184	8.28797	62.0801	0	6.85705
chr8_142655642_142667954_-	0.73451	29.6886	0.967017	65.0003	0.227896	65.5884	0	39.9261	0.913064	132.876	2.43889	42.1613	0.391356	42.8129	0.257141	46.0815	0.496614	48.1408	6.69262	60.7986	0.365956	67.8068	0.114292	68.8248	0.488618	1.88618	0	3.52312	0.364111	0.0147452	0	60.9782	0	109.566	0	83.512	0.224051	11.3529	0	0	0	26.6598	0	4.89659	0	28.1783	0	0.663566
chr12_8388174_8393854_+	27.1985	3.21562	22.3133	1.34722	46.7687	2.6198	21.8043	1.37137	29.0142	0.222933	34.3047	0.181191	32.1747	0.00562711	1.04303	0.0012062	13.8514	0.0669322	16.5962	0.0361704	20.3267	1.70553	3.38825	0	0	0	29.1446	0.00176073	0	0	34.8593	0.518604	0	0	0	0.0223055	21.9428	0	0	0	19.7893	0.511978	8.56903	0	32.0929	0	0.182542	0
chr16_3651339_3655939_+	29.6631	0	32.886	0	15.6863	0.0254201	21.7403	0	31.5899	1.39683	17.9897	0	16.9517	0.0423369	47.7333	0.0341763	37.6945	0	34.9886	0.330375	49.5212	0	3.58756	0	0.165553	0.0037862	0	0	9.46689	0	13.1794	0.496402	0	0	95.1109	0	8.03538	0.0702956	0	0	0	0	0	0.021019	13.5423	0.462935	1.9907	0
chr18_38419316_38429825_-	0.860426	28.4553	1.07111	35.5105	0.976201	14.0273	0.475204	23.6054	7.96208	51.2234	4.67022	43.7527	0	0.0309661	0.230422	8.86255	0.761502	14.6305	0.791262	37.7435	7.96869	100.741	0.0016899	11.8604	0.106826	0.694593	0.00302123	0.129122	0	0	4.69835	23.1654	0	0	0	0	3.61705	17.2837	0	0	0	15.7336	0.0420177	0.00417845	0	0	0	0
chr20_33434730_33440810_-	8.87262	20.3791	14.6255	18.1196	4.18817	14.3846	8.20739	9.24858	4.68584	44.5523	10.0256	37.4341	0	0	1.54874	7.37424	6.45084	6.50357	17.6777	33.2251	2.97201	17.5059	0.762267	18.0751	0	0	0	0	0	0	8.4264	32.1666	0	0	0.125902	0.596526	2.73574	19.2962	0	0	0	0	0	0	3.21405	21.8573	0	0
chr2_146543100_146550847_-	7.20749	21.7004	5.32512	29.8411	66.3767	43.9679	3.64741	33.4681	9.19991	49.9029	17.643	34.9678	0.859534	9.1953	4.28759	22.6681	1.90038	20.2962	3.83869	31.8268	8.43195	34.4183	7.18237	43.4777	0.0861903	3.31726	0.0669807	0.0024566	0.225845	0.207599	1.15429	14.1715	0	0	0.0362465	1.09178	1.22063	27.0687	0.0145618	0.300733	2.85984	2.91113	0	0.0393381	1.4391	5.31147	0.107343	11.4103
chr9_64441317_64463623_+	28.8753	0	52.2037	0.00685847	65.3896	0.356589	159.348	0.00981744	81.2585	0.183901	64.1993	0.132593	105.269	0	80.5967	1.23903	112.426	0	188.033	4.07426	302.372	8.57332	5.31672	0	9.21399	0	3.41383	0	26.1443	0	52.5224	0.248949	5.22496	10.1142	0.234739	0	14.9543	0	5.71534	0	21.6121	0	46.8788	0	32.976	0	29.1869	0.0645173	Yes
chr14_102042962_102059958_-	4.35517	24.2727	2.4283	21.0318	3.61328	30.9099	2.4923	18.2444	2.36745	26.8609	2.74479	15.117	0.680927	4.85436	5.07146	14.8998	0.00815194	0.260862	1.16198	14.8835	7.98366	33.0567	0	0.00515454	0.0158654	0.0275172	0	0.00160434	6.85474	3.55311	0.174707	8.31837	0	0	0.0460692	9.79313	0	0	0	0.0363711	0	0	0.0509283	0.0580433	6.23657	0	0	0.013886
chr7_100690374_100690774_+	27.0281	1.46949	39.1773	4.42982	25.9407	1.31223	22.559	0.454145	6.45735	0.699848	9.73309	0.304207	54.7623	4.19699	38.5092	0.559399	47.0856	0	25.0894	5.59451	12.8789	0.502531	44.2165	0.137049	0	0	0	0	0	0	4.8814	1.22897	0	0	0.349218	0.0159168	8.72083	0.13675	0	0	0.457526	0.0145573	0	0	1.83502	0.299973	0	0.00299328
chr10_118943530_118950405_-	8.80436	19.392	20.693	25.6342	1.59542	19.8683	13.3396	33.1957	8.91889	12.8866	5.11609	10.6416	4.63565	14.5558	2.24469	12.043	17.9103	67.1604	8.5711	14.8766	2.05397	17.9365	4.67045	15.6284	0	0	0	0	0	0	1.92826	12.022	0	0	0	0	0.827166	11.9535	0	0	0.00753526	0	0	0	0.00168898	0	0	0
chr4_258560_264863_-	0.994783	27.0223	0.153098	29.8701	0.127187	22.303	0.476754	23.9432	0.8242	41.9473	0.31487	21.3083	0.000964428	18.2146	0.116591	16.455	2.01979	22.023	0.0321278	6.89789	9.11771	126.478	0.0234602	17.6801	0.0112721	8.16873	0	0	0	0	0.0732246	27.3797	0	0.298138	0.0144922	3.1801	0	5.09937	0	5.4401	0.000452457	8.74264	0	0	0.352638	16.2644	0	15.2358
chr16_86063171_86083463_+	27.8523	0.0369286	24.0189	0	48.7221	0.134537	34.824	1.60624	75.6827	2.31532	29.2173	0.804145	29.5976	0.737328	13.8744	0.136062	27.8824	0.613916	4.94403	0	32.5515	1.01663	5.38363	0.00658369	5.79297	0.0252279	1.3971	0	0.439412	0.406331	28.6742	0.262254	0	0	0	0.00475062	11.1227	0.22114	23.7033	0	60.7224	0.679371	0	0	7.12751	0.00299475	0.146069	0
chr9_136052131_136066134_-	4.05574	23.3629	7.9586	35.8379	1.60242	32.6011	1.93482	11.3292	2.03663	37.5375	1.35582	40.0906	7.62702	27.3488	0.317045	8.22523	0	12.5866	2.76306	21.5545	2.84404	22.1008	0.354381	8.98956	0.142546	2.19398	0	0	0	0.728222	0.891564	23.9458	0	0	0	0	0.87228	25.2213	9.11029e-06	0.0422465	0	16.1707	0.000776369	6.12132	0.352339	14.4873	0	0
chr14_67466085_67478797_-	5.44197	21.6306	5.96446	40.6365	4.60015	18.5358	10.4867	54.4128	8.15231	79.8934	6.26863	38.2124	3.07434	23.4209	1.29086	26.7571	7.31025	74.2691	5.53352	56.2701	6.92001	41.7229	2.61652	43.2303	0.0503419	2.71983	0	0	0.183071	0.317706	7.54433	71.1202	0	0	9.12716	122.793	0.746651	16.1797	0	5.8019	0.870691	16.3499	0.0224186	13.1474	0.211	14.5159	0	0.0411503
chr2_238444362_238457530_+	26.8611	0.173651	47.2959	0	33.0656	0.00341541	37.6942	0.0169971	97.1345	0.0978694	39.8293	0	10.0519	0	28.0082	0	21.8	0.606809	31.4248	0	89.0006	0.0364299	45.642	0.0394857	23.5016	0	0	0	20.7543	0	82.9394	0	0	0	0.579944	0	10.8411	0	15.7374	0	21.9208	0	0.153018	0	59.1584	0	11.9442	0
chr5_74308908_74337450_+	26.4943	0.034602	31.3346	0	43.789	0.568976	14.6079	0.0265058	49.8047	0.716594	17.5895	0.783919	3.56184	0.0233402	10.3231	0.0613677	31.8013	1.98005	26.066	0.192228	230.431	5.92347	15.5056	0	28.3927	0.357594	0	0	3.90061	0	17.6758	0.0863037	7.38155	0	485.083	0	8.65348	0	12.8045	0	13.3299	0	0.00736576	0	41.5716	0.0246972	0.124351	0
chr17_8466028_8485760_+	26.4588	0.0406978	17.6983	3.14544	25.3856	1.80937	14.4174	4.30246	57.3156	0.968328	35.6818	4.4143	31.1202	8.91665	19.678	1.43152	5.05267	0.489315	25.4381	0.214423	43.7228	0.949432	16.7915	0.00157023	0.165504	0	0	0	20.1901	0.317905	10.8978	5.73948	0	0	0	0	24.3773	1.12855	0	0	29.8688	0.240013	3.45027	0.0985838	0	0	0.123935	0.00233004
chr7_2432085_2447759_+	22.345	4.12817	53.3583	5.06156	6.82756	0.249211	15.3278	4.67463	36.7516	3.64504	27.8991	3.27318	9.65819	0.101571	40.8066	2.01374	15.5194	12.5219	49.0979	3.27812	37.1872	3.5075	53.21	0.369977	7.69683	0.33973	0.141327	0.469257	57.2604	0.0117455	19.7557	5.12906	0	0	0	0	17.307	0	0	0	0.452956	0.0147129	0	0	15.3991	0.147485	0.63604	0
chr3_10245027_10249841_-	10.351	16.1092	10.8096	35.4808	9.47923	16.234	3.60552	22.9656	8.14939	28.5864	2.63092	9.53723	0.137295	10.4539	0.74678	20.2134	0	19.46	0	13.3853	5.86619	30.2776	7.04787	12.959	3.11672	6.88266	0	0	0	0	6.01974	1.07433	0	0	0	0	1.12377	10.8179	0	0	7.8448	12.6198	0	0	0.0476301	0.362954	3.98708	0.00995603
chr4_160270660_160280396_+	25.0323	1.21107	39.7099	3.91743	14.9519	3.20261	11.8234	0.608824	96.8601	8.17465	27.6353	1.90393	10.9256	0.137046	25.0652	1.36228	15.094	4.71983	13.3916	0.195844	16.5319	0.850413	0	0.00805289	0.211972	0.038383	0	0	0	0	0	0.0574174	0	0	0	0.0483287	0	0	0	0	0	0	0.108538	1.73539	0	0	0	0
chr21_45000508_45029059_+	25.7632	0.0150158	40.5859	0.0586041	29.0547	0	115.297	3.00565	64.7613	0.370964	41.0453	0.0759447	111.795	0.849176	53.181	0.074744	43.4383	0.0129559	48.395	0.0197373	35.5178	2.57509	52.4184	0	2.64806	0	0	0	0.364111	0	2.73406	0.000917244	0.0399147	0	89.134	11.9613	0.152683	0	17.9068	0.00789684	31.9043	0	0.0278277	0	45.2306	0.621767	8.72188	0.00732775
chr1_225472389_225482850_+	19.9623	5.79754	22.7854	3.65367	5.93405	0.944755	12.6229	2.38212	76.4346	5.95571	23.5866	3.55463	0.012836	0.00216968	12.1234	0.637183	10.9629	0.885256	70.1696	1.48132	20.4245	6.23249	6.19671	8.1155	0.126672	0.00190442	0	0	0	0	29.2706	3.01408	0	0	0.294171	0.00246461	9.04995	0.287902	0	0	12.728	0.485783	0.0657082	0.122338	11.3834	0.0180052	0.0258835	0.00514746
chr17_79106846_79116424_-	0	25.7554	0	37.958	2.32753	37.934	0	15.824	2.63589	58.4169	0.68342	30.9602	0	28.1846	0.183267	28.637	4.01657	29.3537	1.92506	24.098	0.0464575	24.1711	0.0249826	10.5007	0	0	0.0674658	0.0953464	0.00173547	1.45695	0.0147861	17.1373	0	109.566	0	0	0.0146038	21.6096	0	12.2417	0	18.5744	0	0.00381007	0	0	0	9.29727
chr16_31451220_31464106_+	16.2338	9.3549	34.5451	21.9961	13.3313	12.0054	45.5032	34.7787	8.3388	20.7586	12.4603	8.64379	0	0.230301	11.3125	13.9585	2.78105	0.714897	18.7339	23.8555	4.051	8.3302	4.96593	9.60922	0	0	0	0	0	0	5.98054	8.54071	0	0	0	5.13895	2.09719	4.83484	0	0.00145844	14.0951	7.52338	0	1.68332	0	20.6698	0	9.28993
chr18_38408308_38410716_+	1.94948	23.354	7.78424	34.9027	13.3543	70.7161	9.27568	25.9496	137.38	65.8597	33.8761	30.1389	5.70739	30.1213	11.0457	72.2675	21.5824	45.3042	9.63998	45.8388	44.0083	107.329	6.58281	37.9171	0.584021	0.216428	0	0.0225841	1.88678	11.369	15.7754	58.6569	0	7.30439	0	14.8513	7.62577	77.0812	0	0	3.04914	104.235	0	4.08571	0	41.4785	0	0
chr7_157409885_157415841_+	24.1913	0.466795	69.4118	0.968649	32.168	1.29883	36.3621	1.45386	29.4682	0	20.3883	0	10.9036	0.4907	7.25577	0	16.1242	0.622296	34.4425	0.436756	59.9662	0.608339	28.4783	0.0305565	1.22039	0.0586941	25.5426	0	0.00318137	0.0789716	29.5815	0.230877	0	0	0	0	4.18054	0.0321603	0.0417402	0	31.9008	0.501345	7.99114	0	46.0559	0	0	0
chr12_114202117_114219520_+	24.1428	0.0592179	62.2819	0.376439	44.3531	0	49.1055	2.07411	34.1777	2.48177	32.4746	0.433703	40.8808	0	24.2628	0.0624328	39.6425	0.188583	52.5222	0.370624	43.3802	0.145746	46.4118	0	3.31164	0	0.0223301	0.000463754	0	0	9.17405	0.00301231	0	0	0	0	5.87201	0	6.80012	0	7.42976	0	6.15318	0	26.6366	0.0496581	4.20259	0
chr16_78055209_78064866_-	1.16566	22.658	5.91986	14.0266	9.15111	14.2422	8.68204	27.1176	2.32933	25.8945	5.42403	36.5519	0	0	1.66135	7.28422	0.120044	0.939702	9.47404	16.1359	2.11713	26.2598	0	0	0.120563	0.510977	0.18492	0.840277	0	0	3.36212	20.132	0	0	0	9.37852	0.63871	3.11007	0	6.60583	0	0.62435	0.201674	0.0227818	0	0.0169703	0.0828658	6.41851
chr2_1555066_1572926_-	0.503308	23.3048	3.17273	75.2058	0.530812	47.93	0.504495	28.7226	3.02257	132.245	1.27026	43.5471	1.36248	55.8502	0.546884	38.0452	0.0405106	39.3309	3.96765	48.8611	0.603106	51.5366	0.017104	8.78708	0.0364747	2.27375	0	0	0.273833	0.105707	0.0902509	43.9623	0	121.799	0.0644382	0	0.00278426	57.8822	0	6.23024	0.0371307	9.40944	0	0	0.0251146	37.0131	0	0.412435
chr15_89193758_89201727_+	22.0434	1.63723	46.9797	0.710839	7.66473	0	17.3103	0.685621	54.2615	5.37633	20.6951	2.23916	26.239	1.76928	51.1233	2.18016	9.39103	0	33.183	0	63.4772	2.60616	40.0903	0.379225	0.865329	0.0306343	0.0506619	0.00358627	0.415096	1.86296	6.45945	0	0	0	126.718	0	48.6726	5.10027	5.98699e-05	0	39.9897	0	0	0	11.182	2.07791	13.0501	0
chr21_42675858_42686770_-	2.21055	21.2659	3.57015	18.9843	2.19273	37.2467	4.2544	19.9943	8.14828	44.6967	5.44804	34.0956	1.33319	18.3508	3.20116	7.23261	0.585845	12.7201	0.825678	11.4276	0.204451	8.25039	0.274382	45.5747	4.63411	3.47558	0	0.365658	0	0	9.48945	2.58989	0	0	0	0	0	0	0.0139126	1.2988	0.0443874	0	0	0.00482149	5.36432	39.8967	0	5.30853
chr16_87321763_87342918_-	6.21681	16.815	38.8821	17.92	7.66473	4.991	6.43491	15.6334	5.07356	25.8793	4.07069	17.6214	0	18.527	1.48577	14.6662	6.78241	0.913206	5.45695	10.7995	1.84188	11.3883	12.9551	0	0	1.48953	0	0	0	0	2.58378	4.90919	0	48.6959	0.711513	93.806	0	0	0	0	0.0303642	27.8193	0	0	0.0939022	0	0	1.32713
chr15_52014441_52019624_-	4.90131	18.0023	3.25166	17.5118	5.01945	15.7486	14.0352	33.975	0.957095	1.00085	3.86411	14.7676	0.029492	0.0710834	1.86215	2.38753	3.28915	14.3913	0.365892	1.91109	4.50794	34.6804	1.74759	5.60004	0.119178	0.874972	0.00172702	0	0.513126	0.0477377	6.14781	27.7522	0	0	0	0.00136779	8.0044	7.28942	0.0273573	0.0542072	0.0187576	0.0355491	0	0.373441	0	0	0	0
chr16_85671279_85678663_-	0.474	22.3559	1.49017	26.781	4.01109	23.0764	0.388854	17.6874	2.62767	26.5941	0.557835	18.1574	0.617527	7.55268	5.36796	24.9258	0.0546935	23.9581	4.24691	15.6272	0.272729	12.1413	0.119062	1.89456	0.560619	0.628106	0.000494258	0.29735	0	0.00956892	0.576865	9.0339	0	0	0	0	0.151161	9.68522	0	19.4289	0.0133296	13.2599	0.0019341	0.0609261	12.4731	0	0	0.00395242
chr7_4786303_4799202_-	1.46417	21.3302	2.58029	15.2824	0.572487	33.7656	1.54271	17.0113	7.40846	26.6503	5.6416	35.3299	0.214118	51.25	0.0993165	6.07526	0.442218	28.6774	1.84519	19.7711	0.561739	6.2706	0.767779	6.34899	2.49414	12.7439	0.351119	35.092	0	0.367885	2.20843	17.0499	0	0	0	0	0	9.58064	0.123578	0.401359	0	28.5219	8.39348	0.480099	0.0104997	14.2633	0.0313723	8.27546
chr14_68948400_68969444_-	2.87756	19.4858	3.12994	32.6315	1.43802	44.3366	3.90443	20.691	2.40773	39.6115	0.2925	18.35	0.0962578	15.3025	0.0669363	6.63433	1.03193	33.2033	1.19798	19.9935	0.289697	19.3377	1.36002	50.7039	0.0273064	0.366485	0	0	0	0	4.61717	17.2849	1.25877	0	0	0	0.00737933	8.78214	0	0.0802937	0	10.6664	0	5.849	0.779572	5.78213	0	2.05498
chr13_111468564_111478705_+	22.0075	0.00187189	26.4595	0.0282523	21.0961	0.0252103	27.897	112.213	16.5078	0.727257	16.3025	0.167171	47.5934	0.0289626	9.60126	1.92468	26.8785	17.1361	18.2034	0	20.6484	0	58.7243	0	4.02246	0.0152118	0.00501869	0	0	0	14.1796	2.6612	0	0	0	0	34.8016	255.383	8.66428e-05	0	37.3919	16.7776	7.04156	0.497905	7.17295	0.771896	0	0
chr19_55904147_55921000_-	7.40171	14.4838	3.96602	17.7666	0.459304	20.9015	3.8736	11.2072	7.27008	19.9888	7.59363	43.0803	0.0121286	1.92068	4.48684	132.292	15.4565	11.5095	2.25911	9.79945	0.657121	6.75395	0.00079032	0.0045388	0.0254646	0.361616	0	0	0	2.32186	7.14352	8.65422	0	0	0	0	0.0251262	1.1247	0	0.423085	5.1215	6.60238	0.0956897	6.57096	0.129375	12.1325	0	3.98989
chr7_148941488_148943757_+	18.0736	3.49253	136.825	3.18657	48.9272	0	56.7739	3.8657	23.5905	0.11419	49.0628	0.122771	23.5959	0	25.2766	0.295973	48.7612	0	56.4643	4.65773	44.011	1.63968	13.553	0	134.588	0	114.208	0	21.2787	1.35279	169.496	0.775135	31.0352	1.7589	5.83371	2.56503	131.39	11.2621	47.6008	0	262.664	0.144719	29.36	0.37193	152.173	0	34.5759	0.0151118
chr8_19494435_19507914_-	3.68636	17.8667	1.38756	6.71081	1.62827	29.0749	4.15061	17.639	7.40046	56.8376	2.53076	13.8151	4.49907	52.7685	1.1725	19.973	0.79647	35.6677	1.17737	5.23496	2.22661	26.0943	0.389582	35.5474	0.192561	0.497256	0.00872414	0.0323323	0.102067	6.49079	0	1.55027	0	0	0	56.5446	0.423579	5.0829	0	0	0	0	0.0701403	12.8558	0	22.2115	0	0
chr11_117640980_117662989_-	0.578172	20.899	0.60666	17.3863	1.03962	6.56291	0.957958	24.2054	1.99231	26.4004	1.46242	54.4425	0.415524	30.4253	0.452599	16.7797	0.0197486	7.86591	0.984466	4.65337	2.51971	11.9368	0.0896327	4.42837	0.0116282	0.0124012	0.00918545	0.0539956	0	0	0.301742	18.7713	0	0	0	0	0	0	0	9.54609e-05	0	0	0	0	0.0108874	20.1157	0	0
chr9_40297691_40324963_+	21.0967	0	30.9389	0	5.79312	0	14.4496	0	82.9924	0.0745073	24.9391	0	14.4619	0	23.769	0	46.1492	0	206.032	0.257185	59.1578	0	43.5841	0	16.0696	0	3.41383	0	0.873866	0	23.3761	0	5.58033	10.1142	114.919	0	35.0243	0	5.71534	0	33.4305	0	1.37717	0	52.0816	0	4.64497	0
chr1_1463274_1470497_+	20.2035	0.889401	28.168	4.72498	17.9062	3.04646	24.2722	1.23025	8.82241	1.34639	22.8396	2.22817	0	0	14.9542	0.072572	0.789492	0.0271205	0.0910309	0.000170315	16.5131	0.281231	39.4632	0	5.3112	0.0164676	0	0	5.70441	0	0.28266	0.429825	0	0	0	0	28.7419	0	0.320988	0.162042	0	0	0	0	3.38557	0	4.42456	0
chr20_61935035_61954667_-	4.79653	15.9861	0.00252598	29.7123	0	16.9985	6.66764	25.7281	1.32642	60.1695	7.85659	49.1107	0.121906	39.5176	0.134366	5.19679	0	27.3893	1.52105	47.685	1.12265	17.5008	0	24.7603	0.0130506	1.6163	0	0	0	0	3.64079	7.42406	0	0	0	0	8.96256	8.80801	0	0	0	0	0.000664358	0.391514	0	0	0	0
chr11_69154161_69162893_+	20.6146	0.149777	19.8058	0	8.88576	0.141962	32.8353	0.617497	71.4861	0.00676737	24.4977	0	36.6275	0.375166	25.5781	0.238087	20.7357	0	16.1242	0.480198	34.673	0	13.8921	0.011813	0.121532	0.018402	0.0758489	0.330228	18.9338	0	48.6931	0.0558914	0	0	61.4741	0	13.3886	0.0416695	0.598851	0	0.0320724	0.00855836	12.8536	0	16.2261	0.0199584	0	0
chr12_12465557_12478633_+	18.4629	2.14547	19.0002	8.28675	12.163	3.84472	15.6747	2.24132	46.369	15.8644	16.4117	6.85745	8.77293	0.22357	41.1213	6.24041	6.27199	1.5586	11.7749	4.47996	71.4288	0.945089	54.0843	2.19563	2.32748	0	0	0	56.8946	0.189514	12.9808	0.560556	0	0	87.7022	0.00182252	31.1515	0	9.32588	0	0.0522192	15.2214	10.0369	0.518698	35.3285	10.3392	0.69686	0
chr1_3561141_3580088_-	0	20.4267	10.8413	59.3281	0	36.2422	0.101084	24.4854	2.8121	46.8457	1.1136	50.8076	0	29.6499	0.0662362	12.3606	2.25006	37.1926	0.129839	58.1909	0.864788	33.9604	0.149482	20.487	0	2.18465	0	0.293593	0	0	0	28.8142	0	409.046	0	1.73983	0	21.3247	0	6.69803	0	17.0448	0	11.3234	0	0	0	0.00332635
chr2_121215200_121224978_-	0.115031	20.1777	0.0133769	27.7878	1.68799	7.78242	0.649779	24.5147	3.38968	54.3321	0.489631	20.2672	0	3.29449	0.104427	21.1587	0.105137	7.73314	1.45608	17.1894	0.583115	36.0372	0.000479649	3.21267	0.140503	1.91481	0.00650837	0.285268	0.195802	0.00678053	0.154239	21.7832	0	0	0	0	0	25.5149	0	0.0169178	0	14.9308	0	0	0.170746	9.45094	0	0.0781211
chr16_1058282_1068284_-	5.27352	14.877	3.18659	16.5962	1.14256	27.4697	6.14577	19.307	10.7196	38.3657	4.93738	19.2493	2.73831	44.0698	11.4296	120.211	4.08286	12.0885	4.03971	20.4909	0.807694	13.7701	0.0574573	19.5324	0.00204663	2.05203	0.0704132	0.196079	0.010204	0.121009	1.63413	18.6269	0	0	0	0	0.450439	30.4343	0.070594	0.0129978	15.2411	7.51898	0	12.4333	0	26.3194	0	0
chr17_2686060_2703039_+	19.9	0.111278	39.146	11.4476	10.1454	5.62919	31.574	9.96502	31.6305	8.33213	6.44146	5.57996	20.9574	7.3611	13.5784	19.3959	30.3723	4.57657	23.8431	2.01616	4.702	2.61141	19.3103	0.287956	5.15459	4.20872	9.74323	0.0287522	0	0	21.3976	5.93184	0	0	0	0	0.350525	11.8267	0	0.195066	0	0	0	0	0.0384303	0.396049	0.0017069	0.000214549
chr9_136892234_136904616_+	14.5925	5.2029	41.9947	3.87067	42.9733	6.44372	37.7927	7.57125	36.8171	5.06344	25.9393	8.44476	22.7986	0.297095	24.3523	1.93806	21.4292	7.97341	24.1112	0.688704	25.1607	3.85468	31.6675	0.762468	3.98307	0.00520266	0	0	8.47606	0.0404933	27.11	16.1712	7.30439	2.4348	0	51.905	20.2157	1.17479	0.0609968	0	36.1601	14.2929	6.0822	0	8.42129	0.0354982	6.21192	0
chr1_242057426_242064073_+	19.4636	0.0333552	44.6143	0.152286	33.4482	0.0811595	46.1659	3.03879	16.1714	0.272164	27.3407	0.125947	7.82803	0.0309752	14.8743	0	8.95759	0.0303244	34.151	0.54599	10.707	0.320083	16.6407	0.460129	0.772422	0.0182314	0.0107171	0	16.752	0	6.46785	0.028003	0	0	247.683	0	0	0	0.675752	0	21.639	0	0.430435	0.0144378	0	0	1.82249	0.240162
chr7_127575406_127585044_-	0.00189939	19.0307	0.000187621	19.8697	9.47491e-05	42.246	0.00274228	32.3566	0.0176779	45.0591	0.18241	40.307	0.000332058	22.836	0.0378652	24.305	1.12959	20.5605	0	21.5989	0.0527965	27.1483	0.000101386	27.5997	0.023421	11.1068	0.0215192	11.7574	0	0	0.00631584	20.0391	0	3.61551	0	0	0.111117	26.081	0	0	0.201619	20.2527	0	0	2.45251	25.297	0	5.97539
chr16_85892164_85898758_+	18.6121	0.194638	25.6027	0.30951	40.3629	3.20776	26.31	6.17065	50.1111	7.3564	28.2365	2.5628	10.249	1.25758	18.5785	2.00929	49.0923	15.9547	28.926	2.69481	26.6783	3.43959	11.0759	0.272894	2.9592	0.186401	0.293593	0	0	0	5.68432	0	0	0	0	0	12.7291	0	0	0	23.6005	0	5.8147	0	30.6483	0	18.3587	0
chr20_48537132_48544633_-	1.57788	17.1646	5.67695	64.6471	0.0389991	24.1645	7.49107	43.7915	18.438	161	0.364453	45.0147	0	30.6955	5.27689	56.03	0	13.8141	0.969356	65.8098	5.62014	108.855	0.91429	117.75	0.00617839	0.0213103	0	0	0	54.2525	0	32.6423	0	0.146088	0	1.79203	0	22.2114	0	0.341296	0	50.4381	0	8.95668	0	53.661	0	3.09664
chr3_151465942_151489282_-	0.264436	17.8619	26.7066	68.8894	7.47782	46.536	1.4065	16.1987	2.00603	85.7638	0.397089	45.5401	0.853123	6.68177	0.494601	46.2618	3.41384	37.3646	0.779618	10.4066	4.4542	120.093	0.0407205	5.72016	0.170586	11.2701	0	0.137891	0	1.74741	3.58103	10.2325	0	168.001	49.4968	0.0486532	3.40657	19.4251	0	0.71724	4.16186	51.1577	1.42758	7.21442	0	2.94953	0.00394808	1.10413
chr16_12589046_12613815_-	0.616266	17.266	3.66119	75.4089	9.4328	48.1317	34.5054	20.1438	2.85637	33.8739	9.18211	51.6564	133.522	25.4592	2.8905	18.1744	2.32827	8.16157	0.935833	24.1121	6.72586	34.7692	12.7965	48.3112	0.00104853	0.312742	0	0	0	0	15.3414	67.7242	0.652097	413.11	0.935528	137.656	0.0711617	2.86262	0.17434	0.0814512	0.0595121	9.54475	0.0705053	0.0818493	2.14421	33.5644	0	0.0227332
chr13_109217530_109231237_-	0.281516	17.3499	9.09265	20.4288	4.34359	17.9553	5.87812	29.3264	30.8166	131.203	4.63536	46.8936	0.729901	38.1507	3.17773	21.9264	11.2941	47.6418	2.45934	16.3352	6.88531	42.4313	6.26967	70.2366	1.57411	10.9538	0	0.599122	1.32464	6.69287	11.0347	38.8	0	0.811599	0	0.405961	0.71769	7.10912	0.064763	0.206595	0.000446592	3.05539	0.0407182	3.66294	0	16.7856	0.443071	2.10346
chr7_5113316_5125500_+	14.9884	2.58747	19.091	5.71323	27.7587	5.86383	13.9527	10.9331	26.922	8.60068	21.2667	3.00859	5.67671	0.016282	25.2728	6.98268	16.972	4.94834	19.4156	0.159297	9.11785	1.17639	5.82731	1.01628	0.0119048	0.00468267	0.0288247	0.0177624	0	0	6.66855	2.17421	0	0	0.00878703	0	0	0	0.259003	0	0	0.640999	0.00954455	8.24266e-05	12.937	3.26939	0.00431491	1.50166e-05
chr9_136071013_136087080_-	0.186603	16.7752	1.56855	14.4448	5.23809	18.3076	19.0818	27.7716	13.3698	22.2268	1.69653	27.8096	13.8336	12.3145	7.52335	1.5681	9.11941	5.58587	7.9755	3.1589	0.276343	10.6467	0.380273	32.0192	0.0846007	11.1284	0	0	0	0.182056	5.36251	30.135	0	0	0	0.00852859	0	0	0	5.63439	4.83453	10.7756	0.0174013	13.6303	0.0266968	10.4774	0	0
chr15_95784703_95786984_+	15.6448	1.04061	21.547	1.04336	28.0344	4.56744	17.1073	2.71912	39.4314	0	46.943	7.82394	30.224	1.42531	17.8869	0.496081	36.094	1.04039	51.0096	4.91888	9.76555	0.701699	21.7783	0.0669996	9.34106	0.0225457	4.99471	0	8.37667	0	84.7568	0.220366	18.6668	0	81.8107	33.7747	6.51967	0.391589	0	0	0.316266	0	0	0	0.0190439	0.0307502	0.00819218	0
chr2_6478675_6484300_-	0.0177546	16.17	2.67479	100.119	2.45161	44.0512	0.0158673	2.07067	0.864611	28.2475	6.86288	261.015	0	0	0.0201083	19.3702	0.198721	9.67846	0.672478	35.0834	5.42607	68.6929	0.0117241	0	0.0148558	9.65108	0	0	0.0214183	0	2.02044	6.92922	0	0	0.0170572	0.00124452	0.00232001	4.5931	0	7.99219	0	0	0	0	0	0	0	0.00377451
chr22_42271230_42273350_-	0.256809	15.811	0.493532	20.1084	0.312955	24.5631	0.000491717	22.0372	0.486063	26.1717	0.206252	14.3808	0	23.4543	0.149863	27.3575	2.15489	5.36296	1.97785	1.13915	0.113895	13.6012	0.000452977	9.46856	0.0105577	0.0451155	0.0289976	0.00237113	0.016371	0.0295513	0.0271013	11.4321	0	0	0	0	0	4.48127	0	5.82868	12.1712	13.6381	0.0769641	13.1502	0	0.00828781	0	7.0918
chr7_158547865_158560666_-	0.482462	15.5281	5.02546	42.067	0.692247	22.8681	1.02663	13.2535	2.87411	58.163	1.81061	22.3394	0.186294	35.9923	0.350462	15.6614	0.394103	35.3346	0.870404	34.5687	0.356263	23.2881	0	7.37443	0.0554277	1.91047	0	0.00992216	0.00214729	0.0853297	2.09262	10.3843	0	0	0	140.057	0.0127412	13.142	0	0.971446	2.76843	28.8071	0	0	0	9.68731	0	0
chr3_3828214_3835835_-	6.53659	9.39189	17.1302	23.3826	0.0222812	3.52043	27.3119	31.3365	5.57366	67.2015	7.56527	30.5454	6.37298	21.6896	4.03954	12.3594	0.273607	4.36958	0.335898	0.709823	11.5222	29.0968	4.7441	27.8827	0.0391173	0.374122	0.00321932	0.00232337	3.06686	1.16227	24.2903	3.10149	0	0	0	0	0.411789	9.82	0.506068	0.257044	0.145682	3.19326	0	0.136975	0	1.5146	0	0.0322028
chr17_5771689_5802202_+	15.6748	0	31.6166	2.4823	34.4257	7.98732	16.9266	1.00753	57.6496	3.14064	44.9014	3.75207	48.0186	0.370801	86.5774	0.466618	25.1049	7.28018	18.7749	1.8503	22.0023	0.0403543	13.6512	0.00908328	0.515524	0	0	0.293593	0.0151713	0	25.859	0.627722	0	0	0	0	17.192	0	0	0	32.5684	0.173898	5.39245	0.00513706	39.398	6.72427	2.03296e-05	0.005897
chr7_1840218_1860773_-	0	15.6309	0	23.2329	8.38049	15.5668	0.0789653	21.6588	1.88196	37.0332	0.012145	29.7196	0.0150085	30.3904	0.00514077	11.2816	1.69826	36.7565	4.41104	34.5152	0.0241305	28.5026	0.199309	8.9689	0	0	0.0119388	0.00584613	0	0	0	12.1438	0	0	0	25.4479	0	27.1967	0	3.89088	0	0	0	5.02237	0	0	0	1.77035
chr12_181102_188530_-	5.47694	10.0241	7.98124	17.4603	11.9096	31.9954	6.94228	13.5747	0.913521	10.61	3.57007	33.0839	2.01357	16.0729	2.08729	13.1274	8.38445	12.1811	4.7386	28.3553	7.09199	11.3932	5.82107	9.64448	0.241053	0.0639723	8.08493	3.73407	0.320765	0	0.558178	21.2933	0	0	0	0	0	0	0	0.000299431	0.211086	30.3634	0	0.265722	0	0	0	4.22276
chr10_17625379_17632733_-	6.15438	9.08994	0	1.21346	8.87309	28.1359	10.2838	19.7077	4.47822	43.5138	5.39529	23.5176	0	0	0	2.0029	0	0	0	1.26754	1.73226	11.2434	0.0398618	0	0	0.0551679	0	0	0.00743084	0	0	0	0	0	0	0	1.44632	14.7333	0	0	0	0.422477	0	0	0	0	0	0
chr4_8617215_8637005_-	1.5064e-07	14.3875	0.675262	24.9429	1.58378	54.6053	0.426922	51.033	0.535755	40.5246	3.27085	63.3757	0.389381	83.6272	0.0139228	23.9945	0.327997	32.0817	0	7.45315	0.0253202	42.3753	0	13.9516	0	14.0678	0	0	0	0	0.00123681	15.7884	0	0	0	0	0.0110201	38.9857	0	7.96584	0.0351573	29.3034	0	0.00255192	0	7.12752	0	0.221189
chr9_83595220_83601892_+	13.7761	0.458534	46.1409	1.49792	47.0582	0.831003	30.4044	0.379758	38.0435	2.15358	73.2278	1.90535	0.865299	0.499587	21.6108	2.37303	5.53101	0.197069	18.0064	0	16.7369	0.0917487	14.9614	0.555169	1.68814	0	0.000143947	0.000101184	0	0	24.6356	6.04887	0	0	0.289972	0	7.78381	0.431187	0.0125958	0.000941461	16.6701	0.446825	0.00750524	0	2.20953	0	0.0183128	0.0388844
chr12_127479776_127487728_+	10.8507	2.93487	25.7125	2.32721	4.9728	0	31.6639	0.368587	36.5212	11.9796	28.1367	5.86642	8.52504	0.218246	52.864	15.977	25.2258	5.635	21.1184	27.0653	55.4668	0.390974	67.6863	228.637	4.1376	0	0	0	0	0	28.1632	4.76095	7.30439	0	11.3089	0.0483287	0.618106	0	0	0	16.1707	0	4.7791	0	34.2345	0	0.221189	0
chr16_30520165_30535543_-	1.43657	12.2684	2.35172	17.1443	4.43332	19.0354	5.04552	18.1272	4.22428	29.7959	7.80746	19.4032	6.0001	24.1892	1.67395	15.22	11.5296	30.3203	2.15078	36.0926	1.18222	13.4092	1.52323	53.1735	0.384748	1.80185	1.98566	0.168424	0.000451322	9.03015e-06	1.45189	10.3715	0.0286002	10.147	0	0.0362465	0.0010731	0.00351197	0.000748412	0.0844495	0.286996	1.46467	0.997538	0.419582	0.761745	15.0194	2.27487	0.216596
chr22_43720291_43722963_+	13.0678	0.429794	20.2879	0	11.9756	0	36.739	0.260358	28.7031	0.17367	35.5978	0	90.2896	0.0545485	6.12207	0	14.0628	0	13.1262	0	2.99373	0	0	0	0	0	0	0	0.248258	0	4.40733	0.00125908	0	0	0	0	0	0	0	0	0	0	0	0	0	0	0	0
chr1_6589141_6600268_-	0.752226	12.4067	2.89544	17.4907	1.76931	26.5961	7.65886	15.9657	4.03294	34.3649	0.791254	13.6285	0.616559	5.7002	1.34351	12.5859	0	11.3475	1.59288	30.8618	6.93723	24.0086	0.0736036	14.5361	0	9.90906	0	0	0.00310675	0.0160564	0.00433151	4.58783	0	0	0	0.00142843	0.441917	25.451	0	0.164382	0.538177	35.7834	0	0	0	0	0	0.00251003
chr11_66468184_66478260_+	12.7038	0.422553	20.6676	0.171649	12.3423	0.252913	22.7729	0.560596	33.1122	0.106008	24.5364	0.570031	6.659	0.0766793	5.24301	0.0320372	9.46585	0.000849433	27.531	0	15.9692	0.509272	11.6919	0.289712	0	0	0.00960446	0.00418117	0	0	0	0	0	0	0	0	0	0	0	0	7.10198	0	0.00685289	0	0	0	0.000335584	0
chr5_102131119_102136382_+	12.5278	0.269223	0	4.58113	68.6183	4.32892	17.2588	3.18728	128.981	65.2766	143.644	41.9311	0	0	27.6829	6.53607	3.51398	0.205818	357.298	53.2746	0.144155	2.11847	549.91	163.509	0	0	0	0	0.00077592	0.728658	0	0	0.0154754	0	0.639365	0	0.257898	25.1312	0	0	0.239672	0	0	0	0	0	0	0
chr8_144138257_144151225_+	12.0784	0	31.2499	0	23.5656	9.29503	23.6366	1.7683	76.0082	5.21209	36.4377	22.2191	43.0431	0.276421	32.8528	19.7172	7.82587	0.0978232	35.4584	7.82265	97.758	0.716735	62.6631	0.0192269	4.21578	0.210058	5.37025	0	2.24188	0.364111	61.3193	12.6443	7.63537	0	0	0	67.9951	0.10809	8.53685	0	33.8976	0.250488	0	0	22.0683	21.3825	1.24425	2.65427
chr9_133957050_133976827_-	0.261832	11.4038	0.964188	25.7482	0.230418	9.46856	1.82212	34.2112	5.03258	33.262	13.8872	63.5284	0.0385016	24.0072	0.441285	6.77775	3.95139	20.3946	0.107516	2.93002	3.01447	22.0655	0.000145865	5.97953	0.0221497	0.377936	0	0	0	0	1.17842	6.6753	0	0	0	0	0.00172201	15.7242	0	5.84372	0.0556008	20.8217	6.99203e-05	0.00738992	0.0145878	0.857918	0	0.0104629
chr2_239010582_239028930_+	11.3486	0.00389219	23.3228	3.19347	28.0723	0.107271	33.8048	1.62823	68.091	1.86432	35.7842	0	34.6454	0.212781	17.7371	0.149483	19.91	1.18223	40.0215	1.25977	23.8895	0.278618	12.5567	0.00554338	0	0.36204	0	0	0	0	11.5959	0.344087	0	0	0.290005	0	9.8897	0.540843	0	0	31.6805	0	0.0134529	0.0228313	0	0	0	0
chr11_70926096_70944075_-	0.939643	10.2646	0.0161828	22.716	1.16879	22.4784	1.46517	12.5034	3.67173	20.3466	3.86416	39.2979	0.254716	18.0107	0.204591	5.49767	0	0	0.248721	20.914	3.08458	27.3403	0.000685825	25.0121	0	0	0	0	0	18.2056	0.657429	21.2922	0	7.31392	0	0	0.215373	27.2195	7.87099e-07	0.194828	0	0	0	0.00687659	0	0	0	0
chr1_205655637_205667690_-	1.42155	9.45798	0.933987	26.0076	0.581803	29.2336	2.5833	37.2683	0.900615	11.5396	2.01274	29.6246	0.0028468	0.213948	1.1282	23.1561	0.265498	6.04115	1.71806	37.5504	2.5494	13.387	0.00151793	0.404842	0.3515	1.06864	0	0	0.174796	0.739098	0.477072	23.3119	0	0	0	0	0.0509763	20.0797	0	0.0156931	0	0.100033	0	7.34489	0.0316	11.1447	0.00186883	0.0119804
chr8_7068249_7073134_-	6.37057	4.47171	7.19478	0.864273	12.1762	58.87	16.4367	76.2719	109.035	58.2999	23.6718	5.6876	14.5545	13.2049	2.56807	0.820156	1.32615	0.717552	7.56993	1.56247	0.490254	0.37354	9.06521	9.92542	0.288473	0.270932	0.0454138	0.318815	10.5592	0	13.9524	0	0.280938	0	10.0403	3.64537	0	0.824141	0.99312	0.142641	3.71488	0.0728408	3.21692	0.219346	0.0459769	4.65158	0.0733956	0.0210584
chr4_9094705_9107874_-	0.156721	10.2489	21.6187	14.5556	16.3385	186.669	1.42925	12.7265	13.88	35.8486	14.0554	14.2352	15.7797	64.8056	19.2574	88.4111	16.3631	40.4992	31.0571	41.9161	31.0983	44.8697	26.4031	140.196	0	0.279288	0.0195729	0	0.625058	0.0713943	15.7304	20.092	0.486959	0	0	8.90111	15.0617	3.72608	0	0	0.644641	0.617564	0	0	0	0	0	3.53791
chr4_118627183_118638748_+	10.1541	0	87.9465	5.88782	91.6471	10.1854	85.5283	14.513	139.427	8.47486	40.5936	3.29342	89.4295	5.84899	104.549	8.62732	108.255	21.6294	85.8505	6.50068	134.877	10.3238	80.6766	0.0317305	5.68521	0.000933133	2.63973	0.0265379	14.6798	0.364111	4.27181	0.489106	10.7463	0	2.59939	3.35539	99.0053	2.99604	20.9767	6.99441	15.6972	0	14.2285	0	124.168	8.37032	0	0
chr4_8464038_8490525_+	8.71959	0.891838	32.1592	0.0662149	66.5273	5.14471	24.1943	2.50918	48.1089	1.53788	25.1105	3.71637	33.9192	4.56867	37.4808	7.04612	24.4238	1.50122	25.8905	8.71149	16.7483	0.897192	5.73014	0	2.55523	1.3696	0.000201254	0	0.0663665	0	11.1189	10.336	0	0	0	0.0347966	7.4773	0	9.3766	0	9.25781	0	6.1268	5.50321e-05	16.3936	19.6307	1.30511	0
chr2_117911060_117927720_+	3.40593	5.77561	24.0802	11.2539	28.2243	21.9173	7.13679	4.69572	51.5197	7.99551	13.9031	13.5998	27.8622	59.4591	36.646	12.1465	6.61148	8.25574	5.8301	7.71458	17.3629	14.8822	0.718619	0.797905	0.018229	0.0433358	0.000151858	0.00201912	6.12994	4.22813	10.7762	12.3504	0	0	0	0	12.599	14.4479	0	0	0	0	1.64977	3.42851	0.581253	0.436951	3.09664	0.011691
chr2_167889723_167891689_-	0	9.12921	0.105479	61.1672	0.0980649	88.1973	0	51.5981	0.181724	40.8943	0.917154	48.0112	0	6.41903	0.615098	175.503	0.406813	48.8396	0.0270071	8.37381	0.478044	49.5116	0.0304651	20.3917	4.51344	0.165877	0	0.0266903	0	0.0455139	0.266188	61.9529	0	0	0	12.6863	0.177869	34.6139	0.0982765	7.57728	0	0.382414	0	0	0.386369	2.13825	0.073495	0
chr1_23085259_23094037_-	0	8.70355	2.47437	64.0343	0	45.2754	3.68436	28.0837	5.86586	46.0176	0.999746	13.8243	0	6.10995	0	34.8051	0	43.8248	2.05985	23.5055	1.38673	48.6486	0	0.996545	0	5.29612	0.199906	17.6003	0.0204565	0.506965	0	43.2986	0	0	0	68.1435	0	20.0885	0.0261732	14.3784	0.393782	19.7096	0	0	0	6.41476	0	0
chr4_170686008_170694512_-	2.56194	5.62073	7.41544	37.4068	14.6557	56.953	2.82575	116.114	5.44277	49.0331	23.6133	175.751	10.6795	68.4126	0.0817874	12.0675	2.25851	33.8736	3.43161	78.2745	0.159949	43.3628	0.498965	5.50173	0	0.0827519	0.424079	0.00992164	0	0	0.100619	7.04946	0.89538	0	0	29.5047	9.07182	23.7153	0	0	5.69151	64.118	0	0.648921	0	20.3701	0	0.221189
chr19_43586796_43595807_-	1.00105	6.67182	12.6219	19.7024	2.06845	21.5367	16.333	17.0454	11.2908	42.8243	1.80699	16.0098	1.03011	2.74019	13.1212	13.7993	2.23037	1.58882	1.20788	13.8164	4.7491	11.3753	0.83893	5.32555	1.80688	1.43757	0.066408	0.00615382	0.126246	0.570823	3.06455	11.9794	0	0	0	0	0	0	0.0326725	6.5067	0	0	0	0.327045	5.09709	19.7679	0	0.0409767
chr5_106912118_106919890_-	0.377937	6.18488	16.4409	28.7524	8.97803	6.766	7.41638	15.2322	7.52216	22.8006	49.2181	36.0197	0.335803	2.57671	27.58	23.8716	11.509	0.00872245	30.4936	19.4254	6.73535	14.2277	20.1714	4.13738	0.0454523	0.149134	1.41272	0.83905	0.317118	1.91092	7.4768	11.767	0	0	0	0	0	1.77705	0	0	0	0	0	0	0	11.0235	0	0
chr5_53750582_53757445_+	0.962582	5.06867	127.974	41.6395	3.2881	44.4433	11.2358	1.86639	15.9867	14.0589	8.21077	52.5942	0.0488154	5.50486	2.76842	15.9904	0.0644441	1.67224	0	0.0932549	99.6131	57.9116	0	0.374788	0	0	0	0	0	0	67.0253	61.0506	0.675404	0	0	0	0	0	0	0.0830213	0	5.46306	0	0	0	0	0	0
chr17_2384156_2392971_-	0.578576	5.00233	7.40727	42.8308	1.30919	21.052	0.961508	15.9966	7.81528	37.0148	3.6652	41.5849	0.168231	10.4363	0	10.2034	0.57344	37.0238	3.53806	57.3559	1.54251	7.6257	0.95003	4.65255	0.015358	0.1427	0.115153	0.603854	1.64838	1.03129	3.4904	13.3606	0	0	0	0	0	0	0	4.64635	1.94691	14.0138	0	3.81931	0	0	0	0.0318862
chr16_90050287_90059317_+	3.8189	0	17.6858	0.179417	30.1181	0.235144	28.8274	11.3371	144.784	7.62661	34.5437	5.42202	12.177	2.15061	13.2552	0.0352805	14.1934	0.163839	25.4897	0.0168519	36.1255	0.194038	59.0859	0.0549653	4.4686	0.0564019	0.538254	0	0.436933	0	4.42934	0	0	0	176.039	0.567934	17.9066	0.947257	0.464599	0	10.8595	0.122275	2.13779	0	0.0712751	0	0.0398157	0
chr9_77642498_77648921_-	0.334279	2.88666	0.861458	33.6185	3.43576	13.0757	2.4302	19.6611	2.01451	18.7808	0.319542	19.9405	0.69068	28.835	0.0796615	40.5585	3.39265	10.4345	0.000246477	15.4062	0.531656	4.61556	0.0177246	0.0440868	0	2.81356	0	0	0.0929601	0.703692	2.3274	7.63496	0	0	0	0	0	1.13319	0	0	0	11.1446	0	11.4764	0	0	0.000206605	0.00725249
chr16_54041159_54047933_-	0.477029	2.59605	37.2615	2.16554	16.5576	66.2568	3.33119	24.3199	5.97578	39.8142	0	0.0436114	0	0	19.4667	14.2373	0.00490647	0.0017401	26.3855	0.314076	1207.63	20.9854	65.7749	7.07553	0	0	0	0	106.763	7.84732	15.1662	35.5978	0	0	0.340058	0	12.326	0.169023	0	0	0.0431758	0	0	0	0	0	0	0
chr2_237578898_237609016_-	0.70107	1.79174	3.48217	33.142	0.0331015	12.8236	1.35591	27.4959	0.997401	51.0725	12.5682	61.7538	3.27762	12.2931	1.01926	23.2298	12.1629	52.6405	0.00255121	1.02923	2.81276	28.5402	0.00476519	23.5343	0	0.0838671	0.316905	1.11397	0	0.00211693	0.179868	19.7061	0	0	0.833361	0.371298	7.92563	23.3541	0	0.0156613	0.0562706	9.83957	0	0.0199128	0	23.2558	0	4.88757
chr8_10605042_10613219_-	0	1.95386	0	14.3978	1.59529	28.264	2.42855	21.5717	2.78607	40.9571	1.70409	24.9701	2.48295	17.4389	0	4.19475	0	15.2604	0.769163	4.27037	0	13.7213	0.00363643	14.9489	0	0	0	0	0.0113744	7.37303	0	10.5935	0	0	0	0	0	6.49011	0	0.00218917	0	36.2748	0	5.50866	0	7.12751	0	0
chr11_67977156_67982500_-	0.53287	0.228373	1.95724	30.1364	0.891248	0	0.902728	30.3672	2.38434	29.5783	11.3581	31.2873	9.70147	4.61696	0.219253	4.88178	5.73896	3.56077	12.0023	75.9828	3.32372	6.62188	0.396397	63.5681	0	0.236434	0	1.29181	0	4.58107	0.775135	8.52649	0	0.280938	0	1.56585	7.07627	22.1528	0	0	5.3538	10.052	0	0.306037	14.1932	5.31906	0	0
[truncated: 1 more columns]
