# Supplementary material for: Single-cell CAS-seq reveals a class of short PIWI-interacting RNAs in human oocytes
Source: Nat Commun. 2019 Jul 29;10:3389. doi: 10.1038/s41467-019-11312-8 (PMC6662892; doi:10.1038/s41467-019-11312-8)
Supplement: Supplementary file 11 — Supplementary Data 8 [file 41467_2019_11312_MOESM11_ESM.xlsx]

## Sheet: data8
Supplementary Data 8. Expression of os-piRNA clusters in monkey oocyte
#The number of reads mapped to each os-piRNA clusters was normalized with RPM. os-piRNA clusters with RPM ≥ 20 in at least four oocyte replicate samples were selected, and expression of os-piRNAs on the plus and minus strand of each cluster were shown respectively.
os-piRNA cluster	monkey_Oo_R1		monkey_Oo_R2		monkey_Oo_R3		monkey_Oo_R4		monkey_Oo_R5		monkey_Oo_R6
	plus	minus	plus	minus	plus	minus	plus	minus	plus	minus	plus	minus
chr5_9207531_9515652_+	140662	633.389	174049	442.723	152012	496.595	137019	490.034	98970.2	318.071	94217.2	324.828
chr5_57023597_57296756_-	4750.64	103954	4678.88	122644	3846.07	109385	2348.44	97656.3	2122.28	95191.9	1825.74	86075.7
chr11_117739019_117943287_-	304.662	68088.1	418.354	83512.6	402.609	60061.8	463.283	56712.7	256.544	67002.2	187.929	52146.4
chrM_23_16558_+	51568.7	10196.3	37132.7	5815.46	36713.7	6065.72	49526.6	6556.69	20530.5	4788.56	28211.1	6584.82
chr8_140892100_141059858_+	45591.9	228.731	50320.2	159.16	40677.6	303.451	37001.6	231.261	44776.6	227.546	26633.4	162.423
chr4_130496156_130739559_+	29353.8	1290.06	35210.2	1471.85	33034.2	1269.02	30151.6	1276.04	28737.7	552.761	24375.6	622.43
chr13_28244863_28246639_-	8.61836	12396.9	2.57511	4074.13	0.401035	116.851	1.25148	4397.89	3.25535	382.611	8.10476	1029.25
chr8_140482799_140613293_+	9616.03	84.6633	12028.2	68.6679	11559.3	142.551	12326.1	105.648	13105.5	141.676	10254.4	104.927
chr1_171599242_171721376_+	7943.41	87.2498	6405.06	92.8906	6789.37	53.8548	7120.4	131.854	5987.48	50.3552	5459.53	33.0873
chr20_31040231_31042729_+	4038.01	0	4516.5	0	3928.5	0	3319.37	0	4905.47	0	5131.86	0.132079
chr4_130338064_130483768_-	126.151	2748.73	129.122	2955.87	147.769	2888.36	176.285	2291.03	62.8658	1077.27	67.7197	1078.14
chr1_171517650_171592575_+	1586.46	22.4871	1285.19	16.3951	1586.07	4.04033	1904.55	22.4934	1475.97	5.51742	1792.14	2.79898
chr4_130752018_130801221_+	1442.31	2.53012	1678.07	3.37116	1432.94	1.65317	1385.66	3.41765	1078.64	2.14875	922.707	0.213765
chr8_83664011_83666571_-	36.1794	1399.45	23.8948	1370.16	21.9239	1152.82	31.2256	1366.51	27.6371	1026	9.43711	711.863
chr6_75424219_75424876_-	0	846.966	0	519.135	0.125154	1889.8	0	1978.49	0.10474	166.567	0	0
chr8_140621329_140653135_+	723.775	12.2722	970.771	12.7386	754.532	23.4071	952.45	27.9894	812.82	18.1289	649.62	8.20306
chr17_10906730_10936276_-	144.336	548.624	558.692	697.779	10.1422	1045.57	2.34632	585.969	17.5438	617.934	211.239	560.886
chr9_64480763_64518935_+	680.66	0.539709	1165.81	1.68064	913.002	0.203832	757.768	1.68949	940.989	5.44487	906.261	2.01154
chr7_117758200_117768808_+	578.067	37.954	931.382	27.2459	681.347	62.7161	634.891	29.3987	308.845	17.5746	241.546	4.13418
chr20_8038849_8086868_-	19.5544	578.918	0.523234	485.953	4.94743	1114.9	0.857434	868.33	31.1134	317.4	1.2669	263.24
chr6_72299086_72329457_-	3.35508	472.755	2.73202	264.557	7.1689	376.113	2.636	456.991	22.8175	362.252	20.7502	241.151
chr5_56970178_57012760_-	36.4714	376.379	12.7737	372.235	26.4667	636.598	31.1069	806.457	17.2811	449.347	29.7318	582.201
chr18_43321851_43359964_-	7.36331	367.934	8.72887	271.223	14.8077	525.833	39.9005	2888.02	9.36054	318.828	1.44523	183.349
chr17_10865787_10888969_-	142.518	223.295	85.9976	225.142	164.837	580.751	0.97943	92.7233	9.29764	302.926	81.9173	212.874
chr8_140662812_140677863_+	312.532	1.65569	300.165	0.397861	240.39	0.610953	202.673	0.08243	189.427	1.63856	330.467	1.0501
chr6_72166216_72192884_-	24.5442	255.216	12.5914	327.193	38.1927	323.723	8.18435	307.87	7.79627	214.168	6.75508	121.827
chr16_16302914_16308538_+	251.183	0.531556	301.775	1.0252	157.731	0	144.606	0	200.459	0.0298134	245.14	0
chr18_27511373_27521259_+	156.77	67.9794	178.441	52.7167	160.374	35.0824	192.151	96.9337	132.267	6.44459	33.482	3.15932
chr1_171882697_171902586_+	128.963	89.6902	70.9204	51.3319	95.4617	5.44573	212.892	16.8	109.697	5.07899	46.5552	0.633522
chr20_66098004_66115940_-	5.84498	211.5	2.21073	88.1608	4.37695	170.209	4.46456	152.053	2.80837	94.5036	2.39598	67.691
chr11_82929004_82930619_-	0.622028	216.051	1.30451	114.787	2.08316	22.1216	1.22706	205.426	0.152046	0.0886937	0	0.0660395
chr8_140685380_140774035_+	214.071	1.55908	276.594	1.33299	279.87	1.05976	298.107	1.32434	442.741	4.96117	432.14	5.11122
chr4_54482088_54486545_+	193.784	1.53331	60.8351	2.60054	54.5481	16.6141	143.938	9.93133	0	0	0	0
chrX_74153741_74157697_-	44.731	132.136	5.67538	19.4407	3.81389	32.2427	7.4092	15.0919	18.0938	4.14165	0	0.209773
chr17_18582123_18589016_+	169.17	2.3233	143.482	72.362	217.607	14.3374	89.5311	0.564963	68.5588	9.05161	77.0453	29.4302
chr18_43620824_43635072_+	142.925	15.6247	109.486	3.72188	151.911	36.541	242.405	9.24922	66.0686	4.28726	58.2138	1.16101
chr6_175753239_175764170_+	102.704	55.6637	53.4759	54.3569	128.595	28.091	114.057	9.17504	108.263	7.21426	71.5306	5.69088
chr17_18404097_18426884_+	152.432	4.71192	20.2995	0.435263	40.0491	1.67798	60.0381	0.521303	16.6572	0.108794	28.8488	0.152311
chr5_9528182_9562762_+	145.235	10.4487	119.956	2.79767	213.715	5.87452	138.218	17.8929	72.4226	8.37711	202.666	7.76158
chr14_66206082_66230217_+	150.727	0.0597198	438.642	1.47942	331.464	1.9472	581.997	1.81594	284.955	2.72958	250.661	1.89901
chr2_172850842_172855701_-	42.528	104.678	50.4774	164.911	43.783	51.6439	73.2353	119.263	0.00844702	0.0591291	0	0
chr9_77234065_77236936_+	120.392	18.6963	164.117	14.4509	79.4373	16.0959	61.4393	16.4563	7.24142	0.570707	4.82984	0.0569231
chr4_34494349_34500444_-	1.24784	136.265	12.0412	139.036	9.31698	71.5088	79.9614	209.382	0	0	0	0
chr7_117593134_117622354_+	123.45	5.7407	133.182	7.02488	141.008	2.78074	130.84	8.65264	79.5112	1.81418	213.794	1.93141
chr1_37400230_37405938_+	127.007	0	230.682	0.0204352	93.997	0.855427	175.191	0	0.0625109	0.0823584	0	0
chr3_63977003_63997667_+	125.525	0.0606167	105.212	0.31974	90.5401	0.217925	54.9581	0	39.8212	0.151842	34.7212	13.7784
chr3_5292466_5308470_-	22.1599	100.189	1.53944	29.8828	10.9576	90.0944	5.19832	78.3596	10.1757	123.756	6.88061	36.3045
chr1_171811702_171843672_+	116.254	5.46031	92.5392	5.66738	123.957	2.23001	143.125	6.24639	148.42	4.67632	89.6918	2.74019
chr20_66197546_66225820_-	9.4089	106.795	1.53592	129.474	0.169232	162.053	3.11334	175.357	43.1268	205.319	28.0028	148.906
chr7_117644403_117657708_+	103.817	11.8827	127.446	20.0362	170.927	52.5383	79.1665	28.4482	10.5129	1.41323	18.3102	6.53982
chr1_171774888_171795474_+	101.645	5.09937	81.3053	159.547	81.7858	27.6966	123.621	17.377	85.2933	13.906	52.3539	13.7583
chr13_3808299_3810433_-	0	104.7	0.926385	93.4906	0	99.796	0	138.96	0.0596038	10.0659	0.00266151	13.4627
chr7_118356416_118358534_-	0.00835926	102.768	0.0645346	100.835	0	53.2731	0.115816	200.297	0	0.0886937	0	0.0660395
chr3_111983636_111990136_-	0	102.341	2.63358	17.0287	1.11651	51.6396	2.92937	25.4953	0	75.1976	1.14219	9.6041
chr20_66254278_66268604_-	31.2618	71.0654	15.3381	52.7679	41.1667	347.72	47.8223	175.562	31.6556	307.584	31.1068	178.891
chr1_331042_334702_+	94.1827	4.51254	218.486	3.93758	551.155	43.0789	546.719	19.4787	307.592	2.55534	141.338	3.54829
chr20_7861870_7900007_-	1.95849	96.4321	5.61965	176.617	9.72467	168.14	2.91614	127.303	5.48793	240.766	0.957678	124.592
chr18_43058394_43071721_-	20.5496	69.395	4.78053	92.881	6.94682	128.442	11.761	557.49	2.57232	91.9475	8.71223	57.9637
chr15_51032950_51039578_+	89.1356	0.715985	122.859	2.90199	177.559	10.0392	132.71	92.9548	92.5864	5.10061	99.5876	0.445108
chr7_117561891_117585271_+	78.6701	7.69025	58.2603	11.0453	34.8473	0.397211	59.2994	3.68804	63.5573	6.00944	80.5378	4.26183
chr1_136092117_136095981_-	25.1978	60.1181	8.23709	48.669	3.77853	44.2778	15.7331	207.987	0.433107	6.46165	1.98029	7.60465
chr6_72392548_72409368_+	77.4342	0.115061	85.793	1.89026	153.332	2.33747	104.309	0.0190271	128.703	1.45274	62.8087	0.462276
chr13_101190816_101195419_+	67.2214	2.90758	64.213	1.05522	149.52	4.17682	155.116	2.67616	0.0675761	0	0	0.0660395
chr17_11103602_11113588_-	1.77942	66.3086	0.574235	78.4983	7.30821	125.381	3.59207	102.818	0.107632	62.3133	0.786649	39.0816
chr14_117376718_117419781_+	67.8952	0.006393	160.701	28.7589	211.322	9.34356	153.738	32.046	166.738	1.52938	289.674	371.055
chr14_117321405_117333134_+	66.7198	0.0655263	90.3045	4.31066	141.386	11.2987	126.833	3.89139	187.24	6.31948	81.0235	2.62518
chr5_187388114_187392576_-	0.254377	62.4904	0	24.2985	3.33334	57.1374	0.13474	45.6702	0.427792	34.8029	0.206028	8.31825
chr14_16909153_16914233_+	58.7986	1.94282	35.5906	1.54443	82.6307	0.494987	68.6986	0.628948	139.632	0	106.811	0.924553
chr1_563321_586725_-	3.79204	56.3909	8.02631	58.9264	20.9629	86.3794	7.5912	60.2588	2.85251	98.7164	12.3114	137.246
chr15_48989385_48995827_+	56.8185	2.67227	18.0807	2.60544	55.4266	10.6054	59.5897	5.47347	30.682	6.6919	25.8149	1.1208
chr2_16622138_16626562_-	6.00084	50.7963	1.88366	51.5428	13.0547	77.2741	22.7281	91.9013	0.166512	39.2377	1.63671	22.447
chr14_66291142_66294734_+	31.5046	24.9884	44.1816	26.9911	29.9877	1.3206	76.8639	21.8454	14.0027	13.6025	6.56291	5.1826
chr9_64327242_64334596_+	33.463	22.873	36.5295	1.20171	83.7427	20.4489	92.5913	5.94046	61.7796	14.0553	56.7518	5.29675
chr2_362082_365647_-	1.64892	53.9555	4.22946	91.9735	1.2065	47.0177	0.593499	45.2273	0.531515	27.1633	2.16946	38.6829
chr15_30657451_30660472_-	28.318	24.9087	14.912	14.6082	33.8436	24.2984	74.2229	20.5557	4.43631	5.25683	1.70512	2.9801
chr2_16364483_16373315_-	6.91761	45.9754	5.12833	84.7121	1.35207	48.2294	2.90069	66.0736	3.74541	16.6585	3.37941	17.1498
chr1_226881685_226890869_-	1.61743	49.7418	2.54754	54.8505	18.1956	29.9979	0	44.2497	0	12.0396	8.3565	17.2291
chrX_4184105_4187852_+	50.342	0.0284792	21.4713	0.201338	47.9423	0.047178	0.0498291	0	51.846	0.713939	34.4556	0.302163
chr7_13568042_13571254_-	0.951707	47.3138	0.471982	113.964	0.113425	63.8502	0.621986	121.899	0.0225706	17.4019	1.54657	50.2623
chr7_108270092_108273283_+	47.7862	0	34.3709	0	111.194	0.0070638	108.534	0	21.4231	0.000622613	16.4153	0
chr1_89268031_89274939_-	11.1212	36.596	7.93352	57.1173	14.4249	29.4718	11.8889	60.775	0	0	0	0
chr16_21182424_21185620_+	47.0739	0.492261	79.0084	2.18776	58.8457	0	4.51324	0	11.9572	0.0395255	24.9768	0.143844
chr6_72343764_72383395_+	17.5816	28.9004	37.5532	28.8412	32.9937	31.6653	39.5622	36.2135	100.349	100.28	94.8338	62.2132
chr18_62349084_62359970_-	6.22855	39.6835	10.9137	30.0029	9.72583	165.806	0.976844	64.679	3.58752	10.8792	2.95097	38.592
chr17_11197292_11207739_-	0.586266	44.7349	1.36093	30.7716	2.34323	116.137	0.442242	44.5256	0.0338599	33.4619	2.00985	31.1728
chr18_43605376_43608652_+	43.3774	0.746891	24.2084	2.55603	50.9209	1.0463	25.9261	0	13.279	0.788786	31.9233	0.254429
chr15_111102166_111126520_-	0.155604	42.4543	0.00436815	40.5089	2.58873	94.9778	0	80.0007	1.52555	38.3176	0.50906	17.7503
chr3_112104313_112114590_+	41.8692	0.55377	60.6506	0.24134	88.3128	1.18398	98.3358	0.502125	89.721	0.0477384	173.347	1.06107
chr3_5317733_5324086_-	0.0658015	40.5097	1.59744	70.4425	0.30694	68.6507	2.12973	43.5915	0.0228098	69.6206	0.0485681	60.5096
chr13_28891211_28896981_-	2.89493	36.7819	6.34681	34.9955	10.6369	30.7789	10.4598	28.9953	0	0.0946066	0	0
chr20_65226653_65230536_+	38.5148	0.95693	33.4659	0.258944	21.3327	0.108713	25.1835	2.13237	19.4563	0.762374	8.84929	0.118448
chr15_5379463_5385467_+	37.2566	2.11467	12.9001	9.65396	56.5391	81.3798	40.3927	0.470677	35.313	12.1921	18.0751	5.75804
chr7_69521353_69522599_+	39.2402	0	12.0977	0	55.7645	0	22.022	0	23.1786	0	59.4445	0
chr18_43488759_43498363_+	37.6427	0.265942	58.0163	0.639255	32.2953	0.435165	36.1837	1.85507	31.4643	1.01798	42.8339	0.422936
chr20_7958576_7981884_-	0	34.0363	0.269549	67.678	0.464797	131.583	0.00117645	124.446	0.114592	41.287	0.0620858	50.0354
chr5_96422022_96425109_-	0.00730699	31.472	0	49.5248	1.05998	89.7896	0.983031	92.3446	0	0	0	0
chr17_32271910_32294731_+	30.0736	1.3112	33.94	0.446469	53.7069	0.172205	47.2988	3.8824	25.6548	0.362071	45.9812	0.879157
chr3_111951800_111959623_-	0.0631636	30.1808	13.5009	42.4616	9.1955	26.7052	17.2134	60.3895	0.462917	31.6803	2.84477	45.7547
chr18_43220491_43232993_-	11.4041	17.4265	0.920274	22.938	9.14713	11.1871	5.91187	31.3546	15.376	52.7215	2.44399	32.429
chr12_69154131_69156371_+	27.848	0.70323	65.0038	0.0540074	58.2981	0.121495	38.3832	2.55791	101.466	0	352.545	0.458738
chr3_112220054_112222703_+	26.4155	1.08646	58.2636	2.55015	51.9256	0.833261	39.4872	1.39569	34.3233	0.942418	37.2063	0.015186
chr14_50456487_50461762_+	26.8358	0.0717506	24.5715	0	37.1917	0.00702551	71.2447	0	36.8256	0.0405781	33.5616	0.00370861
chr12_69193220_69208995_+	23.6332	2.90376	95.6803	2.57936	110.21	1.18081	62.0147	0.747472	54.8986	1.85756	40.8414	1.86238
chr12_69036239_69050545_+	26.3595	0	41.6287	0.0503418	105.609	0	84.4334	5.26083	123.379	3.16923	185.571	2.38674
chr12_90797688_90802284_-	0.140646	25.6939	0	23.3132	17.2283	34.9951	50.9622	28.3804	2.13663	6.97164	0.869588	6.83027
chr14_117479500_117515816_+	24.6225	0.837697	47.2603	5.42866	86.5293	0.188743	90.1562	4.33645	76.1951	0.0340608	83.2209	1.046
chr20_66167187_66189198_-	2.13113	22.8662	0.128884	27.2951	5.44249	45.2854	0.0726711	37.1592	3.66733	95.9538	2.17252	72.4648
chr8_10535_57961_-	0.125951	24.2406	1.09263	72.5146	1.43544	29.7476	0.382146	51.3054	5.17886	53.0366	0.656132	92.5839
chr6_72450125_72464098_+	23.765	0.00307829	29.5283	0.76154	36.0596	0.367248	23.0565	4.27802	85.2797	2.97314	49.8073	0.523633
chr18_43550055_43555933_+	23.2066	0	11.7206	1.64677	18.5023	0.0568101	23.5352	0.699464	22.5282	0	44.5081	2.41907
chr7_117527324_117536752_-	3.13342	19.4997	1.76757	10.6004	10.4525	24.6312	0.285472	36.3418	5.67219	30.9073	0.90404	29.1246
chr12_69234163_69240756_+	22.4103	0.190202	21.3018	0.0978464	50.3066	0.0773074	21.3956	0.0125521	23.7881	0.189913	11.3196	0.00309861
chr2_16461908_16465745_-	1.6493	19.9803	0.419446	68.1489	9.42652	52.4848	12.4172	62.7686	0.01021	10.7224	0.2681	6.96618
chr20_7952193_7955886_-	0	21.2376	0	80.7771	0	77.5057	0	27.3134	1.15108	96.0386	0	144.494
chr17_11022601_11025852_-	0.688957	19.6061	0.463026	27.6787	2.49816	42.2901	4.8608	95.253	1.0181	12.7523	1.50989	17.7471
chr1_86583192_86600530_-	3.83264	13.7497	2.75561	56.6861	3.09615	8.03265	1.37952	22.4514	4.75583	38.515	1.55854	129.024
chr7_117810960_117820686_+	14.9085	0	15.7522	0	62.2029	0	37.136	5.4934	19.6609	5.27188	22.8456	0
chr18_10331992_10345024_-	1.69545	12.0251	3.03193	15.1298	13.7057	19.2336	10.5833	16.8381	36.3357	27.2043	31.601	20.189
chr19_28811979_28821991_-	1.47923	11.4884	0.28125	10.094	3.26162	20.609	8.02234	13.6801	4.88227	28.7343	3.29436	20.2623
chr20_66313629_66321122_-	0.170865	11.4226	0.0944507	13.5103	0.386286	45.5416	0.0554352	42.0804	0.830883	43.0817	8.15714	58.4458
chr8_65289_77984_-	0	10.7974	0	48.8062	0	32.1717	0	38.4026	2.43893e-05	27.3996	0.0290424	82.4823
chr14_66233247_66246826_+	10.0963	0.655337	55.6652	1.40694	67.5085	1.97417	90.5649	2.86544	24.4908	1.45703	15.2762	0.444602
chr6_72233935_72246955_-	0.161224	9.70457	9.70513	28.0374	0.260432	17.1068	0.371133	170.693	0.101136	69.8906	0.0500381	24.2956
chr18_43743766_43748206_-	3.6568	4.42477	20.0884	55.4471	29.0909	77.7616	21.4178	5.52506	4.98902	1.63591	20.9455	11.6656
chr12_131709789_131715100_+	0.123071	5.70817	35.7898	16.0248	18.4096	21.1552	22.7403	19.6664	489.059	64.6303	31.0471	3.11452
chr18_43129056_43131305_-	0	4.01382	0.602254	11.5936	3.86828	28.2634	0.206244	46.3896	0.402086	39.0253	0.283354	38.2805
