# Supplementary material for: Single-cell CAS-seq reveals a class of short PIWI-interacting RNAs in human oocytes
Source: Nat Commun. 2019 Jul 29;10:3389. doi: 10.1038/s41467-019-11312-8 (PMC6662892; doi:10.1038/s41467-019-11312-8)
Supplement: Supplementary file 12 — Supplementary Data 9 [file 41467_2019_11312_MOESM12_ESM.xlsx]

## Sheet: data9
Supplementary Data 9. Homologous relationship between human and monkey os-piRNA clusters
#Only human and monkey os-piRNA clusters with RPM ≥ 20 in at least four replicate samples were shown.
human os-piRNA clusters							monkey os-piRNA clusters
name	Chromosome	Start	End	Average expression in human oocyte(RPM)		Expression rank	name	Chromosome	Start	End	Average expression in monkey oocyte(RPM)		Expression rank
				plus	minus						plus	minus
chr4_10113144_10413419_+	chr4	10113144	10413419	204460	776.72	1	chr5_9528182_9562762_+	chr5	9528182	9562762	148.7	8.86	37
chr4_10113144_10413419_+	chr4	10113144	10413419	204460	776.72	1	chr5_9207531_9515652_+	chr5	9207531	9515652	132822	450.94	1
chr4_77188124_77488510_+	chr4	77188124	77488510	131348	1551.81	2	chr5_56970178_57012760_-	chr5	56970178	57012760	25.64	537.2	22
chr4_77188124_77488510_+	chr4	77188124	77488510	131348	1551.81	2	chr5_57023597_57296756_-	chr5	57023597	57296756	3262.01	102484	2
chr12_113992788_114197287_-	chr12	113992788	114197287	6179.37	109690	3	chr11_117739019_117943287_-	chr11	117739019	117943287	338.9	64587.3	3
chr8_139493686_139665325_+	chr8	139493686	139665325	66197.1	632.22	4	chr8_140892100_141059858_+	chr8	140892100	141059858	40833.6	218.76	5
chr8_139089301_139299033_+	chr8	139089301	139299033	54704.6	1903.68	5	chr8_140662812_140677863_+	chr8	140662812	140677863	262.61	0.91	29
chr8_139089301_139299033_+	chr8	139089301	139299033	54704.6	1903.68	5	chr8_140621329_140653135_+	chr8	140621329	140653135	810.66	17.12	18
chr8_139089301_139299033_+	chr8	139089301	139299033	54704.6	1903.68	5	chr8_140685380_140774035_+	chr8	140685380	140774035	323.92	2.56	26
chr8_139089301_139299033_+	chr8	139089301	139299033	54704.6	1903.68	5	chr8_140482799_140613293_+	chr8	140482799	140613293	11481.6	108.02	7
chr6_39966358_40197895_-	chr6	39966358	40197895	2566.39	44401.1	6	chr4_130496156_130739559_+	chr4	130496156	130739559	30143.8	1080.36	6
chr11_4438051_4577992_-	chr11	4438051	4577992	280.99	20644.9	7	chr14_66291142_66294734_+	chr14	66291142	66294734	33.85	15.66	90
chr11_4438051_4577992_-	chr11	4438051	4577992	280.99	20644.9	7	chr14_66206082_66230217_+	chr14	66206082	66230217	339.74	1.66	25
chr11_4438051_4577992_-	chr11	4438051	4577992	280.99	20644.9	7	chr14_66233247_66246826_+	chr14	66233247	66246826	43.93	1.47	96
chr10_71133522_71185094_-	chr10	71133522	71185094	316.73	15900	8	chr9_64480763_64518935_+	chr9	64480763	64518935	894.08	1.93	16
chr5_74069488_74214821_-	chr5	74069488	74214821	1285.34	2434.29	9	chr6_72299086_72329457_-	chr6	72299086	72329457	9.91	362.3	23
chr5_74069488_74214821_-	chr5	74069488	74214821	1285.34	2434.29	9	chr6_72392548_72409368_+	chr6	72392548	72409368	102.06	1.05	54
chr5_74069488_74214821_-	chr5	74069488	74214821	1285.34	2434.29	9	chr6_72343764_72383395_+	chr6	72343764	72383395	53.81	48.02	55
chr1_55779054_55879453_-	chr1	55779054	55879453	187.9	2806.61	11	chr1_171599242_171721376_+	chr1	171599242	171721376	6617.54	74.88	8
chr1_55779054_55879453_-	chr1	55779054	55879453	187.9	2806.61	11	chr1_171517650_171592575_+	chr1	171517650	171592575	1605.06	12.29	12
chr5_73941090_74030980_-	chr5	73941090	74030980	83.56	1592.78	14	chr6_72166216_72192884_-	chr6	72166216	72192884	16.34	258.33	28
chr5_73941090_74030980_-	chr5	73941090	74030980	83.56	1592.78	14	chr6_72233935_72246955_-	chr6	72233935	72246955	1.77	53.29	82
chr1_55693167_55769849_-	chr1	55693167	55769849	151.39	1172.13	18	chr1_171599242_171721376_+	chr1	171599242	171721376	6617.54	74.88	8
chr6_39901549_39961265_-	chr6	39901549	39961265	44.19	818.82	20	chr4_130752018_130801221_+	chr4	130752018	130801221	1323.39	2.22	13
chr9_97128022_97153986_-	chr9	97128022	97153986	35.21	323.67	28	chr15_111102166_111126520_-	chr15	111102166	111126520	0.8	52.33	84
chr18_38637572_38681847_+	chr18	38637572	38681847	251.35	8.63	34	chr18_43321851_43359964_-	chr18	43321851	43359964	13.6	759.2	19
chr2_180054020_180067563_+	chr2	180054020	180067563	253.72	5.83	35	chr12_69036239_69050545_+	chr12	69036239	69050545	94.5	1.81	56
chr9_135433137_135448410_-	chr9	135433137	135448410	104.37	154.32	36	chr4_54482088_54486545_+	chr4	54482088	54486545	75.52	5.11	64
chr1_248646095_248660264_-	chr1	248646095	248660264	2.52	253.71	37	chr1_331042_334702_+	chr1	331042	334702	309.91	12.85	27
chr3_30939940_30962667_+	chr3	30939940	30962667	170.26	14.45	46	chr2_16461908_16465745_-	chr2	16461908	16465745	4.03	36.85	102
chr8_139308326_139348997_+	chr8	139308326	139348997	176.44	3.4	47	chr8_140685380_140774035_+	chr8	140685380	140774035	323.92	2.56	26
chr9_29775553_29780587_-	chr9	29775553	29780587	13.8	147.64	53	chr15_48989385_48995827_+	chr15	48989385	48995827	41.07	4.86	95
chr5_74231550_74270286_+	chr5	74231550	74270286	123.09	25.01	59	chr6_72450125_72464098_+	chr6	72450125	72464098	41.25	1.48	99
chr3_30785300_30812821_+	chr3	30785300	30812821	99.21	2.39	82	chr2_16622138_16626562_-	chr2	16622138	16626562	7.58	55.53	78
chr7_8820439_8823693_-	chr7	8820439	8823693	6.77	92.27	83	chr3_112220054_112222703_+	chr3	112220054	112222703	41.27	1.14	100
chr7_9016801_9026634_+	chr7	9016801	9026634	77.92	5.14	93	chr3_111983636_111990136_-	chr3	111983636	111990136	1.3	46.88	91
chr18_38408308_38410716_+	chr18	38408308	38410716	33.94	41.82	105	chr18_43605376_43608652_+	chr18	43605376	43608652	31.61	0.9	118
chr7_8917922_8926583_-	chr7	8917922	8926583	0.52	74.09	108	chr3_112104313_112114590_+	chr3	112104313	112114590	92.04	0.6	58
chr1_248547671_248553494_-	chr1	248547671	248553494	13.93	60.63	109	chr1_563321_586725_-	chr1	563321	586725	9.26	82.99	59
chr21_41435444_41459612_+	chr21	41435444	41459612	58.41	4.51	125	chr3_5317733_5324086_-	chr3	5317733	5324086	0.7	58.89	79
chr21_41435444_41459612_+	chr21	41435444	41459612	58.41	4.51	125	chr3_5292466_5308470_-	chr3	5292466	5308470	9.49	76.43	60
chr4_10416505_10431063_+	chr4	10416505	10431063	43.9	17.05	128	chr5_9528182_9562762_+	chr5	9528182	9562762	148.7	8.86	37
chr9_42925268_42949754_+	chr9	42925268	42949754	54.74	0.06	141	chr15_111102166_111126520_-	chr15	111102166	111126520	0.8	52.33	84
chr18_38392340_38397008_-	chr18	38392340	38397008	6.35	42.3	166	chr18_43620824_43635072_+	chr18	43620824	43635072	128.5	11.76	40
chr16_78055209_78064866_-	chr16	78055209	78064866	5.45	23.42	244	chr20_66313629_66321122_-	chr20	66313629	66321122	1.62	35.68	112
