# Supplementary material for: Single-cell CAS-seq reveals a class of short PIWI-interacting RNAs in human oocytes
Source: Nat Commun. 2019 Jul 29;10:3389. doi: 10.1038/s41467-019-11312-8 (PMC6662892; doi:10.1038/s41467-019-11312-8)
Supplement: Supplementary file 13 — Supplementary Data 10 [file 41467_2019_11312_MOESM13_ESM.xlsx]

## Sheet: data10
Supplementary Data 10. The expression of os-piRNAs and 30nt-piRNAs derived from TEs in human oocyte and early embryos
#The expression of os-piRNAs or 30nt-piRNAs derived from the sense/antisense strand of each TE were shown respectively. The number of reads was normalized with RPM.
	os-piRNA																		30nt-piRNA
TE name	human_Oo_R1_withSpikeIn		human_Oo_R2_withSpikeIn		human_Oo_R3_withSpikeIn		human_2cell_R1_withSpikeIn		human_2cell_R2_withSpikeIn		human_2cell_R3_withSpikeIn		human_morula_R1_withSpikeIn		human_morula_R2_withSpikeIn		human_morula_R3_withSpikeIn		human_Oo_R1_withSpikeIn		human_Oo_R2_withSpikeIn		human_Oo_R3_withSpikeIn		human_2cell_R1_withSpikeIn		human_2cell_R2_withSpikeIn		human_2cell_R3_withSpikeIn		human_morula_R1_withSpikeIn		human_morula_R2_withSpikeIn		human_morula_R3_withSpikeIn
	antisense	sense	antisense	sense	antisense	sense	antisense	sense	antisense	sense	antisense	sense	antisense	sense	antisense	sense	antisense	sense	antisense	sense	antisense	sense	antisense	sense	antisense	sense	antisense	sense	antisense	sense	antisense	sense	antisense	sense	antisense	sense
HERV4_I-int	24012.7	0	12448.1	2.15406	21991.4	0.260862	22444.3	0	24696.1	1.6216	38330.5	0	2009.22	0.993023	2210.76	0	2283.71	0	902.302	0	805.732	0	1048.27	0	1468.73	0	881.653	0	2228.27	0	2064.99	0	4352.23	0	3235.49	0
L1PA7	16084	6981.31	15402.4	5952.01	20823.2	7045.23	27239.7	6967.17	31669.9	11692.3	23537	7177.71	1035.39	570.492	499.402	382.846	1857.33	792.67	1094.08	117.469	709.82	75.959	1543	136.17	1211.21	199.562	1219.94	88.5645	1658.25	295.575	1330.49	179.406	4179.01	388.13	4406.84	454.047
L1PA6	15018.1	6039.59	14335.4	5040.39	19136	5940.74	25830.2	5821.21	30096.6	10381.3	22489.8	6236.18	892.562	347.889	447.143	258.656	1643.96	484.268	144.077	16.556	106.456	9.74996	206.472	13.5648	122.901	9.73472	209.187	13.9707	238.772	25.1129	275.729	11.0888	403.397	39.6351	1065.75	44.7857
L1PA4	13332.5	5736.06	13351.1	5170.2	17956	5598.36	24615.9	6034.01	30304.5	10968.5	20208.3	6220.63	846.055	373.873	340.568	209.919	1249.27	503.202	78.2468	18.1328	30.497	31.0638	91.4321	20.7385	74.3794	7.75736	31.8084	59.3756	52.8169	60.7892	69.6771	29.4597	164.412	69.288	326.608	168.948
L1PA5	12837.2	6172.23	13525.1	5032	17631.8	5825.44	22893.2	5571.91	27460.8	10236.3	19890.8	6079.12	780.681	365.101	300.052	246.031	1433.87	477.714	87.3132	47.8941	34.9185	26.0755	89.2148	80.3455	76.0525	30.1168	36.1742	13.347	58.3975	63.1809	94.3372	35.0868	175.569	52.8468	335.71	116.516
L1PA3	12642.3	5941.24	12684.2	4944.59	16680.4	5626.53	22479.8	5476.39	25994.9	10230.6	19073.1	6050.82	697.268	377.68	302.108	312.09	1335.92	474.437	69.5746	77.2613	34.0115	45.0085	66.1285	80.9976	75.4441	102.215	27.692	47.0265	49.6279	232.195	71.3321	83.4139	159.421	171.165	280.366	301.484
L1PA8A	12116.2	7151.4	12177.4	3076.45	15941.7	3929.49	22079.3	4714.65	24636.1	4303.23	18342.4	5282.48	632.059	376.852	281.85	235.755	1106.17	681.98	126.338	8.08091	58.4997	5.78195	108.91	4.04336	101.302	0	72.7226	6.23693	106.63	9.16821	125.286	8.27519	275.978	25.249	431.108	5.46167
L1P2	12076	2130.99	12549.2	3718.25	16251.4	3327.82	22253.6	2770.75	26422.3	8615.08	19404.7	3580.19	660.195	203.57	339.981	75.4535	1243.08	276.36	201.431	0	125.842	7.48253	247.428	3.7825	177.05	0	329.435	3.24321	490.101	0.199309	228.561	4.3031	548.139	14.3861	902.267	18.5697
L1PA8	11799.1	9527.98	13367.9	6014.7	16689.8	7121.66	23698.9	8402.59	28123.3	11467.6	21471.4	8987.44	947.509	564.368	332.935	374.625	1691.3	916.104	468.298	124.564	299.074	48.6364	423.64	31.6947	345.43	53.6931	884.023	42.9101	1063.91	113.606	787.798	53.9542	1201.09	283.024	2189.4	229.026
L1PA10	11692.5	8318.8	11726.7	3442.76	14486.7	5021.59	22364.2	5981.07	24764.7	4751.55	19468.7	6233.78	698.757	445.04	252.197	327.357	1388.72	759.172	90.8609	12.0228	40.2469	6.91567	86.9975	8.21715	59.6252	9.73472	65.4878	3.61742	99.6545	14.9482	172.62	6.78566	257.775	49.0301	565.829	50.9756
L1P1	11691.5	2309.56	11834.9	3461.24	15177.1	3638.5	21452.9	2386.22	25333.7	7940.86	18425.1	3582.18	555.762	184.371	232.82	130.355	1066.12	360.834	50.0622	0	42.0609	8.61624	54.5201	14.3474	42.8936	2.58579	59.3756	3.61742	83.3111	0	65.5395	5.79263	153.843	14.3861	174.045	11.2874
L1PA16	11438.8	3604.08	10587.3	1964.96	14222.8	2683.23	19480.9	2816.53	22659.9	3491.68	18935.5	3054.81	609.054	206.549	293.006	124.777	1430.96	314.956	147.821	12.2199	74.145	6.23544	68.8676	5.86939	76.813	0.152105	152.431	7.7338	128.953	4.58411	194.632	10.5922	258.656	33.7632	508.663	5.46167
L1PA2	11392.7	5070.47	11554	4390.32	15091	4968.12	21278	5111.34	24968.8	9514.57	18266.7	5941.2	593.166	309.989	245.738	226.067	1069.39	500.289	11.6286	12.0228	18.4796	9.40984	21.6515	3.65207	31.0294	6.54052	16.8397	6.23693	19.333	0	44.8515	4.63411	46.3877	39.6351	41.5087	40.7805
L1HS	10986.1	3154.9	10990.1	3394.69	14259.4	3089.26	20443.5	3329.43	23940.2	7779.58	17349.8	3816.57	528.288	223.927	209.332	130.649	826.532	279.637	4.53319	19.7095	8.61624	20.1801	17.869	4.30422	33.1589	1.52105	8.73171	32.4321	22.1233	177.186	37.5694	23.667	49.9109	96.2986	33.4982	151.834
L1PREC2	10805.2	3440.3	11695.2	1955.55	14676.5	3306.16	22639.5	3653.87	26811.3	3267.28	21578.6	3272.05	831.326	243.787	341.449	122.722	1862.79	360.47	79.8236	12.8112	42.5144	7.82264	53.7376	26.9992	31.3336	4.71526	55.384	13.2223	75.9367	15.1475	66.698	10.7577	224.012	19.6708	156.932	58.986
L1PA15	10765.9	3360.67	11576.8	2195.21	14297.8	2313.45	22499.4	2860.03	26700.1	4573.79	21420.1	3163.03	757.014	214.327	344.972	187.313	1692.02	270.535	68.5891	0	32.1975	4.08138	35.7381	3.7825	23.12	0	47.7749	2.12056	63.7789	0	48.8236	3.31008	168.523	36.9928	148.921	5.82578
L1MA4A	10505.8	1512.51	10000.6	1817.69	13108.1	2409.97	19496.5	1659.01	24446.2	4036.29	18412	2446.32	599.786	165.338	271.28	82.4997	1375.61	278.181	3.9419	43.9522	3.85463	19.1598	4.04336	35.0859	0	27.8352	2.2453	9.72962	0	12.5565	15.8884	20.8535	13.5053	81.3254	17.1132	17.1132
L1PA13	10502.6	3825.03	10986.5	1746.94	14244.8	2668.36	22405.1	3069.63	24292.1	2693.73	18490.7	2926.05	727.389	229.057	286.253	189.368	1164.06	222.836	178.765	63.0705	66.8892	38.433	105.127	71.3457	116.665	94.6093	67.2341	45.5296	102.245	237.975	149.946	72.8217	315.613	148.558	528.325	218.831
L1PA14	10228.8	793.111	11211	554.501	13721.3	911.06	20225.1	958.414	24311.1	1093.46	20316.8	816.17	643.81	59.5814	257.775	16.7348	1593.35	134.721	50.2593	0	22.1075	2.60755	46.4334	3.91293	19.0131	0	45.6544	2.12056	8.37097	0	36.2453	1.65504	111.859	0	187.881	0
L1PA11	9954.1	4718.85	11024.3	1884.24	13813.9	3233.51	21954.5	3310.11	24108	2604.42	18536.1	3447.84	670.787	301.879	210.506	197.882	1275.48	476.622	126.338	4.139	51.5841	5.89532	108.91	6.65198	66.622	2.58579	67.6084	4.36585	101.05	15.1475	107.246	1.65504	270.106	22.6067	398.702	5.46167
L1P3	9480.08	2233.09	10959	2591.79	12686.2	3657.41	20309.5	2449.2	24197.4	4289.14	18648.1	2818.63	628.749	124.459	289.777	142.686	1299.88	326.244	169.502	111.753	173.799	72.5578	178.038	153.909	133.244	58.8646	253.718	105.903	362.742	191.735	514.717	132.072	679.962	251.903	1268.93	292.381
L1MB8	8701.36	343.537	8119.67	706.418	10461	651.111	15730.9	598.99	17650.5	1841.89	13888	1031.03	314.457	42.5345	137.695	24.0747	636.83	55.709	10.0519	3.9419	1.02034	2.04069	7.565	0.260862	5.47578	0	2.37003	0	0	0	3.64108	1.65504	22.0195	0	0	0
L1PA12	8628.04	3920.82	9252.82	2067.33	11822.7	2473.36	17332.7	3172.3	20799.9	4346.02	18079.9	3250.73	550.3	318.595	271.574	143.274	1397.09	474.801	47.6971	3.9419	22.1075	3.62789	56.9983	5.21724	21.1426	0	65.6125	2.12056	19.5323	14.9482	66.698	1.65504	144.742	22.6067	214.461	5.46167
L1PA17	8317.81	1991.06	8702.97	1226.68	10523.3	2169.46	16686.5	2318.84	19682.6	2045.09	17622.1	2035.34	469.203	112.874	221.076	123.896	1337.02	221.015	15.1763	0	4.53486	1.5872	13.5648	4.56508	3.95473	1.52105	1.74634	2.86899	3.38825	0	12.9093	0	30.2401	14.3861	47.3345	4.00522
LTR5_Hs	8307.96	147.624	7726.27	121.421	10586.8	133.692	11129.2	297.213	9457.56	284.279	11374.8	92.4793	843.738	31.1147	498.521	3.52312	1105.44	57.1655	40.9958	17.7386	31.1772	0	35.9989	12.3909	31.0294	33.9194	22.453	7.35958	29.8963	90.6856	10.7577	16.7159	69.288	35.8184	78.648	46.9703
L1PB	8295.34	370.539	7793.73	281.955	10023.4	431.335	14549.3	448.253	16757.1	700.033	12991.8	345.602	270.268	24.6601	124.19	14.0925	611.343	116.151	4.53319	0.197095	0.906973	5.21509	6.13026	3.7825	8.21367	0	6.61115	2.12056	15.9447	0	2.81356	1.65504	5.57827	0	21.1184	0
L1MA9	8054.3	2346.42	7645.33	987.013	8610.01	2395.36	18019.9	2349.26	25354.4	1914.24	13885.9	2665.76	842.911	297.245	150.613	82.2061	937.586	385.958	0	3.9419	2.26743	2.94766	5.34767	1.30431	3.65052	0	0.249477	4.11638	0	0	16.0539	2.97907	31.1209	36.9928	5.46167	9.46689
L1PB1	7635.47	2728.78	8407.86	2423.77	10639.1	2864.52	16368.6	3761.86	21059.9	4960.23	15901.7	2710.4	579.429	258.351	198.469	284.198	1017.69	401.979	84.5539	857.364	48.1829	842.464	131.474	530.071	80.6157	1251.06	114.261	847.849	99.4551	3012.16	100.957	1750.2	213.736	4336.96	469.703	4246.26
THE1D	7269.86	1231.85	4851.74	1485.17	12303.2	2487.84	10409.8	2679.33	10894.7	3569.9	7146.62	2283.28	547.818	118.004	379.91	126.245	830.902	355.737	96.3796	35.28	34.5783	23.6947	134.344	19.1734	68.143	54.9099	65.2383	4.74007	318.894	63.7789	109.067	43.362	211.681	28.4786	186.789	36.047
LTR5	7182.94	44.9377	6762.62	69.4968	8845.7	92.3451	9033.52	53.0847	8061.61	93.6787	9347.79	17.7385	671.614	11.4198	336.458	0.293593	764.633	1.09233	10.6431	17.7386	0	0	3.65207	12.3909	5.17157	33.9194	0	4.24111	6.97581	90.6856	2.64806	15.5574	0	4.4039	0	44.4216
THE1B	6547.31	2607.37	5531.97	2040.58	12995.2	2778.57	10514.6	2528.44	11295.7	3551.68	7341.15	1864.34	516.041	124.79	432.169	184.964	883.698	238.493	509.097	133.631	365.623	103.962	436.292	143.865	687.363	146.021	522.655	105.155	1174.93	252.724	530.771	116.018	1106.55	412.499	1372.33	519.587
SVA_B	6033.87	640.165	7058.18	800.97	9194.99	1148.84	10913.1	958.11	7007.94	937.037	8315.37	307.932	805.838	172.62	666.457	73.3983	1267.47	296.386	10.6431	17.7386	0	30.7237	5.73896	15.3909	5.17157	33.9194	0.873171	2.86899	6.97581	90.6856	12.2473	23.336	22.0195	4.4039	3.277	44.4216
SVA_A	6029.54	1602.19	7120.76	1402.07	9291.9	2511.58	11059.1	2062.39	7021.54	1749.34	8389.31	629.816	844.4	256.034	683.485	74.5727	1298.78	378.312	10.6431	17.7386	0.906973	32.1975	5.73896	15.3909	5.17157	33.9194	0.873171	2.86899	6.97581	90.6856	5.46163	18.5364	0.88078	4.4039	2.91289	44.4216
L1ME4a	5836.19	343.734	6447.44	311.205	7079.27	553.81	12849.7	381.023	14987.7	558.705	12500.7	197.714	266.958	43.362	86.3164	12.0373	555.634	57.8937	4.53319	0	7.25578	23.1278	9.2606	0.652155	1.52105	0	6.86063	2.12056	15.9447	0.597927	0.496511	0.165504	61.361	14.3861	21.1184	39.324
L1P4a	5833.63	397.935	6348.13	238.307	7171.49	434.596	12935.8	560.811	14705.7	432.843	12420.3	322.681	244.284	31.9422	62.2418	0.293593	547.623	88.479	0	3.9419	0	0	0	0	0	0	0	2.12056	0	0	0	0	0	0	0	0
L1MEh	5816.08	37.251	6317.63	11.1104	6976.1	47.3464	12583.8	30.7252	14500.1	21.3303	12164.4	0.199309	235.346	23.336	56.3699	1.46797	558.547	7.64633	6.30705	0	11.7906	0	8.34758	0	4.71526	0	10.8523	0	0	0	1.82054	0	6.45905	0	4.36933	0
L1MC2	5713.79	47.8941	6281.92	96.5926	6879.45	168.778	12616.7	143.891	14559.6	201.702	12233.6	47.6348	240.643	10.9233	56.9571	3.81671	570.198	62.263	0	0	0.226743	0.226743	0	0	0	0	0	0	0	0	0	0	0	0	0	0
L1P4e	5667.08	225.28	6181.7	125.729	6719.28	166.821	12518.2	241.695	14423.2	202.451	12164.4	115.4	231.043	16.2194	59.0123	0.293593	546.531	71.7299	0	0	0	0	0	0	0	0	0	2.12056	0	0	0	0	0	0	0	0
L1P4b	5659.98	229.222	6187.94	119.04	6780.98	173.604	12525.7	236.675	14476.5	186.484	12228	120.183	226.244	7.61318	71.9304	2.93593	546.167	64.8118	0	0	0	0	0	0	0	0	0	0	0	0	0	0	0	0	0	0
L1P3b	5655.65	0.197095	6171.04	0	6733.63	0.521724	12450.4	3.0421	14413.6	5.86272	12174.6	0	226.244	0	56.6635	0	546.531	13.108	0	0	0	0	0	0	0	0	0	0	0	0	0	0	0	0	0	0
SVA_F	5422.29	442.282	6448.24	584.204	8164.07	784.673	9603.91	712.46	6118.31	552.842	6917.22	155.86	666.649	145.809	476.502	71.9304	1060.66	139.819	10.6431	17.7386	0.113372	8.84298	5.73896	12.5214	5.17157	33.9194	0	2.86899	6.97581	90.6856	11.9163	16.7159	0.88078	4.4039	2.91289	44.4216
LTR5B	5230.51	356.939	6209.7	598.375	8144.11	841.41	10101.8	1437.7	6662.04	1823.68	8070.62	978.208	575.457	30.2872	455.657	4.4039	1055.19	76.4633	0	180.539	0	130.037	0	267.775	0	224.659	0	338.541	0	422.535	2.31705	285.163	0	671.742	0	1467
SVA_C	5188.14	546.545	6274.1	702.337	7914.16	914.321	9090.4	809.351	6074.9	773.13	6930.77	164.031	623.122	116.349	416.903	41.9838	974.726	280.001	10.6431	17.7386	0	7.02904	3.65207	12.5214	5.17157	33.9194	0	2.86899	6.97581	100.85	9.93023	21.5155	22.0195	4.4039	2.91289	44.4216
AluSz	5170.99	26659.9	4217.65	26871.3	8254.58	42684.4	6662.2	22803.4	6107.45	12232.2	2947.58	8958.34	736.326	1925.14	360.533	1570.14	857.482	1966.93	0.197095	81.2032	80.7206	106.116	4.69551	58.1722	0	21.2947	1.74634	12.3491	0	64.9747	44.8515	143.823	1.76156	183.789	12.0157	72.4581
SVA_D	5152.27	602.323	6209.93	833.168	7760.51	1161.75	9019.22	1027.77	6057.43	987.556	6828.52	352.976	703.391	191.653	475.621	54.6084	1057.38	334.982	10.6431	17.7386	0	26.7557	3.65207	12.5214	5.17157	33.9194	0	2.86899	6.97581	90.6856	2.64806	16.7159	0.88078	4.4039	2.91289	44.4216
AluJb	5027.9	22233.5	4140.9	22409.1	8181.02	34863.8	6329.39	19804.7	5894.28	10644.8	2834.17	7803.94	771.91	1919.68	414.554	1536.37	818.886	1844.59	21.4834	22.4689	89.7903	86.1624	26.0862	9.39103	13.2331	12.0163	12.3491	6.61115	21.7247	8.76959	37.9004	91.5236	118.318	90.7203	56.8013	46.6062
MSTA	4970.15	1590.16	3914.27	1940.24	8895.65	2634.05	7753.25	2692.56	8881.14	3562.79	5610.75	2598.59	406.974	134.555	287.134	190.542	662.682	340.444	137.375	367.188	72.2177	200.101	141.648	233.211	112.558	341.932	124.489	301.244	139.915	700.969	100.792	260.668	204.047	627.115	245.411	1540.55
AluSx	4934.87	16962	4009.95	18616	8003.77	30644	6564.55	14846.4	5986.08	7565.77	2869.65	3785.08	751.387	1373.85	432.463	1177.6	799.224	2459.94	3.54771	54.7925	94.5519	123.235	6.65198	17.4777	0	15.5147	1.74634	6.73589	13.9516	11.1613	49.8166	123.797	0	121.254	40.7805	58.6219
AluSz6	4893.68	13722.6	3855.54	14764.7	7760.38	24551.9	6315.55	12036.5	5868.33	6668.28	2756.44	3277.64	699.916	1240.62	355.542	1027.58	749.341	2340.14	3.35062	54.7925	87.5229	90.1304	4.69551	17.4777	0	13.5373	1.74634	6.73589	0	11.1613	39.5554	106.253	1.76156	97.7666	33.4982	47.3345
AluY	4880.87	11943.2	3982.86	12551.9	7889.25	21474.5	6480.59	10399.1	5578.31	5509.46	2462.46	2831.98	668.139	1101.76	272.748	955.94	774.1	2194.5	3.35062	5.71576	85.1421	96.8193	4.69551	9.39103	0	10.6474	1.74634	6.61115	0	5.77996	40.7139	106.419	1.76156	95.1242	33.4982	10.9233
AluSx1	4786.85	17267.7	3932.75	18584	7787.9	30716.5	6292.58	15686	5779.77	7568.89	2622.31	4012.29	715.307	1481.26	355.248	1306.2	841.097	2516.01	7.88381	56.9605	88.5432	102.261	4.69551	23.7384	0	17.0358	1.74634	10.1038	2.39171	54.6106	48.9891	124.293	4.11031	152.375	33.4982	69.5452
THE1C	4683.57	924.968	3799.2	1385.97	10498.3	2124.33	8023.84	2023.76	8771.75	2921.88	5710.4	1717.44	473.01	63.8845	294.181	92.4819	754.074	225.749	47.6971	46.9087	27.4359	26.7557	54.9114	17.3473	27.3789	34.2236	12.3491	5.11429	93.0773	85.3042	38.8934	34.9213	68.9944	14.3861	72.094	50.2473
AluSq2	4660.91	13241.5	3801.01	14205.9	7605.69	23703.5	6082.38	12621.7	5590.91	6494.64	2483.99	3207.68	677.738	1380.96	308.86	1221.94	642.656	2339.05	25.2282	50.0622	88.9967	102.488	4.69551	15.13	0.152105	11.4079	1.74634	9.48014	2.39171	11.1613	48.9891	112.212	1.76156	121.254	33.4982	66.6323
AluSx3	4584.83	13762.2	3742.4	14671	7414.74	24420.6	6022.45	12211.9	5576.19	6674.64	2402.07	3459.4	678.897	1256.34	346.44	1011.14	776.285	2304.82	0.197095	50.0622	87.0694	108.497	4.69551	22.695	0	15.971	1.74634	7.7338	0	23.1198	40.5484	124.624	1.76156	142.099	33.4982	83.0173
AluSg	4545.02	13690.2	3775.16	14336.4	7526.26	23876.7	6004.19	12487.1	5683.59	6531.82	2423.2	3654.53	696.109	1332.97	343.504	1228.69	751.161	1170.25	0	54.0041	76.9793	90.4705	4.69551	17.4777	0	15.5147	1.74634	6.73589	0	11.1613	46.8376	116.515	1.76156	119.786	12.0157	41.5087
AluSp	4504.81	13197.7	3603.63	14018.6	7280	23562.1	5737.86	11741.4	5385.72	6382	2350.45	2976.68	652.747	1203.71	306.511	959.757	743.879	2193.77	3.35062	54.2012	82.1944	126.636	4.69551	28.6948	0	20.0779	1.74634	8.85645	0	32.0887	40.3829	117.839	1.76156	152.962	33.4982	66.2682
AluSc8	4401.14	3560.33	3487.88	4036.48	7044.45	6249.99	5612.07	3816.16	5226.43	2482.67	2242.82	1709.07	615.509	701.571	288.015	774.499	696.545	1843.13	0.197095	13.9938	78.7933	79.5869	4.69551	8.21715	0	0.152105	1.74634	0.124739	0	5.77996	40.7139	89.041	1.76156	85.7293	32.77	29.1289
ERV3-16A3_I-int	4397.79	854.802	3937.06	646.898	7457.52	1007.06	6639.54	1238.9	6435.64	1501.11	6198.71	833.111	701.405	98.6403	510.265	98.0602	936.494	114.331	770.248	243.216	398.728	104.982	899.061	182.864	709.266	217.054	665.481	186.734	1172.93	366.529	1906.6	324.222	3604.74	908.084	3921.48	562.188
AluSq	4388.33	12365	3527.22	13245.5	7102.1	21719.5	5631.54	10302.4	5290.29	5410.54	2295.64	2584.24	667.808	1103.41	300.64	910.433	749.705	2152.26	3.35062	88.6929	84.6886	116.093	4.69551	37.3033	0	42.2852	1.74634	27.193	2.39171	32.4874	43.5275	160.87	1.76156	181.441	33.4982	113.603
AluSc	4384.98	10446	3604.42	10968	7374.44	18458.2	5801.74	9225.47	5417.65	4848.47	2265.15	2572.08	611.04	1010.57	308.567	886.065	774.1	2150.8	0	23.6514	76.1857	91.2641	4.69551	10.304	0	8.21367	1.74634	6.61115	0	5.77996	40.7139	110.06	0	100.409	12.0157	30.2212
MER20	4377.88	56.5663	2497.24	18.9331	8147.89	54.2593	5141.91	51.5636	3169.36	53.6376	3639.18	32.288	395.554	0.827519	182.321	17.9092	661.59	0	812.427	0	248.737	0	1026.88	3.13034	712.764	1.21684	339.289	0	1025.44	4.3848	1036.22	0.496511	1589.22	0.587187	1301.33	0
AluSx4	4302.39	12484.8	3465.77	13232.4	6989.01	22280.2	5420.26	10482.9	5080.11	5457.19	2136.59	2574.47	616.005	1044	282.437	855.825	696.181	1053.01	0	22.4689	77.2061	81.8543	4.69551	9.39103	0	9.43051	1.74634	6.61115	0	8.76959	31.4457	102.778	0	102.758	11.2874	30.2212
AluJo	4279.53	10859.9	3498.31	11487.2	6920.15	19567.1	5500.27	9110.33	4855.08	4875.54	2252.79	2224.89	633.88	1102.42	338.513	970.62	683.073	2136.97	0.197095	8.4751	73.5782	55.6655	4.69551	8.60844	0	9.58262	1.74634	6.61115	0	11.3606	24.6601	66.036	1.76156	90.4267	12.7439	10.5592
AluJr	4225.92	17814.1	3364.08	18508.5	6702.59	28345.3	5179.48	15367.6	4840.86	8126.48	2086.76	6103.84	595.317	1654.21	337.339	1371.37	720.94	2586.65	3.35062	5.71576	76.2991	51.1306	2.99991	10.6953	2.58579	8.36578	1.74634	7.85854	0	5.77996	15.5574	70.3391	1.76156	29.3593	37.1393	18.9338
AluSg7	4179.6	11236.6	3325.3	11858	6826.37	20262.6	5369	9895.19	5028.71	5064.89	2184.82	2567.1	580.918	935.759	254.252	622.124	635.374	1949.45	0.197095	19.7095	83.5549	57.2527	4.04336	6.52155	0	9.73472	1.74634	6.48641	0	0	31.2802	96.4887	0	54.902	32.77	29.493
AluSg4	4175.86	12064	3379.04	12496.6	6940.36	20981.5	5376.61	9871.92	5032.96	5085.72	2145.16	2386.13	618.322	1006.59	294.474	908.378	713.658	1020.97	0	22.4689	72.7846	78.5665	4.69551	9.39103	0	9.43051	1.74634	6.61115	0	8.76959	31.2802	112.377	0	104.226	32.0418	30.2212
AluSc5	4011.87	10011.7	3234.83	10733.2	6679.24	18516.5	5272.57	8242.72	4980.57	4137.83	2069.03	1903	591.345	854.827	285.666	852.595	649.21	2029.92	0.197095	19.7095	81.1741	87.9764	4.69551	7.04327	0	4.25894	1.74634	6.61115	0	5.77996	40.5484	103.605	0	87.1972	32.77	29.1289
HERVE-int	3888.3	378.62	4188.17	584.09	5828.7	579.505	4068.81	558.378	9310.87	1092.21	3312.71	628.62	295.59	34.4248	243.389	39.3415	582.214	120.157	457.458	26.805	406.777	21.4272	452.595	25.0427	366.877	27.8352	714.004	55.6334	724.089	54.81	972.335	31.7767	1132.39	54.0212	1960.01	316.048
AluSq4	3823.45	10849.9	2990.4	11341.4	6378.34	19973.5	4917.1	9252.4	4578.53	4678.57	1818.69	1861.55	534.246	887.928	205.515	674.677	619.717	769.003	0	36.0684	70.6305	66.7759	4.69551	15.13	0	9.27841	1.74634	6.73589	0	11.1613	40.3829	88.71	0	64.2969	12.0157	1.45644
AluSq10	3797.43	10660.5	2990.29	11227.1	6257.16	19356.9	4802.26	8465.4	4569.18	4130.97	1829.66	1676.99	504.952	781.509	232.82	700.807	434.749	1897.02	0.197095	8.4751	71.6509	59.5201	4.56508	7.04327	0	9.27841	1.74634	6.61115	0	8.76959	19.3639	82.4209	0	63.4162	32.77	28.4007
L1PA15-16	3347.47	1562.18	4026.05	333.879	4599.78	434.857	8095.03	649.184	9544.38	562.197	11151.1	463.991	245.608	47.1686	69.8752	18.4964	567.285	99.7665	0	0	0.340115	0.793601	0	3.52164	0	0	0.124739	3.11847	0	0	3.47558	0	0	22.6067	0	5.46167
AluYj4	3320.27	1641.61	2444.41	1857.48	5340.63	2727.18	3982.87	1666.31	4086.69	1106.81	1716.25	800.425	454.639	442.723	232.82	510.559	600.419	332.433	0	0	72.1043	57.8195	4.04336	4.43465	0	0.152105	1.74634	0	0	5.77996	40.5484	59.4159	0	73.3983	12.0157	0.728222
AluYc	3313.17	2075.61	2460.73	2547.69	5475.1	3600.81	3994.89	2381.66	4066.48	1351.67	1616.4	968.043	456.294	524.482	217.553	528.762	581.486	1560.94	0	0	61.334	60.9939	4.69551	7.30413	0	0.152105	1.74634	0.124739	0	5.77996	29.1287	69.8426	0	73.3983	11.2874	1.82056
HERVH-int	3289.91	1153.01	3550.69	837.476	8513.23	2032.24	5099.17	2098.75	4774.37	1562.73	5019.79	3368.72	315.616	89.7031	238.985	66.6457	590.224	302.94	274.554	0	223.569	0	534.245	2.34776	322.767	0	400.037	0	920.608	0	463.742	0	1258.05	0	1236.16	0
AluYm1	3265.87	10651.4	2415.5	11113.6	5030.98	19191.9	3849.02	9337.73	4094.42	4667.72	1719.04	2446.32	439.413	886.604	186.138	759.82	610.25	966.351	0	0	42.7411	65.1887	1.82603	7.30413	0	8.21367	1.74634	0.124739	0	5.77996	35.5833	74.6422	0	73.3983	12.0157	1.45644
AluYf1	3197.48	1690.88	2317.54	1785.6	5229.89	2891.78	3846.13	1602.12	3956.71	951.257	1541.06	637.39	403.829	401.181	188.781	408.682	527.233	377.947	0.197095	0	62.9212	39.7934	4.04336	4.43465	0	0.152105	1.74634	0	0	0	33.9283	54.6163	0	73.1047	32.77	0.728222
ERVL-E-int	3155.3	131.265	1781.52	228.557	4530.65	185.212	3600.17	368.55	4006.86	375.339	2189.41	157.255	496.842	27.4736	603.628	12.9181	463.514	4.73345	3602.51	18.9211	1806.92	3.96801	2358.45	6.39112	2820.33	4.56315	2705.46	6.11219	5148.15	16.7419	5519.22	13.2403	7787.27	49.9109	6744.43	34.9547
AluYk4	3004.13	920.829	2111.89	1443.11	4701.38	1913.55	3547.55	1390.09	3657.84	745.937	1338.96	563.048	368.577	246.27	174.101	253.665	383.773	262.888	0	0	45.3486	41.7207	3.91293	4.95638	0	0	0	0	0	5.77996	26.8116	34.0938	0	50.2045	11.6516	0.728222
HERVK9-int	2982.64	0	1242.1	1.81395	1992.33	1.04345	3008.03	0.456315	2651.57	4.98955	1761.89	7.97236	206.383	0	218.14	0	424.19	0	1382.82	0	715.828	0	731.979	0	1056.52	0	949.261	0	1831.05	0	2445.82	0	4563.61	0	6949.43	0
AluYk2	2977.72	1282.1	2047.15	1315.11	4752.77	2017.64	3466.47	1165.58	3631.14	630.928	1446.78	489.104	342.262	348.386	164.119	331.173	317.869	291.653	0	0	52.7178	39.7934	4.04336	2.0869	0	0	1.74634	0	0	0	25.1566	51.1407	0	60.4802	1.45644	0.728222
AluYk3	2974.96	733.983	2160.75	1061.61	4987.29	2120.81	3625.58	432.435	3731.43	209.062	1493.22	74.5415	395.223	245.277	148.265	297.41	350.275	262.16	0	5.71576	48.0696	35.7121	3.91293	4.43465	0	0.152105	0	6.48641	0	0	33.2663	56.2713	0	50.2045	12.0157	1.09233
Alu	2961.95	1317.78	2155.31	1395.6	4775.34	2308.89	3684.29	1174.71	3271.9	757.039	1026.84	542.12	328.029	294.762	135.347	371.689	258.155	267.986	0	0	55.3253	19.3865	4.04336	4.43465	0	0.152105	1.74634	0.124739	0	0	28.7977	40.8794	0	12.0373	12.0157	1.82056
MLT2A2	2953.47	764.927	3524.27	882.371	5475.49	1971.2	5370.52	1386.89	5765.05	1404.56	5645.03	398.02	312.306	160.539	205.222	85.4357	758.444	226.477	200.249	5.12448	99.4269	12.9244	180.516	18.7821	109.059	3.19421	204.571	31.4341	317.1	5.97927	305.851	22.674	305.631	10.5694	757.351	64.4477
AluYh3	2944.8	1742.72	2136.49	1910.65	4939.29	2853.7	3668.32	1585.85	3538.84	942.9	1399.35	631.809	412.767	439.744	224.599	473.86	519.223	564.736	0	0	68.1363	55.7788	4.04336	4.43465	0	2.58579	1.74634	0	0	5.77996	35.2523	74.4767	0	73.3983	12.0157	0.728222
AluYb8	2617.23	7744.27	1883.56	7870.82	4283.61	13981.7	2947.95	5658.92	3254.43	2590.07	1244.29	1019.66	306.679	575.622	167.348	423.068	353.552	493.735	0.197095	0	41.8341	29.7034	3.91293	4.17379	0	2.43368	0	0	0	0	32.1077	46.8376	0	55.4891	22.5749	0.728222
AluYa5	2566.57	7506.18	1778.01	7762.44	4133.1	13321.2	2871.59	5717.17	3165.12	2597.18	1219.77	1016.67	284.17	580.918	173.807	404.572	293.838	591.317	0	0	49.9969	26.9824	4.04336	4.43465	0	0.456315	1.74634	0	0	0	27.8046	41.5415	0	73.3983	1.09233	0.728222
AluYe5	2553.96	2572.29	1800.45	3065.91	4035.01	5356.93	2689.22	2956.01	3082.29	1435.12	1004.92	832.713	297.907	421.207	180.853	279.794	490.822	308.402	0.197095	5.71576	53.8515	35.2586	4.04336	7.43457	0	2.58579	1.74634	6.48641	0	0	34.0938	45.017	0	73.1047	21.8467	0.728222
L1PB4	2514.54	1254.31	2306.66	889.06	3461.77	1225.27	4175.89	1486.22	6784.16	1695.95	4704.09	1236.11	281.687	104.102	169.697	128.887	745.336	208.636	85.7364	49.668	35.3719	24.1482	74.9978	72.3892	113.318	74.0751	80.4564	63.7415	69.9574	65.174	177.42	121.314	327.063	243.682	561.459	330.613
AluYi6_4d	2418.75	687.271	1623.14	1086.55	3860.1	1412.7	2839.04	1196	2847.53	589.265	1108.56	427.916	274.405	199.267	122.428	172.046	157.66	177.322	0	0	29.7034	19.9534	1.04345	2.0869	0	0	0	0	0	0	23.1705	18.8674	0	59.3059	12.0157	0.364111
L1PBa	2418.16	562.313	2853.9	816.389	2916.7	989.319	3096.25	1044.66	4736.08	1219.07	2819.82	629.218	229.719	80.7659	178.798	155.017	458.78	148.557	231.587	225.28	249.644	110.197	259.688	138.648	331.893	331.437	325.069	207.939	327.863	868.19	361.295	315.45	752.186	719.01	1292.59	664.503
AluYh3a3	2375.59	1772.08	1679.49	2283.76	3862.45	4594.3	2693.93	967.388	2813.98	641.157	949.707	295.177	285.163	289.632	139.457	365.817	332.433	276.724	0	5.71576	48.2963	38.3196	3.91293	2.0869	0	0	0	6.48641	0	5.77996	29.1287	43.8585	0	55.4891	2.18467	1.09233
MLT2A1	2370.46	612.572	3314.87	770.814	5076.76	1745.43	4632.97	1184.59	4542.73	1138.99	4854.57	301.953	216.975	102.447	160.596	47.2685	749.341	120.885	87.1161	0	72.6712	17.3459	96.6493	2.47819	113.166	13.3852	60.7477	34.6774	207.082	0	187.35	28.3012	167.935	31.4145	232.303	67.3606
AluYg6	2367.51	496.483	1528.93	565.951	3668.11	716.066	2595.67	307.1	2672.28	259.581	858.224	209.075	248.918	204.397	113.621	174.688	377.947	154.747	0	0	41.6074	26.4156	3.91293	2.0869	0	0	1.74634	0	0	0	23.9981	29.1287	0	50.2045	1.09233	0.728222
AluYc3	2348.98	1067.86	1708.62	1080.54	3690.94	1644.73	2546.85	910.196	2934.35	540.243	987.376	413.167	266.461	264.144	111.272	249.848	320.054	214.097	0	0	53.9649	23.808	4.04336	4.43465	0	0.152105	1.74634	0	0	0	22.1775	25.4876	0	26.717	0.728222	0.728222
THE1A	2293.01	617.499	1539.36	812.874	5130.37	1281.09	3445.03	1513.6	3663.08	1931.7	2366.59	1111.75	205.39	40.5484	132.704	138.576	160.209	139.455	0	9.85476	0.453486	2.26743	13.0431	14.8691	0.152105	12.9289	2.49477	17.5882	4.98272	1.39516	0	8.10969	0.293593	0.293593	60.4425	5.82578
AluJr4	2270.34	3747.37	1913.94	4226.27	3757.19	7079.01	2996.16	4120.22	2590.7	2151.74	1290.92	1133.67	402.505	720.438	199.35	785.362	413.266	1615.2	0	0	54.0783	17.7993	2.86948	2.34776	0	0.30421	0	0.124739	0	5.77996	11.0888	37.0729	0	28.4786	10.5592	0.728222
MADE1	2231.32	2415.99	4695.17	4829.18	6617.81	6787.63	1305.82	1754.99	1495.74	1640.19	1221.96	1511.96	535.901	570.657	360.533	371.983	616.804	617.168	17.7386	10.8402	43.4213	14.3982	50.4768	12.6518	2.43368	5.9321	5.36376	0.623693	0	27.7039	108.405	17.7089	66.3521	9.98217	108.141	92.4842
FRAM	2193.67	1860.97	1683.57	2095.33	3689.76	3537.55	2490.72	2229.56	2405.21	1278.45	717.113	669.279	259.675	366.756	150.32	311.503	265.073	294.93	0	0	39.6801	2.3808	2.86948	2.0869	0	0	1.74634	0	0	0	12.4128	13.5713	0	6.16546	0.728222	16.7491
AluYe6	2189.33	772.613	1398.44	731.36	3267.69	1069.27	2138.14	563.093	2441.14	337.169	672.867	286.008	184.537	177.255	147.09	159.128	249.052	127.803	0	0	37.526	17.3459	4.04336	2.0869	0	0	1.74634	0	0	0	19.3639	15.2264	0	51.0852	1.09233	0
AluYk11	2139.47	14.1909	1502.4	89.7903	3564.68	72.3892	2413.45	54.4536	2506.12	33.0557	816.17	23.7178	221.279	106.915	118.905	89.546	168.948	38.5958	0	0	34.1249	14.5116	3.91293	2.0869	0	0	0	0	0	0	23.005	17.0469	0	55.4891	1.09233	0.364111
AluYi6	2113.26	371.722	1430.07	511.193	3306.56	830.454	2202.94	482.781	2534.94	233.636	777.504	262.091	189.833	217.638	96.8858	173.514	346.27	166.035	0	0	34.5783	19.0464	1.04345	2.0869	0	0	0	0	0	0	22.343	20.026	0	59.3059	1.09233	0.728222
AluYb9	2090	733.983	1292.55	678.076	3122	1104.75	2026.34	1057.13	2412.32	448.934	727.478	315.506	157.394	171.793	111.272	139.75	214.826	49.155	0	0	32.4243	18.3662	3.91293	2.0869	0	0	0	0	0	0	19.695	7.77868	0	38.4607	1.09233	0
AluYk12	2007.02	12.417	1249.47	51.9242	3076.21	72.2588	2058.74	22.9679	2318.02	22.8272	684.427	12.5565	169.807	86.062	86.0228	170.284	204.995	25.8519	0	0	34.6917	12.9244	4.56508	4.43465	0	0.152105	0	0	0	5.77996	20.1915	17.8744	0	11.7437	1.09233	0.364111
L1PB3	2003.28	1055.45	2050.21	742.924	3708.67	1552.65	3611.58	898.028	6202.13	1167.06	5209.54	691.004	359.474	34.5903	166.761	83.6741	798.496	203.902	67.2095	0.197095	36.3923	7.82264	46.1726	6.39112	24.9452	2.58579	89.3129	2.61951	64.9747	0	38.3969	0	180.853	0	384.501	0
MSTB	1998.35	651.794	1779.71	595.768	3289.08	1673.82	2897.14	1128.32	3622.79	1636.82	2085.77	1337.96	136.541	62.8914	108.042	55.1955	307.31	137.634	21.0892	3.15352	2.72092	15.872	18.9125	21.1298	16.1231	11.1037	9.72962	24.0746	5.77996	1.99309	13.7368	29.7907	88.078	32.8825	1.09233	28.4007
FLAM_C	1984.35	8671.21	1737.53	9018.48	3537.03	15429.2	2670.05	6844.88	2324.01	3323.91	910.642	1391.18	351.696	669.794	120.667	620.656	230.482	1629.76	0.197095	0	48.2963	7.93601	2.86948	2.0869	0	0.152105	0	0	0	6.37789	6.95116	33.1008	0	5.57827	20.7543	0.364111
L1ME2	1971.54	263.319	803.124	144.322	1268.83	263.471	2316.56	279.113	1581.81	402.407	1834.44	227.611	112.543	20.1915	46.3877	4.4039	135.449	28.0366	3.9419	0	0	1.36046	1.56517	0	0	0	0.873171	0	0	0	2.64806	0	22.6067	0	16.7491	0
L1MA6	1877.33	462.188	1781.63	333.653	2499.45	531.506	3655.08	626.368	6348.7	755.043	4039.19	430.906	254.379	43.362	126.539	18.2028	690.355	91.3919	0	15.5705	1.81395	0	0	9.91275	0	2.73789	0	8.98118	0	18.9343	0.993023	20.688	0	6.16546	0	34.5906
L1MA3	1785.09	698.703	1384.83	469.812	2763.83	763.412	3974.05	780.451	5480.89	829.762	1514.15	895.495	191.653	67.5256	36.9928	4.69749	131.808	99.4023	7.88381	3.9419	10.4302	0.226743	12.6518	0	11.1037	1.36895	12.9728	0	14.1509	0	22.343	0	40.8095	0	2.54878	0
AluYd8	1667.43	20.3008	995.629	37.2993	2537.27	60.3895	1643.04	22.5115	1834.41	7.7338	547.9	11.1613	110.226	64.2155	101.583	91.0139	46.9703	48.0627	0	0	32.651	14.3982	3.91293	2.0869	0	0	1.74634	0	0	0	10.0957	10.9233	0	38.4607	0.364111	0.364111
MLT2B3	1539.51	504.761	2751.3	904.592	3330.82	1634.43	2941.25	1105.5	4179.99	1482.89	3941.93	374.9	130.086	97.9783	96.005	39.3415	341.172	173.681	38.4336	0	22.9011	5.32847	40.8249	1.17388	17.34	8.21367	36.299	18.4613	63.5795	0	49.3201	3.97209	38.1671	22.6067	124.162	1.45644
HERVE_a-int	1423.42	45.7261	1428.71	66.6625	1790.03	58.5635	1668.44	79.2467	4776.74	115.259	1403.13	69.3595	104.764	10.0957	39.3415	3.22953	143.824	10.1951	10.8402	0	6.34881	1.36046	43.3031	0	2.73789	3.34631	70.7268	5.73798	63.3802	0	59.2504	0.165504	3.81671	0	6.554	0.364111
L1MB5	1363.11	746.597	1111.5	509.719	1407.22	886.67	2224.23	680.67	1791.75	641.905	1511.96	872.574	132.072	60.4089	38.1671	10.2758	61.1707	25.8519	31.7323	3.9419	16.5523	0.226743	10.6953	0.130431	45.0231	0	18.5861	3.74216	56.0058	0	46.8376	0	79.8574	0	75.0069	13.8362
L1MB7	1318.17	2958.01	1262.05	1338.69	2720.27	1986.72	3188.73	2631.11	3919.04	2398.1	2155.33	2504.52	216.148	229.885	60.4802	130.943	269.078	322.602	9.26348	12.6141	11.4505	48.9765	8.47801	95.0842	30.1168	122.749	16.3408	104.656	10.3641	254.916	26.8116	160.539	28.4786	253.958	18.9338	530.874
L1MA4	1284.47	1107.48	1286.09	557.448	1710.08	1044.23	4251.34	1300.19	5353.28	1067.89	2169.28	1158.18	179.572	83.4139	31.4145	70.4624	173.681	137.27	6.50414	3.9419	1.81395	0	0	0	0	1.36895	1.12265	2.12056	0	0	0.993023	2.64806	5.57827	0	0	0
MLT1C	1270.67	527.033	740.317	419.135	1419.74	671.589	1597.86	687.363	2083.01	1081.11	1369.65	580.388	156.567	88.8755	59.3059	95.1242	179.507	136.542	533.537	0	280.935	1.13372	581.07	0.260862	511.529	0	511.928	0	636.393	4.18549	808.155	2.31705	1628.27	0.88078	1645.78	2.91289
MLT1I	1247.81	8.86929	130.604	10.4302	105.91	17.7386	324.136	13.2331	85.0718	35.8	246.346	22.9205	33.1008	4.3031	15.5604	0	28.7648	1.82056	0	0	1.24709	0	0	10.304	0	0	0.748432	1.6216	0	0.398618	0	0	0	0	19.2979	0
L1PB2	1236.77	471.058	1154.46	400.202	2148.07	537.376	2199.74	1189.61	3127.95	1054.79	2253.79	530.56	192.646	41.2104	58.1315	76.0407	193.343	132.172	21.6805	21.6805	11.7906	41.7207	39.3902	2.86948	31.3336	6.0842	54.6355	59.0014	17.9378	190.938	17.2124	37.2384	63.4162	200.524	245.775	136.906
ERVL-B4-int	1197.35	488.402	2180.82	1472.92	5504.58	1375.66	2658.19	1562.73	6302.3	2517.73	1869.32	1383.8	228.561	97.9783	317.668	65.1777	533.059	267.986	307.074	29.3672	497.134	138.087	963.754	146.735	372.809	73.4667	832.506	185.486	603.707	135.729	889.914	118.17	1747.47	311.796	2274.6	547.259
MIRb	1176.46	628.734	578.422	379.681	657.111	598.809	1431.76	588.951	1563.6	913.212	1336.76	500.863	122.142	67.1945	51.3788	112.74	45.1498	127.075	187.043	34.8859	94.7787	35.7121	45.7813	57.7809	123.357	15.2105	279.415	25.6962	189.144	14.3502	232.698	54.7818	255.72	132.704	424.918	106.685
AluYa8	1174.29	953.547	814.462	1146.98	1959.33	2321.28	1263.23	556.4	1503.85	404.652	361.347	188.546	127.107	157.063	57.2507	152.081	89.9355	198.441	0.197095	5.71576	36.8458	24.715	3.91293	4.43465	0	0.152105	1.74634	6.48641	0	0	10.0957	42.5345	0	26.717	21.1184	0.728222
HERVIP10F-int	1147.88	6.89833	1369.42	43.7614	3218.25	35.2164	2376.03	38.4826	2805.12	62.7436	2274.91	38.4666	566.023	0	127.713	0	362.291	0	263.516	0	488.065	0	685.806	0	611.158	0	582.28	0	1033.22	0	848.373	0	2051.63	0	2182.12	0
L1P4	1108.46	668.941	1011.61	515.841	1612.91	875.844	2898.51	893.313	2464.84	1192.88	2224.49	866.595	101.454	49.9822	57.8379	21.7259	204.995	191.158	51.4419	325.601	35.1452	183.322	41.7379	397.684	37.1136	527.5	87.9408	214.052	64.9747	319.692	39.0589	120.156	154.136	1112.72	367.024	1023.15
Tigger3b	1107.68	1293.34	835.775	963.319	1951.64	2227.11	1078.58	1556.03	1438.99	1684.72	418.748	487.51	143.823	152.429	220.489	111.565	108.505	121.977	0	4.139	21.9941	28.3429	3.39121	8.60844	0	6.84473	16.4655	5.23902	5.77996	21.7247	21.8465	37.0729	24.9554	25.8362	10.9233	63.7195
LTR33A	1105.9	19.9066	686.578	45.9155	1854.08	42.5205	1209.54	75.1399	1298.03	84.3233	1326.2	32.6867	59.9124	4.63411	26.717	0	42.601	0	17.5415	2.56224	10.0901	12.9244	19.4342	12.2605	12.6247	14.6021	10.7275	17.0892	8.57028	26.9067	31.2802	44.5205	23.7811	31.1209	16.0209	100.131
L1M2	1102.95	2286.7	948.807	933.502	1682.17	1321.4	2620.01	2704.58	2377.77	4033.67	2049.89	1006.91	135.548	179.572	35.2312	33.176	175.502	129.624	10.0519	3.9419	12.0174	1.70057	9.2606	0	10.191	0	18.0871	2.12056	8.76959	0	6.12364	0	6.75265	0	35.6829	11.2874
L1MA5	1078.31	388.278	1027.6	290.798	1586.56	491.203	3753.5	459.053	4530.38	869.678	1616.4	731.464	157.063	64.381	15.854	3.81671	87.0226	91.0278	0	13.2054	2.04069	3.06103	1.56517	0	0	1.36895	0.873171	4.49059	0	0	3.64108	0	0	14.3861	11.2874	20.3902
L1MA2	1072.2	1672.16	981.798	423.216	1560.48	704.197	3054.12	877.342	4386.19	737.33	1184.29	743.422	169.476	64.05	9.10139	18.4964	120.521	72.8222	3.9419	3.9419	4.87498	0.453486	11.6084	0	8.82209	0	10.3533	0	0	0	27.3081	0	10.2758	22.6067	1.45644	5.46167
HUERS-P2-int	1049.34	0	1634.37	0	2155.37	0	1987.56	0.91263	2462.59	3.11847	2062.45	7.77305	247.097	0	72.5176	0	375.399	0	236.514	0	211.325	0	185.473	0	169.597	0	295.381	0	501.063	0	447.688	0	736.038	0	1149.5	0
MLT1A0	996.514	327.375	1010.71	376.62	2039.29	1398.22	1079.79	593.666	2574.86	1206.85	3328.66	410.975	173.945	90.8616	196.414	73.1047	354.28	72.8222	260.757	0.985476	144.435	12.9244	241.297	41.7379	324.44	24.0326	163.283	47.5254	466.184	65.9713	307.672	38.5624	985.593	49.3237	895.349	49.5191
L1MA7	942.509	556.006	835.775	474.12	1059.36	666.894	2856.53	569.329	4248.6	970.716	781.092	715.718	159.711	72.6562	32.2953	9.10139	56.4372	64.8118	4.53319	0	3.74126	3.74126	2.86948	0	8.21367	1.36895	2.37003	0.997909	0	0	16.8814	0	30.5337	0	4.00522	0
AluYh7	936.991	218.776	626.491	268.124	1353.61	450.639	950.504	93.8488	951.756	51.7665	411.972	15.5461	96.3232	118.997	39.6351	158.834	96.8536	85.202	0	0	22.5609	16.3255	0.130431	2.34776	0	0.152105	1.74634	0	0	0	10.4267	23.1705	0	38.4607	0	0.364111
MSTA-int	932.458	1884.82	1397.53	1368.4	2408.02	1496.56	967.996	1483.48	951.631	2373.65	582.381	1348.92	91.5236	149.119	94.2435	142.099	104.864	246.139	7.88381	62.2821	9.06973	66.4358	17.2169	66.6502	11.8642	101.302	21.8293	123.616	0	132.939	24.4946	130.251	35.8184	496.76	28.4007	524.684
LTR26	900.922	5.91286	503.597	3.51452	1419.22	13.5648	857.112	9.27841	1074.5	15.4676	179.378	21.5254	42.038	0	23.7811	7.92702	15.2927	6.91811	0	0	0	0	0	0	0	0	0	0	0	0	11.2543	0	0	0	0	0
L1MD2	854.802	704.616	912.075	520.262	1351.53	932.712	3345.25	766.153	4197.33	818.286	1650.68	821.751	177.917	86.393	40.5159	16.7348	96.4895	73.1863	0	3.9419	2.3808	0.226743	5.4781	0	3.49842	0	0.997909	0	0	0	18.2054	0	22.6067	0	11.2874	0
L1MA8	854.408	2262.65	793.828	902.325	1185.62	1085.71	2768.62	1971.28	3796.17	2972.65	932.766	1239.3	124.293	136.044	38.7543	76.0407	56.0731	154.747	0	0.197095	2.72092	3.1744	0	0	1.67316	1.36895	0	0	0	0	0.993023	0.827519	0	22.6067	0	5.46167
HERVL32-int	828.983	0	663.791	0	1323.09	0	1588.43	0	1501.73	0	747.01	0	145.974	0	86.61	0	66.2682	0	248.931	0	95.9124	0	182.473	0	185.72	0	110.643	0	113.805	0	226.409	0	736.626	0	296.386	0
MSTB1	772.81	157.676	697.462	142.395	1977.46	313.947	1307.04	254.624	1359.28	473.134	1026.24	250.133	71.3321	25.3221	52.8468	12.9181	160.937	41.1446	0.39419	11.6286	0	6.34881	3.13034	0	0	0	6.23693	1.37213	2.59102	0	2.48256	0	14.3861	1.17437	26.216	0.364111
L1MB4	759.605	131.265	782.491	94.7787	951.624	211.689	2986.73	225.876	4046.9	326.192	1471.7	185.756	133.893	3.64108	27.8914	10.5694	75.7351	58.2578	0	0.197095	0	0	0	3.52164	0	1.21684	0	5.11429	0	0	2.64806	0	0	0	0	0
L1ME2z	754.875	687.074	306.103	236.607	608.721	497.333	744.25	655.877	470.514	286.275	822.947	704.956	50.6442	47.3341	56.6635	62.2418	34.2264	33.8623	0	0	0	1.36046	0	0	1.97737	7.45315	0	0.873171	0	0	0	4.3031	0	0	0	0
MER41A	735.954	266.473	486.818	297.6	1076.84	430.944	824.409	261.773	665.231	254.841	266.277	48.2328	56.7678	18.5364	32.2953	2.34875	15.2927	57.5296	0	0	7.48253	6.34881	0	0	0	0	0	0	0	0	0	6.12364	0	0	0	0
L1ME1	695.155	1021.94	825.912	470.832	1338.87	1017.1	1998.2	1099.57	2017.15	687.934	1673.2	1195.85	232.202	116.184	74.5727	84.2613	310.951	69.9093	3.9419	3.9419	2.26743	1.92732	3.13034	0	8.66999	0	0.374216	0	0	0	3.47558	0.331008	1.76156	2.64234	0	0
L1ME4b	689.833	44.1493	644.631	68.4764	1129.66	91.9538	1970.37	163.665	1422.27	232.263	1409.31	98.8572	68.6841	21.681	21.1387	9.39499	92.1201	46.2421	0	0	0.793601	1.47383	1.56517	0	6.69262	0	0.873171	0	0	0	2.64806	0	0	0	6.554	0
L1MA10	685.497	675.643	776.595	231.732	945.755	485.203	4316.28	652.987	9526.42	409.891	672.668	726.282	516.537	44.355	47.2685	56.0763	251.965	33.8623	0	0	0	0	0	0	0	0	0	0	0	0	0.993023	0	0	0	0	0
L1MA5A	683.132	749.553	714.921	324.583	1072.14	534.245	2355.5	768.739	3406.99	694.794	1014.28	837.496	147.795	45.5135	46.9749	56.0763	76.4633	51.7038	15.7676	0	6.34881	1.5872	4.43465	0	11.4079	0	14.8439	1.37213	1.39516	0	3.80659	0	0	0	21.1184	0
L1ME4c	680.57	290.124	657.329	308.824	998.84	436.031	1894.01	351.058	1589.54	674.711	1424.46	584.573	63.5535	40.0519	26.1298	2.93593	96.4895	73.1863	5.91286	3.74481	3.85463	0.340115	8.73887	6.65198	8.66999	0	0.997909	2.86899	0	0	3.47558	0	1.76156	0	12.0157	0
LOR1b	676.628	0	473.213	1.24709	587.2	0	2051.59	9.27841	3427.44	0	102.445	1.19585	35.4178	0	11.7437	0	17.8414	0	56.3692	0	21.2005	0	52.6941	0	90.9588	0	66.361	0	173	0	82.2554	0	98.941	0	89.5713	0
L1MA1	674.46	2151.29	825.572	923.638	1030.4	1255.14	2650.43	1330.61	4013.34	1422.64	798.033	992.957	150.608	94.3372	19.9643	36.4056	46.6062	128.895	0	3.9419	2.94766	0.226743	0	0.782586	1.67316	0	0	0	0	0	4.3031	1.32403	0	42.8646	0	6.18989
MER106B	664.802	0	211.211	7.5959	461.986	21.3907	634.734	5.9321	236.38	31.8084	696.983	1.99309	35.0868	0	56.0763	0	33.8623	0	0	0	0	0	0	0	0	0	0	0	0	0	0	0	0	0	0	0
L1MB3	644.699	105.84	553.934	92.3979	679.806	134.996	1949.23	86.0914	3405.74	258.084	811.785	108.025	121.976	10.5922	13.5053	2.34875	25.4878	3.64111	0	1.18257	0.566858	2.3808	0	0	0	0	0.124739	0	10.962	0	12.5783	0	7.33983	2.64234	0	0
THE1B-int	642.531	757.043	925.452	1581.31	1172.18	2904.96	974.689	1262.02	1632.95	2497.14	839.888	1103.17	125.286	132.403	94.5371	161.183	130.716	266.529	0	68.9833	12.0174	178.107	1.6956	103.823	0	280.482	12.2244	343.281	0	1179.91	13.7368	183.047	9.10139	1072.79	0	911.006
MLT1E3	625.777	20.695	632.954	9.29647	1123.27	5.08681	999.938	17.9484	607.477	25.9456	655.328	5.18203	82.7519	0	38.7543	9.68858	104.864	0	25.2282	0	18.0261	0	51.9115	0	43.0457	0	20.5819	0	52.4182	0	99.6333	0	134.466	0	148.921	0
FLAM_A	601.141	1346.75	628.532	1643.89	1096.53	2441.02	900.614	1109.45	631.552	813.047	234.985	388.453	128.431	338.621	113.914	492.65	132.536	205.723	0	0	5.32847	15.7587	0	0	0	0.152105	0	0.124739	0	5.77996	0.331008	12.7438	0	5.57827	0	0.364111
Plat_L3	601.141	0	396.12	0	1231.79	1.6956	338.282	0	569.307	0.498955	242.958	0	19.695	0	42.571	0	45.878	0	78.8381	0	55.5521	0	173.864	0	87.9167	0	108.772	0	181.969	0	84.738	0	372.864	0	514.489	0
L1ME3Cz	595.228	365.612	537.608	282.635	824.585	492.638	1606.38	288.543	1243.89	400.037	1277.57	169.612	53.6232	15.3919	10.2758	8.22061	74.2787	49.155	0	0	1.13372	0.906973	1.56517	0	1.97737	0	0.873171	0.124739	0	0	4.3031	0	0	0	11.2874	0
HERVIP10B3-int	592.074	0	892.348	2.26743	1367.57	11.3475	930.731	11.2558	3300.59	28.0662	930.374	0	117.177	0	59.3059	0.587187	192.979	0	115.104	0	92.8513	0	215.602	2.86948	107.538	3.34631	415.255	5.73798	419.545	0	452.818	0.165504	490.888	0	842.917	0.364111
L1MB1	585.373	34.6888	695.875	30.7237	1097.32	33.9121	4027.44	49.5862	9312.74	250.725	816.768	75.3388	503.463	6.62015	71.9304	22.0195	234.852	1.82056	28.1846	0	1.13372	0	22.1733	0	0	0	2.49477	0	9.56683	0	3.47558	0	0	0	11.2874	0
THE1D-int	583.205	789.564	848.927	1510	1358.7	2228.67	1063.82	1602.12	1666.13	2806.62	1267.6	1513.95	116.018	186.192	152.375	149.439	179.143	255.97	19.9066	40.7987	7.14241	69.0433	10.0432	71.0849	5.62789	92.1756	11.8502	141.454	14.9482	474.953	15.7229	99.6333	7.92702	519.367	34.2264	564.008
L1M4	578.08	114.512	630.346	136.613	1060.27	166.039	1400.28	276.831	1459.69	346.524	1238.7	241.961	90.5306	18.8674	101.877	24.6618	125.618	40.4163	47.3029	97.5621	24.4883	21.9941	48.6508	32.4773	70.7288	50.3468	31.9331	4.98955	74.9402	100.053	44.5205	44.8515	98.6474	147.677	234.488	208.272
L1MCa	575.321	193.153	554.841	105.095	707.588	74.6065	1314.04	182.07	837.745	72.2237	438.48	106.63	63.719	12.0818	25.5426	10.2758	108.505	5.46167	62.4792	0	48.4097	3.1744	34.4338	9.91275	133.092	9.27841	26.6941	0.623693	53.6141	0	142.499	25.3221	79.5638	0	212.641	5.09756
LOR1a	573.35	3.15352	441.469	2.26743	552.245	3.26077	1984.97	13.2331	3394.89	7.7338	59.1947	6.37789	33.7628	2.97907	11.7437	0	17.4773	0	0	0	0	0	0	0	0	0	0	0	0	0	0	0	0.587187	0	0	0
SVA_E	557.78	1255.89	781.584	977.603	1146.1	2128.11	482.021	1466.29	293.136	1484.51	200.704	317.698	220.286	159.877	170.871	87.4908	220.287	148.921	0	17.7386	0	10.5436	0	8.86931	0	33.9194	0	2.86899	0	90.6856	1.98605	18.5364	0	4.4039	0	44.0575
L1M1	556.597	473.817	580.803	327.531	868.018	654.372	1916.37	617.09	3457.88	648.641	737.244	429.71	139.189	65.8705	18.79	10.863	36.047	97.2177	0	3.9419	2.15406	0.226743	0	0	0	0	0.748432	0	0	0	0.993023	0	0	0	0	0
HUERS-P3b-int	536.887	10.249	437.728	20.747	331.947	16.956	432.435	15.8189	2038.11	38.17	375.299	8.76959	421.207	19.8605	225.186	16.7348	941.591	0	0.985476	0	14.9651	0	5.60853	0	1.97737	1.21684	4.36585	0.124739	18.735	0	38.5624	1.82054	32.0017	0	40.4163	5.82578
L1MC	536.493	19.3153	479.675	13.3778	1069.66	2.60862	951.113	15.0584	581.157	10.8523	307.334	9.96545	88.048	3.47558	14.0925	0.293593	25.8519	0.364111	15.9647	0	12.2441	0.906973	47.3464	0	45.9357	0	17.5882	0	56.2051	0	40.3829	0	116.85	0	123.798	0
L1P	531.763	43.7551	516.861	69.0433	799.151	90.78	1612.92	159.102	1165.81	174.634	1222.36	76.9332	45.017	0	25.249	4.4039	73.9146	64.0836	0	0	0.340115	0	4.69551	0	0	0	0.997909	0	0	0	3.47558	0	1.76156	0	0	0
LTR8	497.666	606.068	416.301	855.615	768.891	2731.75	547.426	1035.53	828.888	2011.29	498.671	343.808	46.6721	102.943	16.4412	113.033	96.8536	197.348	86.919	45.1348	45.9155	25.622	83.4758	26.0862	72.8583	28.5957	57.3798	65.1136	177.584	52.6176	72.3252	67.6911	301.227	72.224	282.914	102.679
LTR32	496.483	570.788	363.923	433.986	729.631	1286.83	769.043	517.918	798.328	622.072	1032.42	523.385	127.107	50.4787	118.318	1.17437	134.721	88.1149	94.8028	9.65767	60.0869	0	96.1276	6.65198	154.082	0	151.433	0	272.455	5.77996	180.399	0	454.189	13.5053	221.744	0
L1MEg	484.066	60.3111	90.2438	137.973	226.95	188.734	385.13	336.761	188.231	453.55	327.265	265.081	42.7	38.2314	13.7989	5.87187	14.2003	56.0731	0	0	0	1.92732	0	0	0	0	0	0	0	0	0	0	0	0	0	0
MLT1D	477.168	203.599	205.089	120.854	379.685	158.343	386.803	174.16	423.862	355.006	400.412	377.491	65.705	28.7977	39.0479	9.10139	78.2839	26.9442	59.917	0.39419	34.9185	0	56.4766	4.43465	62.6673	6.84473	61.8704	0.997909	36.8721	2.59102	81.7589	13.9023	58.7187	32.2953	283.643	57.1655
ERV24B_Prim-int	473.817	0	336.827	0	649.546	0	452.36	0	794.835	0	494.884	0	48.1616	0	78.9766	0	83.0173	0	193.745	0	43.8748	0	122.475	0	112.71	0	73.5958	0	223.425	0	171.131	0	343.211	0	340.808	0
Ricksha_c	464.554	94.9999	487.951	164.956	500.594	383.206	581.041	279.721	1093.08	276.421	344.804	111.015	62.2294	10.9233	36.4056	29.0657	163.122	0.728222	29.7614	0	20.5203	0	12.9127	0	8.36578	0	54.5108	0	41.6556	0	124.293	0	29.3593	0	178.05	0
L1M4b	437.551	1379.86	422.876	227.877	458.465	195.125	1381.42	539.517	1126.64	255.964	1088.23	405.793	45.348	39.7209	17.0284	35.5248	73.5505	36.4111	0	10.249	0	3.96801	0	9.91275	0	8.82209	0	2.12056	0	4.3848	0	21.019	0	28.4786	0	21.4826
HERVIP10FH-int	436.172	25.8195	356.667	103.962	677.328	83.6062	997.048	48.3694	1056.66	135.341	955.288	51.0231	87.717	0.496511	46.6813	14.6797	103.772	0.364111	8.4751	0.197095	16.779	13.4912	17.6082	47.9986	6.69262	6.23631	17.2139	49.8955	34.8791	91.4828	13.4058	80.9314	15.5604	64.0033	76.0992	432.928
MER21-int	431.442	4.73029	203.956	1.13372	342.381	0.260862	456.163	5.01947	392.303	1.99582	266.476	13.3537	166.828	0.165504	382.846	0	1022.42	0	0	0	0	0	0	0	0	0	0	0	0	0	0	0	0	0	0	0
LTR25	426.711	0	195.793	0	301.035	0	302.689	1.36895	486.606	0	378.089	1.19585	30.2872	0	28.185	0	40.7805	0	50.0622	0	10.4302	0	48.9116	0	34.832	0	40.6648	0	11.9585	0	54.4508	0	224.012	0	85.202	0
L1ME3B	419.813	508.112	490.332	304.743	529.158	577.548	1420.2	217.358	1203.73	409.392	1088.63	503.654	66.036	45.5135	7.04624	13.5053	82.6532	7.28222	0	0	0.226743	2.26743	0	0	0	0	0	0	0	0	17.3779	0	8.51421	0	0	0
Tigger1	417.251	1261.21	470.492	840.764	838.019	2029.77	385.586	1282.09	551.47	1371.88	236.978	471.964	70.3391	121.48	48.7365	99.8217	106.32	72.4581	0	3.9419	29.4766	2.49418	4.95638	1.04345	0	0	0	0	0	0	8.93721	6.95116	11.7437	0	0	0.364111
HERVL-int	404.242	422.769	724.445	1008.44	3009.96	905.06	1045.11	978.339	1722.64	1691.21	389.848	612.476	82.5864	99.3023	77.5086	93.9499	161.665	136.542	54.0041	95.5912	47.5027	696.668	301.556	148.039	90.1983	105.105	199.208	293.011	81.7167	511.227	153.422	480.127	389.892	1180.25	156.932	1870.44
LTR16A	395.373	33.9004	243.295	37.1859	491.203	60.52	441.865	32.7026	599.494	80.8307	346.598	33.6832	64.8775	1.98605	48.1493	0	16.7491	0	28.973	0	27.5493	2.26743	72.2588	0	73.1625	0	58.253	9.97909	69.7581	0	116.184	2.31705	172.046	6.45905	188.245	0
MLT1J	387.883	45.3319	333.766	47.6161	604.156	51.9115	562.636	102.367	480.868	105.778	508.238	146.891	25.8186	1.48953	14.6797	7.63343	34.9547	39.6881	139.149	6.50414	114.279	0	154.822	0	165.338	0	122.119	0	343.21	0	408.463	0	618.601	0	391.055	0
PABL_B	386.701	0	189.671	0	502.159	0	537.691	0	217.669	0	371.313	0	6.12364	0	7.33983	0	26.9442	0	5.91286	0	6.12207	0	2.73905	0	9.88683	0	7.85854	0	5.77996	0	76.1318	0	53.434	0	36.047	0
L1MC4	384.336	15.7676	241.028	35.2586	495.377	20.869	589.255	47.4568	618.829	50.6439	505.447	49.6279	44.5205	29.6252	1.17437	3.81671	37.8676	17.1132	35.8713	0	17.1191	1.13372	34.8251	0	57.3436	0	7.7338	0	67.1671	0	34.9213	0	75.7471	0	2.18467	0
Harlequin-int	383.942	42.9668	409.045	139.107	735.109	126.648	1002.22	171.574	1091.34	462.157	823.943	79.9229	104.764	57.9263	44.039	17.322	80.1045	16.7491	1.37967	0.197095	18.3662	13.4912	30.6513	41.7379	3.80263	6.23631	9.97909	40.6648	6.17858	85.9021	46.3411	24.8256	29.3593	72.5176	87.3867	454.047
HUERS-P3-int	364.626	0	165.523	0.793601	238.037	3.91293	303.297	3.19421	260.454	10.6028	326.468	1.19585	405.319	0.165504	222.837	0	638.287	0	1.77386	0	1.81395	0	0	0	0	1.21684	0	0.124739	0	0	0	1.82054	0	0	0	5.82578
LTR16B2	355.56	4.3361	226.063	10.2034	392.206	0	415.703	3.80263	486.98	2.99373	493.29	17.3399	76.6283	2.48256	35.8184	0	59.3501	0	77.6555	0	25.0551	0	72.7805	0	69.0557	0	32.6815	0	84.507	0	77.9523	0	216.672	0	65.54	0
L2	354.771	66.6182	327.531	218.127	389.858	149.865	621.197	149.063	621.323	229.394	415.559	147.489	71.4976	38.2314	86.9036	39.3415	55.709	0.364111	36.0684	0	27.0958	0	30.7817	5.08681	35.1363	0	35.6753	0	20.1302	0	60.4089	0	101.877	0	124.162	0
L1PBa1	352.603	278.496	209.964	493.96	451.422	572.07	456.619	769.043	810.178	882.277	623.438	407.188	53.2922	48.4926	10.863	71.6368	66.6323	57.8937	0	59.1286	0	34.6917	2.0869	66.1285	0	93.6967	2.49477	40.0411	8.9689	223.027	3.97209	71.3321	2.05515	131.53	28.0366	190.794
MER51E	345.114	6.70124	341.702	10.8837	442.031	15.9126	447.189	9.88683	655.003	38.7937	616.263	32.886	34.4248	0	29.6529	7.63343	92.4842	0	97.3651	0	23.2412	0	63.259	0	64.3404	0	63.6167	0	199.508	0	223.099	0	219.608	0	254.514	0
L2a	341.96	173.641	323.563	186.496	375.641	254.21	398.515	248.083	561.075	349.144	355.168	330.853	71.9942	46.1756	55.4891	14.6797	36.4111	36.047	36.6597	11.6286	21.0871	12.1308	18.9125	6.91284	31.3336	8.66999	15.0934	10.977	31.8894	16.3433	42.038	33.9283	58.7187	23.1939	132.536	34.9547
MER66B	339.792	10.6431	390.225	14.9651	471.638	41.477	674.738	42.4373	1500.48	25.6962	447.847	55.8065	109.398	9.76472	56.6635	17.9092	73.1863	1.45644	0	0	0.566858	2.04069	0	0	3.80263	0	4.49059	0	0	0	8.6062	0	0	0	0	0
MLT2B5	335.456	107.614	217.107	176.52	306.643	411.118	498.448	278.809	489.225	288.396	250.93	109.819	26.3151	10.2612	0	29.0657	34.9547	0.728222	8.4751	0	0.68023	0	2.99991	0	1.52105	0	0.249477	0	0	0	0.165504	0	7.33983	0	0.364111	0
MER52-int	335.062	0.788381	595.881	2.3808	1084.4	0.521724	247.627	1.21684	417.001	10.2286	243.755	0	64.381	2.31705	10.863	0	68.4529	0	13.4025	0	4.53486	0	8.08672	0	3.65052	0	7.60906	0	19.5323	0	12.4128	0	19.3772	0	29.493	0
L1MC3	333.091	68.9833	235.926	132.305	427.553	204.777	698.01	132.94	465.275	268.438	587.363	170.608	40.7139	9.76472	4.4039	0.293593	44.7857	5.82578	14.1909	0	4.19475	0	2.73905	0	0	0	11.9749	0	0	0	6.28914	0.331008	32.5889	0	16.7491	0
FAM	329.74	344.522	311.545	369.818	511.159	487.029	490.539	195.303	446.19	168.272	412.968	88.6925	91.3581	172.124	85.4357	376.974	212.277	198.076	0	0	2.15406	4.76161	0	2.0869	0	0.152105	0	0	0	0	0.331008	11.0888	0	5.57827	0	0
THE1C-int	326.981	1203.86	555.407	1191.08	624.895	1421.57	627.585	1268.25	948.388	1978.98	592.147	1236.11	46.8376	132.9	69.288	82.7933	40.4163	185.697	0	12.2199	2.60755	18.9331	1.6956	53.6071	0	40.7641	6.73589	77.5875	0	12.9551	3.64108	84.9035	20.2579	328.237	0	289.104
MER9B	321.462	0.985476	194.092	2.04069	235.428	8.47801	312.728	8.66999	1223.56	5.11429	282.62	0	70.5046	0	18.2028	0	52.7961	0	157.282	0	57.8195	1.47383	75.1282	0	95.9783	0	61.4962	0	166.423	0	219.458	0	480.319	0	429.287	10.5592
MER31A	319.688	8.4751	182.188	13.3778	400.945	0.391293	422.091	3.65052	292.263	19.3345	242.36	8.57028	56.4368	16.0539	38.4607	68.4072	46.6062	0.364111	30.944	0	16.5523	1.92732	17.7386	0	53.3889	0	46.6523	0	23.5185	5.77996	32.4387	3.14457	48.4429	0	122.705	0
MSTB-int	313.973	156.494	320.955	397.934	416.205	655.155	552.445	353.644	615.211	909.844	532.952	479.537	38.3969	54.6163	15.5604	65.1777	39.6881	115.423	3.9419	6.70124	0.566858	8.72961	0	35.6077	0	28.2915	1.37213	61.7456	0	12.9551	0	72.4907	0	275.391	0	270.17
L1M3	309.637	365.217	502.576	215.746	680.98	411.118	2575.75	433.043	6895.55	375.713	610.683	324.874	425.179	34.7558	58.7187	0.293593	216.646	36.047	0	3.9419	1.24709	0.113372	0.782586	0	9.43051	0.91263	0	0	1.99309	0	1.82054	0	0	0	11.2874	0
MER4C	306.68	0	87.7496	0.793601	196.69	0	232.264	0.60842	170.393	2.12056	138.121	7.37443	10.0957	0	0.293593	0	21.1184	0	10.0519	0	0.793601	0	2.34776	0	13.9937	0	8.98118	0	2.79032	0	6.95116	0	27.3042	0	32.4059	0
MLT2B4	303.132	258.195	230.258	315.627	335.077	436.292	422.244	269.834	682.196	286.525	209.474	91.0842	45.348	33.7628	19.6708	2.34875	24.0313	38.5958	17.9357	0	37.6394	0	40.564	0	45.4794	0	87.4418	0	1.99309	0	193.805	0	155.898	0	88.479	0
MER11A	298.402	27.7904	303.609	27.5493	531.767	70.0414	388.78	70.4246	1010.26	45.6544	513.619	28.3019	79.2763	34.4248	54.6084	36.9928	73.1863	30.2212	296.234	0	135.366	0	346.033	0	183.895	0	35.0516	0	502.059	0	388.272	0	721.946	0	969.264	0
MLT2B1	298.402	196.307	244.089	223.796	329.99	444.248	474.416	462.703	703.776	560.95	294.18	279.63	54.2852	40.7139	32.8825	64.8841	29.8571	25.8519	21.2863	4.73029	3.1744	6.8023	16.1734	1.30431	8.36578	22.0552	12.3491	21.8293	27.5046	0	26.9771	16.5504	51.6724	0	93.2125	0
L1MB2	298.008	1448.45	241.255	268.351	542.723	406.945	568.264	775.736	595.627	356.877	526.773	479.936	24.4946	77.7868	18.79	30.2401	28.4007	34.9547	0	0	0	0	0	0	0	0	0	0	0	0	0	0	0	22.6067	0	5.46167
LTR2C	278.693	179.16	233.772	173.345	766.412	191.473	718.696	162.752	360.869	291.514	334.241	84.9056	14.3988	16.0539	33.7632	30.8273	0.364111	35.3188	13.5996	130.871	1.47383	50.4504	3.7825	18.3908	25.7057	27.2268	15.0934	55.384	7.77305	55.2086	10.2612	34.2593	63.7098	83.3805	26.216	272.719
THE1A-int	272.583	409.17	549.399	956.176	561.244	1835.69	606.899	782.276	965.852	1737.11	614.669	762.357	60.5744	77.7868	65.1777	55.4891	67.3606	163.122	0	59.1286	11.7906	58.6131	1.30431	121.04	0.30421	102.519	18.4613	196.838	3.18894	89.689	3.80659	152.595	0	420.132	32.4059	538.52
L1ME3A	271.991	100.124	291.365	101.241	648.111	149.735	565.07	87.3083	468.019	152.555	434.294	84.507	29.6252	15.0608	32.0017	0.88078	30.2212	53.8885	0	0	0.906973	3.85463	4.69551	0	6.69262	0	0.124739	0.748432	0	2.39171	2.48256	17.3779	1.76156	0	12.0157	0
LTR16E1	268.838	2.95643	268.351	6.68892	498.898	18.7821	241.391	19.3173	197.836	22.0787	197.714	31.8894	13.7368	8.7717	15.2669	7.63343	39.324	0	8.67219	0	7.48253	1.47383	12.1301	0	3.34631	0	6.11219	0	21.1267	2.39171	16.8814	0	57.2507	0	17.4773	0
ERV3-16A3_LTR	267.852	0	206.563	6.46218	375.25	2.73905	422.852	13.8416	329.934	9.3554	178.381	6.37789	53.4577	0	24.6618	12.3309	30.2212	0	24.4398	4.92738	28.2295	4.19475	81.3889	0	83.8099	1.82526	25.4467	4.61533	94.0738	0	74.4767	5.79263	169.991	52.2596	54.6167	38.5958
MER21B	255.633	13.9938	226.743	8.61624	412.162	36.2598	396.081	66.4699	777.247	90.5603	308.53	44.6452	31.9422	6.78566	16.1476	0	43.3292	38.5958	10.0519	31.5352	26.9824	19.0464	25.434	71.4762	10.7995	62.0588	42.5359	81.4544	35.0784	86.8987	86.724	110.722	155.898	41.1031	135.449	296.751
MER57A-int	241.047	0.788381	76.6392	7.14241	51.5202	11.8692	248.54	1.97737	109.396	18.9603	173.199	0	134.224	0	380.497	0	991.475	0	0	0	0	0	0	0	0	0	0	0	0	0	0	0	0	0	0	0
PABL_B-int	240.062	0	196.02	0.906973	420.118	0	396.234	0	634.92	0.873171	296.97	0	20.5225	1.48953	18.2028	0	1.09233	0	17.3444	0	16.5523	0	52.8245	0	22.2073	0	69.9784	0	59.1947	0	91.1926	0	174.982	0	90.6637	0
HERVK3-int	236.317	13.2054	423.443	138.087	883.409	203.733	947.31	46.5441	1101.94	378.332	1037.8	154.464	37.7349	31.7767	38.1671	5.57827	286.92	8.73867	33.3091	16.1618	22.5609	31.2906	59.0852	51.2594	53.3889	6.38841	43.2843	69.9784	17.9378	114.403	83.4139	56.6023	86.61	55.7827	128.895	197.348
MIR3	230.799	38.8278	161.668	57.5928	455.595	96.9102	308.317	87.9167	358.748	105.279	130.747	115.4	23.9981	16.2194	13.2117	0	24.0313	0	19.7095	0	17.3459	0	14.4778	2.60862	45.4794	1.06474	30.062	0.124739	38.4666	6.7765	38.0659	10.2612	37.8735	0	68.4529	23.6672
MLT1B	208.921	972.862	149.424	472.419	286.035	1403.7	256.601	1125.43	677.331	1283.69	259.301	1060.32	51.6372	116.846	2.64234	130.649	33.4982	93.9407	0	33.9004	0	1.70057	0	5.73896	0	23.4242	0	13.5965	0	38.8652	0.165504	140.513	0	54.3148	0	113.967
L1MC1	205.176	293.081	174.366	274.019	449.074	523.419	407.794	616.938	448.311	486.481	343.609	422.336	38.2314	47.1686	0	9.10139	30.2212	26.5801	3.9419	3.9419	0.566858	0.226743	0	0	0	0	2.61951	0	0	0	0	0	0	20.2579	0	0
L1ME3	203.402	27.9875	313.132	9.63659	309.382	22.695	1102.76	37.4178	2754.48	45.9038	277.837	36.6728	89.2066	10.9233	5.87187	0	1.45644	0	0	0	0.68023	0	0	0	0	0	0	0	0	0	0	0	0	0	0	0
MLT1A1	194.73	182.51	155.999	222.208	195.777	1366.66	270.139	361.402	383.072	886.642	249.535	182.766	19.8605	37.5694	25.249	74.8663	18.5697	69.5452	0	43.7551	20.9737	194.206	2.0869	388.293	9.43051	199.105	1.99582	233.885	0	155.262	4.1376	124.955	46.0942	273.629	0	365.203
MIRc	193.745	133.433	106.343	65.1887	103.953	194.733	167.924	162.904	355.38	275.174	233.789	185.357	8.7717	33.9283	3.52312	1.46797	32.4059	30.2212	0	26.4108	0	21.2005	0	32.7382	0	15.5147	0	26.4446	0	38.068	11.5853	31.1147	0	34.0568	0	77.5557
L2c	190	289.73	173.685	185.136	292.687	330.512	247.171	468.027	522.655	639.909	250.531	180.773	69.8426	39.5554	23.4875	10.2758	118.336	79.3762	25.8195	80.2178	2.94766	54.5317	29.9991	60.2591	6.23631	150.736	22.0787	79.4585	23.7178	107.029	35.0868	81.5934	72.8111	250.435	68.4529	165.306
L1M5	189.211	71.7427	268.577	95.0054	288.122	99.3884	426.807	152.866	690.304	155.674	218.243	125.166	39.7209	12.7438	17.0284	1.46797	52.0679	56.4372	1.37967	0	24.6016	0	24.2602	0	24.9452	0	61.1219	0	23.7178	0	31.7767	0	65.4713	0	164.578	0
L1MDb	188.62	15.1763	101.241	0	200.994	6.39112	118.642	1.06474	278.666	8.85645	260.696	4.18549	31.9422	0	11.1565	0	13.4721	0	13.2054	0	1.5872	0	13.6953	0	2.58579	0	2.61951	0	0	0	0.827519	0	0.587187	0	0	0
L2b	188.423	209.118	156.906	216.767	141.126	212.342	248.235	546.361	312.595	1756.82	102.245	238.772	28.7977	42.038	3.22953	3.52312	41.5087	4.36933	0	0	1.36046	0	0	0	1.82526	0	4.11638	2.2453	22.5219	0	6.95116	0	32.0017	0	29.493	0
HERVI-int	186.452	0	164.956	13.3778	240.645	17.6082	649.793	15.971	420.245	14.5944	513.021	0	13.7368	6.78566	26.717	0	0.728222	0	0	0	0	0	1.43474	0	0.760525	0	0.623693	0	0	0	0	0	0	0	0	0
MLT1E2	184.875	19.9066	235.926	24.715	272.079	18.9125	203.364	42.4373	158.792	71.4753	148.087	103.641	30.7837	2.97907	13.7989	7.63343	22.939	0	0	0	0	0	0	0	0	0	0	0	0	0	0	0	0	0	0	0
MLT2B2	183.299	315.155	141.374	377.414	164.343	937.016	266.944	606.595	497.333	623.943	232.394	184.759	27.1426	59.2504	21.1387	31.4145	26.5801	34.5906	13.5996	0	1.24709	0	0	0	0	0	0	0	1.19585	0	0	0	0	0	12.0157	0
MLT1F	182.51	11.4315	164.275	6.57555	199.951	17.3473	249.756	46.0878	233.386	47.7749	119.187	29.0991	18.5364	6.12364	23.1939	7.63343	24.7596	0	5.71576	0	2.15406	0	0	0	2.58579	0	2.99373	0	5.38134	0	19.0329	0	15.854	0	3.64111	0
LTR16	182.313	188.62	183.095	164.729	256.949	165.126	287.326	237.284	230.268	203.823	98.2593	36.8721	7.44767	24.9911	20.2579	0.293593	1.82056	15.2927	34.8859	4.53319	40.587	11.7906	40.4336	26.6079	52.0199	5.47578	67.9826	6.98537	15.1475	29.2984	100.13	45.348	150.907	18.4964	133.629	8.37456
MER61C	174.823	0	237.74	0	149.343	0	87.9167	0	140.955	0	24.515	0	9.59922	0	0	0	0	0	6.10995	0	8.04938	0	19.0429	0	4.71526	0	13.846	0	89.8883	0	20.026	0	45.2134	0	38.2317	0
LTR1B	174.626	0.788381	258.941	4.53486	413.466	10.1736	306.34	25.0973	323.323	65.6125	145.695	8.17167	17.8744	3.80659	58.7187	0	19.2979	0	42.3755	0	43.4213	0	32.3469	0	13.9937	0	58.0035	0	52.8169	0	163.352	0	109.51	0	58.6219	0
MLT1H-int	174.429	13.7967	118.813	84.802	250.036	764.847	289.608	39.2431	175.632	246.234	243.157	49.03	22.1775	2.97907	0	0.88078	16.385	0.364111	0	0	0	0	0	0	0	0	0	0.623693	0	0	0	0	0	0	0	0
HERV17-int	166.743	605.871	95.799	931.008	241.167	2635.1	535.258	596.404	239.623	2354.57	520.196	670.675	18.7019	412.104	23.7811	326.769	34.5906	351.367	0	122.79	3.28778	138.313	5.21724	681.632	2.12947	664.395	2.61951	340.162	18.735	167.619	0	512.896	22.0195	959.757	6.554	1209.21
Charlie1a	162.998	181.131	202.822	234.339	285.905	354.251	111.949	106.778	85.1965	80.7059	14.3502	27.9032	4.3031	37.0729	9.10139	25.8362	23.6672	48.4268	0	0	0	0	0	0	0	0	0	0	0	0	0	0	0	0	0	0
L1MEc	162.012	66.4211	73.4648	41.6074	167.995	62.8677	180.092	72.8583	235.382	126.734	147.688	109.62	16.7159	7.44767	25.5426	2.05515	16.7491	24.0313	0	3.54771	0	12.2441	0	8.21715	0	2.12947	0	5.23902	0	2.39171	1.82054	20.357	0	41.3967	0	40.7805
MSTD-int	161.027	53.0186	125.616	254.633	263.992	966.754	300.255	190.74	203.698	622.321	245.349	281.424	22.012	38.2314	0	20.8451	23.3031	37.8676	3.9419	0	0.226743	0	0	0	0.760525	5.32368	5.11429	10.478	0	0	3.80659	0	0.587187	15.854	18.5697	79.0121
MLT1A	158.662	425.332	96.4792	279.348	174.517	356.859	254.015	827.603	304.986	710.262	281.823	588.759	37.2384	89.2066	9.68858	2.64234	8.73867	73.1863	0	13.7967	1.24709	0.793601	2.60862	7.43457	6.54052	2.73789	4.49059	11.1017	31.4908	0	0	15.8884	11.7437	5.87187	8.37456	5.09756
L1MCc	157.873	0	71.4241	1.47383	170.343	0.130431	131.723	1.06474	209.187	0	126.96	10.1648	17.7089	3.47558	0.293593	0	1.09233	0.728222	12.417	0	4.08138	0	17.4777	0	4.86736	0	6.36167	0	6.7765	0	4.3031	0	0.88078	0	13.4721	0
LTR16C	157.085	172.261	110.537	136.046	212.994	136.692	219.64	95.0656	234.134	222.16	65.5726	61.7858	33.2663	18.5364	41.1031	6.45905	47.6986	9.46689	14.9792	25.4253	12.3575	15.4185	15.6517	8.21715	30.5731	16.1231	30.3115	4.98955	19.5323	3.98618	38.5624	19.8605	119.199	24.9554	56.8013	48.0627
LTR1	154.523	0.591286	88.9967	1.5872	208.82	0	218.879	0	66.6105	3.11847	143.104	0.597927	4.3031	0	3.22953	0	0.364111	0	0	0	0	0	0	0	0	0	0	0	0	0	0	0	0	0	0	0
MLT1A1-int	150.778	30.3527	100.787	174.819	269.21	993.623	285.805	189.219	155.799	553.216	238.772	258.504	22.012	18.0399	7.63343	14.0925	16.385	16.7491	3.9419	2.75933	0.453486	1.92732	0	77.7369	0	6.99683	0.873171	29.5631	9.56683	9.56683	4.1376	11.4198	14.9733	112.74	0	85.9302
L1MC5	149.792	146.639	161.668	320.048	284.731	269.862	337.977	553.51	396.918	854.46	213.061	396.027	23.005	38.5624	0	57.2507	2.91289	20.0261	0	0	11.4505	0	4.95638	0	5.32368	0	6.73589	0	17.5392	0	7.44767	0	20.2579	0	37.1393	0
MLT1M	149.201	12.2199	112.691	0.113372	155.474	0	129.137	0.152105	105.529	0.124739	82.7132	0	3.97209	0	30.8273	0	10.5592	0	0	0	0	0	0	0	3.34631	0	0	0	2.98963	0	1.32403	0	17.0284	0	0	0
MIR	146.048	396.556	84.3485	261.662	105.127	436.944	180.397	546.818	235.756	629.431	166.024	430.109	19.0329	57.5953	9.98217	13.7989	30.5853	49.155	0	20.1037	0.113372	4.53486	7.565	24.2602	4.10684	15.971	7.1101	15.3429	0	16.9413	13.2403	16.0539	0.293593	77.215	4.36933	40.4163
MER67C	145.456	22.863	97.8397	25.622	236.21	112.692	260.556	21.9031	122.618	125.861	195.522	34.2811	22.012	0.827519	0	0	16.385	0.728222	3.9419	0	0.226743	0	0	0	0	0	0	0	0	0	0	0	0	0	0	0
HERV9N-int	143.091	3.74481	69.3834	13.3778	130.953	17.2169	447.493	10.9516	145.57	28.3157	404.996	4.18549	15.0608	2.97907	28.7721	0	0.364111	4.00522	0	0.197095	1.5872	11.4505	3.91293	41.7379	0	6.23631	0	39.7916	18.735	85.9021	0	24.8256	22.0195	59.3059	0	406.348
LTR16B1	142.894	0.197095	69.27	0.113372	148.43	0.652155	121.532	5.47578	222.783	3.8669	153.667	0	33.2663	0.496511	3.81671	0	16.0209	0	3.9419	0	5.89532	0	0.913017	0	6.99683	0	7.60906	0	8.17167	0	39.2244	0	0	0	5.82578	0
MER61-int	142.106	5.32157	480.922	10.3168	181.821	1.30431	139.328	30.1168	7764.86	13.4718	284.414	1.19585	22.1775	5.46163	13.2117	0	478.078	0	0	0	4.30812	0	1.6956	0	0	0	345.9	0	13.9516	0	17.2124	0	0	0	356.829	0
MER41-int	141.711	3.35062	308.711	4.08138	98.6058	21.3907	128.225	11.2558	1799.85	43.5338	246.545	0.199309	13.4058	3.64108	14.3861	0	296.022	0	0	0	9.29647	0	1.6956	0.652155	0	0	4.36585	0	1.19585	0	2.64806	0	0	0	0	0
MamRTE1	141.317	34.0975	80.3805	113.145	285.774	176.212	153.93	122.14	183.99	106.527	23.7178	59.992	1.32403	5.95814	55.7827	25.5426	7.64633	7.64633	6.50414	0	1.47383	0	6.65198	0	5.47578	3.0421	7.35958	1.87108	9.96545	0.996545	11.2543	5.46163	0.293593	0	14.5644	0
ERVL-int	140.332	100.124	325.036	533.98	740.978	1080.1	502.403	549.251	697.289	1101.44	183.763	272.455	52.6302	83.2484	42.2774	59.5994	32.77	97.9459	0	21.6805	2.49418	52.1509	0	444.639	2.28158	217.966	3.74216	274.051	14.5496	38.2673	6.95116	217.141	0.88078	529.936	7.64633	329.521
L1MD	138.755	3.54771	118.36	38.3196	184.429	6.52155	260.252	80.7678	59.9993	107.774	75.5381	58.3975	6.62015	0.993023	4.4039	0.293593	0	0.364111	0	0	0	0	0	0	0	0	0	0	0	0	1.82054	0	0	0	0	0
MSTC-int	137.178	68.195	209.737	157.927	379.815	222.776	276.983	249.148	408.769	296.753	331.849	179.378	16.8814	38.8934	19.6708	0.293593	11.2874	25.8519	12.8112	0	22.9011	3.06103	211.429	0	43.8062	0	117.379	0	83.9091	0	84.5724	0	163.531	0	244.683	0
L1MD1	136.587	35.28	122.328	59.6335	298.948	120.518	305.275	43.1978	297.128	61.4962	224.223	27.7039	46.8376	20.1915	1.76156	0	9.831	9.46689	0	0	0	0.226743	0.782586	0	0	0	0	1.6216	0	0	0	0	20.2579	0	0	0
MER21C	133.236	2.56224	237.74	29.3632	386.337	75.3891	96.5867	46.2399	189.977	15.8418	136.925	11.1613	11.2543	5.62713	34.0568	0	41.1446	0	0	0	0	0	0	0	0	0	0	0	0	0	0	0	0	0	0	0
HAL1	133.039	13.5996	60.5404	15.3052	64.8242	25.0427	179.788	30.8773	119.749	32.5568	109.62	41.0576	66.5325	0.993023	162.944	0.88078	345.906	18.5697	0	0	0	0	0	0	0	0	0	0	0	0	0	0	0	0	0	0
LTR39-int	129.689	0	151.918	0	243.645	2.60862	621.501	0	525.399	0	152.272	0	17.7089	0	11.7437	0	27.6724	0	7.48962	0	20.8604	0	27.6514	0	31.4857	0	15.5923	0	76.7339	0	28.6322	0	99.8217	0	128.895	0
L1MC5a	127.324	35.8713	141.261	38.5463	137.083	10.5649	259.339	64.0362	307.606	90.9345	291.788	60.7892	28.4667	6.78566	8.8078	1.17437	49.155	7.28222	40.7987	0	14.8517	1.36046	14.7387	0	32.5505	0	8.35749	0	6.17858	0	39.0589	0	167.935	0	71.3658	0
LTR26C	122.396	97.9563	132.305	187.403	211.95	315.252	233.329	37.1136	384.195	44.6564	117.792	0	28.1356	14.7298	31.4145	8.22061	15.6568	0	39.419	0	42.7411	0	74.4761	0	98.1077	0	110.394	0	113.407	0	70.8356	0	289.777	0	247.596	0
MLT2F	121.411	10.8402	67.2294	0.340115	79.6933	21.3907	87.4604	5.9321	169.52	9.10592	49.2293	0	42.038	0	0.88078	0	38.5958	0	180.933	0	124.936	0	55.1723	0	186.329	0	112.14	0	94.4724	0	430.806	0	617.427	0	240.677	0
LTR49-int	120.622	0	270.505	3.96801	73.0413	0.130431	120.771	7.75736	1770.04	18.8355	111.015	1.19585	13.4058	0	12.9181	0	295.658	0	0	0	9.29647	0	0	0	0	0	1.99582	0	1.19585	0	1.65504	0	0	0	0	0
L1P5	119.44	7.68671	239.668	14.7383	293.078	23.0863	288.695	13.9937	424.111	172.264	216.051	5.77996	17.2124	0.165504	0.293593	0	0	0	0	0	0	0	1.82603	0	0	0	0	0	0	0	0	0	0	0	17.1132	0
LTR5A	119.046	320.28	75.8456	529.219	204.646	764.065	132.331	1373.66	87.5665	1618.73	282.421	883.337	9.59922	16.7159	27.0106	4.69749	8.73867	51.3397	0	14.9792	0	1.92732	0	4.30422	0	6.54052	0	1.37213	0	0.996545	2.31705	3.64108	0	26.1298	0	15.6568
MER9a1	113.33	0	78.2264	0.113372	94.0407	4.69551	151.04	0	111.641	4.98955	42.0542	0	5.29612	4.4686	0.293593	0	1.45644	17.4773	21.8776	0	2.94766	0	0	0	0	0	4.61533	0	3.38825	0	3.14457	0	30.2401	0	0	0
LTR10F	112.738	30.3527	115.526	71.084	302.339	112.953	229.222	25.5536	249.103	122.493	128.754	197.515	15.0608	9.10271	24.9554	11.4501	1.09233	35.3188	29.1701	0	30.2702	0	31.8252	0	44.2626	0	24.1993	0	51.0231	0	61.2364	0	136.227	0	44.0575	0
MSTA1	111.753	170.882	105.436	126.863	306.643	289.818	103.736	304.362	227.399	198.584	88.4932	243.954	4.4686	24.6601	0	0	1.09233	25.8519	0	3.9419	0	0	0	0	0	0	0	1.37213	0	0	0	1.65504	0	1.17437	0	0
MER4-int	108.402	36.6597	259.167	26.8691	77.476	73.8239	95.0656	16.2752	1751.95	55.8829	77.7305	32.288	38.0659	6.62015	4.11031	0.293593	290.925	0.728222	0	0	9.29647	0	0	0	0	0	1.99582	0	1.19585	0	2.64806	0	0	0	0	0
MER9a3	100.519	0	60.3137	0.340115	55.4332	0.782586	117.729	0	95.3003	2.86899	46.8376	0	0	4.4686	18.4964	0	1.09233	17.4773	0	0	1.47383	0	0	0	0	0	2.2453	0	0	0	3.14457	0	17.322	0	0	0
MER11B	99.336	130.28	155.999	117.226	238.95	301.296	186.481	654.66	581.906	1044.81	288.799	43.6487	6.28914	65.374	0.587187	6.45905	33.4982	18.2056	0	0	0	0.906973	2.0869	0	0	0	0	0	0	0	1.98605	0	0	0	0	0
LTR16E2	98.1534	96.7738	46.0289	84.9153	64.172	138.257	65.1009	24.641	102.66	185.861	13.7523	120.183	9.76472	19.695	0	0.293593	10.1951	2.18467	15.7676	18.527	4.42149	5.78195	13.4344	3.26077	24.9452	4.56315	18.7108	20.0829	37.8687	0	26.9771	25.8186	47.8557	33.176	59.3501	26.5801
MER4B	96.1825	73.9107	151.011	105.662	246.906	161.995	43.1978	163.817	35.9247	142.826	27.7039	42.4528	3.47558	25.8186	0	0	0	0	0	0	0	0.113372	0	0	0	0	0	0	0	0	0	0	0	0	0	0
MER9a2	94.6057	0	65.4154	2.15406	65.7372	9.78232	125.791	7.60525	89.1882	5.36376	42.0542	8.17167	0	0	0.293593	0	1.09233	17.4773	0	0	1.5872	0	0	0	0	0	2.2453	0	0	0	3.14457	0	22.6067	0	0	0
LTR43	91.4522	0	55.6655	1.92732	55.3027	0	77.5736	4.41105	275.049	0	103.641	0	15.5574	0	11.1565	0	7.64633	0	0	0	9.40984	0	1.04345	0	0	0	1.74634	0	5.77996	0	17.3779	0	49.0301	0	42.9651	0
MSTB2	89.8754	71.3485	76.0723	101.014	268.036	175.038	209.449	99.6288	191.474	277.544	201.9	161.042	7.28217	4.79961	5.57827	7.63343	12.7439	20.0261	0	0	0.340115	0	0	0	0	0	0	1.37213	0	0	1.32403	0	0	1.17437	0	0
HSMAR1	85.5393	1918.53	138.88	4551.3	160.952	6456.59	216.75	611.31	296.13	1158.2	245.549	526.176	39.8864	476.816	74.5727	347.614	39.324	574.932	0	0	2.15406	0	1.95646	0	0	0	2.74425	0	0	0	1.98605	0	0	0	5.46167	0
LTR28C	85.1451	0	140.921	0.453486	229.428	0	40.4599	0	24.0746	0	5.58065	0	0.827519	0	0	0	0	0	0	0	0	0	0	0	0	0	0	0	0	0	0	0	0	0	0	0
LTR1E	84.3568	13.5996	83.2148	3.62789	37.0424	0	36.6573	2.58579	70.4773	39.6669	27.7039	0	5.29612	0	14.3861	0	3.277	0	0	0	0	20.0668	0	0	0	0	0	0	0	0	0	0.827519	0	0	0	0
MSTD	83.9626	142.894	64.6218	211.438	139.692	324.512	102.367	371.897	206.318	476.502	161.44	245.349	13.0748	28.4667	9.10139	4.4039	1.45644	82.2891	0	35.6742	0	5.78195	0.260862	27.9122	0	23.2721	0	23.0767	0	37.6694	0	13.7368	0	5.87187	0	77.9198
LTR12	83.3713	1837.32	101.014	606.085	104.084	861.236	133.548	1077.06	163.283	1007.14	109.022	468.575	12.4128	59.7469	0.293593	38.4607	0	18.2056	0	0	0	0.566858	0	0	1.67316	0	0	2.61951	0	0	0	0	20.2579	0	0	0
Charlie24	82.3858	18.1328	94.7787	4.64824	60.2591	3.65207	146.933	9.43051	79.8328	4.11638	14.3502	19.7316	0.165504	14.3988	0	0	0	0	0	0	0	0	0	0	0	0	0	0	0	0	0	0	0	0	0	0
MER1A	79.4294	34.4917	394.08	89.4502	413.336	103.823	110.58	107.69	226.276	195.59	134.733	194.924	13.4058	2.31705	12.9181	13.2117	12.7439	11.6516	0.39419	0	12.1308	2.3808	3.52164	10.1736	4.86736	1.82526	1.74634	0	2.79032	0	24.1636	0.662015	17.9092	0	55.709	0
MER50B	78.2468	1228.1	136.046	1196.3	214.298	997.275	231.96	1765.48	175.507	2351.2	55.0093	2377.76	25.9841	81.4279	0.587187	59.5994	13.108	254.15	0	401.286	3.06103	95.5723	0	124.17	0	412.965	4.98955	234.259	0	961.865	2.31705	318.264	0	524.358	0	1726.62
LTR10B1	77.8526	0	62.5811	31.4039	107.736	3.52164	67.2304	36.201	146.318	139.208	142.705	21.924	27.8046	9.76472	10.5694	0	46.6062	0.728222	12.2199	0	9.74996	0	13.9561	0	5.47578	0	20.7066	0	19.7316	0	22.674	0	78.0958	0	150.742	0
L1P4d	77.4584	95.7883	111.558	133.778	84.128	158.995	159.102	153.474	200.081	144.198	132.939	143.303	38.3969	12.0818	0.293593	0.293593	0	10.1951	0	0	0	0.68023	0	0	0	0	0.623693	0	0	0	0	0	0	0	0	0
LTR33	74.6991	36.4626	77.2061	49.3166	157.691	39.2597	136.438	67.3825	183.366	106.028	105.434	48.6314	24.1636	7.77868	0	27.8914	46.6062	0	13.4025	5.91286	13.4912	9.9767	26.6079	0	30.7252	6.23631	10.2286	6.73589	49.6279	35.2777	6.45465	14.0678	81.9125	21.4323	65.54	0.728222
HERVL40-int	74.502	4.53319	42.5144	0	52.6941	0	0	2.73789	91.4334	0.124739	16.7419	5.58065	23.9981	0	0	0	0	0	12.8112	0	4.30812	0	4.56508	0	0	0	6.98537	0	2.59102	0	4.4686	0	10.5694	0	32.77	0
Tigger4	72.9252	16.1618	31.9708	16.6656	120.388	23.3471	79.0946	27.531	94.053	43.5338	92.878	28.8998	1.15853	21.019	19.6708	46.0942	0.364111	7.28222	6.10995	0	2.26743	1.5872	2.47819	0	4.56315	0	1.74634	0	0	0	5.62713	5.13062	0	0	12.7439	0.728222
MLT1A0-int	69.5746	24.4398	44.2149	100.787	114.649	781.934	96.1304	55.062	84.1986	248.479	60.7892	85.9021	17.0469	19.1984	0	2.93593	8.37456	0.728222	0	0	4.19475	0	44.477	0	7.75736	0	14.9686	0	13.9516	0	12.5783	0.165504	27.8914	5.57827	0	0
MER68	65.8298	1.18257	95.2321	2.15406	199.69	17.0865	105.561	14.7542	200.58	4.49059	151.674	0.597927	6.12364	2.64806	11.4501	0.293593	15.6568	0	0	0	5.78195	0	0	0	5.77999	0	2.86899	0	0.199309	0	0	0	9.68858	0	23.3031	0
L1M4c	63.6618	29.9585	49.6568	47.8428	34.0425	60.6504	83.2014	127.92	115.508	286.525	111.214	42.2535	3.14457	15.2264	0	0.88078	1.09233	40.0522	0	0	0	0	0	0	0	0	0	2.12056	0	0	0	0	2.64234	0	0	0
L5	63.6618	0	19.7267	0	24.2602	0	41.0684	0	48.6481	0	85.1049	0	14.3988	0	0	0	0	0	0	0	0	0	0	0	0	0	0	0	0	0	0	0	0	0	0	0
L1PBb	61.8879	511.462	98.7467	297.941	144.257	892.148	198.497	314.401	522.031	196.463	475.95	233.191	9.76472	3.64108	0	64.0033	30.5853	71.7299	0	0	0	0	0	0	0	0	0	0.498955	0	0	0	0	0	0	0	0
Charlie3	60.1141	47.6971	384.67	76.0723	401.206	65.9981	94.3051	18.1005	199.083	127.483	125.764	122.974	7.61318	19.5294	12.9181	12.3309	12.7439	51.3397	0	0	8.27613	0	0	0	0	0	1.74634	0	0.996545	0	8.6062	0	9.98217	0	30.2212	0
MER11C	59.7199	82.9771	124.142	116.773	216.515	276.122	195.911	644.165	461.159	1045.93	157.454	43.25	6.28914	62.7259	0	0.88078	10.1951	18.2056	5.91286	0	8.04938	0	95.8668	0	29.5084	0	6.36167	0	26.5081	0	45.1825	0	129.181	0	192.251	0
MER1B	58.1431	23.8485	67.9096	84.3485	69.2588	75.1282	38.9389	24.4889	78.5854	157.42	56.803	139.915	14.7298	19.5294	17.0284	12.3309	12.0157	69.5452	0	0	10.6569	0	0	0	2.58579	0	1.74634	0	0.996545	0	16.5504	0	9.98217	0	30.2212	0
MER65D	54.9896	0	27.0958	0	27.2601	0	31.6378	0	64.9888	0	30.295	0	5.95814	0	8.8078	0	25.8519	0	0	0	0	0	2.47819	0	0	0	4.61533	0	7.37443	0	8.6062	0	7.63343	0	2.91289	0
AluYh9	54.2012	236.12	77.7729	311.545	96.6493	547.027	34.832	280.33	70.8516	144.198	9.96545	105.434	17.3779	108.736	27.3042	133.879	52.7961	60.0783	0	0	20.0668	12.2441	0	0	0	0	0	0	0	0	1.32403	13.9023	0	26.717	0	0
LTR1B1	52.2302	0	27.4359	12.6976	17.0865	30.7817	42.1331	1.67316	22.7024	53.5129	0	12.3572	1.65504	0	0.293593	0	0.364111	23.6672	0	0	3.28778	0	0.130431	0	0	0	0	0	0	0	0	0	0	0	0	0
L3	52.0331	108.599	29.1365	76.0723	65.8676	95.6059	65.4052	201.539	129.105	147.316	93.8745	325.272	9.93023	25.8186	0	0.587187	7.28222	44.4216	0	16.3589	3.06103	2.15406	5.34767	2.99991	0	38.6347	0	4.86481	0	3.38825	5.13062	4.3031	4.11031	10.5694	60.0783	25.8519
MSTC	51.8361	191.774	35.9388	123.008	89.6061	395.467	54.4536	200.322	71.8495	323.447	45.0438	285.809	10.2612	12.5783	7.04624	0	14.5644	38.5958	3.74481	0.197095	0.793601	10.4302	5.34767	47.4769	21.2947	22.8158	9.23066	35.0516	3.38825	8.76959	3.14457	44.5205	4.69749	11.1565	1.09233	37.8676
MER5B	51.2448	16.3589	42.5144	20.1801	93.2581	29.7383	107.234	41.2205	84.3233	47.6502	118.589	53.2155	16.7159	5.13062	12.3309	7.63343	6.91811	36.047	0	0	0	0	0	0	0	3.19421	0	1.6216	0	0	8.27519	0	0	9.98217	0	0
THE1-int	50.8506	225.477	133.552	603.931	151.952	1293.35	90.0462	470.765	184.738	1099.07	90.0876	519.798	3.14457	49.9822	9.39499	45.507	38.5958	65.1759	0	2.95643	0	3.1744	0	15.2604	0	2.28158	1.74634	3.11847	0	0	3.64108	0.827519	0	40.5159	0	32.4059
LTR26E	50.6535	171.473	39.3399	251.005	71.2153	399.771	116.512	66.7741	218.293	152.805	46.439	17.5392	20.8535	22.343	0.293593	8.51421	0	0	0	0	0	0	0	0	0	0	0	0	0	0	0	0	0	0	0	0
MLT1F2	49.0767	13.5996	135.706	58.9532	149.735	96.7798	162.448	162.6	120.872	417.999	152.87	163.633	22.012	25.3221	20.5515	4.4039	24.3954	19.2979	7.88381	0	2.3808	0	1.43474	0	1.06474	0	5.98746	0	8.76959	0	3.47558	0	14.3861	0	47.3345	0
LTR1B0	48.4854	0	31.744	1.47383	20.0864	6.13026	30.2689	4.56315	15.5923	21.4551	5.77996	0	1.65504	3.80659	14.3861	0	0.364111	0	0	0	0	0	0	0	0	0	0	0	0	0	0.165504	0	0	0	0	0
LTR1A1	47.6971	0.985476	27.4359	1.47383	24.3906	4.04336	18.861	4.56315	25.5714	4.86481	0	0	0	3.80659	0.293593	0	0.364111	0	0	0	0	0	0	0	0	0	0	0	0	0	0	0	0	0	0	0
MER66A	47.5	0	36.5057	0	61.433	0	73.0104	0	85.9449	0.623693	77.1326	0	2.15155	0	0.88078	0	0	0	18.724	0	1.92732	0	2.86948	0	3.95473	0	2.2453	0	8.76959	0	2.31705	0	18.4964	0	10.9233	0
LTR102_Mam	47.3029	13.5996	52.9445	14.1715	52.3028	11.3475	85.0267	8.36578	61.8704	16.715	30.4943	13.9516	15.2264	0	13.7989	1.46797	9.46689	0	0	0	0	0	0	0	0	0	0	0	0	0	0	0	0	0	0	0
LTR7B	46.5145	0	50.337	10.3168	196.299	18.5212	194.847	4.10684	146.568	28.4404	189.144	0.199309	35.9143	0	0	0	0.728222	2.91289	4.139	0	4.08138	4.53486	7.04327	0	0	0	0	0	8.37097	0	2.97907	0	0	0	0	0
LTR1D	45.9232	140.726	82.5345	172.211	33.3903	275.731	32.7026	164.882	86.1944	186.11	18.9343	82.1153	0	18.7019	0	0	2.91289	4.73345	0	6.10995	0	2.26743	0	15.13	0	2.43368	0	7.23484	0	3.98618	0	21.681	0	45.507	0	16.0209
MLT1F1	45.9232	15.7676	81.8543	11.7906	117.518	28.434	153.018	27.0747	123.117	24.0746	80.1222	0	17.0469	7.94418	34.9376	0	24.3954	0	0	0	0	0	3.52164	0	0	0	7.85854	0	0	0	0	0	0	0	25.4878	0
OldhAT1	45.7261	0.197095	23.0144	12.6976	44.477	13.304	27.2268	1.06474	60.7477	14.3449	52.2189	10.1648	7.94418	3.47558	0	0	1.09233	0.728222	110.57	0	111.784	0	137.474	0	134.005	0	119.874	0	283.816	0	311.478	0	202.579	0	764.633	0
LTR8B	45.1348	329.543	45.462	169.831	78.6499	147.126	43.9584	548.186	109.271	179.499	35.2777	385.264	3.64108	79.4418	17.6156	7.33983	9.831	13.8362	0	0	0	0.906973	2.0869	0	0	0	0	0	0	0	1.98605	0	0	0	0	0
L1ME3G	44.9377	53.6099	88.4298	79.927	68.8676	150.126	143.739	85.9393	195.465	97.7951	157.255	82.3146	17.8744	17.5434	1.76156	6.45905	9.10278	10.5592	0	0	1.24709	1.13372	0	2.99991	6.69262	0	1.99582	7.35958	0	0	0.165504	0.165504	0	0	9.46689	1.45644
L1M4a2	44.7406	0	47.0492	8.72961	94.1712	0.130431	85.9393	4.56315	59.9993	86.1944	45.0438	0	1.65504	0	15.5604	0	0	0	0	0	0	0	0	0	2.12947	0	0	0	0	0	7.44767	0	0	0	0	0
LTR7	44.1493	0	45.462	10.8837	164.213	14.0865	167.772	4.10684	119.624	12.8481	185.557	0.199309	27.4736	0	0	0	0.364111	2.91289	4.139	0	4.08138	0.453486	7.04327	0	0	0	0	0	0	0	0	0	0	0	0	0
MER8	44.1493	0	16.4389	2.49418	19.4342	10.6953	9.1263	12.3205	57.6293	2.49477	37.8687	0	0.993023	0	0	0	0	0	3.15352	0	2.94766	0	0	0	0	0	4.49059	0	23.1198	0	0.993023	0	21.7259	0	5.09756	0
MER61F	43.1639	0	8.16276	0	22.0428	0	14.6021	0	16.3408	0	89.689	0	3.80659	0	0	0	0	0	0	0	0	0	0	0	0	0	0	0	0	0	0	0	0	0	0	0
MER61E	42.7697	0	11.2238	0	21.9124	0	11.56	0	16.715	1.12265	81.1187	0	3.80659	0	0	0	0	0	0	0	0	0	0	0	0	0	1.24739	0	0	0	0	0	0	0	0	0
LTR18B	41.9813	21.8776	73.9183	21.4272	103.823	59.7374	102.975	39.6994	94.9261	41.4132	68.5623	48.0334	5.13062	0.827519	0	0	18.9338	0	5.71576	0	21.5406	0	9.13017	0	47.0005	0	30.3115	0	49.03	0	12.2473	0	103.345	0	392.148	0
LTR49	41.7842	681.555	29.8167	222.662	51.5202	461.986	37.5699	644.773	50.3944	251.224	18.5357	696.983	29.2942	35.0868	7.92702	65.1777	0.364111	33.8623	0	0	0	0	0	0	0	0	0	0	0	0	0	0	0	0	0	0
PRIMA41-int	41.1929	0	36.1655	1.13372	32.6077	0	46.6962	5.32368	116.007	11.476	123.771	2.79032	12.4128	0	0	0.293593	42.601	0	0	0	0	0	0.913017	0	2.58579	0	0	0	0	0	0	0	0	0	0	0
LTR8A	40.9958	36.2655	34.2382	27.4359	63.7807	56.3462	50.0426	32.8547	136.464	84.6976	57.7996	88.0945	0.331008	3.31008	7.63343	0	0.364111	0.364111	5.12448	0	1.92732	0	1.6956	0	0	0	0	0	0	0	4.3031	0.331008	0	0	0	0
LTR12C	40.0103	81.9916	58.273	144.435	55.3027	92.8668	69.0557	150.432	95.4251	142.826	48.6314	49.2293	4.3031	9.59922	29.3593	23.7811	26.9442	0	0	0	0	0	0	0	0	0	0	0	0	0	1.65504	0	0	0	0	0
MLT1B-int	39.6161	26.4108	39.7934	128.11	90.3887	782.716	76.0525	172.639	203.199	359.996	244.353	192.333	6.12364	17.5434	0	8.8078	3.277	14.9286	0	0	0	0	0	0	0	0	0	1.12265	0	0	0	0	0	0	0	0
MER65-int	37.251	0	107.023	0.340115	53.0854	0.130431	95.6741	0	228.895	0.124739	93.6752	0	11.5853	2.81356	2.64234	0	85.5661	0	20.695	0	2.3808	0	4.04336	0	3.49842	0	4.86481	0	5.77996	0	7.94418	0	15.2669	0	33.8623	0
LTR12_	36.2655	9.26348	22.9011	81.5142	25.8253	39.651	27.0747	40.3078	53.3882	52.2655	23.7178	19.7316	3.14457	7.11666	0	0	0	0	0	0	0	0	0	0	0	0	0	0	0	0	0	0	0	0	0	0
MER4B-int	36.2655	4.73029	19.9534	1.24709	11.7388	0	23.2721	3.34631	46.4028	9.23066	37.2708	2.79032	12.9093	0	3.22953	0.293593	5.82578	0	0	0	0	0	0	0	0	0	0	0	0	0	0	0	0	0	0	0
LTR7C	35.4771	0	41.2673	10.5436	141.778	14.0865	167.772	4.10684	107.026	22.9519	175.193	0.199309	23.9981	0	0	0	0.364111	2.91289	0	0	1.36046	1.47383	0	0	0	0	0	0	0	0	0	0	0	0	0	0
LTR7Y	35.4771	0	43.6481	11.5639	157.43	18.5212	170.053	4.10684	106.277	27.8167	178.381	0.199309	25.9841	0	0	0	0.364111	2.91289	4.139	0	4.08138	4.53486	7.04327	0	0	0	0	0	0	0	0	0	0	0	0	0
LTR1D1	34.6888	7.09543	37.8661	13.6046	24.521	1.6956	10.3431	25.4015	56.1324	38.5442	18.9343	4.58411	0.662015	4.79961	0	2.05515	2.91289	0	0	0	0	0	0	0	0	0	0	0	0	0	0	0	0	0.293593	0	0
LTR51	34.4917	0	9.40984	0.453486	32.6077	0	25.5536	15.3626	27.193	0	19.333	0	0.165504	0.165504	8.51421	0	0	0	0	0	0	0	4.17379	0	9.88683	0	6.36167	0	0	0	4.79961	0	47.8557	0	18.2056	0
MST-int	33.7033	57.7489	10.8837	131.738	22.695	143.344	44.2626	120.619	79.8328	250.974	9.76614	249.335	10.0957	25.9841	9.10139	7.63343	11.2874	46.2421	0	0	0	0.793601	0	0	0	9.88683	0.498955	0.997909	3.98618	0	0.165504	2.31705	0	0.88078	0	0
HUERS-P1-int	32.7178	0	64.5084	1.02034	28.3035	0	14.45	2.89	1515.95	4.11638	77.3319	0.199309	5.46163	2.31705	1.46797	0	235.216	0	4.73029	0	0	0	2.47819	0	0	0	4.11638	0	3.18894	0	5.79263	0	0.293593	0	22.5749	0
L1MDa	32.7178	3.54771	41.2673	13.4912	48.2595	11.3475	78.3341	14.9063	89.3129	21.7045	61.9851	8.57028	11.9163	0.827519	3.52312	0	0.364111	0	0	0	2.04069	0	0	0	0	0	0	0	0	0	0	0	0	0	0	0
Arthur1B	32.5207	3.54771	21.9941	4.76161	17.869	14.8691	17.6442	3.49842	17.7129	11.7254	15.5461	2.59102	31.6112	0.165504	22.9003	0	22.5749	0	0	0	0	0	0	0	0	0	0	0	0	0	0	0	5.28468	0	0	0
L1ME3C	32.5207	0	66.5491	0	232.167	0	55.062	0	120.123	6.98537	32.886	0	8.7717	0	0.293593	4.69749	3.64111	0	0	0	0	0	0	0	0	0	0	0	0	0	0	0	0	0	0	0
LTR1F1	31.9294	2.36514	78.5665	5.44184	46.4334	25.434	56.2789	30.421	92.9303	53.5129	58.1982	11.7592	4.3031	11.0888	0	0	0	0	0	0	0.226743	0	0	0	0	0	0	0	0	0	0.165504	0	0	0	0	0
MER4A1_	31.9294	0	14.6249	11.7906	22.695	13.4344	28.9	4.71526	21.2056	21.8293	24.515	8.9689	20.1915	2.48256	51.3788	4.11031	2.18467	0	0	0	9.63659	0	0	0	0	0	0	0	0	0	0	3.47558	26.717	0	0	0
MER5A	31.7323	90.4667	34.0115	56.9125	52.955	65.8676	18.7089	121.532	83.076	196.962	34.6798	148.684	3.64108	13.5713	3.52312	0	0	26.9442	2.56224	9.85476	6.46218	7.25578	2.86948	21.2602	0.91263	6.99683	1.24739	26.1951	0	0	0	29.6252	0	16.4412	0	74.6428
MLT1E	30.7469	15.5705	17.4592	1.92732	34.3033	2.60862	51.1073	0	27.5672	3.61742	140.911	0	0	0.662015	0	0	24.3954	0	0	0	0	0	0	0	0	0	0	0	0	0	0	0	0	0	0	0
HSMAR2	30.3527	8.86929	15.3052	3.51452	11.3475	11.7388	10.9516	10.6474	21.0808	15.8418	24.9136	21.5254	2.15155	0	0	7.63343	0	0	0	0	0	0	0	0	0	0	0	0	0	0	0	0	0	0	0	0
MER57B1	30.3527	0	25.9621	0.566858	33.7816	0	73.3146	0	96.423	4.98955	141.709	19.333	17.8744	0	3.81671	0	31.6777	0	0.197095	0	1.02034	0	0.260862	0	3.49842	0	7.60906	0	0.199309	0	18.0399	0	4.11031	0	0	0
Tigger3c	30.1556	8.08091	17.3459	19.2732	22.0428	19.1734	10.9516	6.23631	53.8871	15.8418	0.597927	11.3606	0	0	0	0	0	0	22.0747	0	0.226743	0	0.391293	0	1.67316	0	12.4739	0	0	0	3.97209	0	0	0	0	0
MER89	27.5933	0	8.04938	0	9.91275	0	34.832	0	21.3303	0	0.199309	0	6.62015	0.993023	1.46797	0	0	0	0	0	0	0	0	0	0	0	0	0	0	0	0	0	0	0	0	0
LTR12D	27.3962	31.7323	28.5696	91.3775	33.9121	40.8249	32.3984	66.3178	59.8746	63.7415	49.2293	21.5254	10.7577	0.827519	0	25.8362	0	0	0	0	0	0	0	0	0	0	0	0	0	0	0.331008	0	0	0	0	0
LTR108e_Mam	26.2137	0	2.04069	0	7.82586	0	0	0	8.60697	0	33.8825	0	0	0	0	0	0	0	19.9066	0	3.51452	0	1.04345	0	0	0	3.24321	0	2.39171	0	6.78566	0	46.3877	0	30.9494	0
HERVK-int	26.0166	13.2054	22.7877	15.3052	1.82603	25.3036	17.4921	76.6609	44.9059	131.724	39.4632	36.6728	1.48953	3.47558	5.28468	0.293593	0.364111	28.4007	0	1.37967	0	8.61624	0	0.130431	0	5.9321	0	30.4362	0	1.59447	0	3.80659	0	12.9181	0	213.733
LTR1F2	25.8195	0	49.7701	1.02034	17.0865	2.60862	14.6021	4.56315	61.4962	21.7045	18.9343	0	1.65504	3.80659	0	0	0	0	0	0	0	0	0	0	0	0	0	0	0	0	0	0	0	0	0	0
LTR12F	24.834	0.788381	17.1191	44.2149	17.4777	22.4341	17.34	19.6215	23.7003	26.6941	23.1198	15.3468	0	0	0	0.293593	0	0	0	0	0	0	0	0	0	0	0	0	0	0	0	0	0	0	0	0
MLT1K	23.4543	29.3672	25.622	25.5086	21.5211	26.2166	36.5052	40.7641	46.1533	53.2634	26.5081	36.6728	12.7438	18.2054	0	1.46797	3.277	0	0	0	0	0	0	0	0	0	0	0	0	0	0	0	0	0	0	0
HERVK14C-int	23.2572	0	2.04069	9.29647	0	3.39121	6.0842	12.6247	22.5777	12.0997	0	4.18549	0.662015	0	0	0	0	0	0	0	0	0	0	0	0	0	0	0	0	0	0	0	0	4.11031	0	0
L1MC4a	23.2572	17.3444	15.4185	29.1365	21.9124	27.1296	35.8968	28.9	53.6376	49.3965	17.9378	56.803	11.9163	9.76472	4.11031	1.46797	10.5592	72.8222	0	0	0	4.87498	0	0	0	1.52105	0	1.37213	0	0	0	2.64806	0	3.81671	0	0
LTR16B	23.2572	0	1.02034	0	23.9993	1.82603	6.23631	0	9.48014	0.748432	1.59447	0	0.165504	0	0	0	0	0	0	0	0	0	0	0	0	0	0	0	0	0	0	0	0	0	0	0
HERV9NC-int	22.863	3.54771	8.61624	45.6888	42.6509	34.8251	26.7705	40.1557	25.6962	118.502	19.7316	71.5519	6.12364	7.61318	4.99109	0	0	4.73345	0	0	1.5872	0	3.91293	2.86948	0	3.34631	0	6.73589	18.735	0	0	0.165504	22.0195	0	0	0.364111
LTR2	22.863	14.388	56.5724	19.7267	90.5191	18.2603	102.367	45.4794	204.696	112.639	121.977	4.3848	8.10969	6.28914	19.0836	30.5337	0.364111	0	62.085	0	51.5841	0	26.2166	0	36.201	2.58579	83.3254	0	29.4977	0	84.5724	0	208.158	0	539.249	0
MER50	22.863	18.724	56.3457	23.5813	61.433	12.1301	76.813	10.3431	178.127	29.9373	46.6383	21.5254	10.4267	0.827519	25.8362	7.63343	49.155	9.831	10.8402	0	17.0057	0	11.2171	0	15.5147	0	93.8035	0	67.5657	0	9.10271	0	132.704	0	108.869	0
MER2	22.666	14.1909	12.3575	16.3255	6.52155	8.73887	26.9226	42.1331	28.8146	42.0369	9.76614	43.0507	13.0748	4.3031	67.5265	0.293593	0	0	10.8402	0	17.9127	0	2.21733	0	2.28158	0	9.23066	0	13.9516	0	27.1426	0	36.9928	0	45.1498	0
MLT1G1	22.4689	2.95643	12.1308	10.0901	13.6953	10.6953	10.7995	34.6799	39.4174	26.8188	0.398618	0	1.48953	2.64806	3.22953	0	0	0	0	0	0	0	0	3.39121	0	0.30421	0	0	0	0	0	0	0	0	13.4721	0
LTR38B	21.2863	0	26.1888	0	34.3033	0	86.6999	0	55.5087	0	39.2639	0	0.993023	0.165504	0.293593	0	0	0	0	0	1.81395	0	4.69551	0	0	0	3.61742	0	1.59447	0	15.8884	0	2.93593	0	13.8362	0
L1ME3F	20.8921	10.0519	46.7091	6.46218	32.3469	11.6084	48.2173	22.6636	117.629	12.3491	70.954	46.439	7.28217	3.64108	0	1.76156	0	0.728222	0	0	0	0	0	0	0	0	0	0	0	0	0	0	0	0	0	0
L1M7	19.3153	0.197095	24.8284	1.36046	27.1296	0.391293	31.6378	1.82526	48.7728	3.61742	55.8065	0	7.94418	3.80659	0	0.88078	9.46689	0	0	0	0.906973	0	0	0	0	0	0	0	0	0	0	0	0	0	0	0
LTR24C	18.527	10.6431	9.9767	9.52321	20.3472	5.4781	7.90946	6.54052	14.9686	0.873171	4.58411	0.996545	0.165504	17.5434	0	57.8379	0	0	0	0	0	0	0	0	0	0	0	0	0	0	0	0	0	0	0	0
L1MEf	18.3299	158.465	71.084	105.889	175.038	245.732	124.878	286.262	258.209	150.809	143.702	226.415	30.1217	24.4946	0.587187	18.4964	2.18467	18.9338	1.37967	0	1.47383	0	0	0	0	0	2.61951	0	0	0	0	0	0	0	0	0
LOR1-int	18.3299	0	79.3601	0.113372	77.3456	0	52.7804	3.34631	1494.87	3.8669	44.0473	0	0.827519	4.4686	0.293593	0	234.852	0	0	0	0	0	0	0	0.760525	0	0	0	0	0	1.65504	0	0	0	0	0
MER101-int	18.3299	5.32157	94.0984	6.00869	21.5211	12.5214	57.3436	8.21367	188.231	6.61115	27.106	4.78341	11.5853	0.496511	2.64234	0.587187	56.0731	1.09233	0	0	0	0.453486	0	0	0	1.21684	0	0	0	0	0	0	0	0	0	0
MER31-int	18.3299	5.32157	30.8371	1.47383	18.9125	0.391293	22.6636	0.91263	70.1031	1.37213	9.76614	0	3.80659	0	0	0	12.3798	15.6568	0	0	0	0	0	0	0	0	0	0	0	0	0	0	0	0	0	0
MER41G	18.3299	18.9211	6.34881	0.566858	3.65207	14.8691	0	1.52105	2.61951	0	8.76959	0	4.4686	0	13.7989	0	0	0	0	0	0	0	0	0	0	0	0	0	0	0	0	0	0	0	0	0
MER5A1	18.3299	29.5643	20.747	15.1918	37.4337	11.7388	32.7026	9.58262	50.6439	37.5463	52.6176	4.18549	2.31705	0.662015	0	0	0	0	17.1473	0	1.13372	0	6.26069	0	4.41105	0	2.86899	0	0	0	1.15853	0	0	0	8.01045	0
MER41B	18.1328	1.57676	15.5319	8.84298	9.2606	18.3908	14.1458	18.1005	67.2341	109.645	25.3122	7.37443	4.3031	6.28914	10.2758	8.8078	1.82056	8.01045	0	0	0	0	0	0	0	0	0	0	0	0	0	0.165504	0	0	0	0
L1MEd	17.7386	85.7364	20.5203	63.7148	16.3039	117.518	41.0684	98.8683	68.8557	201.578	67.1671	150.279	18.5364	37.4039	8.8078	28.185	0	7.64633	0	3.54771	0	2.26743	0	7.04327	0	8.82209	0	1.12265	0	26.9067	0	1.15853	0	3.22953	0	1.82056
LTR10B2	17.7386	0	30.497	29.9301	43.5639	0	35.4405	35.1363	96.0488	134.718	84.7063	21.924	18.8674	9.76472	4.11031	0	52.432	0	5.32157	0	6.91567	0	4.95638	0	9.27841	0	10.3533	0	1.39516	0	6.95116	0	20.8451	0	0.728222	0
L1MEj	17.5415	0	6.91567	3.1744	40.1727	0.130431	32.8547	0.760525	15.3429	0.623693	27.106	0	12.4128	0	1.17437	0	6.91811	0	0	0	0	0	0.391293	0	0	0	0	0	0	0	0	0	0	0	0	0
LTR12B	17.5415	0.788381	20.9737	53.398	11.8692	26.0862	19.9258	42.8936	17.8376	42.4111	27.106	17.7385	14.2333	0.165504	12.9181	11.7437	15.2927	0	0	0	0	0	0	0	0	0	0	0	0	0	0	0.165504	0	0	0	0
MER115	17.1473	0	3.06103	1.47383	13.5648	0	13.6895	1.21684	17.8376	1.49686	18.5357	0.797236	0	3.14457	0	0	0	0	0	0	0	0	0	0	0	0	0	0	0	0	0	0	0	0	0	0
MLT2C1	17.1473	32.3236	23.1278	50.5637	34.5642	123.388	41.6768	69.9683	118.502	147.441	24.3157	62.9816	13.0748	3.14457	0	0	3.64111	2.91289	0	24.4398	0	0.453486	0	6.52155	0	10.0389	0	9.48014	0	11.3606	0	6.12364	0	51.0852	0	4.00522
MLT2D	16.7531	0	17.1191	23.5813	25.8253	11.6084	31.3336	23.2721	133.72	64.6146	16.144	33.6832	17.2124	7.11666	1.76156	0	3.277	0	0	0	0	0	0	0	0	0	1.99582	0	0	0	0	0	2.64234	0	0	0
LTR29	16.556	12.8112	5.21509	19.4999	8.73887	11.0866	5.01947	1.36895	27.3178	37.2969	4.58411	0	1.82054	0.662015	0	0	0	0	0	0	5.32847	0.226743	0	0	0	0	0	0	0	0	0	7.28217	0	0	0	0
LTR9	16.556	3.9419	6.91567	20.5203	10.6953	9.39103	6.23631	9.43051	24.5735	11.2265	8.76959	19.1337	5.29612	18.3709	17.9092	27.8914	0	20.3902	0	0	5.32847	0	0	0	0	0	0	0	0	0	0	0	0	0	0	0
L1MD3	16.1618	163.195	38.433	114.505	103.693	232.298	64.6446	214.62	89.8118	189.229	78.9263	140.911	1.65504	19.3639	17.0284	17.9092	0	45.878	0	67.0124	0	17.4592	0	49.1725	0	106.626	0	21.5798	0	16.7419	0	62.5604	0	53.434	0	124.526
LTR38A1	16.1618	0	4.42149	0	0	0	0.152105	0	6.11219	0	0	0	0.165504	0.993023	0	0	0	0	0	0	0	0	0	0	0	0	0	0	0	0	0.827519	0	0	0	0	0
L1M6	15.9647	26.6079	28.7964	35.1452	40.564	11.6084	27.8352	51.1073	37.1721	18.3366	5.38134	31.8894	10.5922	0.331008	8.8078	1.46797	0.364111	0.728222	0	0	0	0	0	0	0	0	0	0	0	0	0	0	0	0	0	0
LTR3	15.9647	0	53.6248	0	81.5194	0	15.6668	0	259.332	0.873171	28.1026	0	6.45465	0	0	0	49.155	0	0.591286	0	4.42149	0	0.260862	0	0.456315	0	6.11219	0	1.99309	0	0	0	8.22061	0	18.2056	0
LTR47A	15.9647	0	24.3749	7.36915	22.0428	9.78232	20.23	1.06474	13.2223	7.60906	3.18894	0	13.0748	4.63411	57.8379	9.10139	0	0	0	0	0	0	0	0	0	0	0	0	0	0	0	0	0	0	0	0
LTR54	15.9647	0	29.0231	1.02034	10.304	0	8.36578	0	5.73798	0	0	0.199309	0.827519	0	0	0	0	0	0	0	0	0	0	0	0	0	0	0	0	0	0	0	0	0	0	0
MER44B	15.7676	0	15.9854	2.72092	25.9558	0	43.9584	0.30421	47.276	0.623693	86.8987	0	2.48256	0	0	0	6.91811	0	0	0	0	0	0	0	0	0	0	0	0	0	4.1376	0	0	0	0	0
MER44C	15.7676	0.197095	17.4592	0	31.0426	0	49.7383	1.06474	57.1303	0.748432	86.8987	0	0.496511	0	0	0	6.91811	0	0	0	0	0	0	0	0.456315	0	0	0	0	0	4.1376	0	0	0	0	0
MER52A	15.7676	66.0269	21.4272	79.1334	27.3905	74.0848	29.5084	145.717	61.4962	231.141	14.1509	145.894	1.98605	11.5853	7.63343	0.293593	0	8.01045	0	0	0	0	0	0	0	0	0	0	0	0	0	0	0	0	0	0
Tigger7	15.7676	0	14.9651	0.113372	27.9122	0	43.9584	0	47.5254	3.36794	86.8987	0	0.496511	0	0	0.587187	6.91811	0	0	0	0	0	0	0	0	0	0	0	0	0	0	0	0	0	0	0
MER66C	15.5705	0.788381	5.10172	1.5872	3.65207	4.95638	8.21367	0.152105	31.1847	3.74216	0	17.1406	10.5922	0	0	0	0	0	0	0	0	0	0	0	0	0	0	0	0	0	0	0	0	0	0	0
MER74A	15.1763	0	9.1831	0	14.4778	0	40.0036	7.75736	8.73171	2.37003	12.5565	0	0.662015	0.165504	7.63343	0	0	0	0	0	0	0	0	0	0	0	0	0	0	0	0	0	0	0	0	0
LTR1F	14.9792	0	32.1975	1.47383	26.2166	6.13026	21.2947	4.56315	17.2139	72.5979	0	0	1.65504	3.80659	0	0	0	0	0	0	0	0	0	0	0	0	0	0	0	0	0.165504	0	0	0	0	0
LTR33A_	14.9792	130.871	9.40984	148.517	13.0431	251.732	17.34	194.39	24.4488	264.446	14.1509	57.2017	10.5922	11.0888	0	88.078	12.0157	21.1184	16.3589	13.4025	10.3168	13.3778	35.4772	13.0431	9.43051	17.34	17.7129	3.99164	43.848	9.36752	6.95116	12.5783	42.571	37.5799	27.3083	41.1446
LTR12E	14.585	61.2966	25.1685	98.2932	20.9994	45.2595	26.01	95.9783	60.2488	95.4251	46.439	36.6728	4.3031	7.94418	29.3593	23.7811	26.9442	0	0	0	0	0	0	0	0	0	0	0	0	0	0	0	0	0	0	0
MER4D0	14.585	0	5.44184	0.566858	1.95646	0	3.80263	1.52105	31.8084	1.37213	0	0	0	0	0	0	0	0	0	0	0	0	0	0	0	0	0	0	0	0	0	0	0	0	0	0
L1MEi	14.388	0.39419	14.5116	4.08138	34.9555	15.3909	26.3142	5.32368	30.561	9.60488	57.401	0	4.79961	0	9.98217	0.587187	0	0.728222	0	0	0	0	0	0	0	0	0	0	4.78341	0	1.65504	0	0	0	0	0
LTR2B	14.1909	11.2344	7.02904	10.997	8.73887	10.5649	12.9289	28.2915	14.2202	107.275	0	0.797236	2.15155	4.96511	0	30.5337	0	0	0	0	0	0	5.21724	0	0	0	0	0	0	0	0	0	0	0	0	0
L4_A_Mam	13.9938	3.35062	26.4156	4.64824	16.4343	3.13034	77.7257	7.45315	53.2634	3.24321	52.0196	0	0	0	0	0	25.8519	0	0	0	0	0	0	0	0	0	0	0	0	0	0	0	0	0	0	0
MIR1_Amn	13.9938	92.4377	2.26743	87.4095	16.1734	168.386	6.38841	74.3794	14.0955	95.1756	11.5599	45.0438	3.47558	3.80659	0	1.46797	0.364111	3.277	0	13.0083	0	7.70927	0	20.3472	0	5.17157	0	9.97909	0	0.199309	0	8.10969	0	7.33983	0	47.3345
L1ME5	13.4025	12.2199	6.12207	2.04069	16.8256	0	1.21684	0.30421	10.3533	5.23902	9.76614	0	12.7438	6.12364	0	0	0	0	0	0	0	0	0	0	0	0	0	0	0	0	0	0	0	0	0	0
LTR48B	12.8112	0	3.74126	0	0	0.130431	7.75736	0	14.5944	4.36585	0	0	0	0	0	0	0	0	0	0	0	0	0	0	0	0	0	0	0	0	0	0	0	0	0	0
MER110-int	12.8112	0	8.16276	0	0	0	1.36895	0	6.48641	1.24739	5.77996	1.19585	0.165504	0	0	0	0	0	0	0	0	0	0	0	0	0	0	0	0	0	0	0	0	0	0	0
LTR10G	12.417	0	17.0057	37.6394	3.13034	1.95646	18.4047	19.4694	3.74216	106.901	4.3848	52.6176	3.80659	1.32403	0	3.81671	0	0	0	0	0	0	0	0	0	0	1.24739	0	0	0	0	0	5.87187	0	0	0
MLT1H	12.417	17.5415	31.4039	14.8517	42.1292	19.4342	41.0684	21.9031	33.0557	29.1888	38.4666	12.5565	3.31008	13.0748	17.0284	0	0	22.939	15.7676	0	1.02034	0	0	0	11.7121	2.58579	1.37213	2.61951	3.18894	0	0	0	0	47.5621	0	0
MARNA	12.2199	0.39419	18.3662	0	7.82586	2.47819	6.69262	0	3.11847	1.49686	3.58756	9.56683	13.2403	0	0	0	0	0	0	0	0	0	0	0	0	0	0	0	0	0	0	0	0	0	0	0
MER34B	12.0228	0	3.96801	0	10.5649	0	5.47578	1.82526	21.4551	0	0	0	0	0	0	0	0	0	0	0	0	0	0	0	0	0	0	0	0	0	0	0	0	0	0	0
LTR79	11.6286	17.5415	4.19475	1.81395	13.6953	0	6.23631	1.36895	16.9645	14.9686	0.199309	13.9516	0	0	0	0.293593	0	0	14.9792	0	0	0.453486	0	0	2.73789	0	0	0	0	0	0	0	0	0	0	0
MER57-int	11.6286	1.97095	8.16276	1.36046	12.7822	0	8.66999	1.52105	70.7268	0.997909	16.144	0	3.64108	0.827519	0	0	18.2056	0	0	0	0	0	0	0	0	0	0	0	0	0	0	0	0	0	0	0
L1MEb	11.2344	0	0.68023	7.48253	9.52146	0	20.23	0	25.8209	1.87108	44.6452	0	0	0.496511	0.587187	0.587187	0	0	0	0	0.226743	0	0	0	0	0	0	0	0	0	0	0	0	0	0	0
HAL1ME	11.0373	11.2344	2.3808	15.1918	3.39121	22.3037	1.36895	12.9289	4.86481	46.278	0	54.6106	0.331008	0	0	1.46797	0	0	0	22.2718	0	3.40115	0	16.1734	0	3.95473	0	8.98118	0	6.37789	0	8.10969	0	11.4501	0	6.18989
L1ME3D	11.0373	221.929	71.5375	84.4618	65.6068	126.257	41.3726	139.632	126.111	71.3505	34.6798	120.383	0.827519	7.61318	0	0	0	19.662	0	0	0	0	0	0	0	0	0	0	0	0	0	0	0	0	0	0
L1M3c	10.8402	1257.47	10.3168	176.52	16.956	136.822	18.2526	415.095	66.361	341.036	15.5461	279.63	0.165504	19.8605	5.28468	18.2028	0	57.1655	0	0	0	0	0	0	0	0	0	2.12056	0	0	0	0	0	22.6067	0	5.46167
LTR70	10.8402	0	5.66858	0	0	0	8.66999	0	13.5965	0	0	0	2.31705	0	4.11031	0	0	0	0	0	0	0	0	0	0	0	0	0	0	0	0	0	0	0	0	0
MER21A	10.8402	71.7427	13.6046	163.368	22.4341	250.036	48.2173	171.422	62.6188	216.671	56.2051	86.8987	5.46163	41.0449	16.1476	31.4145	33.4982	34.5906	0	8.86929	13.8313	8.04938	2.86948	3.13034	0	15.5147	0	2.86899	0	6.37789	1.82054	12.9093	0	2.05515	20.7543	23.6672
MER4CL34	10.8402	9.65767	1.47383	4.42149	5.4781	2.99991	6.69262	5.9321	3.99164	0.623693	8.9689	3.58756	9.43372	0.662015	1.46797	0	0	0	0	0	0	0	0	0	0	0	0	0	0	0	0	0	0	0	0	0
X6A_LINE	10.6431	0	18.9331	0.68023	24.3906	0.782586	8.36578	3.34631	30.062	5.4885	0	0	0	0	0	0	0	0	0	0	0	0	0	0	0	0	0	0	0	0	0	0	0	0	0	0
Charlie2a	10.249	3.15352	5.55521	1.24709	13.304	0	4.41105	4.41105	13.2223	2.74425	19.9309	0	1.32403	0	0	0	0.364111	0	0	0	0	0	0	0	0	0	0	0	0	0	0	0	0	0	0	0
MER44A	10.0519	0	9.9767	7.70927	17.6082	19.4342	33.7673	6.0842	25.322	31.8084	39.8618	1.99309	4.79961	0.331008	0	0.587187	0.728222	0	0	0	0	0	0	0	0	0	0	0	0	0	4.1376	0	0	0	0	0
MER50-int	10.0519	0	67.4561	0.340115	12.9127	0	12.4726	4.10684	1484.14	16.0913	16.144	0	5.13062	0.165504	0	0	234.123	0	20.3008	0	0	0	5.21724	0	3.0421	0	9.60488	0	7.17512	0	4.3031	0	0	0	0	0
LTR1A2	9.85476	4.92738	0.68023	7.70927	3.7825	32.3469	2.89	14.9063	7.98328	14.7192	1.19585	10.3641	0	3.80659	0	0	0	0	0	0	0	0	0	0	0	0	0	0	0	0	0	0	0	0	0	0
MLT1G3	9.65767	18.527	6.46218	9.06973	4.95638	4.04336	6.54052	26.9226	7.7338	54.7603	0.398618	43.848	2.48256	1.15853	1.46797	0.587187	0	74.6428	0	0	0	0	0	0	0	0	0	0	0	0	0	0	0	0	0	0
MLT1A-int	9.26348	69.9688	1.47383	172.552	9.78232	863.323	1.67316	94.153	4.98955	365.235	0.199309	88.0945	0.165504	11.9163	5.87187	0.88078	0	37.5034	0	0	0.906973	0	0	2.0869	0	0	0	0	0	0	0	0	0	0	0	0
L1M4a1	8.86929	0	11.7906	0.113372	7.565	0	23.7284	1.21684	37.7958	2.49477	10.962	13.3537	9.59922	3.47558	0	1.46797	0	0.728222	0	0	0	0	0	0	0	0	0	0	0	0	0	0	0	0	0	0
MER4A	8.86929	4.73029	2.15406	4.08138	0	0.130431	6.69262	2.12947	15.2181	17.9624	24.515	8.9689	0	0	0	0	0	0	0	0	0	0	0	0	0	0	0	0	0	0	0.331008	0	0	0	0	0
MLT1H2	8.86929	13.9938	13.6046	26.3022	11.3475	31.9556	34.0715	24.1847	63.8662	23.5756	35.8756	43.0507	2.97907	1.98605	0	0	0.728222	0	0	3.35062	0	15.9854	0	1.43474	0	0.91263	0	1.99582	0	29.697	0	1.15853	0	26.4234	0	16.7491
LTR37-int	8.67219	0	0.340115	0	2.47819	0	1.21684	0	5.73798	0	0	0	0.165504	0	0	3.52312	0	0	0	0	0	0	0	0	0	0	0	0	0	0	0	0	0	0	0	0
MER61A	8.67219	0	4.30812	0	6.65198	0	0	0	8.23275	0	0	11.9585	0	0	0	0	0	0	0	0	0	0	0	0	0	0	0	0	0	0	0	0	0	0	0	0
LTR23	8.4751	0	58.0463	0	47.8682	0	28.5957	0	51.6418	3.8669	23.9171	1.99309	3.64108	0	0	0	7.28222	0	2.36514	0	2.83429	0	5.86939	0	9.73472	0	17.3387	0	0	0	10.0957	0	24.3682	0	33.1341	0
Charlie7	8.278	0.985476	9.9767	1.81395	22.5646	1.82603	17.9484	0	30.1868	1.99582	34.8791	11.9585	0	6.28914	7.63343	0	0	0	4.92738	0	0	0	3.52164	0	0	0	1.37213	0	0	0	7.77868	0	4.11031	0	0	0
MER4D	8.278	6.70124	8.84298	3.06103	5.86939	2.34776	8.51788	1.36895	7.23484	8.23275	1.19585	0	0	2.31705	0	0	0.364111	0	0	0	0	0	0	0	0	0	0	0	0	0	0	0	0	0	0	0
MLT1H1	8.278	92.4377	4.08138	159.514	15.9126	253.297	3.95473	55.3662	13.347	50.3944	6.17858	44.6452	5.95814	6.45465	7.92702	7.63343	0	20.3902	0	0	0	0	0	0	0	0	0	0	0	0	0	0	0	0	0	0
MLT1O	8.278	20.3008	0.453486	3.85463	0.130431	4.04336	0	9.43051	1.74634	6.86063	1.19585	1.19585	2.48256	0	0	1.46797	0	0	0	0	0	0	0	0	0	0	0	0	0	0	0	0	0	0	0	0
MER4D1	8.08091	4.73029	5.55521	4.30812	8.21715	2.47819	9.27841	10.9516	17.8376	11.6007	22.1233	1.19585	0	2.97907	7.63343	0.293593	0	0	0	0	0	0	0	0	0	0	0	0	0	0	0	0	0	0	0	0
MER57A1	8.08091	0	6.12207	6.23544	3.65207	0	7.75736	0.30421	27.193	6.73589	12.1578	19.333	1.82054	0	0	0	0	0	0	0	0	0	0	0	0	0	0	0	0	0	0	0	0	0	0	0
MLT1E1	8.08091	10.8402	8.84298	13.718	4.95638	17.7386	15.8189	36.0489	25.1972	45.7791	1.19585	10.5634	0	2.64806	0	0	0	0	2.56224	0	1.13372	0	0	0	1.82526	0	3.24321	0	0	0	2.48256	0	0	0	0	0
Tigger3a	8.08091	9.46057	16.779	23.9214	12.7822	40.6945	43.1978	6.38841	45.4049	8.60697	55.8065	23.9171	0.331008	0.165504	0	0	0	0	0	19.9066	0	20.2935	0	22.695	0	24.3368	0	21.4551	0	39.2639	0	38.8934	0	66.9393	0	128.531
MSTB1-int	7.88381	7.68671	29.8167	83.2148	42.5205	62.6069	8.21367	108.907	10.2286	246.484	6.7765	155.062	0	11.4198	5.57827	10.2758	17.1132	14.5644	0	0	0	0	0	0	0	0	0	0	0	0	0	0	0	0	0	0
HERV35I-int	7.68671	0	17.1191	0	12.9127	0	3.80263	4.56315	183.74	4.11638	81.916	0	0.331008	0	1.46797	0.293593	8.01045	1.09233	0	0	0	0	0	0	0	0	0	0	0	0	0	0	0	0	0	0
L1M8	7.68671	0	3.85463	0.68023	12.5214	4.04336	9.27841	0.456315	14.3449	4.24111	21.5254	2.1924	0.165504	1.15853	7.63343	0.88078	0	0	0	0	0	0	0	0	0	0	0	0	0	0	0	0	0	0	0	0
MER110	7.68671	3.15352	6.34881	0	3.13034	0	2.89	1.36895	3.11847	0	3.98618	4.58411	0	0	0	0	0	0	0	0	0	0	0	0	0	0	0	0	0	0	0	0	0	0	0	0
MLT2C2	7.48962	50.2593	6.91567	61.2207	15.9126	25.0427	27.9873	54.4536	122.618	152.805	26.3088	73.545	9.10271	26.8116	0.587187	14.6797	4.00522	0	0	0	0	2.3808	0	0	0	0	0	2.12056	0	0	0	4.3031	0	0	0	0
HERV16-int	7.29252	75.2904	2.26743	61.334	3.26077	137.735	0.456315	127.616	5.86272	131.225	0	124.767	0	28.4667	0	33.4696	0	38.2317	3.35062	16.7531	0.226743	5.21509	0.130431	4.69551	0.760525	14.2979	0	21.3303	0	9.96545	0	12.0818	0	27.0106	13.108	35.6829
ORSL	7.09543	0	0	0.226743	0	0	0	0	0.748432	0	0	0	0	0.165504	0	0	0	0	0	0	0	0	0	0	0	0	0	0	0	0	0	0	0	0	0	0
HERV9-int	6.89833	22.0747	0.453486	47.8428	8.99974	28.3035	0.91263	36.8094	7.85854	119.001	15.1475	80.9194	0.331008	8.44069	0	0	0	1.09233	0	0	0	0	0	2.86948	0	3.34631	0	6.98537	0	0.597927	0	0.165504	0	0	0	0.728222
LTR54B	6.89833	0	5.89532	0.68023	8.60844	2.47819	0.91263	2.73789	11.9749	0	9.96545	0	1.65504	0	0	0	0	0	5.71576	0	0	0	0	0	0	0	0.124739	0	0	0	0	0	0	0	0	0
LTR75	6.89833	0	0	0	0	0	0.760525	0	0	0.873171	0	0	0	0	0	0	0	0	0	0	0	0	0	0	0	0	0	0	0	0	0	0	0	0	0	0
MamGypsy2-I	6.70124	0.591286	7.93601	0	0	0.391293	18.1005	3.19421	5.36376	0	13.9516	0.199309	0	0.165504	6.16546	0	0	0	0	0	0	0	0	0	0	0	0	0	0	0	0	0	0	0	0	0
MER63B	6.50414	0	0	0	0	0	0	0.30421	1.24739	0.124739	0	0.398618	0	0	0	0	0	0	0	0	0	0	0	0	0	0	0	0	0	0	0	0	0	0	0	0
MER91A	6.50414	28.1846	0.113372	33.1045	4.56508	80.6063	0	78.4862	6.11219	48.1491	1.99309	58.5968	18.2054	6.45465	3.81671	0.587187	0	0	0	0	0	4.19475	0	0	0	4.71526	0	5.73798	0	17.1406	0	10.9233	0	0	0	0
Ricksha	6.50414	0	1.36046	10.7703	3.7825	0	1.36895	14.1458	7.85854	39.5422	0	31.8894	0	0	0	0	0	0	0	0	0	0	0	0	0	0	0	0	0	0	0	0	0	0	0	0
Cheshire	6.30705	0	9.40984	4.42149	26.7383	0	13.5373	1.97737	7.60906	1.37213	0	1.19585	0	0	12.3309	0	0	0	0	0	0	0	2.0869	0	0	0	3.11847	0	0	0	3.64108	0	0	0	13.108	0
HERVL18-int	6.10995	10.446	2.60755	12.4709	3.65207	45.2595	7.14894	49.282	7.85854	69.4794	0	32.886	0	4.4686	0	0.587187	0	0	0	0	0	0	0	0	0	0	0	0	0	0	0	0	0	0	0	0
LTR2752	6.10995	0	1.24709	1.70057	0.130431	0	0	0	10.977	0	0.797236	0	0	0	0	0	0	0	0	0	0	0	0	0	0	0	0	0	0	0	0	0	0	0	0	0
MER45B	6.10995	0	2.60755	0	9.13017	0	9.88683	0	29.3136	0	0.199309	0	8.44069	0	0	0	0	0	0	0	0	0	1.82603	0	0	0	0.498955	0	0	0	0	0	11.1565	0	0	0
Tigger13a	6.10995	0	1.81395	0	0	0	2.28158	1.36895	4.36585	3.24321	1.19585	1.19585	0	0	0	0	0	0	0	0	0	0	0	0	0	0	0	0	0	0	0	0	0	0	0	0
LTR10A	5.91286	19.1182	16.6656	42.2876	3.65207	0.913017	12.1684	27.3789	20.5819	131.225	5.97927	75.1395	0	2.15155	0	8.8078	0	17.1132	0	0	0	0	0	0	0	0	0	0	0	0	0	0	0	0	0	0
MER31B	5.91286	0	2.26743	0	23.0863	1.82603	11.1037	4.10684	11.3512	0.249477	8.57028	1.19585	10.5922	0	0	0	0	0	0	0	0	0	0	0	0	0	0	0	0	0	0	0	0	0	0	0
MER67A	5.91286	1247.22	1.24709	124.482	24.3906	83.7367	11.1037	305.427	16.8397	56.8808	13.3537	248.14	10.5922	19.8605	0	18.2028	0	17.8414	0	0	0	0	0	0	0	0	0	0	0	0	0	0	0	22.6067	0	5.46167
Tigger3	5.91286	17.1473	4.53486	41.2673	9.91275	35.4772	29.0521	36.6573	31.6836	79.9575	7.77305	43.4493	0	4.1376	0	12.9181	0	0.364111	0	0	0	0	0	0	0	0	0	0	0	0	0	0	0	0	0	0
LTR10B	5.71576	0	11.4505	12.5842	2.21733	0	7.14894	17.1879	1.37213	80.7059	0	8.76959	3.80659	1.32403	0	0	0	0	0	0	0	0	0	0	0	0	1.24739	0	7.57374	0	0	0	0	0	0	0
LTR10E	5.71576	3.35062	9.52321	10.2034	1.04345	0	5.01947	17.1879	0.498955	80.0822	0	17.3399	3.80659	1.32403	0	0	0	0	0	0	0	0	0	0	0	0	0	0	0	0	0	0	0	0	0	0
MLT1G	5.71576	21.6805	3.85463	0.68023	1.30431	0	0	8.66999	5.86272	14.5944	0	8.9689	0	0.662015	0	0	0	0	0	0	0	0	0	0	0	0	0	0	0	0	0	0	0	0	0	0
LTR25-int	5.51867	0	48.8632	2.04069	8.47801	0	3.80263	4.10684	1494.24	5.4885	47.0369	1.59447	0.827519	0.165504	0	0	235.58	0	0	0	0	0	0	0	0	1.21684	0.498955	0	0	0	0	0	0	0	0	0
LTR33C	5.51867	2.36514	5.10172	0	8.73887	0	2.28158	0	57.0056	0.748432	0	0	9.76472	0	0	0	0	0	0	0	0	0	0	0	0	0	0	0	0	0	0	0	0	0	0	0
LTR48	5.51867	13.5996	9.40984	42.0609	2.21733	5.99982	28.5957	21.5989	12.2244	90.3108	19.1337	32.6867	0.827519	8.27519	0	0	3.64111	0	0	0	0	0	0	0	0	0	0	0	0	0	0	0	0	0	0	0
LTR7A	5.51867	0	14.8517	3.28778	20.869	7.565	3.65052	4.10684	14.5944	8.60697	7.17512	0	16.8814	0	0	0	0	0	0	0	1.36046	0.453486	0	0	0	0	0	0	0	0	0	0	0	0	0	0
LTR19-int	5.12448	0	4.30812	1.70057	3.91293	0.130431	1.52105	2.89	31.3094	1.24739	4.58411	0	0.331008	2.31705	0	0	1.45644	0	0	0	0	0	0	0	0	0	0	0	0	0	0	0	0	0	0	0
MER81	5.12448	0	0	0	7.04327	0	6.38841	0	11.6007	2.86899	0	3.18894	0	0	1.17437	0	0	0	0	0	0	0	0	0	0	0	0.124739	0	0	0	0	0	0	0	9.46689	0
MLT1N2	5.12448	12.417	6.46218	20.4069	0.130431	7.69543	0.760525	13.8416	10.2286	20.3324	24.7143	14.3502	0.993023	0	0	0	0	0	0	0	0	0	0	1.43474	0	0.91263	0.748432	1.24739	0	0	0	8.93721	0	9.39499	0	0
PABL_A-int	5.12448	0	4.08138	2.3808	3.91293	7.69543	1.52105	6.84473	29.6878	11.9749	4.58411	0	0.331008	4.4686	0	1.17437	0	6.554	0	0	0	0	0	0	0	0	0	0	0	0	0	0	0	0	0	0
L1M3b	4.92738	22.2718	3.28778	11.6773	0.130431	12.3909	3.0421	21.9031	11.476	14.4697	0	28.8998	0	0	0	0	0	0.728222	0	0	0	0	0	0	0	0	0	0	0	0	0	0	0	0	0	0
L1M3f	4.92738	23.4543	12.2441	61.334	4.69551	49.9551	19.1652	110.732	24.823	153.179	34.8791	59.1947	0	0	0	0	0	40.7805	0	0	0	0	0	0	0	0	0	0	0	0	0	0	0	0	0	0
MER77	4.92738	95.9854	6.91567	192.732	11.0866	333.382	3.34631	50.1947	13.347	70.2279	6.97581	13.1544	11.5853	17.7089	0	8.22061	4.00522	7.28222	0	0	0	0	0	0	0	0	0	0	0	0	0	0	0	0	0	0
MER72	4.73029	183.89	13.3778	65.1887	14.4778	178.169	6.99683	184.96	35.8	167.025	25.1129	82.3146	3.31008	10.7577	0	13.2117	0	1.82056	0	0	0	0	0	0	0	0	0	0	0	0	0	0	0	0	0	0
Charlie7a	4.53319	0	3.51452	0.906973	8.21715	0	9.27841	0	16.5902	0	21.5254	0	0	0	7.63343	0	0	0	0	0	0	0	0	0	0	0	0	0	0	0	0	0	0	0	0	0
HAL1M8	4.53319	1247.22	0.68023	121.194	8.08672	80.8672	0	300.864	8.23275	50.5192	9.76614	236.38	0	19.8605	0	15.854	0	17.8414	0	0	0	0	0	0	0	0	0	0	0	0	0	0	0	0	0	0
L1M2b	4.53319	0	2.26743	0	0	0	13.5373	1.97737	16.4655	0	34.8791	0	0	0	0	0	0	0	0	0	0	0	0	0	0	0	0	0	0	0	0	0	0	0	0	0
L1MCb	4.53319	27.3962	17.5726	36.5057	17.7386	30.26	29.5084	22.5115	15.3429	198.085	8.17167	25.7109	0.331008	11.7508	1.46797	0	0	0	0	10.8402	0	7.70927	0	0	0	15.3626	0	7.7338	0	0	0	0.496511	0	6.75265	0	26.5801
LTR16D	4.53319	0	6.46218	1.36046	10.1736	10.5649	6.38841	1.21684	24.4488	14.4697	39.8618	14.1509	2.64806	0	0	0	0	0	0	0	0	0	0	0	0	0	0	0	0	0	0	0	0	0	0	0
LTR68	4.53319	0	3.51452	0.68023	8.21715	0	9.27841	4.10684	13.9707	0.374216	21.5254	0	0	0	7.63343	0	0	0	0	0	0	0	0	0	0	0	0	0	0	0	0	0	0	0	0	0
LTR78B	4.53319	3.15352	0	18.8197	0.130431	0	6.84473	9.58262	3.61742	1.37213	2.79032	1.19585	1.32403	3.31008	0	0	0	0	0	0	0	0	0	0	0	0	0	0	0	0	0	0	0	0	0	0
MER107	4.53319	0	1.24709	0	0	0	4.86736	0	1.37213	0	1.19585	0	0	0	0	0	0	0	0	0	0	0	0	0	0	0	0	0	0	0	0	0	0	0	0	0
MER33	4.53319	1.97095	4.98835	2.72092	2.21733	0	10.9516	0	5.4885	0	0	7.57374	2.81356	2.15155	0	7.63343	0	6.554	0	0	0	0	0	0	0	0	0	0	0	0	0.331008	0	0	0	0	0
MER49	4.53319	0	2.3808	2.15406	25.5645	0	7.14894	1.36895	2.2453	4.24111	0	0	7.11666	0	0	0	6.91811	0	0	0	0	0	0	0	0	0	0	0	0	0	0	0	0	0	0	0
MER58C	4.53319	0	1.47383	1.81395	0	0	6.84473	1.82526	3.49268	0	1.19585	10.1648	0.331008	3.47558	0	0	0	0.728222	0	0	1.81395	0	0	0	0	0	0	0	5.38134	0	0	0	0	0	0	0
MER39	4.3361	27.1991	11.2238	35.1452	5.73896	94.0407	10.6474	43.1978	20.2077	103.533	0	31.6901	0	6.78566	0	15.5604	0	0	0	4.3361	0	1.70057	0	1.30431	0	9.73472	0	1.87108	0	4.78341	0	1.65504	0	0	0	36.047
MER51D	4.3361	0	3.51452	0	8.21715	0	9.27841	0	14.0955	0	21.5254	0	0	0	7.63343	0	0	0	0	0	0	0	0	0	0	0	0	0	0	0	0	0	0	0	0	0
Charlie20a	4.139	0	0	0.226743	0	0	2.43368	0	1.99582	0	7.77305	0	0	0	0	0	0	0	0	0	0	0	0	0	0	0	0	0	0	0	0	0	0	0	0	0
HERV3-int	4.139	1657.57	12.0174	1234.5	19.5646	3598.07	16.8837	2628.07	15.3429	3097.01	17.5392	4109.55	4.3031	142.168	0	146.797	0	442.395	0	198.672	0	66.209	5.60853	144.257	0	126.247	0	186.734	18.5357	432.102	0	170.634	0	457.125	0	343.721
LTR27D	4.139	0	0	0	0	0	0	0	0.249477	0	0	0	0	0	0	0	0	0	0	0	0	0	0	0	0	0	0	0	0	0	0	0	0	0	0	0
Tigger2a	4.139	0	3.62789	0	3.13034	0	1.06474	0	10.7275	1.12265	12.7558	0	6.62015	0	5.87187	0	0.728222	0	0	0	0	0	0	0	0	0	0	0	0	0	0	0	0	0	0	0
Charlie4a	3.9419	0	6.12207	0	2.47819	0	14.9063	0	21.2056	0	4.3848	0	0.827519	2.97907	0.88078	0.88078	0	0	0	0	0	0	0	0	0	0	0	0	0	0	0	0	0	0	0	0
HERV30-int	3.9419	1.18257	0.453486	0	0	4.82595	0	5.17157	4.98955	9.72962	0	3.78687	0	0.165504	0	0	0	0	0	0	0	0	0	0	0	0	0	0	0	0	0	0	0	0	0	0
L1M3a	3.9419	1.57676	11.904	1.5872	12.1301	1.30431	14.6021	7.90946	15.3429	0.249477	0.199309	0.199309	0	0.827519	0	0.587187	0	0	0	0	0	0	0	0	0	0	0	0	0	0	0	0	0	0	0	0
LTR45C	3.9419	0	0	0	0	0	0	0	0	0	0	0	11.9163	0	0.587187	0	0	0	0	0	0	0	0	0	0	0	0	0	0	0	0	0	0	0	0	0
MER4E1	3.54771	5.12448	4.98835	33.1045	0	9.2606	0	3.65052	8.73171	27.9415	3.78687	18.9343	0	0	0	0	0	0	0	0	0	20.1801	0	0.130431	0	0	0	4.98955	0	0	0	0	0	0	0	0
MER52C	3.54771	0	1.24709	0	5.08681	3.65207	0.60842	0	3.74216	0	1.19585	0	0	3.80659	0	0	0	0	0	0	0	0	0	0	0	0	0	0	0	0	0	0	0	0	0	0
Tigger15a	3.54771	6.50414	1.13372	20.8604	0	11.9996	8.9742	7.45315	3.49268	37.1721	0	30.6936	0	0.993023	0	0	0	4.73345	0	0	0	2.60755	0	0	0	3.65052	0	0.498955	0	7.17512	0	8.93721	0	20.8451	0	10.5592
MER30	3.35062	0	11.2238	0.340115	13.8257	4.95638	16.4273	0.30421	50.8934	0.249477	31.2915	0	6.45465	2.15155	0	0	0	0	0	0	0	0	0	0	0	0	0	0	0	0	0	0	0.88078	0	20.0261	0
MER52D	3.35062	0	6.34881	2.26743	9.52146	0	6.38841	0	11.1017	4.36585	0.199309	0.199309	9.43372	0	10.5694	0	0	17.4773	0	0	0	0	0	0	0	0	0	0	0	0	0	0	0	0	0	0
MER76	3.35062	0	0	0	0	0	0	0	0	0.997909	0	0	0	0	0	0	0	0	0	0	0	0	0	0	0	0	0	0	0	0	0	0	0	0	0	0
MSTA1-int	3.35062	0	0.566858	0.453486	0	8.60844	0	0	2.74425	0	0	0	0	0	0	0	0	0	0	0	0	0	0	0	0	0	0	0	0	0	0	0	0	0	0	0
L1M3e	3.15352	5.71576	22.5609	14.2848	12.7822	13.9561	61.4504	3.19421	167.649	150.684	45.2431	5.38134	2.31705	0.165504	0	0	0.364111	0	0	0	0	0	0	0	0	0	0.249477	0	0	0	0.165504	0	5.57827	0	0	0
MLT1L	3.15352	10.0519	6.8023	3.85463	34.3033	10.4345	47.0005	14.1458	129.603	63.492	15.5461	1.59447	7.44767	13.4058	1.76156	0	6.91811	0	0	0	0	0	0	0.391293	0	0	0	4.36585	0	0	0	0	0	19.3772	0	0
X9_LINE	3.15352	0	0	0	0	0	0	0	0	0	0	0	6.95116	0	0.293593	0	0	0	0	0	0	0	0	0	0	0	0	0	0	0	0	0	0	0	0	0
HERVK11D-int	2.95643	0	0.340115	3.1744	0.130431	0	4.56315	0	10.2286	8.23275	8.37097	3.18894	4.79961	0	0	0	0	0	0	0	0	0	0	0	0	0	0	0	0	0	0	0	0	0	0	0
MLT1J2-int	2.95643	0	2.83429	0	0.391293	0	16.4273	3.34631	13.9707	0.124739	10.1648	11.5599	0	0	0	0	0	0	0	0	0	0	0	0	0	0	0	0	0	0	0	0	0	0	0	0
Tigger2	2.75933	22.2718	20.2935	8.3895	41.7379	9.91275	21.4468	13.8416	48.5233	25.5714	42.4528	21.5254	12.2473	22.674	0.587187	8.22061	2.18467	0	0	0	0	0	0	0	0	0	0	0	0	0	0	0	0	0	0	0
LTR13	2.56224	1.57676	0.68023	1.24709	0	1.30431	0.152105	2.73789	10.478	69.9784	0	0.597927	1.32403	9.10271	1.46797	0	0	0	0	3.15352	0.68023	2.26743	0	0	0	0	0.249477	8.23275	0	0	0	5.79263	0	6.75265	0	0
LTR3A	2.56224	0	26.3022	0	52.5637	0	7.90946	0	179.499	0.873171	22.5219	0	4.1376	0	0	0	26.216	0	0	0	0.226743	0	0	0	0	0	1.12265	0	0	0	0	0	0	0	0	0
MER63A	2.56224	6.50414	0.906973	13.6046	11.9996	12.6518	0	16.1231	5.36376	19.085	0	27.9032	0	0	0	0	0	0	0	11.2344	0	0	0	0	0	0	0	1.49686	0	0	0	0	0	0	15.2927	32.77
MER68B	2.56224	0	0	0	0	0	0	0	0	0.748432	0	0	0	0	0	0	0	0	0	0	0	0	0	0	0	0	0	0	0	0	0	0	0	0	0	0
HERVFH21-int	2.36514	0	2.04069	0	0.913017	0	8.06157	0	2.74425	0	0	0	0	2.31705	1.46797	0	1.45644	0	0	0	0	0	0	0	0	0	0	0	0	0	0	0	0	0	0	0
MLT1E1A	2.36514	14.388	4.76161	8.72961	15.2604	20.9994	8.06157	15.8189	15.7171	96.7972	33.0853	25.9102	0	5.46163	0	0	0	1.82056	0	0	0	0	0	2.21733	0	0	0	13.347	0	0	0	3.47558	0	15.2669	0	9.46689
MER51C	1.97095	121.805	1.36046	36.9591	0	50.3464	0	136.742	0	220.538	0	165.028	0	8.7717	0	7.63343	0	5.46167	0	29.7614	0	9.06973	0	12.6518	0	20.3821	0	33.0557	0	32.288	0	13.2403	0	141.512	0	123.07
LTR6A	1.77386	0	0	5.66858	3.26077	0	4.10684	0	2.2453	0	0	0	0	0	0	0	0	0	0	0	0	0	0	0	0	0	0	0	0	0	0	0	0	0	0	0
MER4E	1.77386	158.267	22.2208	109.404	97.6928	273.644	8.51788	275.919	128.855	147.441	37.2708	207.281	13.7368	24.9911	0.293593	0	0.728222	16.385	0	3.9419	0	20.0668	0	0	0	0	0	0	0	0	0	0.827519	0	0	0	0
MLT1F2-int	1.77386	0	2.3808	0	0	0	8.51788	0	2.37003	0.498955	0	0	0	0	0.587187	0	0	0	0	0	0	0	0	0	0	0	0	0	0	0	0.331008	0	0	0	0	0
Charlie8	1.57676	5.91286	7.5959	0	0	8.47801	0.456315	0	0	6.61115	0	6.17858	0	0	0	0	0	0	0	0	0	0	0	0	0	0	0	0	0	0	0	0	0	0	0	0
LTR101_Mam	1.57676	0	4.42149	0.113372	12.7822	0.391293	8.51788	0.152105	4.49059	0	11.3606	0	0	0	0	1.46797	0	0	0	0	0	0	0	0	0	0	0	0	0	0	0	0	0	0	0	0
MER51A	1.57676	23.6514	16.6656	5.21509	22.9559	0	30.1168	8.06157	85.9449	14.0955	36.0749	12.1578	3.47558	0	0	0	11.2874	0	5.12448	0	1.13372	0	1.17388	0	0.760525	0	5.23902	0	0	0	14.5643	0	17.322	0	0	0
MLT1J2	1.57676	30.3527	22.5609	5.89532	10.9562	7.69543	3.65052	7.90946	31.6836	67.3589	40.8583	49.03	5.46163	1.32403	0	0	0	0	0	1.97095	0	2.83429	0	0	0	0	0	0	0	0	0	0	0	0	0	0
Tigger5b	1.57676	0	2.49418	7.02904	0.260862	3.91293	0	3.19421	0.249477	9.60488	0.199309	12.1578	0	6.45465	0	9.10139	0	0	0	0	0	0	0	0	0	0	0	0	0	0	0	0	0	0	0	0
Tigger17b	1.18257	0	0.793601	0.68023	5.60853	0	0.152105	0	11.9749	0	21.5254	0	0	0	7.63343	0	0	0	0	0	0	0	0	0	0	0	0	0	0	0	0	0	0	0	0	0
LTR6B	0.985476	0	4.87498	5.66858	0	0	5.01947	0	2.86899	0	0	0	0	0	0	0	0	0	0	0	0	0	0	0	0	0	0	0	0	0	0	0	0	0	0	0
MER113	0.985476	0.39419	0.566858	0.226743	8.47801	0	11.2558	7.45315	5.11429	7.48432	2.39171	11.3606	0	5.46163	0	0	0	0	0	0	0	0	0	0	0	0	0	0	0	0	0	0	0	0	0	0
HERVH48-int	0.788381	0	0.566858	0	0	0	7.75736	0	2.61951	0	1.39516	0	0	0	0	0	1.45644	0	0	0	0	0	0	0	0	0	0	0	0	0	0	0	0	0	0	0
HERVK14-int	0.788381	53.2157	9.06973	78.9066	11.7388	165.647	9.1263	93.8488	104.406	527.894	7.77305	100.053	6.45465	21.8465	0	1.17437	13.8362	24.7596	7.29252	23.0601	0.68023	19.7267	0	14.3474	3.49842	11.56	2.74425	37.4216	8.17167	8.76959	6.95116	103.936	14.3861	45.8006	0	191.887
MER58A	0.788381	8.86929	5.21509	4.19475	0.130431	16.3039	1.21684	10.9516	3.74216	13.2223	2.59102	25.9102	0.165504	1.65504	0	0.88078	0	0	0	0	0	0	0	0	0	0	0	0	0	0	0	0	0	0	0	0
MLT1J-int	0.788381	0	0.566858	0	5.60853	9.65189	3.0421	0	2.61951	0.498955	1.39516	0	0.165504	0	0	0	0	0	0	0	0	0	0	0	0	0	0	0	0	0	0	0	0	0	0	0
MLT-int	0.788381	2.75933	2.94766	16.6656	5.60853	19.9559	1.52105	24.4889	3.36794	45.0307	0.199309	54.6106	0	2.15155	0	7.63343	0	0.364111	0	0	0	0	0	0	0	0	0	0	9.56683	0	0	0	0	0	0	0
L1M2c	0.591286	0	13.718	0.68023	17.9995	5.73896	27.531	0	19.3345	2.74425	10.7627	0.199309	0.165504	0	0	0	0	0	0	0	0	0	0	0	0	0	0	0	0	0	0	0	0	0	0	0
LTR24	0.591286	0	0	0	0	0	0	0	0	0.498955	0	0	0.165504	0	0	0	0	0	0	0	0	0	0	0	0	0	0	0	0	0	0	0	0	0	0	0
MER53	0.591286	0	0.226743	0	4.17379	0.391293	0.152105	0	2.49477	0.249477	0	0	0.165504	0.165504	0	0	0	0	0	0	0	0	0	0	0	0	0	0	0	0	0	0	0	0	0	0
MER54A	0.591286	14.388	1.36046	52.7178	0.782586	72.5196	4.86736	98.2598	0	133.845	0	5.58065	0	5.79263	0	0	0	0.364111	0	0	0	0	0	0	0	0.456315	0	6.11219	0	0	0	0.993023	0	30.5337	0	22.2108
MER65A	0.591286	24.4398	14.1715	14.6249	4.56508	26.8688	20.3821	20.23	10.977	7.7338	0	11.9585	18.5364	26.4806	0.293593	9.39499	0	0.364111	0	0	0	0	0	0	0	0	0	0	0	0	0	0	0	0	0	0
LTR28B	0.39419	4.53319	13.2645	3.85463	1.43474	15.5213	5.9321	7.14894	26.1951	12.0997	18.9343	15.1475	0	0	0	0	0	0	0	0	0	0	0	0	0	0	0	0	0	0	0	0	0	0	0	0
LTR9D	0.39419	0	3.28778	0.793601	4.04336	0	0.152105	0	0.997909	2.49477	0.797236	0	0	0.165504	0	0	0	0	0	0	0	0	0	0	0	0	0	0	0	0	0	0	0	0	0	0
MER57B2	0.39419	0	0	0	0	0	0.152105	0	0.124739	0	0	1.79378	0	0	0	0	0	0	0	0	0	0	0	0	0	0	0	0	0	0	0	0	0	0	0	0
MER57C2	0.39419	0	3.74126	0.340115	0.260862	0	0	0	0.124739	0	0	0	0	0	9.10139	0	0	0	0	0	0	0	0	0	0	0	0	0	0	0	0	0	0	0	0	0
MER6A	0.39419	18.3299	4.08138	76.2991	4.69551	13.0431	4.25894	26.6184	3.36794	55.384	15.5461	26.3088	5.46163	18.7019	0	0	0	0	0	0	0	0	0	0	0	0	0	0	0	0	0	0	0	0	0	0
Tigger19b	0.39419	0.985476	0.566858	0	0.260862	0	6.54052	0	0.623693	1.49686	0	0	0	0	0	0	0	0	0	0	0	0	0	0	0	0	0	0	0	0	0	0	0	0	0	0
Charlie12	0.197095	0	5.89532	0	5.99982	0	5.77999	0	5.73798	0	8.57028	0	0.165504	0	0	0	0	0	0	0	0	0	0	0	0	0	0	0	0	0	0	0	0	0	0	0
hAT-16_Crp	0.197095	0	6.23544	0	0.521724	0	0	0	5.23902	0	0	0	0	0	0	0	0	0	0	0	0	0	0	0	0	0	0	0	0	0	0	0	0	0	0	0
HERVL74-int	0.197095	0	0	3.51452	0	7.43457	0	9.58262	4.74007	10.478	0	22.1233	0	6.28914	0	6.16546	0	0	0	0	0	0	0	0	0	0	0	0	0	0	0	0	0	0	0	0
Kanga11a	0.197095	0	0	0	0	0	0	0	0.374216	0	0	0	0.165504	0	0	0	0	0	0	0	0	0	0	0	0	0	0	0	0	0	0	0	0	0	0	0
LTR16A1	0.197095	4.139	10.3168	10.3168	29.2165	5.21724	16.1231	1.97737	38.7937	11.3512	19.1337	0	0	0	0.293593	0	0	0.364111	0	0	0	0	0	0	0	0	0	0	0	0	0	0	0	0	0	0
LTR16A2	0.197095	1.57676	1.13372	9.1831	4.82595	8.21715	0.456315	10.4952	4.36585	28.0662	0.797236	2.39171	0	0	0	0.293593	0	0	0	0	0	0	3.65207	0	0	0.91263	0	0.249477	0	5.18203	0	1.65504	11.4501	0	0	0
LTR78	0.197095	0	1.81395	4.64824	3.7825	8.08672	15.2105	5.32368	7.60906	8.48223	1.79378	30.4943	2.31705	3.47558	0	1.76156	6.554	0.728222	15.5705	0	1.5872	0	19.0429	0	5.17157	0	3.11847	0	0	0	19.1984	0	51.966	0	1.09233	0
MER2B	0.197095	4.92738	1.02034	7.70927	2.0869	0	0.60842	0.152105	0.374216	12.7233	0	14.7489	0	1.48953	0	0.587187	0	0	0	0	0	0	0	0	0	0	0	0	0	0	0	0	0	0	0	0
MER41C	0.197095	13.7967	3.85463	21.654	4.95638	29.7383	2.73789	26.4663	8.35749	88.0655	0.199309	13.9516	0.827519	19.8605	0	0	0	0.364111	0	0	0	0	0	0	0	0	0	0	0	0	0	0	0	0	0	0
MER4A1	0.197095	4.3361	0	12.5842	0	1.30431	3.0421	8.9742	3.61742	90.685	0.398618	12.7558	0	2.48256	0	0	22.939	0	0	0	0	0	0	0	0	0	0	0	0	0	0	0	0	0	0	0
Tigger18a	0.197095	0	8.16276	0	8.73887	0	19.9258	0	16.5902	0	7.77305	19.9309	3.97209	0	0	0	0	0	0	0	0	0	0	0	0	0	0	0	0	0	0	0	0	0	0	0
Zaphod2	0.197095	0	7.25578	0	6.13026	0	6.38841	0	5.36376	0	0.597927	0	0	0	0	0	0	0	0	0	0	0	0	0	0	0	0	0	0	0	0	0	0	0	0	0
7SK	0	0	0	0	0	0	0	2.43368	0	0	0	0	0	0	0	0	0	0	0	0	0	0	0	0	0	0	0	0	0	0	0	0	0	0	0	0
AmnSINE1	0	0	0	1.13372	0	0	0	0	0.374216	0	0	0	0	0	0	0	0	0	0	0	0	0	0	0	0	0	0	0	0	0	0	0	0	0	0	0
Arthur1	0	244.595	0.566858	280.595	0	425.596	0	237.436	0.623693	181.37	5.77996	110.417	0.165504	13.2403	0	0.293593	0	23.6672	0	0	0	0	0	0	0	0	0	0	0	0	0	0	0	0	0	0
Arthur1A	0	0	2.04069	0	0	0	0	0	0.124739	0	0	0	0	0.827519	0	0	0	0	0	0	0	0	0	0	0	0	0	0	0	0	0	0	0	0	0	0
BLACKJACK	0	4.92738	0	4.42149	0.652155	0	0	0.60842	0	0	0	0	0	2.31705	0	4.11031	0	0	0	0	0	0	0	0	0	0	0	0	0	0	0	0	0	0	0	0
Chap1_Mam	0	0.39419	0	4.42149	0	0.130431	0	1.82526	0	6.11219	0	0.398618	0	0	0	0	0	0	0	0	0	0	0	0	0	0	0	0	0	0	0	0	0	0	0	0
Charlie10	0	2.75933	0	0	0.130431	0	0	0	0	0	1.19585	11.9585	0	0	0	0	0	0	0	0	0	0	0	0	0	0	0	0	0	0	0	0	0	0	0	0
Charlie1	0	2.16805	1.70057	1.13372	0	7.30413	0	2.28158	0	2.12056	0	22.7212	0	0	0	0	0	0	0	0	0	0	0	0	0	0	0	0	0	0	0	0	0	0	0	0
Charlie10a	0	0	0	0	0	0	0	0	0	0	1.19585	0	0	0	0	0	0	0	0	0	0	0	0	0	0	0	0	0	0	0	0	0	0	0	0	0
Charlie10b	0	0	3.51452	0	0	0	0	0	1.37213	0	12.5565	0	0.331008	0	0	0	0	0	0	0	0	0	0	0	0	0	0	0	15.1475	0	18.8674	0	0	0	0	0
Charlie11	0	0	0	0	0	0	0	0	0	0	0	0.199309	0	0	0	0	0	0	0	0	0	0	0	0	0	0	0	0	0	0	0	0	0	0	0	0
Charlie13a	0	0	0	0	3.13034	13.0431	0	4.41105	0	3.8669	0	0	0.165504	0.165504	0	0	0	0	0	0	0	0	0	0	0	0	0	0	0	0	0	0	0	0	0	0
Charlie14a	0	0	0	0	0	0.130431	0	0	0	0	0	0	0	0	0.587187	0	0	0	0	0	0	0	0	0	0	0	0	0	0	0	0	0	0	0	0	0
Charlie15a	0	8.08091	0	0	0	7.82586	0	0.456315	0	0.623693	0	0	0	19.3639	0	0.587187	0	0	0	0	0	0	0	0	0	0	0	0	0	0	0	0	0	0	0	0
Charlie15b	0	2.75933	0	2.94766	0	3.7825	0	1.36895	0.124739	4.61533	0	5.77996	0	0	0	0	0	0	0	0	0	0	0	0	0	0	0	0	0	0	0	0	0	0	0	0
Charlie17a	0	0	0.793601	0	1.95646	0	1.82526	0	1.12265	0	0	0	0	0	0	0	0	0	0	0	0	0	0	0	0	0	0	0	0	0	0	0	0	0	0	0
Charlie17b	0	0	0	0	0	3.7825	0	0	0	0	0	0	0	0	0	0	0	0	0	0	0	0	0	0	0	0	0	0	0	0	0	0	0	0	0	0
Charlie18a	0	0	0	0.113372	0	4.17379	1.36895	1.36895	0	0	0	0	0	0	0	0	0	0	0	0	0	0	0	0	0	0	0	0	0	0	0	0	0	0	0	0
Charlie19a	0	2.16805	0	2.15406	0.130431	0	0	1.97737	0	4.24111	0	13.3537	0	0.165504	0	0	0	0	0	24.834	0	0	0	0	0	2.89	0	2.74425	0	0	0	0	0	0	0	0
Charlie1b	0	0	1.36046	0	0	0	0	0	0	0	0	0	0	0	0	0	0	0	0	0	0	0	0	0	0	0	0	0	0	0	0	0	0	0	0	0
Charlie22a	0	5.51867	0	7.70927	0	3.91293	0	50.0426	0	32.4321	0	11.5599	0	3.80659	0	0	0	13.108	0	0	0	0	0	0	0	0	0	0	0	0	0	0	0	0	0	0
Charlie25	0	0	0	0	0	0	0	0	0.498955	0	0	0	0	4.4686	0	0	14.9286	0	0	0	0	0	0	0	0	0	0	0	0	0	0	0	0	0	0	0
Charlie26a	0	0	0	0	0	0	1.21684	0	0	0	0	0	0	0	0	0	0	0	0	0	0	0	0	0	0	0	0	0	0	0	0	0	0	0	0	0
Charlie29a	0	0	0	0.226743	0	0	0	0	0	0.997909	0	0	0	0	0	0	0	0	0	0	0	0	0	0	0	0	0	0	0	0	0	0	0	0	0	0
Charlie2b	0	16.556	5.89532	1.47383	4.69551	2.60862	4.25894	0	20.4571	0.498955	0	0	2.31705	0.165504	0	0	0	0	0	0	0	0	0	0	0	0	0	0	0	0	0	0	0	0	0	0
Charlie30a	0	0	0	0	0	0.130431	0	0.91263	0	0	0	0	0	0	0	0	0	0	0	0	0	0	0	0	0	0	0	0	0	0	0	0	0	0	0	0
Charlie4z	0	0	19.0464	0.113372	36.2598	0.260862	26.6184	0.456315	41.2885	0.873171	32.886	0	4.79961	4.4686	0	0	0	0	0	0	0.226743	0	0	0	0	0	0	0	0	0	0	0	0	0	0	0
Charlie5	0	0	0	0	0	1.95646	0	0	2.99373	0	0	0	0	0	0	0	0	0	0	0	0	0	0	0	0	0	0	0	0	0	0	0	0	0	0	0
Charlie6	0	0	0	0	0	0	0	0	0	0	0	0	0	0.165504	0	0	0	0	0	0	0	0	0	0	0	0	0	0	0	0	0	0	0	0	0	0
Charlie9	0	0	0	0.340115	0	0	0	0	0.498955	0	0	0	0	0	0	0	0	0	0	0	0	0	0	0	0	0	0	0	0	0	0	0	0	0	0	0
Chompy-6_Croc	0	0	0	0	0	0	0.152105	0	0	0	0	0	0	2.31705	0	0	0	0	0	0	0	0	0	0	0	0	0	0	0	0	0	0	0	0	0	0
CR1_Mam	0	0	1.47383	0	0.913017	0	1.21684	0	0	0	0	0	2.15155	0	0	0	0	0	0	0	0	0	0	0	0	0	0	0	0	0	0	0	0	0	0	0
ERV24_Prim-int	0	0	0	2.94766	0	0	0	0	0	1.87108	0	0	0	0	0	0	0	0	0	0	0	0	0	0	0	0	0	0	0	0	0	0	0	0	0	0
ERVL47-int	0	0	4.64824	1.81395	1.95646	0	0	0	6.73589	1.12265	0.597927	0	0	0	0	0	0	0	0	0	0	0	0	0	0	0	0	0	0	0	0	0	0	0	0	0
FordPrefect	0	0	0.340115	0	0.130431	0	0	4.86736	2.86899	0	0	0	0	0	0	0	0	0	0	0	0	0	0	0	0	0	0	0	0	0	0	0	0	0	0	0
FordPrefect_a	0	0	0	1.13372	0	0	0	0	0	0	0	0	0	0	0	0	0	0	0	0	0	0	0	0	0	0	0	0	0	0	0	0	0	0	0	0
HAL1b	0	0.788381	2.3808	0.453486	16.1734	0	3.0421	1.82526	10.1038	3.99164	1.59447	0	10.2612	0	0	0	0	0	0	0	0	0	0	0	0	0	0	0	0	0	0	0	0	0	0	0
Helitron1Nb_Mam	0	4.53319	0.68023	3.51452	0	14.0865	0	9.27841	0	13.9707	0	21.5254	0	0	0	7.63343	0	0	0	0	0	0	0	0	0	0	0	0	0	0	0	0	0	0	0	0
Helitron3Na_Mam	0	0	0	0	0	0	0	0.30421	0	0	0	0	0	6.12364	0	0	0	0	0	0	0	0	0	0	0	0	0	0	0	0	0	0	0	0	0	0
HERV15-int	0	150.384	0	196.926	0	920.973	0	157.581	0	658.371	0	272.455	0	32.4387	0	38.4607	0	37.8676	0	0	0	0	0	0	0	0	0	0	0	0	0	0	0	0	0	0
HERV1_I-int	0	7.48962	0	5.66858	0	9.13017	0	5.9321	0	5.98746	0	0.398618	0	0	0	2.64234	0	29.8571	0	0	0	0	0	0	0	0	0	0	0	0	0	0.331008	0	0	0	0
HERV1_LTRb	0	9.26348	0	0	0	0	0	0	0	0.374216	0	0	0	0	0	0	0	0	0	0	0	0	0	0	0	0	0	0	0	0	0	0	0	0	0	0
HERV1_LTRc	0	9.26348	0	0	0	0	0	0	0	0.374216	0	0	0	0	0	0	0	0	0	0	0	0	0	0	0	0	0	0	0	0	0	0	0	0	0	0
HERV1_LTRd	0	13.9938	0	2.72092	0	4.82595	0	3.0421	0	4.24111	0	3.38825	0	0	0	0	0	0	0	0	0	0	0	0	0	0	0	0	0	0	0	0	0	0	0	0
HERV1_LTRe	0	36.6597	0	31.5173	0	69.3893	0	40.1557	0	92.0571	0	54.0127	0	16.8814	0	0.293593	0	0	0	3.35062	0	5.55521	0	6.65198	0	12.4726	0	8.60697	0	34.2811	0	21.1845	0	40.2223	0	21.1184
HERVFH19-int	0	0	1.36046	0.453486	0	0	0.152105	0	3.36794	0.124739	0	0	0	1.15853	0	0	0	0	0	0	0	0	0	0	0	0	0	0	0	0	0	0	0	0	0	0
HERVK11-int	0	12.6141	0.68023	0	0	3.13034	0.456315	3.65052	6.48641	16.715	0	0	0.165504	0.165504	0	0	0	0	0	0	0	0	0	0	0	0	0	0	0	0	0	0	0	0	0	0
HERVK13-int	0	31.3381	0	5.78195	0	4.04336	0.456315	23.4242	0	128.73	0	0	0	1.82054	0	0.293593	0	0	0	2.56224	0	1.70057	0	0.260862	0	0	0	20.9561	0	7.37443	0	11.0888	0	18.4964	0	0
HERVK22-int	0	0	0.68023	0.793601	0.782586	2.60862	3.49842	0	2.12056	0	50.2258	0	3.47558	0.165504	0	0	0.728222	0	0	0	0	0	0	0	0	0	0	0	0	0	0	0	0	0	0	0
HERVKC4-int	0	0	0.68023	0	0	0	0	0	0.873171	0	0	0	0	0	0	0	0	0	0	0	0	0	0	0	0	0	0	0	0	0	0	0	0	0	0	0
HERVP71A-int	0	0	0	0.68023	0	0	0	0	0	0	0	0	0	0	0	0	0	0	0	0	0	0	0	0	0	0	0	0	0	0	0	0	0	0	0	0
HERVS71-int	0	0	0.113372	0	0	0	0.152105	0	0	2.49477	0	0	0	2.48256	0	0	0	0	0	0	0	0	0	0	0	0	0	0	0	0	0	0	0	0	0	0
Kanga1	0	0	0	0.226743	0	0	0	0	0	0	0	0	0	0	0	0	0	0	0	0	0	0	0	0	0	0	0	0	0	0	0	0	0	0	0	0
Kanga1a	0	0	0	0	0	0	0	0	2.12056	2.2453	0	0	0	0	0	0	0	0	0	0	0	0	0	0	0	0	0	0	0	0	0	0	0	0	0	0
Kanga1c	0	0	0	0	0	0	2.28158	0	0	2.37003	0	0	0	0	0	0	0	0	0	0	0	0	0	0	0	0	0	0	0	0	0	0	0	0	0	0
Kanga1d	0	0	0	0.793601	0	5.60853	0	1.21684	0	8.98118	0	21.5254	0	0	0	0	0	0	0	0	0	0	0	0	0	0	0	0	0	0	0	0	0	0	0	0
Kanga2_a	0	0	15.6453	0	2.21733	0	6.69262	3.95473	13.347	0.498955	15.7454	0	0	0	0	0	12.0157	0	0	0	0	0	4.43465	0	3.34631	0	8.98118	0	0.199309	0	0	0	0	0	0	0
L1M	0	0	0	0	5.4781	0	3.19421	0	4.11638	0	0.398618	0	0	0	0	0	0	0	0	0	0	0	0	0	0	0	0	0	0	0	0	0	0	0	0	0
L1M2a	0	0	3.06103	14.0581	3.13034	11.0866	11.4079	3.19421	10.977	135.965	0	0.199309	0	0	1.46797	0	0	0	0	0	0	0	0	0	0	0	0	0	0	0	0	0	0	0	0	0
L1M2a1	0	0	0	0	0	0	2.28158	0	7.1101	0.748432	0	0	0	0	0	0	0	0	0	0	0	0	0	0	0	0	0	0	0	0	0	0	0	0	0	0
L1M3d	0	0	0	1.81395	1.6956	0	7.14894	0.30421	2.37003	0	0	0.199309	0	0	0	0	0	0	0	0	0	0	0	0	0	0	0	0	0	0	0	0	0	0	0	0
L1M3de	0	1.37967	1.70057	16.6656	0	24.6515	4.41105	2.12947	10.7275	142.701	1.19585	10.5634	1.32403	0	0	1.46797	0	0	0	0	0	0	0	0	0	0	0	0	0	0	0	0	0	0	0	0
L1M6B	0	0	0	0	0	0	1.36895	1.36895	0	1.12265	0	0	0	0	0	0	0	0	0	0	0	0	0	0	0	0	0	0	0	0	0	0	0	0	0	0
L1ME3E	0	0.39419	0	6.00869	2.0869	9.78232	0	1.52105	3.36794	5.11429	0	0.199309	0	0	0.587187	0	0	1.09233	0	0	0	0	0	0	0	0	0	0	0	0	0	0	0	0	0	0
L1MEa	0	0	3.96801	0	0	0	3.80263	0	6.36167	0	1.19585	1.99309	2.15155	0.827519	1.17437	0	6.554	0	0	0	0	0	0	0	0	0	0	0	0	0	0	0	0	0	0	0
L1MEg1	0	0	0	5.10172	0	1.6956	0.152105	6.23631	2.86899	5.11429	0	5.38134	0	1.98605	0	0	0	0	0	0	0	0	0	0	0	0	0	0	0	0	0	0	0	0	0	0
L2-1_AMi	0	0	0	0	0	10.1736	0	0	0	0	0	0	0	0	0	0	0	0	0	0	0	0	0	0	0	0	0	0	0	0	0	0	0	0	0	0
L2-3_Crp	0	0	0	0	1.6956	0	0	0	0.873171	0.374216	0	0.199309	0	0	0	0	0	0	0	0	0	0	0	0	0	0	0	0	0	0	0	0	0	0	0	0
L3b	0	0	0.566858	0.226743	1.56517	6.91284	1.97737	1.36895	2.2453	3.61742	0	0	3.47558	0.165504	0	0	0	0	0	0	0	0	0	0	0	0	0	0	0	0	0	0	0	0	0	0
L4_B_Mam	0	0	3.40115	0	0	0	0.30421	0	4.11638	0	0.996545	2.1924	0	0	0	0	0	0	0	0	0	0	0	0	0	0	0	0	0	0	0	0	0	0	0	0
L4_C_Mam	0	0	2.49418	0	5.08681	0	0	0.60842	2.61951	6.73589	0	6.57719	0	0	0	0	0	0	0	0	0	0	0	0	0	0	0	0	0	0	0	0	0	0	0	0
Looper	0	0	0	0	0	0.130431	0	0	0	0	0	0	0	0	0	0	0	0	0	0	0	0	0	0	0	0	0	0	0	0	0	0	0	0	0	0
LTR06	0	0	0	0	0	2.0869	0	0	0	0	0	0	0	0	0	0	0	0	0	0	0	0	0	0	0	0	0	0	0	0	0	0	0	0	0	0
LTR104_Mam	0	2.95643	0	3.06103	2.0869	1.17388	0	11.2558	0.249477	20.0829	0.199309	6.17858	0.993023	3.47558	0	0	0.364111	0	0	0	0	0	0	0	0	0	0	0	0	0	0	0	0	0	0	0
LTR105_Mam	0	0.591286	0	6.8023	0	1.43474	0	6.54052	0	6.73589	0	0	0	0	0	0	0	0	0	0	0	0	0	0	0	0	0	0	0	0	0	0	0	0	0	0
LTR106_Mam	0	10.249	0	5.10172	0	2.73905	0	0	0	4.24111	1.19585	0	0	0	0	0	0	0	0	0.39419	0	0.113372	0	0	0	0	0	0.374216	0	0.199309	0	0	0	0	0	0
LTR107_Mam	0	0	0	0	0	0	0.91263	0	0	0	0	0	0	0	0	0	0	0	0	0	0	0	0	0	0	0	0	0	0	0	0	0	0	0	0	0
LTR108d_Mam	0	12.2199	0	1.02034	0	2.47819	0	0.760525	0	3.11847	0	0	0	0	0	0	0	0	0	0	0	0	0	0	0	0	0	0	0	0	0	0	0	0	0	0
LTR10C	0	0	0	0	0	0	0	0	0.873171	0	0	5.77996	0	0.165504	0	0	0	0	0	0	0	0	0	0	0	0	0	0	0	0	0	0	0	0	0	0
LTR10D	0	0	0	0	0	5.08681	0	0	0.623693	0	0	0	0	0	0	0	0	0	0	0	0	0	0	0	0	0	0	0	0	0	0	0	0	0	0	0
LTR13_	0	0	0.113372	0	0	0	0.152105	0	6.11219	52.6397	0	0	1.32403	6.62015	0	0	0	0	0	0	0	0	0	0	0	0	0.249477	0	0	0	0	0	0	6.75265	0	0
LTR13A	0	0	0.566858	0	0	0	0	0	2.2453	4.74007	0	0	0	0	0	0	0	0	0	0	0	0	0	0	0	0	0	0	0	0	0	0	0	0	0	0
LTR14	0	5.51867	0	0	0	0	0	0	0	0	0	5.38134	0	0	0	0	0	0	0	0	0	0	0	0	0	0	0	0	0	0	0	0	0	0	0	0
LTR14A	0	0.985476	0	23.9214	0	11.7388	0	6.0842	0	18.4613	0	0.996545	0	1.32403	0	0	0	0	0	0	0	0	0	0	0	0	0	0	0	0	0	0	0	0	0	0
LTR14B	0	12.417	0	34.8051	0	23.3471	0	22.5115	0	37.7958	0	36.4735	0	1.32403	0	0	0	0	0	2.56224	0	1.02034	0	0	0	3.0421	0	2.61951	0	0	0	2.31705	0	0.88078	0	12.0157
LTR15	0	145.456	16.4389	93.0781	97.0406	236.21	8.51788	260.556	120.123	122.493	33.4839	195.522	0	22.012	0	0	0.728222	16.385	0	3.9419	0	0	0	0	0	0	0	0	0	0	0	0	0	0	0	0
LTR16D2	0	253.267	0	329.345	1.82603	373.815	0	403.078	0	725.355	0	362.942	0	30.6182	0	8.51421	0	31.3136	0	49.668	0	55.6655	0	59.2157	0	112.254	0	108.647	0	104.438	0	106.088	0	299.465	0	439.482
LTR17	0	20.1037	3.96801	67.2294	5.21724	884.583	0.152105	62.9715	6.61115	475.254	0	13.7523	0	13.5713	0	0	0	0.364111	0	8.67219	0	8.16276	0	58.5635	0	5.47578	0	44.2822	0	0	0	64.05	0	68.9944	0	0.364111
LTR18A	0	0	3.74126	0	0	0	1.82526	0	2.61951	0	0	0	0	0	0	0	0	0	0	0	0	0	0	0	0	0	0	0	0	0	0	0	0	0	0	0
LTR18C	0	0	0	0	0	0.260862	1.82526	0	1.49686	0	0	0	0	0	0	0	0	0	0	0	0	0	0	0	0	0	0	0	0	0	0	0	0	0	0	0
LTR19A	0	0	0	0	0	0	0	0	4.11638	0	1.79378	0.199309	0	0	0	0	0	0	0	0	0	0	0	0	0	0	0	0	0	0	0	0	0	0	0	0
LTR19B	0	0	0	0	5.21724	0	1.06474	0	3.36794	0	0.398618	0.199309	0	0	0	0	0	0	0	0	0	0	0	0	0	0	0	0	0	0	0	0	0	0	0	0
LTR19C	0	0	0	0.113372	0	0	3.80263	0	0	0	1.19585	0	0	0	0	0	0	0	0	0	0	0	0	0	0	0	0	0	0	0	0	0	0	0	0	0
LTR1C1	0	0	0	0	0	0	0	0	2.12056	0	0	0	0	0	0	0	0	0	0	0	0	0	0	0	0	0	0	0	0	0	0	0	0	0	0	0
LTR1C3	0	0	1.70057	0	1.95646	0	1.36895	0	0	0	0	0	0	0	0	0	0	0	0	0	0	0	0	0	0	0	0	0	0	0	0	0	0	0	0	0
LTR21A	0	0	0.113372	0	0	1.43474	0	0	0	0	0	0	0	0	0	0	0	0	0	0	0	0	0	0	0	0	0	0	0	0	0	0	0	0	0	0
LTR21B	0	0	0	0	0	0	1.52105	0	0	0.873171	21.5254	0	0	0	0	0	0	0	0	0	0	0	0	0	0	0	0	0	0	0	0	0	0	0	0	0
LTR21C	0	0.985476	0	0	0	0	1.52105	0	0	0	21.5254	0	0	0	0	0	0	0	0	0	0	0	0	0	0	0	0	0	0	0	0	0	0	0	0	0
LTR22	0	0	0	0	0	0	0	0.60842	1.6216	0	0	0	0	1.15853	0	0	0	0	0	0	19.9534	0	0	0	0	0	0	0	0	0	0	0	0	0	0	0
LTR22A	0	8.278	0	4.53486	0	11.0866	0	9.43051	0	27.5672	0	0	0	0	0	0	0	0	0	0	0	0	0	0	0	0	0	0	0	0	0	0	0	0	0	0
LTR22B	0	0	0	1.13372	0	0	0	0.30421	0	1.12265	0	0	0	0	0	0	0	0	0	0	0	0	0	0	0	0	0	0	0	0	0	0	0	0	0	0
LTR22B1	0	0	0	1.13372	0	0	0	6.54052	0	12.9728	0	0	0	0	0	0	0	0	0	0	0	0	0	0	0	0	0	0.374216	0	0	0	0	0	0	0	0
LTR22B2	0	0	4.87498	0	0	0	0	0	0	0	0	0	0	0	0	0	0	0	0	0	0	0	0	0	0	0	0	0	0	0	0	0	0	0	0	0
LTR22C	0	0	0	0	0	0	0	0	0	11.8502	0	0	0	0	0	0	0	0	0	0	0	0	0	0	0	0	0	0	0	0	0	0	0	0	0	0
LTR22C0	0	0	0	6.57555	0.782586	8.99974	0	0	0	12.0997	0	0	0	0.165504	0	0	0	0	0	0	0	0	0	0	0	0	0	0	0	0	0	0	0	0	0	0
LTR22C2	0	0	0.453486	0	0	3.39121	0	6.38841	0	0	0	0	0	0.165504	0	0	0	0	0	0	0	0	0	0	0	0	0	0.374216	0	0	0	0	0	0	0	0
LTR22E	0	0	0	17.0057	0.782586	11.2171	0	18.7089	0	21.954	0	3.38825	0	0.165504	0	6.75265	0	0	0	9.85476	0	4.42149	0	1.56517	0	10.191	0	0	0	0	0	0	0	0	0	1.09233
LTR23-int	0	0	0	0.453486	0	0	0	0	0	0	0	0	0	2.15155	0	1.17437	0	6.554	0	0	0	0	0	0	0	0	0	0	0	0	0	0	0	0	0	0
LTR26B	0	0	0	0.793601	0	0	0	0	0	0.124739	0	0	0	0	0	0	0	0	0	0	0	0	0	0	0	0	0	0	0	0	0	0	0	0	0	0
LTR26D	0	0	0	0	0	0	0	0	1.37213	0	0	0	0	0	0	0	0	0	0	0	0	0	0	0	0	0	0	0	0	0	0	0	0	0	0	0
LTR27	0	0	0	0	0	0	0	0	0.249477	0	0	0	0	0	0	0	0	0	0	0	0	0	0	0	0	0	0	0	0	0	0	0	0	0	0	0
LTR27B	0	0	0	0	0	0	0	1.36895	0	0	0	0.199309	0	0	0	0	0	0	0	0	0	0	0	0	0	0	0	0	0	0	0	0	0	0	0	0
LTR27C	0	0	0.906973	0.453486	3.91293	1.43474	0	0	0.873171	0	0	0	0	0	0	0	0	0	0	0	0	0	0	0	0	0	0	0	0	0	0	0	0	0	0	0
LTR27E	0	0	2.15406	1.70057	7.30413	0	0	0	0	0	6.7765	0	10.5922	3.31008	10.2758	0	7.28222	0	0	0	0	3.06103	0	0	0	0	0	0	0	0	0	0	0	0	0	0
LTR28	0	4.3361	0	3.40115	0	15.5213	0	6.99683	0.249477	7.98328	0	10.3641	0	0	0	0	0	0	0	0	0	0	0	0	0	0	0	0	0	0	0	0	0	0	0	0
LTR30	0	0	0.453486	0.68023	0	0	0	0	0	0	0	0	0	0	0	0	0	0	0	0	0	0	0	0	0	0	0	0	0	0	0	0	0	0	0	0
LTR31	0	0	0	1.24709	0	0	0	4.41105	0	0	0	0	0	0	0	0	0	0	0	0	0	0	0	0	0	0	0	0	0	0	0	0	0	0	0	0
LTR33B	0	0	0	0	2.86948	0	0	0.30421	2.49477	5.4885	0	0	0	0	0	0	0	0	0	0	0	0	0	2.21733	0	0	0	0	0	0	0	0	0	0	0	0
LTR34	0	0	0	0	0	4.69551	0	0	0	2.37003	0	13.3537	0	0	0	0	0	0	0	0	0	0	0	0	0	0	0	0	0	0	0	0	0	0	0	0
LTR35A	0	0	0.113372	0	0	0.130431	0.60842	0	0	0	0	0	0	2.31705	0	0	0	0	0	0	0	0	0	0	0	0	0	0	0	0	0	0	0	0	0	0
LTR36	0	4.53319	0.68023	4.76161	0.782586	8.21715	3.19421	13.6895	0.249477	13.9707	0	21.5254	0	2.31705	0	7.63343	0	0	0	0	0	0	0	0	0	0	0	0	0	0	0	0	0	0	0	0
LTR37A	0	0	5.44184	3.51452	0	0	8.21367	0.30421	0	90.4355	0	11.7592	0	0	0	0	0	0	0	0	0	0	0	0	0	0	0	0	0	0	0	0	0	0	0	0
LTR37B	0	0	0.906973	0.453486	7.1737	0	3.49842	1.52105	10.478	0.124739	15.5461	0	1.65504	0	0	0	0	0	0	0	0	0	0	0	0	0	0	0	0	0	0	0	0	0	0	0
LTR38	0	0	0	0	4.04336	0	0	0	0.124739	0	0	0	0	0	0	0	0	0	0	0	0	0	0	0	0	0	0	0	0	0	0	0	0	0	0	0
LTR38C	0	0	3.96801	0	0	0	3.80263	0	8.48223	0	0	0	0	0.827519	0	0	0	0	0	0	0	0	0	0	0	0	0	0	0	0	0	0	0	0	0	0
LTR38-int	0	0	0	0	0	0	0	0	0	0.124739	0	0	0	0	0	0	0	0	0	0	0	0	0	0	0	0	0	0	0	0	0	0	0	0	0	0
LTR39	0	0	2.72092	1.13372	1.82603	0	1.21684	0	3.49268	1.49686	0	0	0.165504	0	0	0	0	0	0	0	0	0	0	0	0	0	0	0	0	0	0	0	0	0	0	0
LTR3B	0	0	0	1.13372	0	0	0.456315	0	0.623693	1.6216	0	0	0	0	0	0	0	0	0	0	0	0	0	0	0	0	0	0	0	0	0	0	0	0	0	0
LTR3B_	0	0.197095	0.793601	12.811	0	1.30431	0	1.67316	0	46.0286	0	5.97927	0	5.13062	0	0	0	0	0	0	0	2.15406	0	2.0869	0	0	0	7.23484	0	0	0	2.15155	0	0.587187	0	0
LTR4	0	0	0	0	0	0	0	0	0	0.623693	0	0	0	0	0	0	0	0	0	0	0	0	0	0	0	0	0	0	0	0	0	0	0	0	0	0
LTR40a	0	19.7095	3.74126	28.683	2.60862	20.3472	6.84473	60.3857	10.6028	45.7791	2.98963	46.8376	0	0	11.4501	12.3309	0	32.4059	0	0	1.13372	0	0	0	0	5.32368	0	0.873171	0	1.99309	0	0	0	0	0	7.64633
LTR40A1	0	0	0.113372	0.113372	0	0	0.152105	3.49842	0.997909	0	0	0	0	0	0	0	0	0	0	0	0	0	0	0	0	0	0	0	0	0	0	0	0	0	0	0
LTR40b	0	0	0	0.226743	0	3.13034	0	0	0.997909	3.8669	0	11.9585	0	0	0	0	0	0	0	0	0	0	0	0	0	0	0	0	0	0	0	0	0	0	0	0
LTR40c	0	0	0	2.04069	0	0	0	0	1.99582	0.124739	0	0	0	0	0	0	0	0	0	0	0	0	0	0	0	0	0	0	0	0	0	0	0	0	0	0
LTR41	0	5.51867	2.60755	9.1831	0.130431	1.56517	0.152105	0	3.11847	0.997909	0	0	0	0	0	0	0	0	0	0	0	0	0	0	0	0	0	0	0	0	0	0	0	0	0	0
LTR41B	0	0	0	2.04069	0	0	0	0	0	0	0	0	0.165504	0	0	0	0	0.364111	0	0	0	0	0	0	0	0	0	0	0	0	0	0	0	0	0	0
LTR41C	0	0	0.793601	18.2528	0	13.304	0.152105	9.43051	2.86899	15.3429	3.18894	8.57028	0	0	0	0	0	0	0	0	0	0	0	0	0	0	0	0	0	0	0	0	0	0	0	0
LTR42	0	0	0.566858	1.24709	0	0	0	4.41105	5.11429	0	0	0	0	0	0	0	0	0	0	0	0	0	0	0	0	0	0	0	0	0	0	0	0	0	0	0
LTR43-int	0	0	0	0	0	0	0	0	0.623693	0	0	0	0	0	0	0	0	0	0	0	0	0	0	0	0	0	0	0	0	0	0	0	0	0	0	0
LTR44	0	0	0	0.68023	0	0	0	0	0	0.873171	0	0	0	0	0	0	0	0	0	0	0	0	0	0	0	0	0	0	0	0	0	0	0	0	0	0
LTR45	0	0	0	0	0	0	0	0	2.37003	0	0	0	0	0	0	0	0	0	0	0	0	0	0	0	0	0	0	0	0	0	0	0	0	0	0	0
LTR45B	0	0	0	0	0	0	1.36895	0	0	0	0	0	0	0	0	0	0	0	0	0	0	0	0	0	0	0	0	0	0	0	0	0	0	0	0	0
LTR46	0	42.1784	0	18.2528	0	23.608	0	46.6962	0.873171	34.9268	0	33.8825	0	6.78566	0	0	0	0	0	1.97095	0	0.793601	0	2.86948	0	2.58579	0	5.4885	0	0	0	26.8116	0	10.863	0	0
LTR46-int	0	0	0	0	0	0	1.06474	0	0	0.124739	0	0	0	0	0	0	0	0	0	0	0	0	0	0	0	0	0	0	0	0	0	0	0	0	0	0
LTR47A2	0	0	0	0	0	0	0	0.456315	1.12265	0	0	0	0	0	0	0	0	0	0	0	0	0	0	0	0	0	0	0	0	0	0	0	0	0	0	0
LTR47B4	0	0	0	1.81395	0	0	0	0	0	0	0	0	0	0	0	0	0	0	0	0	0	0	0	0	0	0	0	0	0	0	0	0	0	0	0	0
LTR50	0	0	0	0.340115	0	0.130431	1.52105	3.19421	0	1.74634	0	0	2.31705	0	0	0	0	0	0	0	0	0	0	0	0	0	0	0	0	0	0	0	0	0	0	0
LTR52	0	0.197095	0	4.64824	0	0	0	0.152105	0	0.997909	0	0	0.165504	4.4686	0	0.293593	0	0	0	0	0	0	0	0	0	0	0	0	0	0	0	0	0	0	0	0
LTR52-int	0	0	0	0	0	0	0.456315	0	0	0	0	0	0	0	0	0	0	0	0	0	0	0	0	0	0	0	0	0	0	0	0	0	0	0	0	0
LTR53B	0	0	0	0	0	0	2.43368	0	0	0	0	0	0	0	0	0	0	0	0	0	0	0	0	0	0	0	0	0	0	0	0	0	0	0	0	0
LTR53-int	0	2.36514	0.566858	3.28778	0.391293	1.82603	7.45315	9.73472	1.37213	9.97909	0	16.3433	0	6.28914	0	7.63343	0.364111	0	0	0	0	0	0	0	0	0	0	0	0	0	0	0	0	0	0	0
LTR56	0	15.7676	1.24709	25.9621	0.391293	27.6514	3.49842	35.4405	0.249477	14.3449	0	11.9585	0	0	0	0	0	0	0	0	0	0	0	0	0	0	0	0	0	0	0	0	0	0	0	0
LTR57	0	0.197095	0.113372	0	0	0	0.152105	0	0	0	0	0.597927	0	0	0	0	0	0	0	0	0	0	0	0	0	0	0	0	0	0	0	0	0	0	0	0
LTR57-int	0	0	0.113372	0	0	0	0.152105	0	0	2.49477	0	0	0	1.15853	0	0	0	0	0	0	0	0	0	0	0	0	0	0	0	0	0	0	0	0	0	0
LTR61	0	0	0	0	0	0	0	0	0	0.623693	0	0	0	0.827519	0	0	0	0	0	0	0	0	0	0	0	0	0	0	0	0	0	0	0	0	0	0
LTR62	0	7.29252	0	1.92732	0	0.782586	0	0	0	0.124739	0	0	2.48256	0	7.92702	0	0	0	0	0	0	0	0	0	0	0	0	0	0	0	0	0	0	0	0	0
LTR64	0	0	0	0	0	0	0	1.97737	0	1.74634	0	0	0	0	0	0	0	0	0	0	0	0	0	0	0	0	0	0	0	0	0	0	0	0	0	0
LTR65	0	11.2344	0	1.70057	0	14.6083	0	8.21367	0	2.37003	0	0	0	0	0	0	0	0	0	0	0	0	0	0	0	0	0	0	0	0	0	0	0	0	0	0
LTR66	0	0	0.226743	1.47383	0	2.47819	0	6.84473	2.49477	8.48223	0	5.58065	0	1.32403	0	0	0	0	0	0	0	0	0	0	0	0	0	0	0	0	0	0	0	0	0	0
LTR67B	0	14.1909	0.113372	4.64824	0	22.5646	0	25.8579	2.12056	25.322	0	30.295	0.827519	0.993023	0	56.0763	0	0	0	0	0	0	0	0	0	0.60842	0	0	0	0	0	0	0	0	0	0
LTR69	0	0	0.68023	1.02034	0	0.521724	0	2.58579	0	2.49477	0	0.797236	0	2.64806	0.293593	0	0	0	0	0	0	0	0	0	0	0	0	0	0	0	0	0	0	0	0	0
LTR71A	0	0	0	0.906973	0	0	0	0	0	0	0	0	0	0	0	0	0	0	0	0	0	0	0	0	0	0	0	0	0	0	0	0	0	0	0	0
LTR71B	0	0.591286	0	0	0	0	0	0	0	0	0	0	0	0.165504	0	0	0	0	0	0	0	0	0	0	0	0	0	0	0	0	0	0	0	0	0	0
LTR72	0	0	0	0	0.521724	0	0	0	0.124739	0	0	0	0	0	0	0	0	0	0	0	0	0	0	0	0	0	0	0	0	0	0	0	0	0	0	0
LTR75_1	0	0	0	0	0	0	0	0.456315	0	0	0	0	0	0	0	0	0	0	0	0	0	0	0	0	0	0	0	0	0	0	0	0	0	0	0	0
LTR75B	0	0	2.72092	0.226743	0	8.47801	2.28158	0	0.124739	1.37213	0	0	0	0	0	0	0	0.728222	0	0	0	0	0	0	0	0	0	0	0	0	0	0	0	0	0	0
LTR77	0	0	0	0	0	0	0	0	0	1.87108	0	0	0	0	0	0	0	0	0	0	0	0	0	0	0	0	0	0	0	0	0	0	0	0	0	0
LTR80B	0	0	0	0	0	0	0	1.36895	0	0	0	0	0	0	0	0	0	0	0	0	0	0	0	0	0	0	0	0	0	0	0	0	0	0	0	0
LTR81A	0	0	0	0	0	0	0	0	0	0	0	0	0	2.31705	0	0	0	0	0	0	0	0	0	0	0	0	0	0	0	0	0	0	0	0	0	0
LTR81B	0	13.7967	0	13.0377	0	38.3467	0	15.2105	3.36794	14.8439	0	12.3572	0.993023	0	0	6.75265	0	0	0	0	0	0	0	0	0	0	0	0	0	0	0	0	0	0	0	0
LTR81C	0	0	0	0	0	0	0	2.12947	0	0	0	0	0	0	0	0	0	0	0	0	0	0	0	0	0	0	0	0	0	0	0	0	0	0	0	0
LTR82A	0	19.7095	0	13.8313	0	26.0862	3.19421	30.5731	0	28.6899	0	43.848	0	0.331008	0	0	0	0	0	4.73029	0	1.70057	0	1.04345	0	0	0	9.48014	0	0	0	1.98605	0	14.3861	0	0
LTR82B	0	3.15352	0	5.44184	0	0.260862	0	0	1.12265	9.23066	0	0	0	0	0	0	1.45644	0	0	0	0	0	0	0	0	0	0	0	0	0	0	0	0	0	0	0
LTR83	0	0.788381	0	5.89532	0	18.2603	0	14.9063	0	31.9331	0	30.4943	0	0	0	0	0	0	0	0	0	0.113372	0	0.652155	0	2.58579	0	0.374216	0	14.5496	0	0.331008	0	0	0	46.9703
LTR84a	0	0	0	0	0	1.04345	0	0	0	0	0	0	0	0	0	0	0	0	0	0	0	0	0	0	0	0	0	0	0	0	0	0	0	0	0	0
LTR84b	0	0	1.24709	0.113372	0	1.43474	0	0	0	1.37213	0	4.78341	0	0	0	0	0	0	0	0	0	0	0	0	0	0	0	0	0	0	0	0	0	0	0	0
LTR86A1	0	0	0	0	0	0	0	0	0	0.748432	0	0	0	0	0	0	0	0	0	0	0	0	0	0	0	0	0	0	0	0	0	0	0	0	0	0
LTR86A2	0	0	1.70057	0	1.04345	0	0	0	0	0	0	0	0	0	0	0	0	0	0	0	0	0	0	0	0	0	0	0	0	0	0	0	0	0	0	0
LTR86B1	0	0	0	0	0	0	0	0	0.249477	0	0	0	0	0	0	0	0	0	0	0	0	0	0	0	0	0	0	0	0	0	0	0	0	0	0	0
LTR86B2	0	0	0	0	0	0.391293	0	0	1.24739	0	0	0	0	0	0	0	0	0	0	0	0	0	0	0	0	0	0	0	0	0	0	0	0	0	0	0
LTR86C	0	0	0	0	0.391293	0	0.152105	0	6.48641	0	0	0	0	0	0	0	6.554	0	0	0	0	0	0	0	0	0	0	0	8.37097	0	0	0	0	0	0	0
LTR90A	0	0	0	0	0	0	0.60842	0	0.124739	0	0	0	0	0	0	0	0	0	0	0	0	0	0	0	0	0	0	0	0	0	0	0	0	0	0	0
LTR9A1	0	164.772	10.6569	213.592	13.8257	297.513	4.25894	166.555	9.85436	113.762	12.3572	45.2431	8.6062	12.9093	9.10139	0	0	23.3031	0	0	0	0	0	0	0	0	0	0	0	0	0	0	0	0	0	0
LTR9B	0	4.53319	1.13372	1.36046	11.3475	1.30431	0.456315	4.41105	13.846	1.37213	0	1.19585	0	0	0	0	0	0	0	0	0	0	0	0	0	0	0	0	0	0	0	0	0	0	0	0
LTR9C	0	0	0.226743	0	1.95646	0	0	0	0	0	0	0	0	0	0	0	0	0	0	0	0	0	0	0	0	0	0	0	0	0	0	0	0	0	0	0
MADE2	0	0	0.453486	0	0	0	0	0	0	0	0	0	0	0	0	0	0	0	0	0	0	0	0	0	0	0	0	0	0	0	0	0	0	0	0	0
MamGyp-int	0	1.18257	0.340115	2.94766	4.17379	5.86939	1.21684	0	7.60906	9.3554	5.77996	8.17167	2.31705	13.0748	0	0	0	0	0	0	0	0	0	0	0	0	0	0	0	0	0	0	0	0	0	0
MamGypLTR1a	0	0	0	0	0	0.652155	0	0	0	0	0	0	0	0	0	0	0	0	0	0	0	0	0	0	0	0	0	0	0	0	0	0	0	0	0	0
MamGypLTR1b	0	3.35062	0	5.89532	0	15.9126	3.0421	45.6315	0	5.98746	0	7.37443	0	0.662015	0	12.0373	0	0	0	0	0	0	0	0	0	0	0	0	0	0	0	0	0	0	0	0
MamGypLTR1c	0	0	0.453486	0.113372	0	0	0	0.152105	0	0	0	0	2.48256	0	0	0	0	0	0	0	0	0	0	0	0	0	0	0	0	0	0	0	0	0	0	0
MamGypLTR1d	0	4.3361	0.113372	0.226743	0	0	0.456315	0	1.24739	0	0	0	0	0	0	0	0	0	0	0	0	0	0	0	0	0	0	0	0	0	0	0	0	0	0	0
MamGypLTR2b	0	0	0	0	0.260862	0	0	1.06474	0	0	0	0	0	0	0	0	0	0	0	0	0	0	0	0	0	0	0	0	0	0	0	0	0	0	0	0
MamGypLTR2c	0	0	0	0	0	0	0	0	0	4.74007	0	0	0	0	0	0	0	0	0	0	0	0	0	0	0	0	0	0	0	0	0	0	0	0	0	0
MamGypLTR3	0	5.12448	0	1.5872	0	0	0	6.54052	0	0	0.797236	12.7558	0	0	0	0	0.728222	0	0	0	0	0	0	0	0	0	0	0	0	0	0	0	0	0	0	0
MamGypLTR3a	0	0	0	1.5872	0	10.0432	0	2.58579	0.873171	9.48014	9.96545	0.398618	0	4.1376	0	0	0	19.662	0	0	0	0	0	0	0	0	0	0	0	0	0	0	0	0	0	0
MamGypsy2-LTR	0	0	0	0	0.130431	0	0	1.52105	0	0	0	0.996545	0	0	0	0	0	0	0	0	0	0	0	0	0	0	0	0	0	0	0	0	0	0	0	0
Mam_R4	0	0	0	0	0	0	0	0	2.12056	0	0	0	0	0	0	0	0	0	0	0	0	0	0	0	0	0	0	0	0	0	0	0	0	0	0	0
MamRep137	0	0	0	0.113372	0	0	0	0.152105	0	0	0	0	2.48256	0	0	0.587187	0	0	0	0	0	0	0	0	0	0	0	0	0	0	0	0	0	0	0	0
MamRep1527	0	108.994	0	297.6	0	412.162	0	498.144	0	454.174	0	481.53	2.31705	61.5674	0	23.4875	0	48.0627	0	0	0	0	0	0	0	0	0	0	0	0	0	0	0	0	0	0
MamRep1894	0	0	0	4.76161	0	3.39121	0	0	0	0	0	0	0	0	0	0	0	0	0	0	0	0	0	0	0	0	0	0	0	0	0	0	0	0	0	0
MamRep38	0	4.73029	3.51452	0	0	0.260862	0	0	0.249477	2.86899	0	0	0	0	0	0	0	0	0	0	0	0	0	0	0	0	0	0	0	0	0	0	0	0	0	0
MamRep4096	0	0	0	0.566858	0	0	0	0	0	2.12056	0	2.39171	0	0	0	0	0	0	0	0	0	0	0	0	0	0	0	0	0	0	0	0	0	0	0	0
MamRep434	0	0	0	0	0	0	0	0	0.623693	0	0	0	0	0	0	0	0	0	0	0	0	0	0	0	0	0	0	0	0	0	0	0	0	0	0	0
MamTip1	0	0	1.24709	0	0	0	4.41105	0	0	0	0	0	0	0	0	0	0	0	0	0	0	0	0	0	0	0	0	0	0	0	0	0	0	0	0	0
MamTip2	0	0	0	0	0	0	0	0	1.99582	3.24321	0	0	0	0.165504	0	0	0	0	0	0	0	0	0	0	0	0	0	0	0	0	0	0	0	0	0	0
MamTip3	0	0	0	1.02034	0	0	0	6.69262	0	0.249477	0	0	0	0	0	0	0	0	0	0	0	0	0	0	0	0	0	0	0	0	0	0	0	0	0	0
MER101	0	0	0	0	0	0	0	0	0	0.124739	0	0	0	15.2264	0	0	0	0	0	0	0	0	0	0	0	0	0	0	0	0	0	0	0	0	0	0
MER102a	0	0	0.906973	2.15406	5.34767	5.4781	1.82526	10.9516	4.49059	3.74216	0	0	0	0	0	0	0	0	0	0	0	0	3.7825	0	0	0	0	0	7.57374	0	8.6062	0	0	0	0	0
MER102b	0	0.197095	0.340115	4.42149	0.260862	0.391293	2.43368	6.84473	1.6216	6.98537	0	7.17512	0	0	0	0	0	0	0	0	1.13372	0	0	0	0	0	0	0	0	0	0	0	0	0	0	0
MER102c	0	0.197095	0.113372	0	2.0869	1.95646	0	0	0.997909	0	0	0	0	0	0	0	0	0	0	0	0	0	0	0	0	0	0	0	0	0	0	0	0	0	0	0
MER103C	0	0	13.6046	0	7.43457	0	8.06157	0	37.4216	9.48014	6.57719	0	21.019	0.165504	0.293593	0	6.18989	2.91289	0	0	0	0.906973	1.95646	0	2.58579	0	0	0	0	0	1.98605	0	12.6245	0	0	0
MER105	0	0	0	0	0	0	0	15.3626	0	13.0976	0	2.98963	0	0	0	0	0	0	0	0	0	0	0	0	0	0	0	0	0	0	0	0	0	0	0	0
MER110A	0	0	0	0	0	0	0	0	0	1.37213	0	0	0	0	0	0	0	0	0	0	0	0	0	0	0	0	0	0	0	0	0	0	0	0	0	0
MER112	0	0	0	2.60755	0	4.17379	0	0	1.6216	2.86899	0	6.97581	0	5.13062	0	0.293593	0	1.09233	0	0	0	0	0	0	0	0	0	0	0	0	0	0	0	0	0	0
MER113A	0	0	3.96801	0	0	0	3.80263	0.456315	6.36167	0	0	0	1.48953	0	0	0	0.364111	0	0	0	0	0	0	0	0	0	0	0	0	0	0	0	0	0	0	0
MER117	0	0	1.13372	0	15.13	0.130431	2.89	0	4.49059	1.99582	14.1509	0	0	0	0	0	0	0	0	0	0	0	0	0	0	0	0	0	0	0	0	0	0	0	0	0
MER119	0	8.08091	0.68023	7.02904	0	8.21715	0	10.9516	1.6216	13.9707	0	21.7247	0	0	0	7.63343	0	0	0	0	0	0	0	0	0	0	0	0	0	0	0	0	0	0	0	0
MER11D	0	0	0	0	0	0	0	0	0.124739	0	0	0	0	0	0	0	0	0	0	0	0	0	0	0	0	0	0	0	0	0	0	0	0	0	0	0
MER127	0	0	1.13372	0	5.86939	0	4.41105	0	8.60697	0	0	0	0	0	0.293593	0	0	0	0	0	0	0	0	0	0	0	0	0	0	0	0	0	0	0	0	0
MER135	0	0	0	0	7.30413	0	2.28158	0	3.24321	0	7.97236	0	0.165504	0	0	0	0	0	0	0	0	0	0	0	0	0	0	0	0	0	0	0	0	0	0	0
MER20B	0	4.53319	1.5872	2.49418	0	10.304	0.152105	2.73789	3.36794	0.997909	0	4.58411	0	0	0	0	0	0	0	0	0	0	0	0.130431	0	0	0	0	0	0	0	3.80659	0	0	0	0
MER3	0	3.9419	0	0.340115	14.7387	0.130431	0	8.36578	0.997909	18.0871	0	0.199309	0.827519	0.827519	0.88078	0	0	0	0	0	0	0	0	0	0	0	0	0	0	0	0	0	0	0	0	0
MER30B	0	0	0	0	0	0	0	0.30421	0	0.249477	0	0	0	0	0	0	0	0	0	0	0	0	0	0	0	0	0	0	0	0	0	0	0	0	0	0
MER34	0	0	0.340115	0	0.130431	0	0	0	11.476	0	0	0	0	0	0	0	0	0	0	0	0	0	0	0	0	0	0	0	0	0	0	0	0	0	0	0
MER34A	0	0	16.4389	1.24709	1.82603	0	5.17157	1.82526	17.2139	3.49268	0	0	2.48256	0	0	10.5694	0	0	0	0	5.21509	0	0	0	0	0	0	0	0	0	0	0	0	0	0	0
MER34A1	0	59.917	0.113372	42.5144	0.260862	43.0422	0.152105	33.4631	0	27.3178	0	4.78341	0	0.165504	0	4.4039	0	7.28222	0	0	0	0	0	0	0	0	0	0	0	0	0	0	0	0	0	0
MER34B-int	0	0	0	0	0	0	0.456315	0	0	3.8669	0	0	0	0	0	0	0.364111	0	0	0	0	0	0	0	0	0	0	0	0	0	0	0	0	0	0	0
MER34C	0	0	1.13372	0	0	0	0	0	0	0	0	0	0	0	0	0	0	0	0	0	0	0	0	0	0	0	0	0	0	0	0	0	0	0	0	0
MER34C_	0	0	4.42149	0	0	0	19.1652	0	4.61533	0	0	0	0	2.31705	0	0	0	0	0	0	0	0	0	0	0	0	0	0	0	0	0	0	0	0	0	0
MER34C2	0	0	0	0	0	0	1.06474	0	0	0	10.1648	0	3.47558	0	0	0	0.728222	0	0	0	0	0	0	0	0	0	0	0	0	0	0	0	0	0	0	0
MER34D	0	0	0	0	0	0	0	0	4.11638	0	0	0	0	0	0	0	0	0	0	0	0	0	0	0	0	0	0	0	0	0	0	0	0	0	0	0
MER34-int	0	0	0	0.906973	0.391293	0	0	0	2.49477	2.74425	0	0	0	0	0	0	0	0	0	0	0	0	0	0	0	0	0	0	0	0	0	0	0	0	0	0
MER39B	0	3.15352	0	3.40115	2.60862	0	1.52105	9.27841	0.623693	37.9206	0	5.97927	0	0.662015	0	0	0	0	0	0	0	0	0	0	0	0	0	0	0	0	0	0	0	0	0	0
MER41E	0	0	1.36046	0	0	0	0	0	0	0	0	0	0	0	0	0	0	0	0	0	0	0	0	0	0	0	0	0	0	0	0	0	0	0	0	0
MER44D	0	0	2.04069	2.49418	7.95629	0	12.3205	8.66999	12.9728	7.7338	22.5219	0.199309	0	1.65504	0	0	0	0	0	0	0	0	0	0	0	0	0	0	0	0	0	0	0	0	0	0
MER45A	0	0	0.226743	0.566858	0.782586	0	3.80263	0	1.87108	2.86899	0	1.19585	0	0	0	0	7.28222	0	0	0	0	0	0	0	0	0	0	0	0	0	0	0	0	0	0	0
MER45C	0	0	0	90.0171	0.260862	4.56508	0	0	3.11847	6.73589	0	0	0	2.64806	0	0	0	28.0366	0	0	0	0	0	0	0	0	0	0	0	0	0	0	0	0	0	0
MER45R	0	699.097	0	683.064	0	1298.18	0	2550.8	0	1673.62	0	1636.33	0	82.9174	0	16.4412	0	33.8623	0	16.1618	0	3.40115	0	8.21715	0	3.95473	0	0	0	10.962	0	14.2333	0	19.0836	0	24.0313
MER46C	0	0	0	0	0	1.6956	1.36895	0	0	0.498955	0	0	0	0	0	0	0	0	0	0	0	0	0	0	0	0	0	0	0	0	0	0	0	0	0	0
MER47A	0	0	0	0	0	0	0	0.60842	0	0	0	0	0	0	0	0	0	0	0	0	0	0	0	0	0	0	0	0	0	0	0	0	0	0	0	0
MER47B	0	0	0	0	0	0	0	0	0	0.124739	0	1.19585	0	0	0	0	0	0	0	0	0	0	0	0	0	0	0	0	0	0	0	0	0	0	0	0
MER48	0	1.18257	0	0	0	0	0	0	0	0	0	0	0	0	0	0	0	0	0	0	0	0	0	0	0	0	0	0	0	0	0	0	0	0	0	0
MER51B	0	11.4315	9.06973	4.30812	18.9125	0	11.4079	8.06157	28.0662	8.35749	1.59447	12.1578	0	0	0	0	0	0	0	0	0	0	0	0	0	0	0	0	0	0	0	0	0	0	0	0
MER51-int	0	0.197095	1.5872	0	0	0	4.71526	0	4.11638	0	7.97236	0	0	0.993023	0	0	0	0	0	0	0	0	0	0	0	0	0	0	0	0	0	0	0	0	0	0
MER54B	0	5.32157	0.793601	12.6976	0	13.6953	0.152105	25.5536	0	42.7854	0.199309	29.4977	0	2.64806	0	7.63343	0	0	0	0	0	0	0	0	0	0	0	0	0	0	0	0	0	0	0	0
MER57C1	0	0	0	0	0	0	0	0	0.124739	0	0	0	0	0	0	0	0	0	0	0	0	0	0	0	0	0	0	0	0	0	0	0	0	0	0	0
MER57D	0	0	0	0	0	0	0.456315	0	0.498955	0	0	0	0	0	0	0	0	0	0	0	0	0	0	0	0	0	0	0	0	0	0	0	0	0	0	0
MER57E1	0	0	0	0	7.82586	0	0.91263	0	4.86481	0	0	0	0	0	0	0	0	0	0	0	0	0	0	0	0	0	0	0	0	0	0	0	0	0	0	0
MER57F	0	0	0	0	0	0	0.456315	0	0	0	0	0	0	0	0	0	0	0	0	0	0	0	0	0	0	0	0	0	0	0	0	0	0	0	0	0
MER58B	0	0.985476	0	13.8313	3.65207	11.7388	0	7.90946	2.49477	19.3345	0	24.515	0	4.3031	0	0	0	0	0	4.139	0	0	0	0.391293	0	3.34631	0	0.498955	0	0.797236	0	0	0	0	0	0
MER5C	0	0	0	0	0	0	0	0	0	0	0	0	0	0.165504	0	0	0	0	0	0	0	0	0	0	0	0	0	0	0	0	0	0	0	0	0	0
MER6	0	0	0.113372	6.00869	0	0	0.152105	0	0	0	0	0.199309	0	0.165504	0	0	0	0	0	0	0	0	0	0	0	0	0	0	0	0	0	0	0	0	0	0
MER61B	0	0	0	0	0	0	7.30104	0	5.23902	0	0.199309	0	0	0	0	0	0	0	0	0	0	0	0	0	0	0	0	0	0	0	0	0	0	0	0	0
MER63C	0	2.75933	0.113372	4.42149	0	0	0	0	1.24739	0	0	0	0	0	0	0	0	0	0	0	0	0	0	0	0	0	0	0	0	0	0	0	0	0	0	0
MER63D	0	87.1161	0.453486	153.845	0	242.993	0	49.8904	4.24111	28.6899	0	5.58065	0	3.97209	0	0	0	20.3902	0	0	0	0	0	0	0	0	0	0	0	0	0	0	0	0	0	0
MER65B	0	0	2.94766	0	0	0	0	0	2.99373	0	0	0	0	0	0	0	0	0	0	0	0	0	0	0	0	0	0	0	0	0	0	0	0	0	0	0
MER65C	0	0	0.113372	0	0	0	0.152105	0	0	0	0	0	0	0	1.46797	0	0	0	0	0	0	0	0	0	0	0	0	0	0	0	0	0	0	0	0	0
MER66D	0	0.788381	0	1.36046	2.60862	0	0	1.21684	8.48223	1.74634	3.18894	0	0	0	0	0	0	0	0	0	0	0	0	0	0	0	0	0	0	0	0	0	0	0	0	0
MER66-int	0	0	0	0	0	2.99991	0	5.32368	0.997909	13.9707	12.9551	17.3399	0	0	0	0	0	0	0	0	0	0	0	0	0	0	0	0	0	0	0	0	0	0	0	0
MER67D	0	0.39419	1.70057	1.70057	0	3.7825	0	6.23631	0.623693	1.24739	1.79378	0	0	0	0	0	0	0.728222	0	0	0	0	0	0	0	0	0	0	0	0	0	0	0	0	0	0
MER68-int	0	0	0	0.793601	0	4.04336	0	0	0	2.74425	0	0	0	0	0	0	0	0	0	0	0	1.13372	0	0	0	0	0	0	0	0	0	0	0	0	0	0
MER70A	0	0.39419	0	4.76161	0	6.65198	1.21684	21.2947	1.49686	24.324	0	14.7489	0	0	0	0	0	6.554	0	0	0	0	0	0	0	0	0	0	0	0	0	0	0	0	0	0
MER70B	0	10.249	0	11.5639	0	8.47801	0	5.32368	0	9.3554	0	6.57719	0	0	0	0	0	0.364111	0	0	0	1.47383	0	2.34776	0	13.2331	0	0.997909	0	0	0	0	0	12.6245	0	0
MER70C	0	0	0	0	0	0	0	0	0	0	0	0	0	0	0	0	0	4.00522	0	0	0	0	0	0	0	0	0	0	0	0	0	0	0	0	0	0
MER70-int	0	0	0	4.30812	0	1.95646	0	5.32368	0	7.35958	0	4.3848	0	0	0	0	0	0	0	0	0	0	0	0	0	0	0	0	0	0	0	0	0	0	0	0
MER72B	0	0	0	4.19475	0	0	0	9.1263	0	5.98746	0	9.36752	0	0	0	0	0	0	0	0	0	0	0	0	0	0	0	0	0	0	0	0	0	0	0	0
MER73	0	0	1.36046	5.55521	0	3.7825	4.56315	2.89	0	6.73589	0	25.5115	0	14.3988	1.46797	0	0	0	0	0	0	0	0	0	0	0	0	0	0	0	0	0	0	0	0	0
MER74B	0	0	0	0	0	0	0	0	2.49477	0	0	0	0	0	0	0	0	0	0	0	0	0	0	0	0	0	0	0	0	0	0	0	0	0	0	0
MER74C	0	0	0	0	0	0	3.0421	0	0	1.87108	0	0	0	0	0	0	0	0	0	0	0	0	0	0	0	0	0	0	0	0	0	0	0	0	0	0
MER75	0	7.29252	3.96801	36.7324	0	58.3026	0	44.871	0	7.35958	0	0.597927	2.64806	13.9023	0	0.293593	14.9286	5.46167	0	0	0	0	0	0	0	0	0	0	0	0	0	0	0	0	0	0
MER76-int	0	0	0	0.68023	0	0.913017	0	0	0	0.374216	0	0	0	0	0	0	0	0	0	0	0	0	0	0	0	0	0	0	0	0	0	0	0	0	0	0
MER77B	0	0	0	3.28778	0.391293	0	0	2.73789	0.124739	0	1.79378	3.38825	2.64806	0	0	0	0	0	0	0	0	0	0	0	0	0	0	0	0	0	0	0	0	0	0	0
MER83	0	0	2.15406	0	0	0	0	2.28158	2.74425	1.37213	0	0	0	0	0	0	0	0	0	0	0	0	0	0	0	0	0	0	0	0	0	0	0	0	0	0
MER83B	0	0	0	3.96801	0	0	0	0	0	0	0	0	0	0	0	0	0	0	0	0	0	0	0	0	0	0	0	0	0	0	0	0	0	0	0	0
MER83B-int	0	0	1.02034	0	0	0	1.67316	0	0	0	0	0	0	0	0	0	0	0	0	0	0	0	0	0	0	0	0	0	0	0	0	0	0	0	0	0
MER83C	0	0	0	0	0	0	0	0	0	0.748432	0	0	0	0	0	0	0	0	0	0	0	0	0	0	0	0	0	0	0	0	0	0	0	0	0	0
MER84-int	0	0	0	0	0	1.43474	0.760525	0	0.124739	3.24321	0	0	0	0	0	0	0	0	0	0	0	0	0	0	0	0	0	0	0	0	0	0	0	0	0	0
MER87	0	0	0.226743	0	0	0	1.67316	0	0	0	6.37789	0	0	0	0	0	0	0	0	0	0	0	0	0	0	0	0	0	0	0	0	0	0	0	0	0
MER87B	0	14.9792	0.453486	35.7121	5.34767	58.3026	0	46.5441	0	7.60906	0	0.597927	0	13.9023	0	0.293593	14.9286	5.46167	0	0	0	0	0	0	0	0	0	0	0	0	5.95814	0	0	0	0	0
MER88	0	0	4.30812	0	2.73905	0	0	0	0.124739	0	0	0	0.165504	0.165504	0	0	0	0	0	0	0	0	0	0	0	0	0	0	0	0	0	0	0	0	0	0
MER89-int	0	0	0.113372	2.49418	0	0	1.36895	0	0.498955	0	0	0	0.165504	0.165504	0	0	0	0	0	0	0	0	0	0	0	0	0	0	0	0	0	0	0	0	0	0
MER90	0	0	0	0	0.260862	0	0	0	0.623693	0	0	0	0	0	0	0	0	0	0	0	0	0	0	0	0	0	0	0	0	0	0	0	0	0	0	0
MER90a	0	0	0	0	3.39121	0	0	0	0	0.997909	0	0.199309	0	0	0	0	0	0	0	0	0	0	0	0	0	0	0	0	0	0	0	0	0	0	0	0
MER91C	0	0	0	0	0	0	0	0	3.61742	0	0	0	0	0	0	0	0	0	0	0	0	0	0	0	0	0	0	0	0	0	0	0	0	0	0	0
MER92B	0	0	8.04938	0	2.21733	0	10.3431	0.91263	15.9666	0.124739	36.2742	0	0	0.827519	0	0	0	0	0	0	0	0	0	0	0	0	0	0	0	0	1.65504	0	0	0	0	0
MER92-int	0	3.74481	1.70057	1.70057	1.30431	22.0428	2.43368	0.152105	21.4551	5.73798	1.19585	11.9585	0	2.15155	0	1.17437	0.364111	6.554	0	0	0	0	0	0	0	0	0	0	0	0	0	0	0	0	0	0
MER94	0	0	5.44184	0	21.2602	2.47819	4.86736	0	4.98955	3.36794	3.38825	0	0	2.81356	0	0	0	0	0	0	0	0	0	0	0	0	0	0	0	0	0	0	0	0	0	0
MER96	0	0	0	0.113372	0	1.04345	0	0	0	0	0	0	0	0	0	0	0	0	0	0	0	0	0	0	0	0	0	0	0	0	0	0	0	0	0	0
MER96B	0	2.36514	0	0.226743	0	3.91293	0	0	0	2.61951	0	0	0	1.15853	0	0	0	0.364111	0	0	0	0	0	0	0	0	0	0	0	0	0	0	0	0	0	0
MER97a	0	0	0	0	0	0	0	0	1.87108	2.49477	0	0	0	0	0	0	0	0	0	0	0	0	0	0	0	0	0	0	0	0	0	0	0	0	0	0
MER97b	0	2.75933	0	0	0.130431	0	0	5.47578	0	1.49686	0	0	0	0	0	0	0	0	0	0	0	0	0	0	0	0	0	0	0	0	0	0	0	0	0	0
MER97c	0	0	0	0	0	0	0	0	0	0	0	0	4.4686	0	0	0	0	0	0	0	0	0	0	0	0	0	0	0	0	0	0	0	0	0	0	0
MERX	0	0	0.68023	0	15.7821	0	1.97737	0	4.98955	0	0	0	0	0	0	0	0	0	11.0373	0	8.61624	0	7.95629	0	12.1684	0	3.74216	0	0.199309	0	3.97209	0	24.3682	0	0	0
MLT1C-int	0	5.91286	0	0.226743	0	0	0	3.19421	0	8.23275	0	21.5254	0	0	0	0	0	0	0	0	0	0	0	0	0	0	0	0	0	0	0	0	0	0	0	0
MLT1D-int	0	0	0	0.793601	7.69543	0	1.36895	0	1.87108	3.99164	0	0	0	3.97209	0	0	0	0	0	0	0	0	0	0	0	0	0	0	0	0	0	0	0	0	0	0
MLT1E1-int	0	0	0	0	0	0.782586	0	0	0	0	0	0	0	0	0	0	0	2.54878	0	0	0	0	0	0	0	0	0	0	0	0	0	0	0	0	0	0
MLT1E2-int	0	1.37967	0.68023	1.5872	0	5.60853	0	0.152105	0	13.0976	0	21.7247	0	2.97907	0	7.63343	0	0	0	0	0	0	0	0	0	0	0	0	0	0	0	0	0	0	0	0
MLT1F1-int	0	0	3.40115	5.32847	0.260862	2.99991	1.06474	0	0.498955	5.4885	0	0	0.993023	0.662015	3.52312	0	0.364111	0	0	0	0	0	0	0	0	0	0	0	0	0	0	0	0	0	0	0
MLT1F-int	0	0	0.453486	0	0	0.521724	0	0.152105	0	3.49268	0	0	0	0	0	0	0	0	0	0	0	0	0	0	0	0	0	0	0	0	0	0	0	0	0	0
MLT1G3-int	0	0	0.226743	0	7.82586	0	0	0.152105	9.97909	0	0	0	0	0	0	0	0	0	0	0	0	0	0	0	0	0	0	0	0	0	0	0	0	0	0	0
MLT1G-int	0	0	0	1.5872	0	0.782586	0	3.0421	0	1.12265	0	0	0.165504	0	0	0	0	0	0	0	0	0	0	0	0	0	0	0	0	0	0	0	0	0	0	0
MLT1H1-int	0	0.39419	0.68023	2.15406	0	0	0	0	0	2.2453	0	0	2.31705	0	0	0	0	0	0	0	0	0	0	0	0	0	0	0	0	0	0	0	0	0	0	0
MLT1I-int	0	0	2.83429	1.02034	0.130431	0	15.0584	0.456315	8.23275	0	1.99309	2.59102	0	0.165504	0	0	0	0	0	0	0	0	0	0	0	0	0	0	0	0	0	0	0	0	0	0
MLT1-int	0	0	0.453486	0	4.30422	0	0	0	0	0	0	0	0	0	0	0	0	0	0	0	0	0	0	0	0	0	0	0	0	0	0	0	0	0	0	0
MLT1J1	0	4.139	0.906973	9.29647	0	13.9561	6.38841	17.4921	1.24739	12.3491	1.39516	27.3053	0	0.331008	0	8.8078	15.2927	5.82578	0	0	0	0	0	0	0	0	0	0	0	0	0	0	0	0	0	0
MLT1J1-int	0	0	2.04069	2.26743	0.130431	0	0	0	0	1.37213	0	0	0	0	0	0	0	0	0	0	0	0	0	0	0	0	0	0	0	0	0	0	0	0	0	0
MLT1K-int	0	0	0	0	0	0	0	0	0.374216	0	0	0	0	0	0	0	0	0	0	0	0	0	0	0	0	0	0	0	0	0	0	0	0	0	0	0
MLT1N2-int	0	0	0	0	4.30422	0	0	0	0	0	0	0	0	0	0	0	0	0	0	0	0	0	0	0	0	0	0	0	0	0	0	0	0	0	0	0
MLT1O-int	0	0	0	0	0.130431	0	0	0	0	0	0	0	0	0	0	0	0	0	0	0	0	0	0	0	0	0	0	0	0	0	0	0	0	0	0	0
MLT2E	0	0	0	0	0	0	1.21684	0	0	0	0	0	0	0	0	0	0	0	0	0	0	0	0	0	0	0	0	0	0	0	0	0	0	0	0	0
MSTB2-int	0	13.4025	2.60755	107.816	9.52146	75.1282	5.17157	135.373	25.1972	226.525	0.199309	222.229	9.26821	10.4267	0	6.45905	0	65.54	0	6.50414	0	3.51452	0	0	0	0	0	0	0	0.398618	0	1.48953	0	0	0	0.364111
ORSL-2a	0	0	0	0	0	0	0	1.36895	0	0	0	0	0	0	0	0	0	0	0	0	0	0	0	0	0	0	0	0	0	0	0	0	0	0	0	0
ORSL-2b	0	0	0.226743	0	0	0	0	0	0.249477	0	3.78687	0	0	0	0	0	0	0	0	0	0	0	0	0	0	0	0	0	0	0	0	0	0	0	0	0
PABL_A	0	0	0.226743	1.92732	3.52164	2.60862	1.97737	3.19421	0.374216	0.124739	0	0	0	2.64806	0	0	0	0	0	0	0	0	0	0	0	0	0	0	0	0	0	0	0	0	0	0
Penelope1_Vert	0	0	0.566858	0	0	0	0	0	0	0	0	0	0	0	0	0	0	0	0	0	0	0	0	0	0	0	0	0	0	0	0	0	0	0	0	0
PRIMA4-int	0	0	0	2.94766	3.39121	0	0	1.67316	0	2.61951	0	0	1.32403	4.4686	0	0	0	0.364111	0	0	0	0	0	0	0	0	0	0	0	0	0	0	0	0	0	0
Ricksha_0	0	0	0	0	0	0	0	3.34631	0	1.24739	0	5.18203	0	0	0	0	0	0	0	0	0	0	0	0	0	0	0	0	0	0	0	0	0	0	0	0
Ricksha_a	0	0	0.906973	1.24709	0	0	0	4.41105	0	0.498955	0	0	0	0	0	0	0	0	0	0	0	0	0	0	0	0	0	0	0	0	0	0	0	0	0	0
Ricksha_b	0	0	1.36046	3.74126	0	0	1.36895	4.10684	1.6216	0.748432	0	0	0	3.64108	0	0	0	0	0	0	0	0	0	0	0	0	0	0	0	0	0	0	0	0	0	0
Tigger10	0	0	0.226743	0	2.0869	0	0	0	0	0	0	0	0	0	0	0	0	0	0	0	0	0	0	0	0	0	0	0	0	0	0	0	0	0	0	0
Tigger12	0	1.77386	0	0.453486	0	0	0	0	0	0	0	0	0	0	0	0	0	0	0	0	0	0	0	0	0	0	0	0	0	0	0	0	0	0	0	0
Tigger16a	0	0	0	0	0	0	0.152105	0	0	0	0	0	0	0	0	0	0	0	0	0	0	0	0	0	0	0	0	0	0	0	0	0	0	0	0	0
Tigger16b	0	0	0	0	0	0	4.86736	0	7.48432	0.124739	0	0	0	0	0	0	0	0	0	0	0	0	0	0	0	0	0	0	0	0	0	0	0	0	0	0
Tigger17a	0	0	0	3.28778	0.652155	0	0	0.456315	7.1101	8.60697	0	11.3606	0.662015	0.165504	0.88078	0	0	0	0	0	0	0	0	0	0	0	0	0	0	0	0	0	0	0	0	0
Tigger17c	0	0	0	0	0	0	0	1.36895	0	0	0	1.19585	0	0	0	0	0	0	0	0	0	0	0	0	0	0	0	0	0	0	0	0	0	0	0	0
Tigger19a	0	0	0	2.04069	0	2.60862	2.28158	4.56315	0	7.98328	0	8.37097	0	1.48953	0	0	0	1.45644	0	0	0	0	0	0	0	0	0	0	0	0	0	0	0	0	0	0
Tigger20a	0	0	0	0	0	0	0	0	1.49686	0	0.199309	0	0	0	0	0	0	0	0	0	0	0	0	0	0	0	0	0	0	0	0	0	0	0	0	0
Tigger2b_Pri	0	0	0	0.340115	0	0	0	2.28158	0.124739	5.73798	0	2.1924	0	0	0	0	0	0	0	0	0	0	0	0	0	0	0	0	0	0	0	0	0	0	0	0
Tigger3d	0	25.6224	0	68.9299	4.69551	84.2584	0.456315	67.5346	12.8481	35.1763	2.98963	34.6798	0	0.165504	0	0	0	1.45644	0	0	0	0	0	0	0	0	0	0	0	0	0	0	0	0	0	0
Tigger4a	0	0	1.47383	0	0	0	2.28158	0	10.977	2.12056	1.19585	0	0	0	0	0	0	0	0	0	0	0	0	0	0	0	0	0	0	0	0	0	0	0	0	0
Tigger4b	0	0	0	0	0	0	0	0	1.37213	0	0	0	0	0	0	0	0	0	0	0	0	0	0	0	0	0	0	0	0	0	0	0	0	0	0	0
Tigger5	0	0	0	0	1.04345	1.30431	0	4.41105	0	0	0	0	0	1.48953	0	0	0	0	0	0	0	0	0	0	0	0	0	0	0	0	0	0	0	0	0	0
Tigger6a	0	0	3.74126	0	0.391293	1.95646	0	4.56315	0.997909	3.11847	0	0	5.95814	0	9.10139	0	0	0	0	0	0	0	0	0	0	0	0	0	0	0	0	0	0	0	0	0
Tigger6b	0	0	1.36046	0	0	0	0	0	1.6216	0	0	0	0	0	0	0	0	0	0	0	0	0	0	0	0	0	0	0	0	0	0	0	0	0	0	0
Tigger9a	0	0	0	0	0	0	0	0	0	0	0	1.19585	0	0	0	0	0	0	0	0	0	0	0	0	0	0	0	0	0	0	0	0	0	0	0	0
Tigger9b	0	5.71576	0.340115	1.47383	0	0	0	0	2.49477	0	0	0	4.4686	11.9163	0	0.587187	0	0	0	0	0	0	0	0	0	0	0	0	0	0	0	0	0	0	0	0
UCON132b	0	7.68671	5.89532	6.23544	4.82595	7.82586	4.56315	8.66999	0.873171	9.48014	16.5426	0	5.29612	0	0	11.4501	0	0	0	0	0	0	0	0	0	0	0	0	0	0	0	0	0	0	0	0
UCON33	0	0	0	0	0	0	0	0	0	0.249477	0	0	0	0	0	0	0	0	0	0	0	0	0	0	0	0	0	0	0	0	0	0	0	0	0	0
UCON49	0	0	4.64824	0	3.13034	0	1.21684	0	6.36167	0	0	0	0	0	0	0	0	0	0	0	4.08138	0	0	0	0	0	0	0	0	0	3.47558	0	0	0	0	0
UCON55	0	0	0	0	0	0	0	0	0	2.61951	0	0	0	1.82054	0	0	0	0	0	0	0	0	0	0	0	0	0	0	0	0	0	0	0	0	0	0
X6B_LINE	0	2.36514	0	53.1713	0	71.0849	0	49.282	0	92.1819	0	12.9551	0	0.331008	0	20.5515	0	0	0	0	0.68023	1.81395	0	0	0	0	0	0	0	0	0	5.79263	0.293593	0.88078	0	0
X7B_LINE	0	0	0	0	0	0	0	0	0	3.49268	0	0	0	0	0	0	0	0	0	0	0	0	0	0	0	0	0	0	0	0	0	0	0	0	0	0
Zaphod	0	0	0.906973	0.453486	0.391293	4.69551	1.36895	0	2.61951	19.4592	1.19585	0	0	0.496511	0	0	0	0	0	0	0	0	0	0	0	0	0	0	0	0	0	0	0	0	0	0
Zaphod3	0	0	0	0	0	0	0	0	1.12265	0	0	0	0	0	0	0	0	0	0	0	0	0	0	0	0	0	0	0	0	0	0	0	0	0	0	0
