# Supplementary material for: Single-cell CAS-seq reveals a class of short PIWI-interacting RNAs in human oocytes
Source: Nat Commun. 2019 Jul 29;10:3389. doi: 10.1038/s41467-019-11312-8 (PMC6662892; doi:10.1038/s41467-019-11312-8)
Supplement: Supplementary file 14 — Supplementary Data 11 [file 41467_2019_11312_MOESM14_ESM.xlsx]

## Sheet: data11
Supplementary Data 11. The summary of primer and oligo sequences
Name	Sequence (5’-3’)
CY5-ssDNA	/5Cy5/GCCTTGGCACCCGAGAATTCCAGATCGTCGGACTGTAGAACTCTGAACCTATA GTGAGTCGTATTA
3’ adapter for cleavage assay	TGGAATTCTCGGGTGCCAAGGC
ssDNA-RC	TAATACGACTCACTATAGGTTCAGAGTTCTACAGTCCGACGATCTGGAATTCTCGGGTGCCAAGGC
adapter-chimera	rUrArArUrArCrGrArCrUrCrArCrUrArUrArGrGrUrUrCrArGrArGrUrUrCrUrArCrArGrUrCrCrGrArCrGrArUrCTGGAATTCTCGGGTGCCAAGG/3ddC/
DNA template for 5’ adapter-sgRNA	TAATACGACTCACTATAGGTTCTACAGTCCGACGATCGTTTTAGAGCTAGAAATAGCAAGTTAAAATAAGGCTAGTCCGTTATCAACTTGAAAAAGTGGCACCGAGTCGGTGCTTTTTT
3’ adapter for RNA library	/5rApp/TGGAATTCTCGGGTGCCAAGG/3ddC/
biotin-RT primer	biotin/GCCTTGGCACCCGAGAATTCCA
5’ T7-adapter	rUrArArUrArCrGrArCrUrCrArCrUrArUrArGrGrUrUrCrArGrArGrUrUrCrUrArCrArGrUrCrCrGrArCrGrArUrC
5’adapter-sgRNA	rGrGrUrUrCrUrArCrArGrUrCrCrGrArCrGrArUrCrGrUrUrUrUrArGrArGrCrUrArGrArArArUrArGrCrArArGrUrUrArArArArUrArArGrGrCrUrArGrUrCrCrGrUrUrArUrCrArArCrUrUrGrArArArArArGrUrGrGrCrArCrCrGrArGrUrCrGrGrUrGrCrUrUrUrUrUrU
T7-promoter oligo	TAATACGACTCACTATAGGTTCAGAGT
spike-in1	/5Phos/rArArCrUrUrCrArGrGrGrUrCrArGrCrUrUrGrCrCrG
spike-in2	/5Phos/rCrCrUrGrGrArCrUrArGrUrCrGrUrCrArGrCrArUrU
spike-in3	/5Phos/rUrArCrCrCrGrUrArArUrCrUrUrCrArUrArArUrCrCrGrArG
spike-in1Me	/5Phos/rArArCrUrUrCrArGrGrGrGrArArGrCrUrUrGrCrCmG
spike-in2Me	/5Phos/rCrCrUrGrGrArCrUrArGrUrCrGrUrCrArGrUrGrUmU
spike-in3Me	/5Phos/rUrArCrCrCrGrUrArArUrArGrUrCrArUrArArUrCrCrGrAmG
PCR primer1	AATGATACGGCGACCACCGAGATCTACACGTTCAGAGTTCTACAGTCCGA
hsa-mir-16-5p	TAGCAGCACGTAAATATTGGCG
hsa-mir-17-5p	TAGCAGCACGTAAATATTGGCG
hsa-mir-21-5p	CAAAGTGCTTACAGTGCAGGTAG
hsa-mir-182-5p	GTAGCTTATCAGACTGATGTTGA
hsa-mir-191-5p	TTTGGCAATGGTAGAACTCACACCG
hsa-mir-192-5p	CAACGGAATCCCAAAAGCAGCT
hsa-mir-221-3p	GCCTGACCTATGAATTGACAGCC
hsa-mir-423-3p	AGCTACATTGTCTGCTGGGTTTC
hsa-mir-484	TGAGGGGCAGAGAGCGAGACTTT
qPCR universal primer	TCAGGCTCAGTCCCCTCCCGAT
