# Supplementary material for: Single-cell CAS-seq reveals a class of short PIWI-interacting RNAs in human oocytes
Source: Nat Commun. 2019 Jul 29;10:3389. doi: 10.1038/s41467-019-11312-8 (PMC6662892; doi:10.1038/s41467-019-11312-8)
Supplement: Supplementary file 15 — Source Data [file 41467_2019_11312_MOESM15_ESM.xlsx]

## Sheet: Figure 1c
Figure 1c
Denatured PAGE analysis of Cas9-sgRNA cleavage products

## Sheet: Figure 1d
Figure 1d
Comparison of small RNA library construction results with or without Cas9/sgRNA treatment

## Sheet: Figure 1e
Figure 1e
miRNAs in mouse oocyte were classified into groups based on their average expression. The percentage of miRNAs in each group detected by different methods was calculated.
Average value
Average expression bins of miRNAs	10ng (10ng-seq)	1ng (CAS-seq)	Single oocyte (CAS-seq)
0-1	0.487603	0.247934	0.504132
1-10	0.814371	0.694611	0.796407
10-20	1	0.972222	0.972222
20-50	1	1	1
50-100	1	1	1
100-200	1	1	0.952381
200-500	1	1	1
500-1000	1	1	1
1000-2000	1	1	1
2000-5000	1	1	1
5000-10000	1	1	1
Standard deviation
Average expression bins of miRNAs	10ng (10ng-seq)	1ng (CAS-seq)	Single oocyte (CAS-seq)
0-1	0.0642824	0.0126242	0.0541937
1-10	0.0719809	0.0360941	0.0714392
10-20	0.137493	0.0734931	0.0734931
20-50	0.0220971	0.0541266	0.03125
50-100	0	0	0
100-200	0	0	0
200-500	0	0	0
500-1000	0	0	0
1000-2000	0	0	0
2000-5000	0	0	0
5000-10000	0	0	0

## Sheet: Figure 2a
FIgure 2a
The composition and length distribution of small RNAs in human and mouse oocyte.
The length distribution of small RNAs in human oocyte. There were 6 replicate samples, and the average result was shown.
Length of small RNAs(nt)	miRNA	rRNA	sn/snoRNA	tRNA	30nt-piRNA	endo-siRNA	os-piRNA	other
17	0.000434796	0.00334589	0.000399358	0.00162115	0	8.74704e-05	0.033997	0.00495887
18	0.00066793	0.00576386	0.000365281	0.00331856	0	0.000206538	0.0705172	0.00673009
19	0.000868448	0.0081929	0.000621342	0.002706	0	0.000483281	0.14211	0.00971755
20	0.00418304	0.00718402	0.000664524	0.00198823	0	0.000499042	0.197341	0.0127452
21	0.00369944	0.0061298	0.000337916	0.001715	0	0.000635027	0.171776	0.0107497
22	0.00419665	0.00478011	0.000226231	0.00116239	0	0.000893727	0.0816624	0.00569703
23	0.0017849	0.00263459	0.000178011	0.00105318	0	5.42635e-05	0.0185406	0.00258125
24	0.000776496	0.00210612	0.000126775	0.00126304	0	1.5609e-05	0.00463206	0.00119568
25	9.74231e-05	0.00187454	0.000105616	0.000570457	0.00501612	0	0	0.00112638
26	9.50705e-05	0.00162612	0.000102647	0.000783384	0.00793068	0	0	0.00114725
27	4.54795e-05	0.00156929	0.000198433	0.000551895	0.00887356	0	0	0.00138485
28	3.54398e-05	0.00155076	0.000295817	0.000632719	0.0136249	0	0	0.00127767
29	3.22333e-05	0.00167699	0.000352206	0.00160048	0.0171521	0	0	0.00155692
30	3.07036e-05	0.00229099	9.80565e-05	0.00119669	0.0198287	0	0	0.00175749
31	3.95721e-05	0.00224566	9.16339e-05	0.00085193	0.0159634	0	0	0.00201394
32	2.73027e-05	0.00163249	6.41077e-05	0.00295034	0.00484889	0	0	0.000903689
33	2.29678e-05	0.00164526	0.000129665	0.00356285	0.00146876	0	0	0.000503414
34	1.90554e-05	0.000936986	0.000100506	0.000999812	0.000670368	0	0	0.000350512
35	7.18476e-06	0.000859461	8.69886e-05	0.000671094	0.000209633	0	0	0.000268304
36	1.86104e-06	0.000996386	2.96409e-05	0.000994345	6.31401e-05	0	0	0.000222059
37	1.70086e-06	0.000540123	3.99825e-05	0.00010587	7.2856e-05	0	0	0.000167377
38	8.88318e-07	0.000446184	8.70346e-05	3.64025e-05	5.35384e-05	0	0	0.000140675
39	1.89926e-06	0.000459393	8.97543e-05	2.56436e-05	3.88076e-05	0	0	0.000124953
40	2.63492e-06	0.000550012	1.47922e-05	1.82356e-05	1.40098e-05	0	0	0.000101104
The length distribution of small RNAs in mouse oocyte. There were 6 replicate samples, and the average result was shown.
Length of small RNAs(nt)	miRNA	rRNA	sn/snoRNA	tRNA	piRNA	endo-siRNA	os-piRNA	other
17	3.39663e-06	0.00566777	0.000268896	0.00362476	0	0.00341301	0	0.00940001
18	3.42295e-06	0.00652126	0.000305907	0.00748173	0	0.00506464	8.49428e-08	0.00878153
19	0.000106305	0.00653376	0.000371615	0.00419134	0	0.00851453	1.5697e-06	0.00935758
20	0.00243565	0.00706487	0.000343717	0.00280258	0	0.03157	3.34593e-05	0.0123931
21	0.0059939	0.00704087	0.000911696	0.00358788	0	0.104346	6.70921e-05	0.0219611
22	0.0238916	0.00590038	0.000532448	0.00342223	0	0.178782	0.000172501	0.0342996
23	0.0118836	0.00575938	0.000535952	0.00311979	0	0.048053	3.95498e-05	0.0210249
24	0.00693742	0.00564106	0.000392856	0.00210785	0	0.010985	1.94069e-06	0.00996318
25	0.000331584	0.00558793	0.000341288	0.00162072	0.0111679	0	0	0.0075447
26	5.47394e-05	0.00404735	0.000320638	0.00213775	0.024778	0	0	0.0087573
27	1.01511e-05	0.00360147	0.000673069	0.00182276	0.0350073	0	0	0.0100378
28	2.04464e-07	0.00372404	0.000963496	0.00165808	0.0350178	0	0	0.00995147
29	0	0.00429224	0.000688044	0.00270484	0.0512784	0	0	0.0114402
30	0	0.00310514	0.000538083	0.00277332	0.0209959	0	0	0.00935591
31	0	0.00365484	0.000557561	0.00312705	0.00466982	0	0	0.00534997
32	0	0.00404683	0.000309449	0.00270456	0.00118042	0	0	0.0036383
33	0	0.00265971	0.000229075	0.00175637	0.000508273	0	0	0.0034628
34	0	0.00212491	0.00057143	0.000973653	0.000393274	0	0	0.00257627
35	0	0.00213043	0.00029816	0.000979573	0.000323586	0	0	0.00214299
36	0	0.00210997	0.000187574	0.000873485	0.000368374	0	0	0.00184856
37	0	0.00157685	0.000257167	0.000607302	0.000291288	0	0	0.00165774
38	0	0.00118786	0.00027186	0.000306717	0.000184779	0	0	0.00194463
39	0	0.00120088	0.000176565	0.000186766	0.000173641	0	0	0.00236335
40	0	0.000630668	0.000162907	0.000170907	0.00012685	0	0	0.000823354

## Sheet: Figure 2b
Figure 2b
The nucleotide composition of small RNAs.
The nucleotide composition of 30nt-piRNAs in human oocyte						The nucleotide composition of os-piRNAs in human oocyte
Position	A_Count	C_Count	G_Count	T_Count		Position	A_Count	C_Count	G_Count	T_Count
1	10.4028	7.02512	4.6915	77.8806		1	0.846915	0.461852	0.305787	98.3854
2	19.3473	32.2477	24.1266	24.2784		2	19.888	20.1284	31.3684	28.6152
3	22.8371	35.2357	20.0297	21.8975		3	19.8033	33.3449	22.8741	23.9777
4	27.0151	21.162	29.8968	21.9261		4	28.2592	18.0734	34.4296	19.2378
5	31.3708	19.466	26.1761	22.9871		5	30.1971	19.1124	28.5673	22.1232
6	25.5369	20.1659	34.0201	20.2771		6	25.1108	20.2044	30.0405	24.6443
7	29.1564	21.4756	24.6153	24.7527		7	25.8762	22.4905	24.1459	27.4875
8	32.9938	16.3426	24.7635	25.9001		8	25.5113	18.8839	29.4555	26.1493
9	28.7921	19.7895	27.5777	23.8407		9	21.0408	23.5118	33.9039	21.5435
10	44.5732	15.6254	19.891	19.9104		10	44.6666	13.445	21.3933	20.4952
11	32.0912	16.9837	25.1671	25.758		11	23.1786	22.7714	27.2229	26.8271
12	33.9613	18.2705	22.1788	25.5895		12	25.0357	21.8689	24.0458	29.0496
13	32.138	19.3806	23.0874	25.394		13	23.8042	20.5457	25.1184	30.5318
14	30.2776	19.1966	21.1929	29.3329		14	21.1761	22.2993	25.1079	31.4167
15	27.3878	19.4687	25.6429	27.5006		15	27.073	18.4142	27.9273	26.5855
16	29.5581	18.4909	25.0544	26.8966		16	28.764	19.083	28.088	24.0649
17	30.8592	20.7013	22.2402	26.1993		17	28.0625	18.8384	30.399	22.7
18	25.4471	24.9989	21.2303	28.3238		18	23.6187	19.2658	25.9583	26.474
19	28.658	21.8215	22.1339	27.3865		19	18.5829	18.5732	23.1069	25.3153
20	28.8115	18.3596	20.7791	32.0498		20	13.9271	13.4838	16.4034	22.1408
21	29.441	19.8836	20.898	29.7774		21	6.90603	5.58728	9.70783	16.1005
22	30.0657	17.1649	22.3012	30.4683		22	3.5819	1.38531	3.8112	5.60187
23	30.2593	19.7583	20.514	29.4685		23	0.785007	0.552727	0.585673	1.26704
24	27.1766	17.5348	25.0226	30.266		24	0.201207	0.178965	0.0501593	0.212275
25	24.3177	20.3111	24.0745	31.2966
26	24.767	18.6315	22.2698	28.9956
27	20.5066	15.0983	23.8922	26.9264
28	20.2414	17.202	17.6776	22.0946
29	14.5552	14.0737	15.5974	18.9915
30	6.64215	13.4787	11.5486	13.6992
31	3.17953	7.11629	3.62702	10.5611
32	1.3407	2.55178	1.08385	2.82752
33	0.289766	0.917549	0.407358	1.08605
34	0.155984	0.36819	0.127837	0.50751
35	0.0506628	0.182185	0.0949058	0.14258
36	0.0507651	0.0620826	0.0877244	0.0539313
37	0.0511984	0.0473984	0.037354	0.0503855
38	0.00809254	0.0373786	0.0200555	0.0465788
39	0.0116843	0.0151116	0.00678877	0.0229691
40	0.00136553	0.00727493	0.000780813	0.0059968
The nucleotide composition of piRNAs in mouse oocyte						The nucleotide composition of endo-siRNAs in mouse oocyte
Position	A_Count	C_Count	G_Count	T_Count		Position	A_Count	C_Count	G_Count	T_Count
1	13.1936	4.93174	3.61307	78.2616		1	24.4071	9.12639	5.16999	61.2965
2	22.8483	12.7072	41.8735	22.5711		2	19.4817	17.5267	35.9441	27.0475
3	37.5398	15.7626	25.0027	21.695		3	22.9434	22.345	28.9277	25.7839
4	34.6987	13.5921	30.3461	21.363		4	32.795	20.6922	24.7421	21.7706
5	34.5138	16.5581	20.7471	28.1811		5	31.7782	22.8386	23.9212	21.462
6	32.8576	18.9897	22.0668	26.0859		6	24.2353	20.0343	34.407	21.3234
7	28.576	22.013	16.4829	32.9281		7	24.8667	19.8428	23.1393	32.1513
8	21.5291	15.5584	29.4084	33.504		8	35.4243	20.4204	23.5226	20.6327
9	26.4242	25.3192	20.3986	27.858		9	22.5594	23.6671	33.4961	20.2773
10	61.8412	7.3953	12.2576	18.506		10	27.6214	18.9465	34.6148	18.8173
11	25.0865	15.3666	35.3739	24.173		11	34.5027	20.0714	25.5597	19.8662
12	30.0627	15.2589	27.6168	27.0616		12	22.5089	21.3074	32.4691	23.7146
13	38.1926	12.8895	19.3531	29.5648		13	22.6004	34.5335	21.1662	21.6999
14	27.3009	14.3101	21.1259	37.2631		14	25.6805	19.6092	19.7755	34.9347
15	22.7162	20.5588	28.0389	28.6862		15	24.6644	19.0625	31.8238	24.4493
16	26.9089	27.1716	23.2085	22.711		16	35.6995	17.4693	23.0838	23.7474
17	30.1189	16.5027	27.0428	26.3357		17	26.746	18.9285	21.5225	32.803
18	28.2091	18.1529	28.2982	25.3399		18	23.4524	18.9972	33.4817	23.1756
19	28.0929	20.5389	20.819	30.5492		19	20.3046	22.4597	21.8731	33.131
20	27.8673	16.494	22.6247	33.0139		20	30.1686	17.1041	23.1046	25.1948
21	26.9303	15.9062	31.52	25.6435		21	15.2541	17.5164	31.7154	22.9838
22	23.7026	19.518	30.493	26.2863		22	21.3012	11.0129	11.2312	17.2384
23	21.9206	19.2758	24.8303	33.9733		23	5.02832	3.06309	2.40617	4.63829
24	33.7795	12.8532	31.572	21.7953		24	1.09434	0.42052	0.503401	0.823054
25	27.7908	21.7451	28.7934	21.6707
26	25.3116	19.5724	30.1419	19.0011
27	30.6068	17.1029	15.6073	17.5113
28	12.6561	18.5643	13.0694	17.8395
29	9.78815	14.5371	6.07464	12.9568
30	2.56556	5.12465	2.36872	5.71396
31	0.773094	1.34585	0.725782	1.62182
32	0.519162	0.374571	0.477551	0.580213
33	0.300746	0.290584	0.365969	0.347898
34	0.277685	0.246173	0.286035	0.217007
35	0.187786	0.231577	0.252752	0.138833
36	0.134868	0.192932	0.159918	0.144541
37	0.10285	0.134702	0.10721	0.084565
38	0.0622382	0.0854684	0.0660405	0.0541248
39	0.0238128	0.0621757	0.027657	0.0519597
40	0.0154286	0.017505	0.0157956	0.0214273

## Sheet: Figure 2c
Figure 2c
Length distribution of 5' overlaps between small RNA pairs mapped to the opposite genomic strands of the same locus.
human 30nt-piRNA					human os-piRNA
Length of 5' end overlap	Average ratio	Standard deviation			Length of 5' end overlap	Average ratio	Standard deviation
1	0.474031	1.07839			1	1.12829	0.790946
2	0.698796	0.873044			2	1.6309	1.23417
3	0.88227	1.14997			3	4.60374	1.13764
4	1.76274	3.45511			4	3.45288	1.25303
5	5.37387	4.62514			5	6.04713	0.959647
6	13.2232	15.7622			6	4.04952	2.84877
7	1.69487	2.81718			7	5.39923	1.61234
8	0.983435	1.01099			8	7.0521	2.33808
9	4.6041	6.32149			9	7.00651	1.72534
10	44.027	23.2507			10	45.5753	8.80996
11	7.88733	10.3947			11	5.87538	2.39276
12	0.399605	0.658801			12	1.60534	0.978802
13	1.4302	2.34339			13	1.12091	0.308628
14	4.65608	7.12466			14	1.23845	1.18281
15	0.676806	0.918282			15	1.51399	0.692941
16	1.48248	1.85729			16	0.528262	0.114489
17	1.31852	2.45857			17	0.585561	0.205583
18	0.108657	0.181243			18	0.354625	0.0990494
19	0.221262	0.283537			19	0.551647	0.411589
20	0.10738	0.263027			20	0.598199	0.706865
21	0.86936	2.03392			21	0.073074	0.0720492
22	0.161349	0.249991			22	0.00798517	0.00758662
23	0.0225378	0.055206			23	0.00100928	0.00208271
24	0.400106	0.760167			24	0	0
25	1.98486	2.19484			25	0	0
26	3.02469	5.49449			26	0	0
27	0.172013	0.293345			27	0	0
28	0.113235	0.190314			28	0	0
29	1.08762	1.43318			29	0	0
30	0.151582	0.325166			30	0	0
31	0	0			31	0	0
32	0	0			32	0	0
33	0	0			33	0	0
34	0	0			34	0	0
35	0	0			35	0	0
36	0	0			36	0	0
37	0	0			37	0	0
38	0	0			38	0	0
39	0	0			39	0	0
40	0	0			40	0	0
mouse piRNA					mouse endo-siRNA
Length of 5' end overlap	Average ratio	Standard deviation			Length of 5' end overlap	Average ratio	Standard deviation
1	2.55872	0.929183			1	7.47035	0.256382
2	4.26816	1.04223			2	6.41071	0.235505
3	2.90188	0.789036			3	5.94116	0.155492
4	3.24996	1.15515			4	5.53289	0.0636774
5	2.55116	0.707094			5	5.11628	0.25071
6	3.30237	0.553082			6	4.9773	0.141525
7	3.74032	1.12739			7	4.43324	0.187033
8	2.81439	0.865416			8	4.34325	0.280669
9	5.4037	0.778792			9	3.81376	0.198403
10	39.9358	1.74217			10	4.10543	0.260976
11	4.452	0.823617			11	3.96262	0.238515
12	2.35451	0.422298			12	3.76262	0.205631
13	3.02232	0.914521			13	3.33985	0.220031
14	2.34681	1.01348			14	3.72426	0.160309
15	1.45969	0.561764			15	3.90572	0.187789
16	1.83467	0.501294			16	4.18316	0.203691
17	2.4533	0.536658			17	4.55217	0.117066
18	2.28977	0.676137			18	4.33747	0.186223
19	0.845899	0.31391			19	4.33832	0.231429
20	0.732272	0.156096			20	5.30522	0.308056
21	1.1893	0.267673			21	4.11807	0.359254
22	1.10642	0.528424			22	2.14352	0.309092
23	1.53733	1.05107			23	0.176509	0.0401289
24	1.2195	0.594031			24	0.00612391	0.00431883
25	1.03228	0.233238			25	0	0
26	0.553807	0.159246			26	0	0
27	0.61217	0.268107			27	0	0
28	0.166137	0.129543			28	0	0
29	0.0469806	0.0144522			29	0	0
30	0.00684011	0.0074375			30	0	0
31	0.00867037	0.00855416			31	0	0
32	0.00171856	0.00362125			32	0	0
33	0.000804066	0.00196955			33	0	0
34	3.48669e-05	8.54062e-05			34	0	0
35	0.000294553	0.000546731			35	0	0
36	0	0			36	0	0
37	5.55039e-05	0.000135956			37	0	0
38	0	0			38	0	0
39	0	0			39	0	0
40	0	0			40	0	0

## Sheet: Figure 2d
Figure 2d
The ratio (%) of complementary reads with 2-nt overhang at the 3' end.
Type	Average ratio	Standard deviation
human os-piRNA	0.335827	0.29208
mouse endo-siRNA	21.8032	2.22358

## Sheet: Figure 2e
Figure 2e
The genomic location and expression of os-piRNA clusters in human oocytes. The expression was normalized by RPM.
Chromosome	start	end	Main strand	os-piRNA cluster	Average expression of six human oocytes	Average expression on plus strand	Average expression on minus strand
chr4	10113144	10413419	+	chr4_10113144_10413419_+	205236	204460	776.718
chr4	77188124	77488510	+	chr4_77188124_77488510_+	132899	131348	1551.81
chr12	113992788	114197287	-	chr12_113992788_114197287_-	115870	6179.37	109690
chr8	139493686	139665325	+	chr8_139493686_139665325_+	66829.4	66197.1	632.22
chr8	139089301	139299033	+	chr8_139089301_139299033_+	56608.3	54704.6	1903.68
chr6	39966358	40197895	-	chr6_39966358_40197895_-	46967.5	2566.39	44401.1
chr11	4438051	4577992	-	chr11_4438051_4577992_-	20925.9	280.99	20644.9
chr10	71133522	71185094	-	chr10_71133522_71185094_-	16216.7	316.726	15900
chr5	74069488	74214821	-	chr5_74069488_74214821_-	3719.64	1285.34	2434.29
chr1	227471102	227513365	-	chr1_227471102_227513365_-	3244.57	117.863	3126.7
chr1	55779054	55879453	-	chr1_55779054_55879453_-	2994.5	187.897	2806.61
chr19	45474235	45484186	-	chr19_45474235_45484186_-	2730.41	142.907	2587.51
chr5	181263271	181269272	+	chr5_181263271_181269272_+	1869.5	1819.64	49.8627
chr5	73941090	74030980	-	chr5_73941090_74030980_-	1676.34	83.5645	1592.78
chr10	34963859	34981966	+	chr10_34963859_34981966_+	1605.02	814.228	790.792
chrX	9400634	9414613	-	chrX_9400634_9414613_-	1551.85	0.362405	1551.49
chr10	80041552	80057088	-	chr10_80041552_80057088_-	1519.7	106.395	1413.3
chr1	55693167	55769849	-	chr1_55693167_55769849_-	1323.52	151.39	1172.13
chr7	56805502	56846624	-	chr7_56805502_56846624_-	991.01	21.7917	969.218
chr6	39901549	39961265	-	chr6_39901549_39961265_-	863.008	44.1885	818.82
chr19	50092492	50128524	-	chr19_50092492_50128524_-	836.224	0.0891807	836.135
chr22	46180242	46183656	-	chr22_46180242_46183656_-	708.084	11.7911	696.293
chr22	47383038	47405836	-	chr22_47383038_47405836_-	640.529	25.4187	615.11
chr7	140383405	140390014	-	chr7_140383405_140390014_-	639.142	2.90622	636.236
chr10	16164985	16173679	-	chr10_16164985_16173679_-	454.766	22.2922	432.474
chr15	101748179	101776860	+	chr15_101748179_101776860_+	388.691	307.531	81.1605
chr13	112279015	112333001	-	chr13_112279015_112333001_-	377.515	0.000371353	377.515
chr9	97128022	97153986	-	chr9_97128022_97153986_-	358.881	35.2133	323.668
chr20	61686070	61740963	+	chr20_61686070_61740963_+	319.524	298.701	20.8229
chr7	2696793	2733483	-	chr7_2696793_2733483_-	308.51	137.749	170.761
chr7	63739185	63770906	+	chr7_63739185_63770906_+	308.005	295.323	12.6826
chr17	7066619	7073708	+	chr17_7066619_7073708_+	285.971	180.828	105.144
chr2	94759996	94785752	-	chr2_94759996_94785752_-	262.204	1.18979	261.015
chr18	38637572	38681847	+	chr18_38637572_38681847_+	259.974	251.346	8.62741
chr2	180054020	180067563	+	chr2_180054020_180067563_+	259.545	253.717	5.82829
chr9	135433137	135448410	-	chr9_135433137_135448410_-	258.694	104.372	154.323
chr1	248646095	248660264	-	chr1_248646095_248660264_-	256.235	2.5247	253.71
chr13	64702626	64709461	-	chr13_64702626_64709461_-	242.747	37.5375	205.21
chr15	69349003	69358995	+	chr15_69349003_69358995_+	227.881	210.828	17.0531
chr3	12579192	12619967	-	chr3_12579192_12619967_-	219.671	41.7241	177.947
chr7	7720998	7728574	+	chr7_7720998_7728574_+	217.963	206.021	11.9423
chr16	29823198	29849131	+	chr16_29823198_29849131_+	202.271	142.396	59.8751
chr11	70486072	70507414	+	chr11_70486072_70507414_+	197.253	185.974	11.279
chr19	47918425	47923896	+	chr19_47918425_47923896_+	185.803	185.803	0.000524397
chr20	52073107	52086765	-	chr20_52073107_52086765_-	184.836	34.506	150.33
chr3	30939940	30962667	+	chr3_30939940_30962667_+	184.716	170.262	14.4544
chr8	139308326	139348997	+	chr8_139308326_139348997_+	179.842	176.438	3.40401
chr10	103076143	103089697	+	chr10_103076143_103089697_+	178.764	178.29	0.47388
chr19	37103984	37120141	+	chr19_37103984_37120141_+	178.501	123.015	55.4867
chr6	27143140	27158149	+	chr6_27143140_27158149_+	176.806	172.342	4.46369
chr2	237445236	237459821	-	chr2_237445236_237459821_-	169.863	49.1902	120.673
chr16	50868827	50869472	-	chr16_50868827_50869472_-	161.624	0.0107391	161.613
chr9	29775553	29780587	-	chr9_29775553_29780587_-	161.438	13.7976	147.641
chr13	110821086	110838114	+	chr13_110821086_110838114_+	160.927	150.128	10.7991
chr19	5853150	5879181	-	chr19_5853150_5879181_-	159.132	9.41961	149.713
chr20	63926006	63939623	+	chr20_63926006_63939623_+	154.384	151.717	2.66708
chr16	84495001	84524274	-	chr16_84495001_84524274_-	152.827	48.3537	104.473
chr4	49210377	49232890	-	chr4_49210377_49232890_-	149.204	45.6911	103.513
chr5	74231550	74270286	+	chr5_74231550_74270286_+	148.101	123.094	25.0074
chr20	51396251	51434619	-	chr20_51396251_51434619_-	144.949	10.6147	134.334
chr21	45251531	45282817	+	chr21_45251531_45282817_+	144.338	135.271	9.06701
chr16	88692690	88730694	+	chr16_88692690_88730694_+	143.546	135.87	7.67589
chr7	158503822	158544624	-	chr7_158503822_158544624_-	140.577	1.86634	138.71
chr13	97585014	97595874	-	chr13_97585014_97595874_-	136.049	25.9864	110.063
chr11	7653281	7664951	+	chr11_7653281_7664951_+	130.019	73.9977	56.0216
chr19	4499103	4523997	-	chr19_4499103_4523997_-	127.776	26.3662	101.41
chr4	146524147	146538780	+	chr4_146524147_146538780_+	125.869	116.663	9.20559
chr22	48937291	48957921	-	chr22_48937291_48957921_-	125.689	7.52203	118.167
chr5	74346005	74390101	+	chr5_74346005_74390101_+	121.367	117.063	4.30454
chr7	130226033	130236763	+	chr7_130226033_130236763_+	120.507	114.236	6.27123
chr5	135217030	135253672	+	chr5_135217030_135253672_+	119.628	117.305	2.32323
chr5	181171651	181178019	+	chr5_181171651_181178019_+	119.421	115.48	3.94098
chr20	41178505	41185185	-	chr20_41178505_41185185_-	115.343	8.52372	106.819
chr12	30844154	30845020	-	chr12_30844154_30845020_-	110.886	4.94177	105.944
chr7	159079416	159103783	-	chr7_159079416_159103783_-	106.713	3.26546	103.448
chr5	166145135	166150150	+	chr5_166145135_166150150_+	105.789	83.7279	22.0609
chr12	119671399	119684396	+	chr12_119671399_119684396_+	104.615	102.475	2.14004
chr11	4390190	4402979	-	chr11_4390190_4402979_-	104.491	5.37043	99.1209
chr14	20264515	20285565	-	chr14_20264515_20285565_-	103.765	21.0239	82.7408
chr15	84392134	84409013	+	chr15_84392134_84409013_+	103.092	72.8694	30.223
chr10	107653844	107675743	-	chr10_107653844_107675743_-	101.837	9.89997	91.9371
chr3	30785300	30812821	+	chr3_30785300_30812821_+	101.594	99.207	2.38679
chr7	8820439	8823693	-	chr7_8820439_8823693_-	99.042	6.76706	92.2749
chr1	207419166	207426518	-	chr1_207419166_207426518_-	96.5735	6.97125	89.6022
chr7	75006912	75034896	+	chr7_75006912_75034896_+	91.9472	84.9399	7.00729
chr9	136912337	136946322	+	chr9_136912337_136946322_+	89.9491	82.2002	7.74883
chr16	87651953	87658276	+	chr16_87651953_87658276_+	88.4675	87.4459	1.02159
chr4	7753173	7775817	+	chr4_7753173_7775817_+	87.8406	82.2133	5.62733
chr11	4405775	4432987	-	chr11_4405775_4432987_-	87.7456	7.33645	80.4092
chr3	30898193	30924013	+	chr3_30898193_30924013_+	87.5411	83.4998	4.04133
chr20	34202322	34206801	+	chr20_34202322_34206801_+	85.5317	73.8204	11.7112
chr6	158607244	158621896	+	chr6_158607244_158621896_+	84.381	80.0844	4.29666
chr7	9016801	9026634	+	chr7_9016801_9026634_+	83.0557	77.9166	5.13911
chr4	118627183	118638748	+	chr4_118627183_118638748_+	82.9419	75.8828	7.05908
chr4	170686008	170694512	-	chr4_170686008_170694512_-	82.8989	9.41915	73.4798
chr10	44113	51583	-	chr10_44113_51583_-	82.737	1.05272	81.6843
chr5	102131119	102136382	+	chr5_102131119_102136382_+	81.7674	61.8383	19.929
chr16	87699095	87703551	-	chr16_87699095_87703551_-	81.5839	0.471301	81.1126
chr19	1454616	1478526	-	chr19_1454616_1478526_-	80.0955	15.3311	64.7643
chr10	95174316	95177860	-	chr10_95174316_95177860_-	79.5908	0.425374	79.1654
chr4	2930641	2943916	+	chr4_2930641_2943916_+	78.8001	70.1487	8.65148
chr8	10370952	10409839	+	chr8_10370952_10409839_+	78.4034	69.1229	9.28049
chr2	6478675	6484300	-	chr2_6478675_6484300_-	77.4268	2.14792	75.2789
chr9	135779815	135784863	+	chr9_135779815_135784863_+	76.5842	74.925	1.65926
chr18	38408308	38410716	+	chr18_38408308_38410716_+	75.7568	33.9366	41.8202
chr5	179829891	179841264	-	chr5_179829891_179841264_-	75.6206	12.8792	62.7414
chr9	64441317	64463623	+	chr9_64441317_64463623_+	75.3274	75.2124	0.11496
chr7	8917922	8926583	-	chr7_8917922_8926583_-	74.6072	0.518093	74.0891
chr1	248547671	248553494	-	chr1_248547671_248553494_-	74.5508	13.9251	60.6256
chr16	86909965	86935882	-	chr16_86909965_86935882_-	73.9081	8.01137	65.8967
chr6	161298600	161315592	-	chr6_161298600_161315592_-	70.5884	13.1399	57.4485
chr19	58466101	58486055	-	chr19_58466101_58486055_-	69.8055	14.0813	55.7242
chr22	19846283	19852436	-	chr22_19846283_19852436_-	69.5212	1.19639	68.3248
chr17	7012927	7026747	-	chr17_7012927_7026747_-	69.0985	7.82195	61.2766
chr18	43024	51903	-	chr18_43024_51903_-	67.5792	0.928053	66.6512
chr2	133971034	133983800	-	chr2_133971034_133983800_-	66.6306	9.17863	57.452
chr10	129767079	129783316	+	chr10_129767079_129783316_+	65.3946	64.9916	0.403079
chr20	48537132	48544633	-	chr20_48537132_48544633_-	64.895	5.59789	59.2971
chr11	73307895	73337705	+	chr11_73307895_73337705_+	64.3881	62.724	1.66404
chr3	172663188	172669826	-	chr3_172663188_172669826_-	63.6531	23.5436	40.1095
chr8	142655642	142667954	-	chr8_142655642_142667954_-	63.4203	0.880229	62.5401
chr8	7068249	7073134	-	chr8_7068249_7073134_-	63.2251	29.1475	34.0776
chr5	116353162	116387088	+	chr5_116353162_116387088_+	63.1443	62.7788	0.365464
chr16	71401481	71424164	-	chr16_71401481_71424164_-	63.0129	7.69536	55.3175
chr21	41435444	41459612	+	chr21_41435444_41459612_+	62.9195	58.406	4.51351
chr16	89221019	89236901	+	chr16_89221019_89236901_+	62.4534	61.4268	1.02664
chr12	114221326	114255982	+	chr12_114221326_114255982_+	61.6995	60.8037	0.895845
chr4	10416505	10431063	+	chr4_10416505_10431063_+	60.9563	43.9039	17.0524
chr1	40621423	40630024	-	chr1_40621423_40630024_-	60.2779	2.08872	58.1892
chr10	130239757	130261538	+	chr10_130239757_130261538_+	60.1334	41.873	18.2604
chr2	1555066	1572926	-	chr2_1555066_1572926_-	59.9932	1.5007	58.4926
chr15	101061741	101097967	-	chr15_101061741_101097967_-	59.5642	6.88639	52.6778
chr7	78288576	78290624	+	chr7_78288576_78290624_+	59.2025	58.7687	0.433751
chr9	29654369	29660086	-	chr9_29654369_29660086_-	58.3255	3.96611	54.3593
chr5	122620057	122625985	+	chr5_122620057_122625985_+	58.0952	54.017	4.07815
chr2	24190941	24202356	+	chr2_24190941_24202356_+	57.4924	33.1038	24.3886
chr7	148941488	148943757	+	chr7_148941488_148943757_+	57.3391	55.5422	1.79696
chr4	9094705	9107874	-	chr4_9094705_9107874_-	56.9604	11.2464	45.714
chr20	59774270	59788249	+	chr20_59774270_59788249_+	55.8179	53.7338	2.08403
chr8	141187374	141215964	-	chr8_141187374_141215964_-	55.765	5.06114	50.7039
chr9	42925268	42949754	+	chr9_42925268_42949754_+	54.7954	54.7371	0.0582051
chr5	53750582	53757445	+	chr5_53750582_53757445_+	54.5548	27.943	26.6118
chr2	146543100	146550847	-	chr2_146543100_146550847_-	53.8746	18.2333	35.6414
chr20	60465239	60489028	+	chr20_60465239_60489028_+	53.871	53.1521	0.718909
chr16	69321245	69335787	-	chr16_69321245_69335787_-	53.7195	19.6772	34.0423
chr21	45000508	45029059	+	chr21_45000508_45029059_+	53.3389	52.7512	0.587696
chr2	8528114	8545821	-	chr2_8528114_8545821_-	53.2645	0.35784	52.9066
chr3	151465942	151489282	-	chr3_151465942_151489282_-	53.1747	6.37641	46.7983
chr13	109217530	109231237	-	chr13_109217530_109231237_-	53.0341	9.17464	43.8595
chr22	49655641	49675260	-	chr22_49655641_49675260_-	52.8079	15.2563	37.5516
chr22	48706140	48722698	+	chr22_48706140_48722698_+	52.5723	51.6942	0.878118
chr22	21431310	21447991	+	chr22_21431310_21447991_+	51.626	51.5305	0.0954946
chr19	39395673	39400894	+	chr19_39395673_39400894_+	51.4799	49.0199	2.46004
chr3	188371683	188378705	+	chr3_188371683_188378705_+	51.2401	45.5609	5.67917
chr16	12589046	12613815	-	chr16_12589046_12613815_-	51.1225	10.0424	41.0801
chr19	18352027	18371116	+	chr19_18352027_18371116_+	50.8529	38.2418	12.6111
chr1	225794373	225804572	-	chr1_225794373_225804572_-	50.8433	6.18915	44.6542
chr16	30361057	30370393	-	chr16_30361057_30370393_-	50.1082	8.69038	41.4178
chr2	167889723	167891689	-	chr2_167889723_167891689_-	50.05	0.21707	49.8329
chr1	222468854	222480813	+	chr1_222468854_222480813_+	49.6977	26.1696	23.5281
chr5	138930624	138947368	-	chr5_138930624_138947368_-	49.5225	2.44632	47.0761
chr7	66897487	66909785	+	chr7_66897487_66909785_+	49.361	46.5605	2.80052
chr14	67466085	67478797	-	chr14_67466085_67478797_-	49.0393	6.81904	42.2203
chr7	43806099	43823871	+	chr7_43806099_43823871_+	48.8914	44.648	4.24335
chr8	9249187	9252487	+	chr8_9249187_9252487_+	48.6911	44.553	4.13819
chr18	38392340	38397008	-	chr18_38392340_38397008_-	48.653	6.34838	42.3046
chr18	14276789	14333838	+	chr18_14276789_14333838_+	48.5204	43.9772	4.54314
chr11	40192495	40195083	-	chr11_40192495_40195083_-	47.4712	4.44956	43.0216
chr16	90050287	90059317	+	chr16_90050287_90059317_+	47.4297	43.2963	4.13338
chr13	111397177	111413912	+	chr13_111397177_111413912_+	47.2735	46.588	0.685467
chr17	80376367	80393213	-	chr17_80376367_80393213_-	47.0679	5.41097	41.657
chr2	238444362	238457530	+	chr2_238444362_238457530_+	47.0288	46.9801	0.0486555
chr13	40869168	40881686	-	chr13_40869168_40881686_-	46.8557	10.8315	36.0242
chr1	109493833	109508878	-	chr1_109493833_109508878_-	45.673	19.642	26.031
chr18	14254829	14274856	+	chr18_14254829_14274856_+	43.6983	43.1571	0.541131
chr9	83595220	83601892	+	chr9_83595220_83601892_+	42.6462	41.4418	1.20436
chr4	8617215	8637005	-	chr4_8617215_8637005_-	42.5603	1.08209	41.4782
chr1	3561141	3580088	-	chr1_3561141_3580088_-	42.1673	2.47801	39.6893
chr5	2002109	2021984	+	chr5_2002109_2021984_+	42.1381	39.3566	2.78147
chr12	114202117	114219520	+	chr12_114202117_114219520_+	41.9935	41.0893	0.904207
chr20	59755268	59759916	+	chr20_59755268_59759916_+	41.2747	33.23	8.04471
chr16	86063171	86083463	+	chr16_86063171_86083463_+	40.8691	40.0529	0.816195
chr16	3184130	3192063	+	chr16_3184130_3192063_+	40.8113	27.7244	13.0869
chr13	111468564	111478705	+	chr13_111468564_111478705_+	40.5722	21.7117	18.8605
chr8	144138257	144151225	+	chr8_144138257_144151225_+	40.2452	33.8294	6.41575
chr15	100108174	100115971	-	chr15_100108174_100115971_-	40.1112	0.964276	39.1469
chr8	142269531	142281873	-	chr8_142269531_142281873_-	40.0926	0.968267	39.1243
chr16	86734001	86748507	-	chr16_86734001_86748507_-	40.0741	10.5147	29.5594
chr16	12559304	12586813	-	chr16_12559304_12586813_-	40.064	3.33076	36.7332
chr16	31451220	31464106	+	chr16_31451220_31464106_+	39.6583	21.7354	17.9229
chr4	2734773	2750757	+	chr4_2734773_2750757_+	39.6329	29.8214	9.81152
chr9	136892234	136904616	+	chr9_136892234_136904616_+	39.4511	33.3516	6.09946
chr4	160270660	160280396	+	chr4_160270660_160280396_+	39.1719	36.0022	3.16975
chr3	3828214	3835835	-	chr3_3828214_3835835_-	38.253	10.69	27.5631
chr17	5771689	5802202	+	chr17_5771689_5802202_+	36.5941	33.5324	3.06164
chr5	133777212	133783214	-	chr5_133777212_133783214_-	36.5195	0.393832	36.1257
chr1	23085259	23094037	-	chr1_23085259_23094037_-	36.4939	2.17072	34.3231
chr4	8464038	8490525	+	chr4_8464038_8490525_+	36.4477	34.1366	2.31103
chr20	61935035	61954667	-	chr20_61935035_61954667_-	36.3925	3.44162	32.9509
chr7	157409885	157415841	+	chr7_157409885_157415841_+	36.0296	35.3316	0.698022
chr9	129634962	129645720	-	chr9_129634962_129645720_-	35.5213	9.1583	26.363
chr16	30598000	30612737	-	chr16_30598000_30612737_-	35.5115	7.54696	27.9645
chr18	38419316	38429825	-	chr18_38419316_38429825_-	35.4316	2.66921	32.7624
chr17	79106846	79116424	-	chr17_79106846_79116424_-	35.4159	0.94114	34.4748
chr21	6075216	6093225	+	chr21_6075216_6093225_+	35.0537	34.724	0.329722
chr16	85892164	85898758	+	chr16_85892164_85898758_+	34.8395	31.5392	3.30029
chr2	239010582	239028930	+	chr2_239010582_239028930_+	34.5368	33.404	1.13286
chr2	237578898	237609016	-	chr2_237578898_237609016_-	34.5362	3.18964	31.3466
chr5	106912118	106919890	-	chr5_106912118_106919890_-	34.2849	14.9923	19.2926
chr14	70723466	70734201	-	chr14_70723466_70734201_-	33.9671	1.01195	32.9552
chr21	42675858	42686770	-	chr21_42675858_42686770_-	33.6846	4.30403	29.3806
chr9	133957050	133976827	-	chr9_133957050_133976827_-	33.3034	3.69972	29.6037
chr9	136052131	136066134	-	chr9_136052131_136066134_-	33.2839	3.15734	30.1265
chr7	127575406	127585044	-	chr7_127575406_127585044_-	33.179	0.0341687	33.1448
chr16	54041159	54047933	-	chr16_54041159_54047933_-	33.1332	10.6005	22.5327
chr8	125987335	125989573	-	chr8_125987335_125989573_-	33.0726	1.78196	31.2906
chr4	1232355	1247944	-	chr4_1232355_1247944_-	32.7215	1.12249	31.599
chr20	33434730	33440810	-	chr20_33434730_33440810_-	32.4539	8.43419	24.0197
chr2	117911060	117927720	+	chr2_117911060_117927720_+	32.2513	21.3783	10.873
chr22	47367852	47379846	+	chr22_47367852_47379846_+	31.9574	24.8399	7.11758
chr17	8466028	8485760	+	chr17_8466028_8485760_+	31.9397	29.4929	2.44677
chr1	242057426	242064073	+	chr1_242057426_242064073_+	31.818	31.2007	0.617284
chr9	32443846	32452887	+	chr9_32443846_32452887_+	31.74	20.9861	10.7539
chr12	8388174	8393854	+	chr12_8388174_8393854_+	31.727	30.234	1.49302
chr14	68948400	68969444	-	chr14_68948400_68969444_-	31.5261	2.3417	29.1844
chr22	44929222	44938149	-	chr22_44929222_44938149_-	31.0833	0.255408	30.8279
chr7	158547865	158560666	-	chr7_158547865_158560666_-	31.0218	1.98525	29.0365
chr15	95784703	95786984	+	chr15_95784703_95786984_+	30.9837	28.118	2.86574
chr5	74308908	74337450	+	chr5_74308908_74337450_+	30.9584	30.6033	0.355099
chr17	2384156	2392971	-	chr17_2384156_2392971_-	30.8697	3.62284	27.2469
chr1	225472389	225482850	+	chr1_225472389_225482850_+	30.6024	26.8876	3.71474
chr7	2432085	2447759	+	chr7_2432085_2447759_+	30.5902	27.0849	3.5053
chr11	31315343	31318292	-	chr11_31315343_31318292_-	30.4952	3.51996	26.9752
chr16	12529367	12552136	+	chr16_12529367_12552136_+	30.4661	24.4368	6.02927
chr11	8975371	8986985	-	chr11_8975371_8986985_-	30.1774	6.85399	23.3234
chr9	40297691	40324963	+	chr9_40297691_40324963_+	30.0474	30.035	0.0124179
chr10	118943530	118950405	-	chr10_118943530_118950405_-	30.0143	9.74456	20.2697
chr17	2686060	2703039	+	chr17_2686060_2703039_+	29.9838	23.1396	6.8442
chr15	89193758	89201727	+	chr15_89193758_89201727_+	29.934	28.1591	1.77486
chr11	69154161	69162893	+	chr11_69154161_69162893_+	29.8402	29.6875	0.152667
chr19	55857737	55870943	+	chr19_55857737_55870943_+	29.3881	27.9901	1.39805
chr2	48947494	48969365	+	chr2_48947494_48969365_+	29.0831	28.0161	1.06696
chr3	10245027	10249841	-	chr3_10245027_10249841_-	28.9898	7.50428	21.4855
chr16	78055209	78064866	-	chr16_78055209_78064866_-	28.8605	5.44534	23.4151
chr4	258560	264863	-	chr4_258560_264863_-	28.2142	0.481815	27.7324
chr19	43586796	43595807	-	chr19_43586796_43595807_-	28.1521	7.52036	20.6317
chr7	4786303	4799202	-	chr7_4786303_4799202_-	28.0966	3.20162	24.895
chr9	136071013	136087080	-	chr9_136071013_136087080_-	28.0795	6.8569	21.2226
chr12	12465557	12478633	+	chr12_12465557_12478633_+	27.8869	21.3469	6.54002
chr16	1058282	1068284	-	chr16_1058282_1068284_-	27.8784	5.23424	22.6441
chr16	87321763	87342918	-	chr16_87321763_87342918_-	27.8671	11.3905	16.4767
chr13	64568812	64578799	-	chr13_64568812_64578799_-	27.484	12.9783	14.5056
chr11	78179215	78182244	+	chr11_78179215_78182244_+	27.28	26.9442	0.335801
chr8	19494435	19507914	-	chr8_19494435_19507914_-	27.1214	3.464	23.6574
chr12	127479776	127487728	+	chr12_127479776_127487728_+	26.8891	22.9763	3.91278
chr2	121215200	121224978	-	chr2_121215200_121224978_-	26.8679	1.05758	25.8103
chr7	5113316	5125500	+	chr7_5113316_5125500_+	26.7811	20.6633	6.11782
chr10	17625379	17632733	-	chr10_17625379_17632733_-	26.7272	5.86413	20.8631
chr19	55904147	55921000	-	chr19_55904147_55921000_-	26.3321	5.09406	21.238
chr11	117640980	117662989	-	chr11_117640980_117662989_-	26.0889	1.10619	24.9828
chr11	70533292	70547654	-	chr11_70533292_70547654_-	25.9909	10.4171	15.5737
chr12	108784594	108799114	-	chr12_108784594_108799114_-	25.7865	11.6873	14.0991
chr14	102042962	102059958	-	chr14_102042962_102059958_-	25.7397	3.00021	22.7395
chr12	181102	188530	-	chr12_181102_188530_-	25.5903	6.13228	19.4581
chr7	1840218	1860773	-	chr7_1840218_1860773_-	25.5326	1.72559	23.807
chr1	205655637	205667690	-	chr1_205655637_205667690_-	25.2609	1.40567	23.8553
chr16	3651339	3655939	+	chr16_3651339_3655939_+	25.1629	24.9259	0.237042
chr7	84919640	84921609	-	chr7_84919640_84921609_-	24.8203	15.2854	9.53496
chr19	40220518	40228969	-	chr19_40220518_40228969_-	24.5766	5.60967	18.9669
chr22	43720291	43722963	+	chr22_43720291_43722963_+	24.5392	24.3952	0.14397
chr16	85671279	85678663	-	chr16_85671279_85678663_-	24.0336	1.5916	22.442
chr16	30520165	30535543	-	chr16_30520165_30535543_-	23.5122	4.21648	19.2957
chr8	10605042	10613219	-	chr8_10605042_10613219_-	23.4381	1.419	22.0191
chr11	67977156	67982500	-	chr11_67977156_67982500_-	23.2707	3.00442	20.2663
chr7	100690374	100690774	+	chr7_100690374_100690774_+	23.2609	21.8159	1.44496
chr11	70926096	70944075	-	chr11_70926096_70944075_-	23.1221	1.85428	21.2678
chr1	6589141	6600268	-	chr1_6589141_6600268_-	23.0588	2.98334	20.0754
chr1	1463274	1470497	+	chr1_1463274_1470497_+	22.6129	20.3687	2.24428
chr15	52014441	52019624	-	chr15_52014441_52019624_-	22.1725	5.33814	16.8344
chr11	66468184	66478260	+	chr11_66468184_66478260_+	21.3698	21.0225	0.347292
chr22	42271230	42273350	-	chr22_42271230_42273350_-	20.8047	0.292684	20.512
chr9	77642498	77648921	-	chr9_77642498_77648921_-	19.5598	1.56596	17.9939

## Sheet: Figure 2f
Figure 2f
The relative ratio of human os-piRNAs derived from the main stand of each cluster(%).
os-piRNA cluster	human_Oocyte_R1	human_Oocyte_R2	human_Oocyte_R3	human_Oocyte_R4	human_Oocyte_R5	human_Oocyte_R6
chr4_10113144_10413419_+	99.8448	99.5451	99.4564	99.7327	99.3953	99.8017
chr4_77188124_77488510_+	98.9333	98.7982	99.063	99.1572	98.4938	98.5441
chr12_113992788_114197287_-	94.7185	93.6596	94.8241	94.2986	95.8927	94.8357
chr8_139493686_139665325_+	99.6315	99.061	99.1634	99.192	98.9192	98.4365
chr8_139089301_139299033_+	95.1449	99.1295	98.7591	99.0865	94.7139	93.6228
chr6_39966358_40197895_-	94.7931	95.3796	95.6543	94.2161	92.8144	95.0204
chr11_4438051_4577992_-	98.4772	98.8019	98.9967	98.114	98.7876	98.5564
chr10_71133522_71185094_-	97.5391	98.1816	97.517	97.9328	97.4477	99.3579
chr5_74069488_74214821_-	68.6616	64.2139	66.9709	67.069	60.3761	72.5535
chr19_45474235_45484186_-	95.6839	94.7461	95.5876	92.2959	90.8109	96.8933
chr10_34963859_34981966_+	70.4434	72.2082	91.4534	52.0464	80.3833	67.5294
chr1_227471102_227513365_-	95.9738	96.0568	95.8942	96.8314	97.1818	95.749
chr5_73941090_74030980_-	96.1846	95.0556	96.2114	94.6741	93.3734	94.822
chr10_80041552_80057088_-	99.2799	94.3889	93.3528	95.1327	90.674	86.4692
chr6_39901549_39961265_-	98.8083	95.4189	97.4731	94.0561	92.4497	91.1843
chr7_140383405_140390014_-	99.5469	99.3713	99.5779	99.3286	99.7563	99.7252
chrX_9400634_9414613_-	99.988	99.9995	99.9421	99.9499	99.9768	99.9898
chr22_46180242_46183656_-	97.3421	99.9951	94.9762	99.6017	99.912	99.8386
chr7_56805502_56846624_-	98.139	97.0549	97.7463	97.0448	97.7028	99.0587
chr1_55779054_55879453_-	88.9249	93.1703	94.0292	92.8901	94.9351	94.4286
chr22_47383038_47405836_-	91.9474	97.5558	98.5283	95.146	94.1774	96.4991
chr19_37103984_37120141_+	82.5764	73.3945	75.6539	67.8588	75.6482	57.824
chr9_135433137_135448410_-	50.3685	66.3791	71.4739	67.5843	83.6009	67.7621
chr10_16164985_16173679_-	97.1887	94.4724	96.758	92.8831	94.9892	93.9149
chr19_50092492_50128524_-	100	99.9983	100	99.9515	100	100
chr5_181263271_181269272_+	89.4157	93.5391	100	98.6509	95.7777	97.0188
chr13_112279015_112333001_-	100	100	99.9984	100	100	100
chr20_61686070_61740963_+	96.2077	95.4229	91.5861	97.7476	95.7045	85.8035
chr15_101748179_101776860_+	76.3161	83.0651	59.025	52.1664	90.7137	87.9366
chr8_139308326_139348997_+	97.3645	98.5076	97.9083	98.5272	99.0343	97.2674
chr3_30939940_30962667_+	96.4005	94.7411	91.461	98.6241	88.9049	86.4422
chr7_2696793_2733483_-	50.9332	50.0369	53.9803	59.2866	61.4616	59.7431
chr1_55693167_55769849_-	85.1751	91.4012	86.2449	90.1573	88.8039	86.1972
chr16_29823198_29849131_+	51.2063	80.3729	70.3411	60.6951	90.1921	82.2038
chr7_7720998_7728574_+	97.52	93.5132	95.7568	99.3165	92.1352	92.4178
chr20_52073107_52086765_-	79.3979	78.5706	86.2532	73.872	87.0421	86.2185
chr11_7653281_7664951_+	99.2169	98.1183	63.1836	99.1733	80.557	94.234
chr2_94759996_94785752_-	99.5592	99.5912	98.8718	99.421	99.6512	99.3602
chr3_12579192_12619967_-	80.4393	81.9979	94.347	74.6817	80.2824	77.1264
chr15_69349003_69358995_+	99.9998	83.5393	94.5443	92.5844	94.4605	90.2578
chr18_38637572_38681847_+	93.0081	94.0514	97.1611	98.6416	96.7709	99.0426
chr7_63739185_63770906_+	93.4877	93.2846	94.1876	96.4193	97.2452	98.2968
chr9_97128022_97153986_-	99.509	80.1369	91.0243	87.1185	97.643	85.155
chr9_29775553_29780587_-	92.1142	87.6291	87.266	95.3846	92.0716	94.7869
chr1_248646095_248660264_-	100	97.5495	99.5359	99.4151	98.7689	98.632
chr16_50868827_50869472_-	100	99.9985	100	100	99.9238	99.9999
chr12_30844154_30845020_-	97.6391	89.7085	96.0647	98.1909	100	100
chr20_51396251_51434619_-	92.126	91.978	92.1038	95.5138	91.699	91.9482
chr7_159079416_159103783_-	97.7966	97.1635	98.4077	97.2292	94.7125	97.451
chr22_48937291_48957921_-	97.8282	93.2675	85.3674	92.39	93.1822	97.4173
chr3_30785300_30812821_+	99.4048	98.3617	97.121	93.7572	96.3996	97.2878
chr15_84392134_84409013_+	73.5176	72.0308	70.5619	51.1627	73.0262	67.2164
chr6_27143140_27158149_+	95.7934	99.7327	96.1824	95.3825	98.437	98.5838
chr5_122620057_122625985_+	99.1864	86.5207	99.5017	78.5946	95.4867	84.0037
chr19_4499103_4523997_-	65.9764	90.6101	78.5868	62.5265	87.4342	84.9374
chr5_74231550_74270286_+	99.4421	77.1276	97.2991	57.3766	91.5798	91.031
chr19_5853150_5879181_-	96.5729	86.7984	94.8688	94.8888	97.9392	92.4375
chr13_97585014_97595874_-	92.9724	71.1918	79.8314	68.6703	82.3462	83.7499
chr9_135779815_135784863_+	99.1409	100	99.8325	91.7031	98.0504	89.9015
chr10_103076143_103089697_+	100	100	100	99.9938	100	98.0503
chr21_45251531_45282817_+	93.2388	88.5826	95.7157	94.8572	95.3912	94.5317
chr4_146524147_146538780_+	94.3482	99.0597	80.0017	94.1533	96.0195	90.1623
chr7_158503822_158544624_-	95.4557	99.7588	99.7111	96.8426	99.4488	99.2687
chr5_181171651_181178019_+	92.7332	95.3763	99.6466	95.459	98.039	92.3323
chr20_34202322_34206801_+	93.55	83.0447	95.9044	56.2322	94.8258	100
chr16_88692690_88730694_+	92.5045	92.875	98.7448	95.2181	94.362	95.0958
chr5_179829891_179841264_-	79.9229	84.2883	91.1412	83.9025	80.3969	83.8731
chr5_74346005_74390101_+	92.1223	97.1119	98.4379	99.5069	95.6213	97.9077
chr4_49210377_49232890_-	72.3577	60.1157	58.3951	66.9847	93.2829	77.3252
chr11_70486072_70507414_+	95.0243	94.8479	96.0042	92.2114	94.2393	93.2062
chr6_161298600_161315592_-	67.5734	91.8126	80.0054	84.8146	84.7191	88.54
chr10_107653844_107675743_-	91.9695	94.8212	88.7046	87.1738	93.1678	85.6897
chr20_41178505_41185185_-	95.499	88.1589	91.1702	95.0787	93.9567	92.5498
chr16_84495001_84524274_-	78.1362	79.36	79.8243	59.4958	78.525	65.6343
chr7_8820439_8823693_-	92.8724	97.986	98.8701	96.5358	92.3574	89.5028
chr3_30898193_30924013_+	99.9755	94.8992	100	94.2574	91.8683	94.4801
chr13_110821086_110838114_+	94.1854	94.8893	95.5663	89.3448	93.3645	93.0474
chr7_130226033_130236763_+	91.3732	94.0605	96.3762	97.6408	96.885	92.9393
chr3_188371683_188378705_+	80.5842	98.3246	86.0115	84.5851	92.3385	96.4421
chr7_75006912_75034896_+	96.83	89.9472	94.0926	89.1692	94.9559	86.3804
chr11_4405775_4432987_-	94.3887	99.6493	91.9424	88.9597	91.3607	85.8615
chr2_24190941_24202356_+	68.1361	99.7281	88.1331	97.2721	52.8036	77.8955
chr7_9016801_9026634_+	92.3635	96.5416	96.3481	92.5343	99.865	86.5702
chr13_64702626_64709461_-	95.9555	90.3305	74.1541	84.9139	67.7571	88.1403
chr1_207419166_207426518_-	90.8572	89.398	97.7031	92.9459	93.6895	92.0364
chr11_40192495_40195083_-	91.6868	97.3836	86.9811	69.7016	95.9318	79.1267
chr17_7012927_7026747_-	89.4661	83.0354	85.5885	81.3404	98.0609	94.2922
chr13_111397177_111413912_+	99.943	96.1228	98.7425	96.8396	98.2914	99.09
chr19_47918425_47923896_+	100	99.999	100	100	100	100
chr1_222468854_222480813_+	53.0677	71.3722	53.5492	51.7409	68.4582	65.426
chr5_135217030_135253672_+	97.2365	98.5393	99.4502	97.8962	96.7227	98.118
chr20_63926006_63939623_+	98.8789	97.7011	96.8441	98.0274	99.1997	97.5795
chr9_29654369_29660086_-	90.1909	96.3865	94.2678	96.9023	99.4856	85.2442
chr2_237445236_237459821_-	90.053	83.5025	84.0156	75.2941	66.8303	52.0045
chr9_42925268_42949754_+	99.9385	99.98	99.5295	99.9997	99.738	99.9136
chr22_19846283_19852436_-	97.6195	97.5399	99.9073	96.9761	98.649	98.3181
chr4_2930641_2943916_+	91.8189	70.2478	93.4336	89.557	95.2755	91.5974
chr16_71401481_71424164_-	94.3879	86.5541	95.2528	83.3343	86.0655	82.8296
chr7_43806099_43823871_+	88.1491	99.7231	92.6265	94.9782	82.1471	93.4973
chr21_41435444_41459612_+	92.2802	94.3545	86.8276	96.796	96.3931	82.7707
chr10_95174316_95177860_-	99.9261	99.8879	99.4494	99.6074	99.8012	98.6549
chr19_58466101_58486055_-	92.9319	79.3891	83.3924	82.4656	70.9284	72.8375
chr9_136912337_136946322_+	84.8394	89.2883	96.0058	85.4193	96.6063	92.4164
chr8_141187374_141215964_-	82.8277	93.7488	98.9908	89.216	96.7366	79.2736
chr4_7753173_7775817_+	99.4568	95.4456	93.6278	92.8844	91.1763	91.7365
chr16_69321245_69335787_-	50.6213	54.6341	69.9934	66.1401	74.3884	70.0752
chr16_87699095_87703551_-	99.8151	98.7043	99.8073	99.5692	99.5558	99.9962
chr10_44113_51583_-	97.1748	99.1421	98.3463	99.9312	83.9622	99.872
chr12_119671399_119684396_+	94.3802	99.9973	90.6873	99.7098	99.828	99.66
chr4_10416505_10431063_+	99.5435	99.6607	55.9497	90.1525	52.0658	62.4424
chr5_116353162_116387088_+	100	99.6776	99.1548	99.078	99.6058	98.9232
chr16_12559304_12586813_-	95.9831	98.9209	96.8694	88.1909	86.3943	85.197
chr8_9249187_9252487_+	85.5392	99.3873	92.9733	90.5468	91.6645	93.0882
chr19_18352027_18371116_+	73.4503	80.113	82.6161	76.9965	74.3258	67.1175
chr15_100108174_100115971_-	99.9954	94.3181	99.9549	99.6859	97.2121	95.0253
chr16_87651953_87658276_+	98.6757	98.8528	97.4333	98.6102	99.397	99.7939
chr6_158607244_158621896_+	92.7684	99.3637	99.6592	87.201	96.9005	90.1277
chr19_1454616_1478526_-	84.4874	79.2879	84.8207	69.5999	88.8152	81.1689
chr7_78288576_78290624_+	99.5876	99.1803	99.2997	98.381	100	99.1217
chr9_129634962_129645720_-	54.0506	98.0675	64.1897	72.3416	84.2908	95.8678
chr16_3184130_3192063_+	67.7498	100	50	99.9882	50	99.8857
chr22_44929222_44938149_-	99.4616	98.8034	99.8844	99.8709	98.7972	98.8791
chr3_172663188_172669826_-	53.0731	95.9186	99.3107	96.3415	76.1367	66.9476
chr16_12529367_12552136_+	86.6148	86.8876	85.5025	78.0294	75.8874	52.441
chr10_130239757_130261538_+	95.6765	51.7547	53.5988	71.6054	89.0821	66.2049
chr20_59774270_59788249_+	100	96.8135	96.2737	98.1458	92.1657	98.6177
chr11_4390190_4402979_-	90.047	92.0267	91.4314	88.8058	98.242	97.9769
chr18_14276789_14333838_+	97.1254	70.4983	87.6918	93.3349	97.0453	85.0834
chr2_8528114_8545821_-	100	98.7246	99.9994	98.9157	100	98.3846
chr5_138930624_138947368_-	96.31	98.175	98.4668	90.3025	89.9026	98.1067
chr13_40869168_40881686_-	82.1465	84.7862	79.0117	61.0763	90.2235	52.8115
chr22_48706140_48722698_+	99.0794	98.8574	100	100	98.0343	96.4685
chr10_129767079_129783316_+	98.5662	99.8267	100	99.9246	98.6132	99.9911
chr9_32443846_32452887_+	59.7809	84.5812	99.7114	66.9319	72.6117	73.2297
chr1_225794373_225804572_-	99.7338	92.9918	96.7744	94.2923	87.209	65.5253
chr11_8975371_8986985_-	76.3572	85.8515	68.2615	92.0942	57.6869	67.8542
chr18_38392340_38397008_-	88.7483	96.5895	91.9554	88.0725	76.6724	76.4706
chr20_59755268_59759916_+	84.3067	83.3543	100	80.5291	75.4165	59.1584
chr16_30361057_30370393_-	86.8115	78.0867	100	71.4036	82.8664	77.829
chr11_78179215_78182244_+	99.8447	#DIV/0!	99.5618	98.4236	98.1219	96.5093
chr8_10370952_10409839_+	99.0156	100	98.4959	97.9469	71.0697	97.0066
chr1_109493833_109508878_-	56.2694	61.2465	76.9711	63.5376	64.2802	57.5249
chr1_248547671_248553494_-	86.8454	91.4363	83.5945	95.9358	89.6201	58.4438
chr7_8917922_8926583_-	98.968	98.9798	99.965	98.4885	99.2395	99.8321
chr14_20264515_20285565_-	55.0016	84.7738	96.0753	95.896	61.9872	70.0927
chr11_73307895_73337705_+	96.1638	98.5006	95.1201	99.9239	98.8764	94.1933
chr18_43024_51903_-	98.4494	98.9897	98.6204	99.8366	96.4084	98.6955
chr7_66897487_66909785_+	91.1976	85.0473	97.9656	94.8311	98.3526	97.7783
chr16_30598000_30612737_-	68.0029	85.9911	72.001	78.5051	81.0282	93.1454
chr22_21431310_21447991_+	100	99.644	99.5024	99.7271	99.9846	99.9567
chr4_1232355_1247944_-	95.7445	98.2285	100	100	94.9262	95.2005
chr11_70533292_70547654_-	66.392	78.6089	57.3632	68.4732	68.8332	56.8598
chr11_31315343_31318292_-	96.7775	79.6147	86.2941	88.1728	85.4369	94.5862
chr20_60465239_60489028_+	99.1917	100	99.1085	99.9019	96.1505	99.7364
chr5_166145135_166150150_+	100	82.1049	62.8437	87.7875	90.631	76.1174
chr4_2734773_2750757_+	53.3175	76.8701	76.1419	83.7467	80.6997	83.0218
chr13_64568812_64578799_-	83.9931	69.1016	90.1636	76.5159	93.1619	82.9745
chr16_89221019_89236901_+	99.7923	99.9997	99.6963	99.4842	96.0374	99.8252
chr22_47367852_47379846_+	90.7683	61.2777	95.7366	94.9684	59.121	61.0655
chr2_180054020_180067563_+	91.6461	99.3992	97.3767	99.4166	81.8298	98.5231
chr8_142269531_142281873_-	95.2841	96.8951	99.0696	95.5864	99.1416	98.7243
chr21_6075216_6093225_+	100	100	98.855	91.3699	99.2185	100
chr15_101061741_101097967_-	90.8739	86.407	87.1643	87.2503	90.2146	91.5347
chr18_14254829_14274856_+	99.7157	95.3248	99.8157	98.0318	99.8366	98.1455
chr2_48947494_48969365_+	91.3364	99.9718	100	87.5895	98.2906	99.8046
chr7_84919640_84921609_-	85.4949	65.3146	62.4939	51.9015	61.1518	61.2793
chr22_49655641_49675260_-	63.7501	75.8773	68.0383	79.2138	80.7498	64.6056
chr19_55857737_55870943_+	91.7061	99.7073	99.2555	80.3456	97.6694	99.7709
chr19_39395673_39400894_+	97.9815	96.4153	99.3894	96.2253	90.5686	95.6784
chr14_70723466_70734201_-	98.5405	98.6033	95.6017	98.5345	96.6165	93.345
chr16_86734001_86748507_-	83.342	64.4195	96.4286	78.0369	59.6427	74.6613
chr12_114221326_114255982_+	99.2854	98.2769	96.6958	98.6744	99.1895	98.8255
chr8_125987335_125989573_-	96.7765	98.196	93.9021	92.1537	94.7234	89.9081
chr12_108784594_108799114_-	75.4301	50.16	55.2011	50.4478	52.2392	60.4325
chr5_133777212_133783214_-	98.5456	99.3149	98.5668	99.4163	98.193	99.9218
chr5_2002109_2021984_+	98.5541	98.7927	94.1009	98.9656	91.8283	80.8485
chr16_86909965_86935882_-	88.4269	87.217	93.8643	87.7448	90.6896	89.5571
chr17_7066619_7073708_+	82.0864	67.9836	87.5798	87.1343	58.7948	59.8829
chr19_40220518_40228969_-	82.3169	76.087	79.4025	73.5166	77.572	72.2312
chr17_80376367_80393213_-	99.0133	91.1989	93.4612	83.9287	82.0813	93.4742
chr2_133971034_133983800_-	71.4057	75.0504	99.6015	80.8744	85.8433	100
chr1_40621423_40630024_-	98.038	95.1082	95.9384	93.2499	100	94.4771
chr8_142655642_142667954_-	97.5857	98.5341	99.6537	100	99.3175	94.5317
chr12_8388174_8393854_+	89.4272	94.306	94.6955	94.0827	99.2375	99.4746
chr16_3651339_3655939_+	100	100	99.8382	100	95.7655	100
chr18_38419316_38429825_-	97.065	97.072	93.4935	98.0266	86.5472	90.3554
chr20_33434730_33440810_-	69.668	55.3353	77.4499	52.9823	90.4833	78.8756
chr2_146543100_146550847_-	75.0674	84.8573	60.154	90.1728	84.4341	66.4651
chr9_64441317_64463623_+	100	99.9869	99.4576	99.9938	99.7742	99.7939
chr14_102042962_102059958_-	84.787	89.6492	89.5338	87.9812	91.9002	84.6332
chr7_100690374_100690774_+	94.8435	89.8415	95.185	98.0266	90.2218	96.9692
chr10_118943530_118950405_-	68.7748	55.3329	92.5669	71.3344	59.098	67.5327
chr4_258560_264863_-	96.4494	99.4901	99.433	98.0477	98.073	98.5438
chr16_86063171_86083463_+	99.8676	100	99.7246	95.5909	97.0316	97.3214
chr9_136052131_136066134_-	85.2081	81.8282	95.315	85.413	94.8536	96.7287
chr14_67466085_67478797_-	79.8986	87.201	80.1169	83.8416	90.7408	85.9072
chr2_238444362_238457530_+	99.3577	100	99.9897	99.9549	99.8993	100
chr5_74308908_74337450_+	99.8696	100	98.7173	99.8189	98.5816	95.7334
chr17_8466028_8485760_+	99.8464	84.9094	93.3467	77.0166	98.3386	88.9907
chr7_2432085_2447759_+	84.4062	91.3359	96.4785	76.6297	90.9769	89.4997
chr3_10245027_10249841_-	60.8809	76.6483	63.1348	86.4307	77.8162	78.3786
chr4_160270660_160280396_+	95.3852	91.0207	82.3591	95.1029	92.2172	93.5546
chr21_45000508_45029059_+	99.9418	99.8558	100	97.4594	99.4304	99.8153
chr1_225472389_225482850_+	77.4939	86.1808	86.2657	84.1245	92.7713	86.9032
chr17_79106846_79116424_-	100	100	94.219	100	95.6826	97.8403
chr16_31451220_31464106_+	63.4413	61.0972	52.6166	56.6793	71.3418	59.0421
chr18_38408308_38410716_+	92.2956	81.7644	84.1153	73.6675	67.5951	52.919
chr7_157409885_157415841_+	98.1069	98.6237	96.1191	96.1554	100	100
chr12_114202117_114219520_+	99.7553	99.3992	100	95.9474	93.2302	98.6821
chr16_78055209_78064866_-	95.1071	70.3212	60.8815	75.7482	91.7469	87.0782
chr2_1555066_1572926_-	97.886	95.952	98.9047	98.2739	97.7655	97.1657
chr15_89193758_89201727_+	93.0862	98.5095	100	96.1901	90.985	90.2366
chr21_42675858_42686770_-	90.584	84.171	94.4403	82.4551	84.5808	86.2227
chr16_87321763_87342918_-	73.0077	68.4519	60.5633	70.8409	83.6088	81.2342
chr15_52014441_52019624_-	78.6003	84.3395	75.8309	70.7662	51.1174	79.2606
chr16_85671279_85678663_-	97.9238	94.729	85.1921	97.8488	91.0078	97.0194
chr7_4786303_4799202_-	93.5766	85.5549	98.3328	91.6853	78.248	86.2304
chr14_68948400_68969444_-	87.1327	91.2477	96.8585	84.1254	94.2699	98.431
chr13_111468564_111478705_+	99.9915	99.8933	99.8806	80.0892	95.7804	98.985
chr19_55904147_55921000_-	66.1799	81.7508	97.8498	74.3144	73.3295	85.0147
chr7_148941488_148943757_+	83.8055	97.7241	100	93.6251	99.5183	99.7504
chr8_19494435_19507914_-	82.8963	82.8662	94.6967	80.9514	88.4796	84.5174
chr11_117640980_117662989_-	97.308	96.6283	86.3253	96.193	92.983	97.3841
chr9_40297691_40324963_+	100	100	100	100	99.9103	100
chr1_1463274_1470497_+	95.7834	85.6353	85.4603	95.176	86.7596	91.1114
chr20_61935035_61954667_-	76.9205	99.9915	100	79.4182	97.8431	86.2086
chr11_69154161_69162893_+	99.2787	100	98.4275	98.1541	99.9905	100
chr12_12465557_12478633_+	89.5893	69.6311	75.9821	87.4899	74.5082	70.5299
chr1_3561141_3580088_-	100	84.5498	100	99.5889	94.337	97.8552
chr2_121215200_121224978_-	99.4331	99.9519	82.1762	97.4179	94.1276	97.6411
chr16_1058282_1068284_-	73.8294	83.8921	96.0067	75.8542	78.1613	79.5864
chr17_2686060_2703039_+	99.4439	77.3734	64.3148	76.0105	79.1502	53.5832
chr9_136892234_136904616_+	73.7166	91.5608	86.9605	83.31	87.9098	75.4399
chr1_242057426_242064073_+	99.8289	99.6598	99.7579	93.8242	98.3449	99.5415
chr7_127575406_127585044_-	99.99	99.9991	99.9998	99.9915	99.9608	99.5495
chr16_85892164_85898758_+	98.9651	98.8055	92.6378	81.0021	87.199	91.679
chr20_48537132_48544633_-	91.5813	91.9274	99.8389	85.3926	89.7246	99.1969
chr3_151465942_151489282_-	98.5412	72.0631	86.1557	92.0109	97.7144	99.1356
chr16_12589046_12613815_-	96.5538	95.3697	83.6135	63.1398	92.2234	84.9074
chr13_109217530_109231237_-	98.4033	69.1999	80.521	83.3029	80.9797	91.0044
chr7_5113316_5125500_+	85.2783	76.9667	82.5598	56.0669	75.7882	87.6064
chr9_136071013_136087080_-	98.8999	90.2047	77.7535	59.2734	62.4408	94.2502
chr15_95784703_95786984_+	93.7634	95.3814	85.9902	86.2854	100	85.7141
chr2_6478675_6484300_-	99.8903	97.3979	94.728	99.2395	97.0301	97.4381
chr22_42271230_42273350_-	98.4017	97.6044	98.7419	99.9978	98.1767	98.5861
chr7_158547865_158560666_-	96.9866	89.3285	97.0618	92.8108	95.2912	92.5027
chr3_3828214_3835835_-	58.9629	57.7166	99.3711	53.4311	92.3413	80.1492
chr17_5771689_5802202_+	100	92.7203	81.1678	94.3821	94.8336	92.2882
chr7_1840218_1860773_-	100	100	65.0044	99.6367	95.1639	99.9592
chr12_181102_188530_-	64.6673	68.6291	72.8742	66.1632	92.0726	90.2601
chr10_17625379_17632733_-	59.6284	100	76.0245	65.711	90.6688	81.3395
chr4_8617215_8637005_-	100	97.3641	97.1813	99.1704	98.6952	95.0922
chr9_83595220_83601892_+	96.7787	96.8557	98.2647	98.7664	94.6424	97.464
chr12_127479776_127487728_+	78.7106	91.7003	100	98.8493	75.3002	82.7474
chr16_30520165_30535543_-	89.5179	87.9374	81.1097	78.2265	87.583	71.3073
chr22_43720291_43722963_+	96.8158	100	100	99.2963	99.3986	100
chr1_6589141_6600268_-	94.2835	85.797	93.7624	67.5809	89.497	94.5127
chr11_66468184_66478260_+	96.7809	99.1763	97.992	97.5975	99.6809	97.7295
chr5_102131119_102136382_+	97.8962	100	94.0657	84.4113	66.3969	77.4048
chr8_144138257_144151225_+	100	100	71.7138	93.0395	93.5828	62.1202
chr9_133957050_133976827_-	97.7555	96.3905	97.6243	94.9432	86.8582	82.0615
chr2_239010582_239028930_+	99.9657	87.9566	99.6193	95.4048	97.335	100
chr11_70926096_70944075_-	91.6135	99.9288	95.0574	89.511	84.7128	91.0473
chr1_205655637_205667690_-	86.9337	96.5333	98.0486	93.5177	92.7605	93.6381
chr8_7068249_7073134_-	58.7567	89.2757	82.8616	82.2706	65.1597	80.6277
chr4_9094705_9107874_-	98.4939	59.7626	91.9518	89.9034	72.0885	50.3178
chr4_118627183_118638748_+	100	93.7253	89.9979	85.493	94.2699	92.4957
chr4_8464038_8490525_+	90.7211	99.7945	92.8219	90.6035	96.9024	87.108
chr2_117911060_117927720_+	62.9046	68.15	56.2892	60.3151	86.5656	50.5514
chr2_167889723_167891689_-	100	99.8279	99.8889	100	99.5576	98.1255
chr1_23085259_23094037_-	100	96.2796	100	88.4023	88.6942	93.2559
chr4_170686008_170694512_-	68.6907	83.4559	79.5336	97.6242	90.0088	88.1557
chr19_43586796_43595807_-	86.9534	60.9523	91.2373	51.0672	79.1356	89.8579
chr5_106912118_106919890_-	94.2412	63.6209	57.025	67.2545	75.193	57.7421
chr5_53750582_53757445_+	84.0401	75.4504	93.1112	85.7551	53.2081	86.4965
chr17_2384156_2392971_-	89.6329	85.2557	94.1453	94.3301	82.5669	91.9001
chr16_90050287_90059317_+	100	98.9957	99.2253	71.7733	94.996	86.4333
chr9_77642498_77648921_-	89.6217	97.5016	79.1917	88.9993	90.3127	98.4228
chr16_54041159_54047933_-	84.4772	94.5075	80.0064	87.9528	86.9496	100
chr2_237578898_237609016_-	71.8763	90.4922	99.7425	95.3004	98.0845	83.0895
chr8_10605042_10613219_-	100	100	94.6573	89.8811	93.6308	93.6115
chr11_67977156_67982500_-	70	93.9015	100	97.1131	92.5402	73.3662
The relative ratio of mouse endo-siRNAs derived from the main stand of each cluster(%).
endo-siRNA cluster	mouse_Oocyte_R1	mouse_Oocyte_R2	mouse_Oocyte_R3	mouse_Oocyte_R4	mouse_Oocyte_R5	mouse_Oocyte_R6
chr10_83377039_83474495	64.8404	67.3789	64.1123	65.5187	60.9313	58.1932
chrX_96879621_96881933	72.134	71.5439	72.9335	65.5186	53.6511	85.6787
chr2_156851297_156856818	99.628	75.6859	51.0583	53.846	64.4143	51.3126
chr1_74982686_74985081	90.9013	87.9387	91.1244	76.4622	92.3351	93.2474
chr4_131895355_131903786	66.9926	66.9381	71.6471	72.9314	68.0764	62.6544
chr4_116372718_116375829	92.4604	91.9099	90.8677	92.1401	93.8405	96.7272
chr17_65801313_65841766	99.1796	92.2374	87.5552	91.9096	92.0109	87.2846
chr1_130913950_130917103	94.0665	91.8925	81.7507	78.2957	81.4797	68.644
chr5_33783855_33787223	90.6827	88.327	95.188	65.5462	75.4657	52.9993
chr17_76973096_76974192	94.0887	90.9999	90.55	92.6761	89.08	98.9654
chr6_39869054_39873321	69.3071	56.0221	50.5543	64.8937	72.5638	51.2267
chr18_10063475_10068084	91.5329	90.3569	84.8763	74.2028	71.6859	93.4293
chr1_18641787_18648926	93.5213	62.6266	84.7955	82.0974	100	99.2144
chr8_38103081_38109216	82.9204	79.2087	69.1402	95.455	97.1349	98.9224
chr7_47904513_47913778	52.4605	54.7951	75.1835	61.0928	50.3581	79.6967
chr4_144249758_144255707	85.9821	73.9463	65.7306	0	72.9692	0
chrX_154070653_154077247	90.1281	77.1396	67.2594	100	83.572	80.0106
chrX_16797689_16800123	92.8521	90.5321	95.4807	93.7242	90.0786	0
chr1_170871103_170885478	93.4944	69.1769	81.6146	0	50.2828	0
chr19_5388363_5389247	85.7999	58.6944	54.1469	92.9568	81.055	79.4044
chr7_78211039_78215786	56.4601	68.7459	87.4285	74.3423	62.2827	63.8312
chrX_104333431_104335494	56.0778	85.4543	67.0771	84.0753	66.8483	54.0576
chr17_29610913_29616280	93.8381	68.9126	71.3431	0	73.7174	0
chr7_133718670_133721125	97.2109	58.787	70.6832	56.5242	63.2982	72.5702
chr8_69722316_69726151	69.7196	78.7398	71.2302	87.1201	84.0664	100
chr10_18336078_18338983	90.8119	89.3172	91.7474	100	79.7742	88.4359
chr9_103353137_103365372	94.9753	100	100	94.758	100	99.1077
chr17_4880601_4881293	59.2734	54.6241	64.8815	100	97.0472	54.894
chr10_7350079_7357907	83.3658	51.5708	58.7045	53.2612	59.5525	0
chr18_20633682_20638232	72.0402	50.7853	70.6044	83.176	71.3831	60.8867
chr15_76336521_76340769	74.767	54.3848	60.1459	58.3046	53.945	83.4046
chrX_5118171_5132886	75.0636	85.6987	88.7781	100	86.8435	92.0694
chr7_5303430_5312010	95.15	92.9075	98.2403	90.2355	97.9932	99.7836
chr14_75198061_75230736	91.9761	87.2003	83.7171	94.9732	89.4145	92.771
chr9_72615519_72619560	62.2447	53.9158	62.1582	71.422	59.2518	55.8075
chr7_85279124_85285842	83.9988	92.9335	84.7522	79.3633	90.9134	94.1841
chr14_49208783_49215977	87.4018	76.0107	95.5349	99.389	96.8387	94.3697
chr9_113975578_113977104	51.3637	55.4548	61.347	68.6967	56.6005	64.5094
chr11_94642252_94645210	64.5776	63.6519	65.8108	51.3481	73.1547	56.0029
chr2_88190222_88194469	88.1751	81.8419	83.0811	97.3928	92.4163	64.9415
chr4_151939151_151946292	87.6586	82.2181	79.0879	77.6643	55.197	93.869
chr4_144152890_144158373	60.2884	54.3871	52.1714	51.9173	84.4952	93.1364
chr3_112113195_112118474	83.9997	74.5906	78.832	90.6368	82.1755	81.7899
chr19_6043017_6050631	57.8104	100	99.9289	70.5791	92.0821	100
chr10_129370463_129374488	99.8872	83.4997	89.6194	85.4383	97.5661	83.8912
chr1_114830373_114834513	79.1223	80.1908	56.201	83.2525	68.4448	51.0604
chr6_40322333_40324230	97.2973	75.6544	80.2095	92.4112	84.6661	74.6804
chr9_87797304_87800475	90.6038	92.4355	90.0993	56.6509	90.7161	91.353
chr7_34351751_34359482	68.5912	54.8122	75.4944	69.8514	51.6482	54.3973
chr2_30965975_30972446	63.0511	89.0465	56.8841	88.128	98.5611	90.2405
chrX_51529317_51531207	98.3184	59.8042	87.035	63.5471	92.1103	89.4204
chr16_94358787_94359591	75.6248	58.3355	80.557	76.5091	51.7281	58.1798
chr8_72183384_72187498	87.1627	76.7464	81.1767	83.0095	99.4362	100
chr6_50609059_50629834	85.7808	78.1215	71.5747	91.7745	80.579	86.6954
chr10_48532880_48537299	80.1919	69.0427	84.3743	70.9022	70.4878	0
chr9_120794070_120795431	97.0391	87.8715	96.1994	93.2793	96.9684	97.4748
chr6_120973882_120976101	89.5717	91.3953	90.2646	82.78	91.1932	90.5707
chr12_96106997_96114019	95.3258	86.1295	92.0635	91.3044	97.8005	87.7109
chr5_77265448_77272887	65.8572	61.7595	51.0464	65.7294	67.4118	53.7711
chr4_70367141_70372750	82.9896	72.995	80.1552	63.2942	81.452	75.5906
chr14_95827602_95832441	90.515	63.081	90.0169	100	78.81	69.0888
chr8_93081342_93086342	79.8685	75.1895	79.2235	61.6	82.5913	70.4477
chr5_103234574_103240400	55.9129	59.7169	65.0111	66.5572	93.4694	56.221
chr10_82453988_82459888	74.9539	79.7402	87.6725	73.3185	63.4762	84.9374
chr9_3270404_3274058	87.2612	69.4722	79.307	84.2703	76.4674	67.4474
chr3_54345686_54348475	87.8366	63.6092	95.2119	100	94.1855	95.8328
chr2_33520576_33524989	89.1665	83.6422	91.0941	87.8442	86.2667	98.8535
chr15_99034098_99039403	91.4331	80.5136	54.2894	78.1034	66.1986	73.7388
chr14_37877036_37894749	65.2116	58.1289	83.1134	52.9196	59.1128	54.7522
chr8_71249243_71262024	85.3789	81.749	82.7069	79.2603	78.8503	74.4262
chr16_20662835_20665371	99.3431	99.8824	99.5383	99.9416	0	100
chrX_21145974_21150787	58.9893	52.1178	65.9056	88.8	55.699	62.1721
chr16_38366517_38368967	85.4959	93.0891	100	100	88.1449	85.0416
chr5_61775546_61780611	52.1979	61.2214	51.8705	50.3436	100	77.0826
chr4_9710429_9713143	85.2193	91.3901	84.2209	88.7127	80.7903	77.5778
chr15_81491278_81503447	66.103	76.2792	77.9928	64.714	99.8634	99.5261
chr9_14933925_14934880	53.8114	58.7589	0	63.5969	65.3345	57.2942
chr12_6628751_6636458	82.9689	82.8832	61.1116	88.3844	75.9789	77.6468
chr4_127311421_127312884	71.4593	52.4243	53.5502	59.8276	63.0915	53.8622
chr11_78241403_78250773	75.2079	55.2189	51.988	67.7456	90.2281	90.5465
chrX_77137517_77146571	54.4691	83.2229	80.6451	80.7903	59.2187	55.0111
chr9_69357173_69358922	93.3769	92.2778	99.2114	92.2305	96.4999	93.1775
chr11_22591381_22597241	50.6859	93.9856	86.637	93.4004	99.3956	74.3193
chr3_37714717_37715171	85.813	99.1416	94.2189	100	98.5806	0
chr15_98862239_98876191	52.8051	80.0444	51.4754	60.4333	66.5984	51.7464
chr1_175139201_175142573	88.1425	65.2203	80.3031	84.583	90.3028	72.2451
chr13_74120379_74121687	69.5915	59.7633	100	59.7513	73.2119	84.8979
chr19_35696482_35698864	77.6623	100	73.7516	84.5976	78.4583	67.4809
chrX_19927008_19935682	66.3966	70.0627	81.2775	86.4913	69.5829	89.5522
chr2_152407396_152420278	59.8246	51.3582	57.3662	66.3539	53.6788	59.4541
chr14_47526264_47532457	85.5933	93.3308	86.1976	76.5123	86.2635	86.3761
chr2_101784692_101786461	61.8903	51.8728	53.3855	0	55.7859	0
chrX_160122387_160129479	65.6862	89.0392	54.9626	97.6864	54.9219	99.4211
chrX_30241472_30247520	75.6657	58.81	64.1848	74.5871	100	52.3817
chr8_72925812_72932556	59.4912	58.6708	61.7663	93.6405	51.8671	79.7265
chr2_30068575_30071650	99.1653	93.6982	88.9675	84.6662	96.8701	99.9211
chr3_124827795_124836070	98.7972	61.8401	69.2835	55.0571	95.095	74.1825
chr10_74669015_74675628	82.0647	76.3501	62.1882	52.0662	85.8767	66.9479
chr1_21365179_21374713	80.8703	87.8979	59.7982	88.1493	79.9232	96.6675
chr2_138035092_138040288	85.2686	72.6028	75.0481	78.1217	0	68.0668
chr5_40575873_40583899	81.8026	73.4239	73.4228	77.9493	81.0278	78.5673
chr17_78486039_78495089	99.6202	99.6499	83.6457	94.4611	99.8975	100
chr12_18340522_18354840	81.2656	86.0872	91.674	88.5709	89.472	89.3178
chr11_60533949_60539087	89.6763	99.9734	99.8703	100	90.1608	100
chr5_89556687_89558576	94.6193	90.0759	84.8736	75.453	89.6162	92.8876
chr5_24250458_24257611	92.5475	89.7455	96.1611	88.7648	73.4981	98.3669
chr14_13949102_13949879	62.5808	67.4004	91.9583	62.0646	93.7177	95.0286
chr17_46736489_46742485	86.9934	82.7453	96.3828	92.0427	100	89.1054
chr1_189451814_189470358	74.7484	88.2179	77.4179	65.727	79.434	83.8614
chr17_4714634_4720498	59.479	63.8163	60.978	59.9051	70.0176	58.8127
chr14_105191219_105219056	74.8081	66.1412	70.2315	57.6441	70.7527	69.3379
chr14_123451623_123459487	53.5384	64.7827	100	75.4745	57.9293	74.1278
chr1_19305789_19312256	90.798	52.7122	100	85.8706	100	100
chr18_16398573_16407414	69.1145	74.4556	58.8931	81.3453	57.5433	61.6051
chrX_133145484_133146502	52.0302	0	68.6234	79.6218	53.1406	58.534
chrX_72751010_72756266	81.2485	77.833	84.3847	0	80.0593	86.6592
chr7_33495251_33504202	74.2765	55.1207	62.6914	56.6355	66.9043	54.022
chr10_23627514_23664256	67.6353	66.7347	63.0606	67.1567	68.8293	68.9835
chr9_55223386_55224639	60.4172	53.6309	82.1632	74.5328	98.2943	99.0922
chr1_183809864_183817026	63.268	53.8064	62.641	72.2705	56.5191	71.6156
chr3_26610305_26617921	69.5421	70.3398	65.5713	70.1698	81.922	69.3176
chr15_103605912_103616517	71.4264	60.3407	74.3664	60.7184	61.2527	64.4954
chr3_130041157_130049012	69.1383	54.7442	67.2045	58.2427	51.485	62.4631
chr9_31629263_31635787	59.1159	73.4031	80.7742	73.2048	74.9257	64.7721
chr2_5545863_5550417	88.6887	86.8107	89.9436	92.177	90.1549	87.4923
chr1_34632402_34635976	54.0938	75.5313	82.0593	0	59.0104	0
chr15_100353142_100354993	86.6521	70.6652	86.8043	100	83.4853	88.8723
chrX_107937039_107942322	87.1512	85.501	63.3854	54.9284	58.2147	61.278
chr18_16064591_16073572	82.2553	75.1041	70.8298	85.9328	75.3383	85.8197
chr11_83683381_83686558	81.7016	100	59.3924	53.5525	51.5077	55.0633
chr14_18281431_18296647	57.8116	65.0257	76.0792	73.5967	74.4496	76.2648
chr10_65531091_65536681	66.1944	51.6026	63.2559	52.7703	62.788	87.6606
chr9_21904370_21913867	99.5394	96.4775	97.7345	99.8782	97.7676	99.571
chrX_163493900_163500766	66.4376	61.8316	57.7696	66.2908	66.103	88.2033
chr2_156868339_156873517	70.1473	72.6013	57.7847	65.5755	63.5086	86.6543
chr3_54724764_54732014	97.9911	100	75.2836	67.0743	80.7499	93.6464
chr2_95087490_95095936	62.2577	65.3181	61.6492	72.3803	60.14	100
chr9_68180673_68187207	74.2313	69.1271	83.9479	69.0085	80.9336	76.9487
chr3_96863309_96870692	89.7193	62.8637	88.9405	87.9108	77.2953	75.2564
chr1_85583514_85594838	91.3013	79.7297	70.6797	97.2388	81.2013	89.527
chr8_76311177_76315974	77.6419	74.2312	77.178	69.8919	0	72.9866
chr16_32276144_32282041	62.6321	60.9003	60.1595	59.5476	80.0009	60.7059
chr8_46277897_46281482	76.1816	77.0014	100	100	70.5637	79.3759
chr2_112568334_112573600	90.2064	87.3796	90.6559	98.7982	0	89.8038
chrX_46400222_46407299	87.248	83.464	84.313	81.7663	86.2978	77.6242
chr5_5903129_5910834	75.2757	54.5142	56.7279	68.1543	57.7579	98.4767
chr10_79859365_79864649	86.5878	80.0303	99.929	94.938	79.4221	80.0647
chr5_145144598_145151044	65.8968	62.3459	54.0539	65.6434	56.346	67.6922
chr2_167607411_167617969	96.3223	94.5248	66.3327	92.6036	82.8632	91.9108
chr12_105603514_105604952	60.055	57.5171	73.0055	99.9387	51.7983	89.5178
chr2_47175845_47180735	99.8587	85.8704	95.6601	88.2965	98.6192	99.9747
chr17_3518180_3521998	52.0576	71.3228	58.4198	67.3607	85.9917	64.3731
chr2_153690425_153694372	95.5487	91.0702	87.089	66.3139	87.7459	99.8552
chr11_7790693_7794134	71.4788	65.3553	66.492	68.8743	54.8301	53.3933
chr3_134855124_134857533	80	71.1756	81.0228	77.9405	72.5467	53.6708
chr10_31054887_31060919	58.1215	51.9654	61.2443	56.1496	50.1794	58.1979
chr1_117715489_117725604	69.117	62.2026	58.6412	65.6519	61.6713	64.5374
chr16_80756001_80766292	74.4104	61.8994	53.0179	59.8507	60.4347	0
chr2_140224451_140229538	66.5761	74.7387	71.8711	71.6671	55.8339	58.3842
chr10_26741910_26747557	65.8708	93.7376	62.0057	64.1942	76.9885	66.9271
chr6_49083470_49087267	91.2579	78.1352	67.6957	98.9344	96.8708	57.8072
chr4_129449155_129470718	97.4404	94.7495	99.7909	97.5099	100	94.5132
chr8_6982848_7001836	53.7956	60.4825	52.6132	77.2261	62.6807	52.664
chr17_17809669_17812414	75.7913	74.2239	54.7937	87.8831	73.9565	74.2751
chr5_147407837_147413871	58.7866	68.7823	67.0382	73.497	59.8989	89.653
chr17_34462295_34468301	91.8865	84.1313	79.25	88.8761	86.5074	100
chr6_66870305_66877219	51.4534	58.2006	55.2407	83.0855	63.5293	92.2721
chrX_95971710_95976606	99.8357	72.195	83.1597	82.695	81.6963	86.192
chr3_91983636_91992513	61.1795	68.9485	70.6968	100	51.4753	96.1039
chr5_118882861_118888802	71.0015	53.1432	96.5892	68.2238	95.8124	99.17
chr13_23933774_23937889	56.528	81.1428	66.4025	60.1295	59.5818	76.5873
chr3_79390070_79391954	69.5229	78.4435	77.6656	69.2031	73.2334	58.6212
chr4_98904038_98909873	88.6742	89.9644	85.4312	73.4117	0	86.7706
chr12_96863106_96865629	57.4207	58.1245	78.9906	94.6544	77.4629	83.2783
chrX_18074879_18078931	55.4697	62.0043	65.1382	59.905	56.0479	62.4061
chr2_151453820_151463357	88.2286	66.7322	99.8367	73.7359	90.9303	72.4274
chr11_77077320_77081235	90.4959	76.7848	75.4835	87.8158	66.4732	81.7713
chr12_18149915_18160789	54.4608	54.1475	67.1036	99.5846	81.1903	50.3615
chr16_79997370_80011020	68.8848	72.5018	74.194	77.7612	62.2819	52.3764
chr5_140760405_140761109	50.3234	66.8293	64.6678	55.3114	87.9865	50.2569
chr15_37421271_37424363	98.05	97.1006	97.9812	98.425	81.9723	95.4609
chr6_129067487_129071038	82.3456	73.379	69.7246	77.1845	71.3936	97.6231
chr6_59905001_59915831	67.3818	72.9334	97.373	77.3968	79.7978	99.6635
chr17_56055351_56072081	98.3885	53.4681	72.1702	57.5055	99.6095	99.8271
chr19_52060198_52062173	64.2713	51.2019	62.4788	51.4153	52.0773	73.3201
chr3_157940553_157950813	62.9625	84.9647	68.7476	100	100	99.9553
chr18_67397417_67402315	84.0472	78.844	99.9938	59.2868	77.9183	77.4429
chr3_103016014_103045587	53.629	57.1052	62.2033	55.8293	60.7231	52.9976
chr7_104785292_104788782	92.0353	85.2879	93.8404	89.7092	81.9706	82.999
chr11_3911733_3916688	68.9246	74.3397	59.2715	61.1436	91.2556	96.5493
chr7_26154244_26161842	79.5461	87.6617	80.1794	87.1559	93.9759	100
chr6_11463912_11474073	52.1373	72.3009	51.3304	63.5554	53.5592	73.2521
chr12_99963106_99966273	70.0276	54.347	50.3885	52.0104	63.0474	54.9724
chrX_124115726_124125850	60.159	66.5887	60.329	95.9541	65.2461	69.0925
chr7_84815071_84821959	88.0025	82.2692	100	89.7196	88.9571	85.3813
chr5_140295791_140305516	99.6602	79.4118	97.7861	85.5043	100	98.3921
chr13_24769066_24777732	89.2032	89.0895	87.1253	90.7524	0	98.484
chr5_134653186_134656647	88.3551	81.6974	79.4482	65.9105	85.7191	64.9638
chr5_111462667_111465440	90.9887	89.3614	84.5081	99.5475	81.9378	90.6023
chr12_13059857_13064371	91.0164	74.7926	62.9389	91.1686	97.0459	54.6158
chr18_10181246_10184762	78.4923	60.0419	61.8377	73.7154	98.0857	56.6758
chr14_105414080_105415572	51.8391	50.2636	65.1969	54.2734	55.138	54.4352
chr17_78747129_78752721	80.5427	76.3775	77.1562	87.9178	56.4827	88.8081
chr14_9255368_9257911	67.847	50.9602	64.3053	72.7811	50.7165	55.8066
chr4_50346562_50346964	99.6264	99.8917	0	99.7673	99.909	99.8448
chr11_6143968_6151558	62.7224	78.6322	83.51	100	0	79.3847
chrX_79963062_79970040	87.6731	92.7162	79.6577	93.2661	86.3095	80.0923
chr1_52399123_52404155	75.2311	68.9028	72.3456	86.3719	65.2311	73.6949
chrX_108017611_108022733	56.3481	55.6598	76.1077	83.7225	77.405	56.4507
chr7_28893221_28894161	60.8158	57.5243	53.012	53.3628	62.5693	83.6436
chr5_113843558_113865763	92.7314	95.8738	93.0278	92.1407	89.8057	98.4636
chr7_114538916_114548656	69.5238	51.1207	93.4888	51.3225	67.8573	58.8575
chr11_19806409_19812778	90.7482	58.1166	79.2615	75.9462	72.0273	50.4569
chr10_12845045_12847570	53.7154	81.5983	67.0415	87.4264	95.094	96.199
chr2_117035084_117038017	67.4696	68.264	100	86.9646	100	65.5845
chr13_13412877_13413391	99.6264	99.354	100	99.8964	83.6178	99.7932
chr10_118224607_118274862	57.8193	55.3986	54.922	57.0548	54.8184	55.516
chr1_152435397_152438021	85.482	76.5526	87.1259	84.4138	71.2962	77.3661
chr2_24162248_24170151	70.8595	69.1118	67.2313	68.4385	99.5432	52.1873
chrX_100624166_100639165	52.2253	57.1293	57.326	56.6575	50.5959	59.448
chr2_156307438_156321087	59.45	50.5765	63.2352	61.1783	100	98.5826
chr4_56867950_56875876	62.7891	79.1178	78.1188	69.7282	95.2402	76.904
chr11_25074541_25085220	86.0754	90.6543	70.7117	95.3341	86.5855	69.6125
chr3_122228155_122233325	94.9433	75.9539	70.5506	92.361	76.047	97.4886
chr16_43777679_43780429	80.4392	73.5822	73.125	82.6192	94.167	100
chr5_150501917_150508547	92.4531	82.1663	100	56.4718	96.1358	59.2112
chr1_153221342_153222826	71.6554	66.162	0	70.9431	83.4866	81.3073
chr12_3226080_3233623	87.8674	84.7782	85.2991	98.2739	91.0382	80.855
chr5_144771334_144772690	87.2263	84.8183	100	81.6632	87.1848	89.9506
chr8_94614303_94621866	80.1478	80.9475	61.102	0	65.6553	84.0569
chr6_8119937_8121180	95.2923	51.0127	74.0894	92.8012	68.7551	52.4104
chr11_45658386_45660549	98.1799	90.3635	95.961	91.2658	56.9635	99.9785
chr6_10486825_10491339	54.6185	69.6731	63.2062	99.8575	70.354	92.9179
chr1_110938613_110946695	72.6048	66.4142	63.6994	96.6003	66.8209	67.6814
chrX_46360970_46374531	65.4133	100	60.4418	51.2657	74.1685	92.4104
chr17_13441521_13441809	99.2025	98.2301	99.895	71.5416	98.233	98.5624
chr11_79975267_79993279	60.507	88.0629	81.9972	78.7873	86.7707	71.21
chr13_10726533_10729692	84.4667	78.702	81.1822	82.0328	81.8045	79.9515
chr5_33664357_33672183	96.9456	99.0801	98.8571	99.6354	99.8737	95.2278
chr9_7930328_7934637	93.2685	95.8508	94.6836	89.8442	99.3373	100
chr14_101087787_101091076	68.7569	75.6802	83.2864	68.0229	73.0203	71.6992
chr5_26042229_26048301	73.8685	79.4479	76.8379	86.4066	77.8092	62.8806
chr6_58378799_58386174	94.4418	83.2861	81.8719	52.7828	86.2861	88.9922
chr1_86543092_86545751	94.7037	93.8245	78.399	68.4887	94.9207	94.2979
chr6_68122525_68130591	70.3632	65.9978	70.6051	67.0043	67.1991	73.4095
chr10_10612439_10614233	93.2394	91.9043	91.9649	82.9699	100	90.3952
chr12_19627124_19634390	51.3169	54.0338	84.407	67.8043	50.7888	100
chr13_38498160_38504782	68.8989	69.4341	69.2449	59.3198	85.809	70.7544
chr19_39123600_39135498	85.3102	63.2394	63.5765	75.4698	65.2295	73.3234
chr5_114360880_114365486	51.8532	57.5722	54.2761	54.7889	72.0536	77.4207
chr17_24368964_24370055	98.7426	100	80.6319	81.8628	100	98.3688
chr14_95661701_95668600	89.2258	83.3173	80.2752	75.8256	84.1331	86.0461
chr8_95868310_95874322	93.5205	73.8713	71.3864	78.5156	50.9488	83.7157
chr12_65506401_65510362	70.7691	74.6342	73.2076	71.5918	75.1439	70.3942
chr15_60304553_60306836	75.7812	83.1741	95.2554	92.5734	87.9516	61.3087
chrX_116052001_116056164	67.5904	61.161	63.2216	69.5417	89.8321	84.598
chr9_7184493_7185992	52.4619	72.677	87.3672	81.0511	69.2345	70.2418
chr2_24589161_24591606	89.2381	77.6411	71.3834	80.3711	85.9782	0
chr17_73886391_73889772	91.5651	79.9049	0	78.795	87.7873	75.608
chrX_152081224_152087337	78.2847	82.6779	89.4002	89.9031	91.17	87.088
chr1_123418824_123420714	88.235	66.8274	73.7241	94.7698	94.0039	59.235
chr10_45554810_45575975	81.1271	88.8455	0	67.9992	89.5647	78.4342
chr6_129021782_129027588	73.1023	75.5137	78.7113	81.1651	95.888	69.8499
chr12_69021964_69023486	60.5385	0	62.1996	71.6524	73.0302	59.3005
chr16_59490102_59495744	72.8639	58.986	68.7931	76.7369	53.0359	51.0686
chr17_10245621_10247495	77.1948	57.467	97.8134	68.0616	81.2384	71.7109
chr9_19700248_19703465	87.5486	52.2244	100	55.6256	85.2637	69.6105
chrX_121675306_121682822	77.2605	77.297	78.2905	82.7335	78.5422	73.8598
chr7_3136071_3141145	94.1921	92.7541	75.1623	89.6362	71.7574	80.5195
chr5_55878728_55879029	98.6549	100	100	99.1147	100	99.213
chr5_55945516_55957233	71.6908	66.8725	71.8705	99.5313	71.2677	55.738
chrX_67621636_67624441	83.0986	78.5474	81.9165	67.2404	85.6148	80.1815
chr1_44287178_44294858	52.889	54.0501	50.4007	100	100	52.7466
chr14_114933865_114941371	89.9926	84.3815	85.5067	91.9734	86.2808	87.4678
chr8_64974443_64984937	61.173	53.25	78.4212	51.4651	65.5864	62.2498
chr1_79546159_79548171	60.7454	62.6244	84.1418	80.1945	73.4803	82.1462
chr3_11182235_11186054	76.8783	68.2621	77.2014	0	50.0818	70.0978
chr19_42645563_42651505	92.6955	99.2208	93.337	92.3455	89.4939	92.2093
chr6_117731072_117732936	85.8888	76.6302	69.2125	83.895	96.0545	93.8215
chr1_48462297_48470455	65.7324	65.8079	66.7682	50.8517	52.0658	57.0341
chr16_9914441_9917590	51.7761	58.4234	73.0455	69.1136	100	84.4628
chr3_12833899_12844692	65.4242	50.8158	66.0958	69.8528	57.4351	54.3953
chr8_70352867_70355736	75.3572	61.7448	53.8684	55.8965	61.8467	79.4822
chr16_10707746_10709602	94.7192	85.8134	90.0549	99.5958	90.174	94.4599
chr13_28254914_28259659	86.8941	57.6946	67.6278	79.9497	71.2173	77.2438
chr8_5627215_5629815	63.2433	79.6198	69.0734	99.4684	76.9128	77.8872
chr10_123858211_123867234	55.1385	53.3915	52.2967	53.2955	51.1634	52.1464
chr11_20824815_20830340	94.5234	95.7623	100	86.1506	95.0238	82.8252
chr6_19525099_19530158	95.8391	89.7912	93.489	88.5317	96.9318	95.3843
chr15_65158501_65181644	59.4779	50.9081	62.2511	56.1006	50.1666	55.5643
chr11_20255811_20257679	94.9599	92.2734	88.9094	99.1285	88.8699	90.158
chr10_122507851_122512790	53.5806	56.9783	52.4712	56.4639	55.1005	66.646
chr7_41489295_41494099	72.102	94.0693	66.5862	91.3446	54.5942	100
chr1_171716337_171723555	69.9003	51.5959	100	60.4755	93.376	58.1988
chr6_95132674_95137770	76.2794	61.6512	95.9565	56.7627	55.8297	81.2065
chr2_41987272_41988760	99.8309	100	100	80.4652	100	100
chr2_164766820_164772819	87.1484	89.8044	53.2203	64.7862	99.6919	95.4283
chr12_87959506_87961940	99.4294	98.3168	100	100	91.1342	100
chr9_3291566_3295562	68.7146	84.4487	72.1848	96.1097	91.2116	80.577
chr5_71185846_71190203	55.3695	60.8812	62.0426	60.8465	0	100
chr1_103204786_103217552	67.5287	61.2782	65.1901	59.635	63.6194	52.4008
chrX_44441711_44453934	75.1251	58.596	79.4057	80.197	61.7573	52.6528
chr14_52866490_52874787	72.0288	76.9772	76.0826	66.4228	82.2413	96.9181
chrX_44046250_44052601	91.3483	82.6153	87.0529	91.629	82.1029	90.1639
chr13_10602803_10610878	72.2422	96.8354	59.0054	72.3541	61.7548	52.6255
chr5_103250091_103253996	79.132	74.1713	50.3579	62.7907	0	52.5442
chr8_9354019_9358141	98.4342	82.3636	96.709	100	100	100
chr11_31421876_31423646	83.4919	72.9299	60.4102	100	66.3742	60.0913
chr13_114622202_114627478	69.3328	75.6964	71.6305	75.5655	81.3365	79.202
chr10_67449704_67452231	99.5079	100	70.8021	100	100	100
chr19_52164753_52165162	74.8673	99.5339	71.2052	78.623	72.8332	100
chr5_107594001_107602703	57.4481	53.3332	75.7761	66.9711	76.7452	73.6315
chr18_23204756_23207906	80.048	84.2001	84.9763	78.9736	79.7909	72.4764
chr9_114512438_114514773	58.6521	56.0728	52.6275	54.0214	53.2071	62.2301
chr13_67706113_67707127	88.5541	78.3407	81.4754	83.6079	0	0
chr18_8770657_8776447	81.5073	62.1663	64.8028	66.6245	55.7072	55.8982
chr5_28546368_28550789	85.7261	84.6169	85.4146	95.7595	94.9115	99.6374
chr11_50198736_50200944	51.141	61.0405	69.4478	70.43	81.9916	100
chrX_152034206_152036044	90.3351	80.6481	87.626	84.9755	89.521	86.662
chr6_5256299_5262986	88.54	76.6165	58.2033	89.7964	92.3871	88.9906
chr15_23813253_23820551	94.6273	56.0589	50.9813	54.0218	92.8629	93.7143
chr10_5795151_5809906	90.673	78.0415	70.002	83.3187	94.6939	87.5436
chr1_30573362_30577081	77.1394	71.2823	74.2094	72.1835	74.9314	63.7016
chr12_67651472_67672392	69.4038	78.3104	69.0978	69.0768	66.5499	77.718
chr10_118341246_118355198	97.5892	100	99.9748	98.6939	98.439	99.7573
chr5_144090359_144095007	96.0311	74.6418	79.5227	78.176	80.9223	84.9157
chr14_87851652_87859346	66.176	57.6207	73.0628	66.1553	57.3997	52.8692
chr5_113934341_113944210	53.9244	51.9538	69.4485	73.0367	53.9161	56.6553
chr1_171340255_171343881	57.7753	52.3346	52.7453	74.9255	83.1129	85.5788
chr11_5935150_5941198	80.2466	70.1742	72.1759	75.8899	70.8566	60.4776
chr6_17808203_17810261	95.5465	92.5275	100	96.1248	92.5623	100
chr4_78849002_78862534	70.8132	83.5923	81.1499	75.6569	68.8063	90.2239
chr5_29535018_29544001	90.3357	75.9863	52.8881	82.5923	94.0446	92.7121
chr13_102729058_102729558	66.3387	70.8329	100	55.3508	60.739	61.2588
chr3_3932682_3937987	60.4488	64.6772	66.4521	68.3581	59.6244	80.0248
chr11_23598845_23602917	86.302	74.2553	97.9098	76.3048	87.396	97.0894
chr19_13536647_13541045	55.244	59.6734	58.3382	60.2979	62.4167	51.322
chr5_17349978_17357464	79.8373	78.9331	74.9854	66.2758	0	100
chr15_34472580_34478220	96.4171	90.895	96.3914	92.7527	89.1685	98.8239
chr2_18214605_18215404	99.7333	98.2232	99.7447	100	100	100
chr1_121932408_121934920	65.7456	51.3935	55.1843	93.6818	100	77.2787
chr12_3097313_3100551	50.7215	82.2582	59.1333	98.5041	98.5666	97.9052
chr10_24686437_24691616	73.3503	65.5497	85.2613	72.6759	66.9706	68.8793
chr11_106497695_106506054	71.3842	90.9642	89.569	90.7703	80.6965	75.4531
chr14_24298496_24310330	59.3545	74.1912	70.6539	60.2309	57.8331	55.7141
chr5_45241908_45252173	67.1834	63.8347	60.9937	51.8377	60.2565	59.1302
chr10_118325152_118328063	97.5735	100	99.9622	98.4632	100	99.7549
chr16_38410971_38414450	59.9353	55.4379	57.6729	77.052	71.471	89.5871
chrX_96919777_96931086	70.2352	70.086	77.0991	82.7752	78.6691	50.3389
chr17_65884108_65887834	57.6719	56.6346	65.0889	68.4581	89.4746	64.6288
chr15_79667921_79673605	88.1192	74.3036	81.8101	66.9977	73.5126	64.4252
chr11_87085261_87089595	85.9084	64.7534	81.3575	87.6036	68.5202	55.1593
chr10_31721074_31733842	82.3527	53.2969	55.4356	79.301	88.7832	79.0004
chr12_105216063_105226514	96.289	92.5031	90.8322	50.1811	100	85.9882
chr19_4076101_4078682	93.2421	66.7057	83.8145	79.5426	99.8758	91.2017
chr1_119701455_119707623	75.8566	79.1	57.3935	83.973	85.8111	84.4791
chr13_90923585_90924683	85.813	98.4676	100	99.941	98.5806	96.1539
chrX_95602695_95605875	86.8361	70.8248	90.3855	93.751	84.7394	86.9465
chrX_92437773_92446588	67.7333	71.1784	66.3263	64.8819	67.3636	67.8425
chr8_48187986_48196012	63.4264	64.5897	67.9666	68.2215	68.0205	0
chr11_4001917_4004357	77.7245	74.4838	78.9993	73.1271	85.7385	81.5637
chr2_119103420_119105659	100	100	98.8127	99.6405	97.0428	100
chr18_89031359_89044365	91.7852	85.6483	75.5055	93.3341	93.6583	91.3958
chr3_33450012_33453177	89.8386	90.7383	92.5123	99.2159	99.9119	95.6376
chr4_116685616_116699926	99.8414	95.1093	92.7805	98.6349	91.5685	98.9689
chr5_145886509_145889722	87.914	63.1751	79.2932	81.5398	82.7467	70.8575
chr16_79284159_79290753	65.3917	50.8662	68.929	60.6283	50.8921	66.0294
chr5_105477928_105486459	68.4469	50.7978	50.6488	66.3696	84.3806	90.0984
chr8_72455914_72460933	92.1402	59.5292	53.8516	69.1526	76.4176	84.562
chr11_3187681_3195315	57.7798	53.7722	58.4861	51.1883	62.7446	65.9393
chr7_67592036_67595644	83.2302	79.8972	87.7564	86.4287	96.017	97.497
chr3_132839313_132845873	78.4957	97.3444	76.781	71.5491	96.3659	99.432
chr17_38661679_38672619	91.4454	82.7201	83.9113	93.2789	88.8435	66.7195
chr15_61197258_61201932	76.9967	67.1984	75.1526	69.8896	65.196	75.6229
chr1_187305468_187305911	55.9291	83.1064	93.9276	64.118	100	66.6667
chr8_120574963_120584382	55.5064	54.9419	58.6416	64.683	50.8698	98.2122
chr6_36535167_36540187	52.6268	71.7876	55.5962	87.4137	95.2009	83.0695
chr7_18920110_18920482	95.0818	99.3592	99.2512	99.9647	98.5169	97.4675
chr4_143437187_143440125	96.6439	92.4203	96.2426	97.5627	97.1783	93.539
chr19_57770463_57776629	74.7326	79.3824	53.5094	80.7084	74.6608	89.7417
chr3_39787523_39790841	53.2282	72.6637	78.4419	62.9476	90.0903	69.288
chrX_82777845_82783703	88.6608	87.1422	83.5328	93.962	93.3538	86.8299
chr16_56055147_56060690	90.1242	85.6146	80.8918	87.2366	85.5317	92.1069
chr4_150214639_150219340	99.9743	99.5358	99.8153	99.991	99.5258	100
chr5_83346746_83348658	89.4571	69.7264	54.0001	87.2877	91.9453	85.5276
chr15_82520547_82532805	91.1415	81.9342	80.2071	65.2052	82.0574	88.1242
chr16_56322525_56330726	63.0043	61.7375	55.3629	81.2028	95.3434	72.0709
chr16_19067300_19077019	51.4231	55.1866	64.0193	93.5957	69.8591	100
chr2_23553040_23554168	86.0705	79.4396	89.8359	91.5486	84.7451	90.9491
chrX_59769805_59774222	82.0003	77.7393	96.449	90.4762	92.9439	68.2575
chr17_70961205_70964798	76.01	65.7943	84.0111	80.2724	100	62.0919
chr5_40999013_41005420	76.746	54.3358	53.9658	60.4537	62.998	54.1335
chr4_114091091_114094114	78.3957	81.3095	61.5285	87.3176	58.3702	91.8918
chr3_39183293_39189830	52.6593	61.195	59.6109	65.4159	62.6468	58.5527
chr19_8816282_8820239	76.4194	71.6829	72.1165	62.2274	58.0181	100
chr18_34411218_34423761	96.0955	96.4565	99.7375	99.8575	92.7661	96.7207
chr19_17036375_17039170	94.6419	74.0614	86.1919	92.0021	83.3512	97.5115
chr11_60904395_60909461	98.1754	94.5545	86.822	71.9671	92.2943	80.6514
chr18_16920950_16929887	79.689	84.4242	79.4067	88.5997	98.5117	89.6909
chrX_123075091_123082733	84.1266	92.4235	51.3124	97.787	92.2757	95.9152
chr3_96260518_96273495	77.6092	75.3418	79.2946	79.7365	80.7576	79.9647
chr1_21346403_21356040	90.8095	84.5957	85.2383	86.1341	86.0972	89.7859
chr15_55249813_55257718	100	92.2632	100	96.1906	99.5407	99.6276
chr12_115558028_115565345	69.003	50.512	55.6796	59.6196	56.0138	61.517
chr1_20096329_20102404	58.1034	77.9635	68.5679	67.3811	74.178	69.3801
chr4_88720736_88725087	88.7298	53.0054	56.3139	66.7876	50.5284	94.8453
chr15_102548957_102552673	83.0783	88.633	71.7547	100	87.7551	84.2441
chr6_96776029_96784086	71.8975	61.925	51.0446	50.5321	66.4391	56.562
chr5_22678105_22687932	59.8575	77.1679	56.6216	77.8145	73.0743	91.1773
chr4_107759635_107760418	60.024	98.3756	86.3695	90.625	96.4607	53.922
chr1_105389631_105394299	92.8593	84.9138	68.3446	100	66.203	84.3609
chr18_26548757_26550595	76.6965	73.2788	89.6552	89.7183	60.9675	54.0032
chr13_118157899_118165523	80.3155	81.2154	74.6	66.8554	76.1525	90.0163
chr18_22965135_22969473	56.0001	100	56.3837	59.8177	0	63.8612
chr14_116074277_116077310	74.6666	72.2441	79.631	78.3312	78.0621	82.8529
chr8_27465004_27472898	63.7283	65.7968	74.9118	63.07	100	84.0858
chrX_108198329_108214640	53.1943	53.0242	62.9545	59.7551	52.3775	62.6985
chr6_30161983_30169731	99.8897	99.9791	99.0594	98.5508	99.2597	98.9561
chr1_172192962_172195888	58.6429	67.4185	100	0	100	54.6084
chr4_117727165_117730703	81.0989	85.981	59.7899	64.2089	100	100
chr2_5008595_5025486	61.5112	59.7258	65.1269	61.1977	63.0497	65.3058
chr6_20908192_20917020	73.1413	75.2956	74.7263	66.6092	70.6019	67.2902
chr7_46965513_46976502	86.9694	86.9891	81.4212	80.3541	86.8	81.3825
chrX_36542162_36549582	77.419	77.3102	82.0973	80.4789	100	81.6433
chr2_3854845_3868719	72.7285	61.3125	63.8752	64.6994	70.9199	58.3398
chr8_42631616_42633468	85.6837	76.7551	61.1488	82.6543	97.0569	100
chr16_87479685_87485615	65.3391	82.2126	92.592	62.629	90.7851	56.1793
chr16_78246509_78252565	92.1963	91.5292	88.0267	85.9873	96.2585	90.816
chr9_78367083_78378524	84.8301	79.372	87.5548	81.9956	89.0866	84.8875
chr7_3214880_3220837	96.1035	94.3637	99.4558	100	97.853	99.7572
chr5_29235109_29236775	58.9584	51.2078	56.7143	64.5658	55.6912	52.0547
chr12_82358785_82361125	52.1087	82.1473	85.92	84.1602	85.7292	89.822
chr6_56989058_56989338	96.136	95.1429	85.1848	96.5259	0	99.1565
chr3_71528425_71536930	72.9739	66.5446	87.7302	79.0601	73.3102	92.9245
chr12_17229917_17235446	62.9611	99.1416	57.9141	100	85.6692	56.1682
chr1_24462372_24464465	76.3556	98.4745	85.3572	95.0529	96.5049	92.7969
chr1_140832793_140837731	85.0022	81.7304	88.2572	91.0774	86.2863	97.9413
chr13_120193670_120200512	88.3166	82.8573	81.9976	83.1756	83.2239	82.5835
chr14_20277337_20285502	82.1524	50.6658	79.2139	62.6625	93.5888	94.6289
chr15_92971883_92973637	86.2554	68.9095	75.9063	66.3004	74.1128	60.1124
chr17_74212021_74215083	75.7693	64.6249	82.0749	65.9918	78.097	68.0955
chr5_115297580_115300622	99.9371	89.206	80.8237	92.6693	94.3844	98.4277
chr2_81705190_81711065	55.4356	54.5924	50.9101	59.3502	59.7819	59.7287
chr13_24597802_24597928	99.8807	99.631	99.2129	99.7598	99.6117	99.9814
chr2_104013243_104022961	75.5879	79.2332	69.672	57.5943	78.053	81.706
chr1_176834232_176837683	62.01	69.4531	57.4607	70.1436	77.2755	50.9667
chr3_36562224_36566011	56.2467	55.4953	83.1079	66.4027	51.8498	58.2395
chrX_123769369_123777529	82.508	96.902	82.8097	87.1962	93.6	77.2287
chrX_79231537_79238917	57.3439	60.2099	96.0151	62.331	64.6521	67.5855
chr17_30530290_30534049	91.3372	61.0485	84.2911	89.5565	91.3882	83.585
chr16_51361192_51366239	51.2555	54.7043	73.0975	93.8721	93.5222	100
chrX_9966573_9972403	57.4566	71.3239	99.6336	66.8881	100	62.0774
chr4_29232697_29235271	96.8136	51.8176	82.0922	100	88.9646	58.6845
chr3_144935615_144944786	73.6463	74.7559	80.666	81.8107	100	97.8916
chr1_19181894_19185822	86.1039	62.6323	71.5832	96.6942	84.8508	90.4105
chr15_75971220_75975336	99.4086	68.9008	92.3255	98.6615	98.2814	97.1951
chr13_96539615_96546600	71.6977	84.5016	81.7083	60.9271	55.3146	66.4728
chr10_6961111_6967733	79.7963	60.1484	78.68	79.6517	55.7626	69.3666
chr1_162671398_162673020	72.7273	71.8623	76.2358	94.3593	100	76.3171
chrX_60453001_60458277	53.5108	63.1377	84.7303	99.4488	82.8822	97.2593
chr5_60069087_60072731	100	80.7381	80.2981	74.3729	77.0182	56.226
chr7_13327203_13336818	68.4776	80.6143	50.8628	58.7713	55.5456	79.2552
chr1_6430381_6447278	64.8275	57.0534	60.1358	73.8246	64.0412	94.5467
chr11_106408142_106413066	83.3506	85.4103	75.7674	77.9533	53.9353	54.0065
chr12_21698138_21703832	90	100	93.3423	91.0247	96.9477	91.9711
chr7_43192620_43199371	81.6977	72.7211	67.4925	90.4814	92.4054	66.4556
chr2_180091425_180096892	89.4901	91.13	73.4342	99.4879	82.8181	85.0227
chr2_97939005_97945244	92.3678	90.7848	90.4648	0	91.7776	0
chr2_25965702_25966947	81.6092	88.7733	100	100	100	95.2664
chrX_111198982_111201695	60.0025	98.2948	54.102	100	50.2803	56.8929
chr1_8849236_8849788	69.3267	60.3598	99.5652	99.6675	85.8128	64.9569
chr16_27460539_27466705	89.2688	71.4273	72.7002	75.2263	100	81.5496
chr4_153637562_153642751	80.29	84.4073	89.737	86.8373	84.2353	83.0299
chr8_9783076_9787967	62.133	66.5206	70.96	86.6382	65.572	100
chr1_120106204_120108640	83.9341	81.9402	83.7337	90.8422	89.0292	82.9546
chr1_16100662_16105978	73.1184	52.4911	85.7816	99.9655	96.9889	72.5232
chr19_56163169_56168781	90.3436	73.6593	71.564	79.142	0	84.7428
chr9_66062291_66066611	56.13	51.6193	51.8735	53.3108	55.3724	58.4503
chr2_84226470_84227015	74.1787	63.7467	81.3531	66.5313	68.9083	64.387
chr5_128943938_128945808	87.6674	85.0295	88.5307	100	90.2274	100
chr5_30092682_30099070	81.4513	87.192	84.9757	85.7521	91.2543	91.2194
chr1_4427647_4432325	80.6091	78.7326	93.5488	77.7319	64.9243	62.1679
chr18_82338382_82343048	71.7148	83.5068	62.5943	99.045	88.0603	67.3665
chrX_40298189_40305900	77.1631	80.3062	74.5438	68.8454	76.4778	79.6049
chr1_104276255_104281768	64.4036	53.8274	53.5262	0	52.2889	57.171
chr5_61247761_61253613	91.1317	82.9296	88.3432	86.0252	100	96.0537
chr15_102676805_102680743	95.0586	100	100	100	97.461	100
chr9_81673700_81680138	98.2533	82.0147	79.379	77.523	0	100
chr3_6259817_6266883	82.3574	75.8802	85.0084	82.7056	75.6821	75.7807
chr4_82668908_82674628	64.4545	80.4512	63.0245	65.8483	75.1128	74.1498
chr2_20844698_20850295	73.5831	53.1154	76.7805	98.611	81.0601	57.684
chrX_122754846_122757770	81.5236	87.6175	80.6739	79.2895	100	0
chr1_58813764_58819580	76.2429	64.0451	87.6218	59.1139	99.6634	68.1789
chr13_21888500_21888897	99.5035	96.4313	61.2008	99.4892	99.8791	99.3821
chr1_17993114_17995573	50.3418	67.8743	61.1217	65.2799	0	51.9002
chr7_13485140_13491364	58.5519	66.7678	65.1944	76.437	79.2903	56.4999
chr1_100746212_100755333	86.7629	71.892	73.8937	74.7694	76.8429	83.4735
chr14_18439646_18439974	88.4616	100	62.3404	51.4523	99.8179	75.3398
chr15_100300970_100309936	98.4967	97.8666	68.4426	71.3084	70.905	72.8554
chrX_96723189_96728722	75.4088	55.863	85.7553	50.6743	85.5933	83.7236
chr11_40701590_40703273	59.0687	100	99.7178	99.9597	99.4347	60.7707
chr18_80304233_80313702	89.7927	81.9337	87.5207	90.2372	86.7735	100
chr14_66202657_66209527	85.0761	77.7517	84.3993	78.3375	96.2213	92.3216
chr13_43541964_43543850	91.8362	87.0546	84.6374	89.055	94.257	80.2948
chr6_137833085_137835696	82.3058	86.5573	85.135	99.3434	99.6337	97.2076
chrX_121448021_121466314	78.7853	63.0518	68.4454	63.777	90.5009	73.45
chr8_84970481_84972293	99.8832	96.3987	70.3813	77.7661	97.046	93.3574
chr13_26870383_26870736	97.8813	84.4242	83.4644	86.0041	76.3463	63.563
chr6_81332658_81340245	68.2011	58.7968	54.989	53.5502	82.8769	73.9317
chr8_3973293_3981897	61.517	53.6617	81.9566	73.3108	59.5498	78.949
chr4_8512203_8514871	88.3969	82.4911	90.5429	91.069	83.0536	100
chrX_65191066_65205346	82.3755	69.0234	61.3396	68.9534	57.6284	79.0354
chr18_12665320_12667257	70.9886	72.8157	100	64.6044	87.1795	80.9313
chr10_44215234_44230691	77.5693	79.2351	78.5364	75.9456	76.1433	72.3812
chr6_136375599_136384990	93.0981	88.9006	85.9302	98.9461	94.8094	99.8064
chr3_69228640_69233740	93.8063	100	93.6514	94.8057	97.0458	94.5204
chr15_37394477_37397697	87.7051	65.3277	67.5663	84.9683	99.4579	67.6357
chr2_21382560_21389231	62.0394	60.2943	58.7122	57.6302	60.18	70.0087
chrX_66810438_66843508	83.6638	81.5884	97.3202	88.0088	95.5959	76.2329
chr12_31926512_31927435	55.6123	72.0987	68.7822	67.1908	67.0376	73.0206
chr19_54136386_54141413	66.9595	71.0548	68.4401	64.7053	74.3001	70.7358
chrX_73980652_73984842	85.5443	61.7562	75.6214	60.7643	80.9082	81.063
chr4_27003756_27007488	94.0425	90.133	93.8661	61.4691	79.1902	100
chr3_97103731_97110427	68.6122	66.1366	67.2168	60.3437	54.6492	96.8427
chr9_120787604_120789984	99.833	99.5873	99.9726	99.0286	99.3575	99.4579
chr5_110475267_110486016	56.3611	60.6421	51.5713	84.1837	77.6891	80.4473
chr11_88959619_88973377	82.5607	74.1553	97.9613	82.5766	78.6363	88.2828
chr15_102495206_102499944	55.7207	63.0003	52.8872	71.9839	93.1978	51.2149
chr1_182241605_182243506	83.0275	71.8416	82.9498	100	85.9501	77.4319
chr1_53514361_53520214	72.6192	52.5562	62.3837	54.5046	58.6895	65.2893
chr13_113511636_113513499	80.3659	73.6637	74.1813	58.5158	77.8977	100
chr10_112011900_112019957	90.173	71.1682	74.8499	84.1722	86.9106	77.8178
chr17_63483509_63487401	50.4585	71.0559	63.0841	64.578	57.1917	73.8153
chr2_88275731_88286876	82.2158	86.6042	72.4656	62.4776	71.9042	88.7503
chr12_98217036_98222041	73.9652	73.3722	78.4263	84.5442	71.8396	77.7483
chr2_4823335_4834703	63.8914	82.0055	79.463	79.8345	61.5792	58.687
chr4_17932936_17938586	87.7925	81.7155	85.9397	79.9468	83.4817	80.1571
chr16_92144264_92146147	90.9779	89.0659	90.7078	97.6646	81.2099	97.841
chr8_14213389_14216085	100	82.2847	56.52	77.781	88.0363	89.2335
chrX_133092462_133096754	81.0947	77.5584	73.8219	87.6523	79.1826	73.4622
chr9_51831870_51840594	87.1196	83.8659	83.7862	79.3899	93.719	91.8798
chr8_41520842_41525604	86.9968	78.1415	79.9713	82.9472	50.3356	100
chr13_73514643_73518282	57.7736	52.7606	68.8191	62.5596	57.5892	66.6024
chr12_37575198_37576288	66.128	70.7057	69.0682	65.6912	77.7459	68.7596
chr12_88189586_88197782	61.0246	86.9259	71.4476	61.8204	55.3414	52.3274
chr9_107950956_107968738	99.1515	93.8446	92.2828	97.5622	91.1626	99.6041
chr8_53607672_53617291	67.7722	84.3031	71.2033	85.7224	80.6209	87.3011
chr5_137718520_137725909	52.2513	51.0533	50.7828	52.2356	51.3431	54.0356
chr6_97373501_97380841	68.458	0	72.0961	0	60.1613	65.1161
chr1_97190276_97202425	59.9821	57.6855	73.5267	66.9729	64.6794	53.7487
chr13_12530769_12531811	100	99.4286	100	75.0103	85.3152	100
chr1_26117596_26119422	91.3694	67.6417	95.1918	85.1411	81.5401	99.5745
chrX_47630048_47634874	85.0065	84.3086	90.4215	93.4516	91.5455	100
chr8_126476278_126477235	62.6716	56.1505	95.4568	93.7804	84.9339	70.1501
chr6_143011368_143018689	54.032	83.3016	67.0254	88.6606	83.6719	90.9114
chr14_27569762_27576158	57.5984	56.5659	57.1164	76.2785	63.9927	56.241
chr10_82516527_82520041	89.8346	84.9617	88.1444	89.831	100	97.5411
chr14_21796546_21797827	93.5367	99.5138	98.0508	96.0612	81.2058	100
chr15_58911464_58913616	86.6601	84.0935	85.3564	86.0888	94.0291	86.9441
chr2_120809041_120821033	55.073	60.5341	73.0879	51.0954	100	90.4302
chr13_23540079_23544939	75.623	67.2542	87.2892	80.3854	63.2397	83.4057
chr16_11041419_11043636	82.736	76.876	67.1682	95.2181	75.6761	78.8439
chr8_3754369_3760699	61.7665	57.6734	62.7326	61.5761	89.0637	59.0578
chr7_80293631_80318629	91.833	85.4432	91.857	88.8961	88.1362	95.7915
chr3_138933874_138936163	74.4123	61.0045	59.7811	50.0702	89.5043	60.3967
chr15_53976036_53983703	77.6182	67.4715	77.5611	92.1852	74.8776	68.1756
chr1_110156927_110160252	55.8566	58.8566	95.4226	51.3012	94.6588	98.2934
chr13_46316302_46318443	82.9899	65.0031	95.1857	86.797	90.7197	58.4922
chr9_71080446_71087749	59.968	63.1411	78.0489	77.7995	74.4502	100
chr14_40804986_40810602	82.1833	50.2331	53.0243	59.9559	61.042	61.7202
chr16_31946290_31952554	85.9112	53.1229	50.5853	78.4954	85.4041	61.1049
chr4_3086915_3089458	84.8905	89.5152	100	86.9192	73.5939	100
chr19_11731046_11734864	80.7734	59.3712	52.3713	71.7582	57.1112	56.2016
chr19_29631359_29639738	81.4407	67.2983	78.4056	70.5719	84.8124	80.5624
chr16_33138139_33139200	99.4334	74.9179	57.4468	53.9855	0	0
chr2_92791525_92794673	81.2276	82.5864	92.5242	86.592	80.6751	83.9557
chr7_14296283_14309884	90.4404	62.8561	66.8301	54.9407	58.0726	69.4905
chr4_43492625_43498022	54.8146	95.5575	100	100	100	94.0268
chr8_25449124_25459259	54.9821	55.1183	50.053	51.0855	60.2928	63.6652
chr4_88615231_88621144	69.2956	66.9022	69.8735	100	67.3768	61.8771
chr10_57850048_57861749	54.1923	76.4262	59.4867	58.0572	56.0479	67.6869
chr12_62030852_62038610	97.953	50.3073	64.1385	53.2656	77.0861	88.4365
chr3_62598146_62605509	78.6825	67.3425	65.3228	54.0581	81.7871	64.0284
chr10_6470374_6475212	81.8285	76.3647	76.738	98.5699	51.2178	79.0787
chr18_29890861_29895993	75.1878	65.6863	72.3032	97.7438	69.8088	100
chr3_51238499_51248542	54.5627	71.6386	66.2236	65.6278	57.8056	94.09
chr1_85106652_85115843	50.8736	54.7564	74.271	90.368	86.133	81.6807
chrX_29724548_29735068	98.022	89.788	84.6696	93.0983	60.1571	62.0701
chr9_108327705_108338171	65.5038	55.889	83.0222	99.5154	96.3886	98.1742
chr10_50085203_50091693	91.6809	73.7525	97.742	90.1162	84.3269	94.0735
chr5_115096805_115098735	74.4814	68.7979	67.4578	53.5351	75.9669	96.2171
chr17_33870235_33892129	81.3817	78.3858	75.9544	88.298	88.8138	85.6721
chr6_27044538_27047447	94.8831	88.2135	94.5986	96.6524	92.7616	90.3299
chr17_39286401_39290820	79.3429	78.2047	92.0987	80.6542	89.2989	87.2332
chr2_20183797_20194490	64.5397	72.676	66.0429	83.943	78.4845	78.9126
chr4_117156376_117168972	91.3296	70.3066	88.4956	91.6079	89.2601	82.5528
chr17_16908863_16913805	76.6254	94.3658	90.4051	83.5904	100	78.3505
chr4_44133703_44142439	92.4054	88.986	84.8822	89.4547	93.3483	83.4325
chr10_43768973_43774097	74.3394	73.1828	80.3177	78.0663	79.0207	0
chr9_107021386_107022446	86.5353	92.2696	67.2848	88.3986	89.9183	78.3328
chr1_21276560_21277968	66.7141	54.9202	61.9277	63.0201	60.5736	63.9688
chr16_62580003_62590274	60.5023	67.578	63.8343	77.3413	75.4098	100
chr14_49165644_49173297	70.5501	58.551	71.8727	60.4295	55.6845	85.9541
chr5_116726493_116728352	97.1005	87.7621	92.4373	99.5897	96.6981	96.6616
chr10_121404586_121409289	90.0593	82.3916	74.2067	56.4871	0	86.4901
chrX_100981175_100984203	75.1316	67.5022	71.5511	69.3547	86.8787	63.6434
chr2_108418978_108423666	51.2744	55.9073	55.1347	50.2728	56.1842	78.3761
chr8_23513425_23514685	92.7768	80.5201	71.4732	79.9008	91.916	63.1304
chr7_47790017_47796123	84.3035	88.687	89.9352	79.9376	90.2968	85.1847
chr1_118202684_118211767	92.1242	50.3776	55.6678	54.2596	58.5177	76.5535
chr7_15795093_15806872	72.0288	91.8617	53.8707	80.0978	56.3676	98.3835
chr13_21648027_21655901	66.667	68.1968	52.3556	57.8715	64.2464	64.7727
chrX_144539760_144551350	50.4077	50.5062	54.7481	69.7241	54.4617	77.5516
chr4_10302444_10304307	99.0366	93.3917	98.1616	99.589	92.9363	59.2519
chr1_3612265_3619133	80.9045	60.7721	64.8958	0	95.1341	96.2526
chr1_134506108_134508964	54.6236	57.461	58.9711	67.6116	71.9096	53.0211
chr18_42642708_42646497	63.6065	56.3533	60.4376	57.3566	59.8126	52.697
chr5_65909308_65916415	62.1555	88.144	90.7263	83.0097	93.4834	67.8321
chrX_21888947_21896364	61.6509	61.8606	100	50.2571	68.7312	92.7016
chr10_20033361_20035938	50.4307	71.9939	53.0612	58.4791	59.1197	59.4142
chr16_32298937_32300762	100	98.5057	99.4389	99.96	100	100
chr4_41712237_41715118	72.5866	52.8561	57.0144	60.3963	72.5598	52.0295
chr9_115081036_115086095	73.3217	67.3759	62.1252	54.3198	70.6052	70.4756
chr5_12796166_12805153	98.936	97.1072	87.2958	79.4849	95.7665	99.2628
chr5_16449445_16457636	85.9938	88.4337	87.9672	100	85.4675	85.7143
chr6_12112679_12116779	85.7439	83.6489	86.3782	86.1169	86.9067	86.7183
chr2_6130536_6137510	65.841	83.1539	73.3815	72.8702	78.8249	70.17
chr18_38585464_38601913	94.1585	87.2846	68.9819	100	85.9216	100
chr9_107595462_107596093	99.4669	99.7588	99.61	100	100	98.1937
chr5_61855820_61860757	65.8496	85.3425	57.8528	95.0123	57.3062	73.9096
chr7_50231838_50239552	56.4291	59.9245	64.6505	70.2023	63.1874	56.4483
chr3_14730971_14736605	66.3143	72.2443	76.7996	82.2453	100	68.5074
chrX_78800336_78802181	92.6835	75.6235	87.2476	92.9532	83.8242	93.237
chrX_56447929_56449414	97.1579	0	99.1388	99.8346	100	100
chr11_94742111_94746893	64.5617	73.3922	87.1839	50.411	71.3975	58.632
chr2_118612334_118618726	96.359	99.3968	98.3158	97.8492	97.3029	98.1457
chr1_153402216_153408774	71.6861	67.6392	65.9643	56.5522	0	84.9191
chr5_143553276_143563276	82.0688	67.0926	79.7223	95.4451	62.6542	85.9435
chr17_12816824_12825817	95.4356	95.5944	95.7686	93.5218	96.2451	93.1569
chr15_45006239_45012423	67.6451	53.5871	90.1266	95.1008	72.3453	76.7245
chr10_29437759_29442771	59.1161	73.4026	66.3418	55.7526	65.1662	67.1135
chr2_130881288_130884840	72.5843	80.6975	63.2451	51.8645	82.2327	96.1588
chr8_123411566_123425954	87.0171	74.4738	81.4845	87.601	75.8312	68.1942
chr2_108836867_108841388	70.2787	72.4068	52.6823	59.3338	51.5006	72.4899
chr14_26918410_26921431	95.2658	94.4718	100	100	93.7577	0
chr9_71598679_71606078	88.9931	84.0823	87.765	87.4558	85.3005	91.083
chr16_98058531_98066383	80.78	53.6158	53.219	55.4665	54.2897	69.0118
chr8_43080639_43083286	71.5185	65.2301	83.4622	50.4428	77.5237	58.1055
chr16_41981379_41984444	91.4544	54.463	57.5802	85.7139	81.2581	0
chr19_8499234_8505857	52.9867	69.968	74.1383	59.883	69.9562	94.1177
chr7_93699460_93708620	75.8018	72.9123	53.4868	50.5573	74.8881	62.6165
chr11_121939588_121943615	73.8221	77.4106	68.9477	90.2607	95.3375	96.744
chr16_44151582_44153454	92.3254	81.0555	89.7467	93.8788	89.721	100
chr2_119616081_119620950	74.6181	98.6248	98.3776	99.2764	98.3863	98.3172
chrX_50550806_50555006	58.0992	53.1937	60.9978	79.6992	0	58.8047
chr14_85122257_85128043	90.7676	84.7557	77.686	75.4929	80.4268	87.4742
chr6_136398455_136401754	83.6198	81.547	99.115	79.3195	94.0087	78.9029
chr13_50633329_50642308	87.4808	87.1762	78.6806	93.5919	92.7977	85.1827
chr13_58190664_58195780	58.8314	69.1591	61.5881	66.9882	51.6471	56.1219
chr3_9249132_9251883	75.2244	51.8419	80.7432	97.9962	90.7362	76.1991
chr15_63089032_63097939	55.0274	52.5849	64.457	52.7784	54.4641	50.0043
chr2_89036257_89037654	100	99.8917	99.4352	99.2266	99.9161	99.8448
chrX_14876107_14882861	55.9661	54.3664	77.6725	57.1049	52.0715	53.0334
chr11_53649019_53652328	71.8274	63.0887	62.8411	79.154	96.7679	64.0482
chr1_13174483_13190860	99.9267	99.5421	99.2409	100	99.6301	95.7903
chr16_16119124_16131003	87.224	68.9979	77.9353	61.6599	52.9786	92.0896
chr14_120795523_120802908	82.3614	83.3199	0	91.1493	83.3108	0
chr7_6603281_6618299	75.1074	70.3112	67.8141	91.9708	81.628	76.8706
chr8_106010664_106015564	56.4343	67.3858	56.5069	60.7487	54.7076	66.6153
chr6_96594167_96597485	82.7198	59.2615	59.5433	99.4605	0	82.17
chr2_86878373_86880258	88.6644	73.6312	69.831	88.3403	73.3583	100
chr1_104735778_104739890	91.3437	68.7613	92.3002	70.4514	69.1112	89.6072
chr7_5106788_5127955	63.6649	51.9893	52.0036	61.8492	58.7733	54.6037
chr17_71396091_71397948	95.3569	82.3978	80.9396	87.5027	79.4528	52.2115
chr5_148300146_148313445	93.9544	50.2688	68.7422	84.3794	64.4247	98.6562
chr19_39255849_39266143	94.8144	78.6033	56.3298	95.9803	88.324	71.0503
chr17_23799373_23802408	70.9841	62.1073	92.3333	53.2558	94.3428	82.6544
chr1_83139000_83140957	75.345	98.9597	72.418	81.037	78.3179	86.6562
chr12_80335351_80339978	97.2727	93.3703	100	99.7667	95.1014	99.7439
chr14_58371938_58373812	79.0808	73.4736	96.4718	100	100	80.7603
chr15_83116264_83116651	60.6987	57.1681	58.9285	61.2191	63.3907	70.0836
chr11_41085647_41104513	66.5537	68.4223	57.3849	51.5302	52.8	59.8025
chr12_80436475_80459197	83.0128	72.2296	66.9787	79.0743	97.1016	73.6745
chr17_5771604_5778961	91.4349	81.8496	83.9419	83.2807	82.4819	83.984
chr8_84673278_84677995	99.5255	97.3491	99.9561	98.5721	99.7799	99.7571
chrX_17900441_17906023	95.4312	65.3747	97.1168	92.1986	95.399	97.2763
chr4_34288048_34292180	90.9472	100	91.5627	97.5683	93.4729	97.8358
chr17_63186794_63188678	60.9661	66.0052	52.5252	54.4246	100	59.0412
chr3_44647576_44660931	61.0303	69.6032	98.1208	98.0574	71.1037	77.8004
chr4_130992135_130995136	86.6763	80.9594	76.8198	92.0326	88.6192	100
chr4_144201668_144209558	99.5543	88.8653	91.4439	86.5422	84.7188	81.8246
chr12_31070107_31075288	58.7092	58.7133	56.4766	58.9888	57.3466	65.4113
chr1_45047549_45059798	74.9923	70.5814	73.4817	74.6263	70.5839	73.8404
chr11_26171481_26177674	55.5774	51.079	58.3674	53.4702	68.3662	0
chr17_26917236_26936015	89.0522	96.3961	91.6789	92.8871	88.1343	77.857
chr8_30012670_30023906	65.4379	60.7412	67.0487	55.7239	63.2587	54.562
chr8_3583799_3584008	85.21	99.1416	100	100	98.5806	98.4932
chr7_84887201_84891665	60.6326	68.5408	80.6957	59.3967	67.5577	56.5068
chr8_52749517_52758926	76.8327	81.2179	82.6074	86.8257	83.6905	80.3274
chr5_108491159_108494042	92.8566	89.3606	94.6346	93.3226	92.9773	86.2936
chr8_70129151_70133439	59.106	56.8791	66.5413	51.7469	72.6818	68.4125
chr10_36593389_36606785	91.8039	79.8329	77.0985	75.697	70.2917	91.5855
chr5_83392628_83399147	54.5472	81.498	79.0871	81.6372	87.0143	78.6244
chr8_124553208_124556018	100	82.7087	65.1913	83.8068	79.5614	100
chr11_103667759_103670143	83.2372	67.5057	86.7945	93.75	59.319	78.9118
chr17_46681739_46683140	55.3151	64.6442	54.3962	88.4186	88.3894	53.5877
chr7_19379667_19380594	100	71.1633	69.1193	100	57.9561	90.2379
chr10_9847038_9851758	100	63.6645	78.7749	0	64.2678	0
chr5_29353545_29356674	100	64.483	54.6219	57.6517	0	53.6202
chr8_4801913_4806498	100	67.4635	99.2249	75.7589	76.3244	68.0175
chr5_140142882_140144050	100	100	81.939	73.7691	82.3173	0
chr5_54146500_54147826	100	71.82	52.5665	69.7328	100	51.4542
chr5_93424777_93428815	100	75.6896	62.3259	61.1974	0	66.7225
chr3_86671766_86673727	100	94.4112	95.0167	100	100	80.4138
chr4_48095271_48096848	100	93.9519	88.3535	87.7224	94.2568	98.428
chr17_63065505_63067357	100	71.1782	52.4925	54.7699	57.1932	69.9327
chr14_44774807_44775799	100	99.8042	99.839	97.9129	98.7037	98.7141
chrX_58896389_58899397	100	86.1739	84.4188	98.6336	80.905	85.695
chr6_11389657_11390944	100	99.1151	100	99.982	100	100
chr1_73709328_73715948	0	69.4348	77.5608	51.9357	76.4965	97.3005
chrX_61742115_61744156	0	79.994	85.4137	87.9	87.9099	91.0827
chr6_3447330_3450035	0	86.0166	88.0445	0	88.935	87.2098
chr19_34664539_34666112	0	53.1815	53.4467	69.1071	84.2596	0
chr16_31672446_31675625	0	76.486	62.4332	83.6441	79.1533	0
chr2_95414081_95421108	0	51.2254	54.6426	50.1769	68.8914	58.0228
chr1_85099281_85101510	0	56.3501	50.1154	58.6674	85.9386	66.0575
chr10_55080647_55082777	0	74.4568	80.1354	0	68.161	64.4783
chr17_14862236_14871524	0	51.045	63.0744	61.9652	63.9089	61.3291
chrX_152967072_152968086	0	58.3203	0	80.9141	58.4898	58.3239
chr9_98743130_98748833	0	82.6148	94.341	91.1087	81.1412	70.6551
chr12_95371968_95372225	0	100	97.4452	100	100	67.0622

## Sheet: Figure 3a
Figure 3a	anti-HIIWI-IP test
	anti-HIWI3-IP-test

[truncated: 61 more sheets: Figure 3b, Figure 3c, Figure 3d, Figure 3e, Figure 4a, Figure 4b, Figure 4c, Figure 4d, Figure 4e, Figure 4f, Figure 5b, Figure 5c, Figure 6a, Figure 6b, Figure S1a, Figure S1b, Figure S1c, Figure S1d, Figure S1e, Figure S1f …]
